# Supplementary material for: Global Protected Areas as refuges for amphibians and reptiles under climate change
Source: Nat Commun. 2023 Mar 13;14:1389. doi: 10.1038/s41467-023-36987-y (PMC10011414; doi:10.1038/s41467-023-36987-y)
Supplement: Supplementary file 4 — Supplementary Dataset 1 [file 41467_2023_36987_MOESM4_ESM.xlsx]

## Sheet: ReferenceSource
Source
1990 天目山自然保护区自然资源综合考察报告 Comprehensive investigation report on Natural resource of Tianmu Mountain Nature Reserve
1998 黑龙江三江自然保护区科学考察报告
1999.大围山自然保护区
2001 湖北洪湖湿地自然保护区综合科学考察报告
2001 山东荣成自然保护区科学考察报告 Shandong Rongcheng Nature Reserve scientific survey report
2002 甘肃安南坝野骆驼自然保护区综合科学考察报告 Scientific investigation on Annanba Wilid Camel Nature Reserve In Gansu Province
2002 甘肃敦煌西湖自然保护区科学考察报告
2002 广西千家洞自然保护区综合科学考察
2002 内蒙古巴丹吉林自然保护区综合考察报告
2002 上海市崇明东滩鸟类自然保护区科学考察集
2002 新疆布尔根河河狸自然保护区综合考察报告
2002. 文山国家级自然保护区脊椎动物名录
2003 北京百花山自然保护区科学考察报告 Beijing Baihuashan Nature Reserve scientific survey report
2003 广西岑王老山自治区级自然保护区综合科学考察报告 The conprehensive investigation report of Guangxi Cenwanglaoshan Natural Reserve
2003 广西层王老山自治区级自然保护区综合科学考察报告 The conprehensive investigation report of Guangxi Cenwanglaoshan Natural Reserve
2003 河北塞罕坝自然保护区科学考察报告 Scientific survey report of Hebei Saihanba Nature Reserve
2003 湖南八面山自然保护区综合科学考察报告
2003 辽宁海棠山自然保护区综合科学考察报告
2003 宁夏哈巴湖自然保护区综合科学考察报告 Comprehensive scientific survey of Ningxia Habahu Nature Reserve
2003 山东昆嵛山自然保护区综合科学考察报告
2003 四川宝顶沟自然保护区综合科学考察报告
2003 四川雪宝顶自然保护区综合科学考察报告
2004 广西九万山自然保护区综合科学考察报告
2004 黑龙江翠北自然保护区综合科学考察报告
2004 内蒙古九峰山自然保护区综合考察报告
2004 新疆卡拉麦里山有蹄类野生动物自然保护区综合考察报告
2005 广西崇左白头叶猴自然保护区综合科学考察报告
2005 广西龙滩自治区自然保护区综合科学考察报告 The comprehensive investigation report of Guangxi Longtan Nature Reserve
2005 河南丹江湿地自然保护区科学考察报告 Henan Danjiang Wetland Nature Reserve scientific survey report
2005 黑龙江岭峰自然保护区综合考察报告
2005 湖北龙感湖自然保护区科学考察报告 The report of science survey for Longganhu Lake Nature Reserve of Hubei Province
2005 内蒙古大青山自然保护区综合考察报告
2005 内蒙古高格斯台罕乌拉自然保护区综合科学考察报告
2005 四川大小兰沟自然保护区综合科学考察报告
2006 广东罗坑鳄蜥自然保护区综合科学考察报告
2006 广东新丰江自然保护区科学考察报告
2006 广西金钟山黑颈长尾雉自然保护区综合科学考察
2006 河南淮河源自然保护区科学考察报告 Henan Huaiheyuan Nature Reserve scientific survey
2006 黑龙江岭峰自然保护区综合考察报告
2006 黑龙江穆棱东北红豆杉自然保护区综合科学考察报告
2006 黑龙江新青白头鹤自然保护区综合考察报告
2006 湖南高望界自然保护区科学考察报告集
2006 湖南借母溪自然保护区综合科学考察报告
2006 湖南六步溪自然保护区综合科学考察
2006 湖南舜皇山自然保护区综合科学考察报告集
2006 江西马头山自然保护区科学考察与研究 Scientific survey and study on the Matoushan Nature Reserve in Jiangxi Province
2006 内蒙古古日格斯台自然保护区综合科学考察报告
2006 青海可鲁克湖-托素湖湿地自然保护区科学考察报告 Qinghai Keluke-Tuosuhu Nature Reserve scientific survey
2006 山东南四湖自然保护区综合科学考察报告
2006 新疆科克托海湿地自然保护区综合科学考察报告
2006 中国动物志两栖纲
2006广东海丰鸟类自然保护区综合科学考察报告
2007 安徽清凉峰自然保护区综合科学考察报告 Anhui Qingliangfeng Natural Reserve Scientific intergrated survey report
2007 广西雅长兰科植物自治区级自然保护区综合科学考察报告 The comprehensive investigation report of Guangxi Yachang Orchids Natural Reserve
2007 内蒙古古日格斯台自然保护区综合科学考察报告
2008 博格达自然保护区综合科学考察报告
2008 甘肃插岗梁自然保护区科学考察报告 Scientific investigatiion report on Gansu Chagangliang Nature Reserve
2008 甘肃民勤连古城国家级自然保护区范围调整考察论证报告
2008 广东石门台自然保护区综合科学考察报告
2008 河北省青崖寨省级自然保护区科学考察报告
2008 黑龙江朗乡自然保护区科学考察报告 Heilongjiang Langxiang Nature Reserve scientific survey
2008 黑龙江友好自然保护区科学考察报告 Heilongjiang Youhao Nature Reserve scientific survey
2008 湖北赛武当自然保护区科学考察报告 Hubeisaiwudang Nature Reserve scientific survey
2008 辽宁章古台自然保护区科学考察报告 Liaoning Zhanggutai Nature Reserve scientific Survey
2008 内蒙古古日格斯台自然保护区综合科学考察报告
2008 青海大通北川河源区自然保护区 Qinghai Datong Beichuanheyuanqu Nature Reserve scientific survey
2008 山西黑茶山自然保护区自然资源综合考察报告
2008 四川格西沟自然保护区综合科学考察报告
2009 甘肃祁连山国家级自然保护区综合科学考察报告
2009 黑龙江朗乡自然保护区科学考察报告 Heilongjiang Langxiang Nature Reserve scientific survey
2009 西藏芒康滇金丝猴国家级自然保护区调整区域综合科学考察
2009 西藏雅鲁藏布江中游河谷黑颈鹤国家级自然保护区范围调整部分综合考察报告
2010 广西邦亮长臂猿自然保护区综合科学考察报告
2010 黑龙江朗乡自然保护区科学考察报告 Heilongjiang Langxiang Nature Reserve scientific survey
2010 湖北堵河源自然保护区科学考察报告 Scientific survey report on Duheyuan Nature Reserve of Hubei Province
2010 湖北三峡大老岭自然保护区科学考察与研究报告
2010 湖南白云山珍惜雉类自然保护区综合科学考察报告
2010 湖南东安舜皇山自然保护区综合科学考察报告集 Comprehensive scientific survey of Hunan Dong'an Shunhuangshan Nature Reserve
2010 辽宁双台河口国家级自然保护区科学考察报告 Liaoning Shuangtaihekou National Nature Reserve scientific survey
2010 山东黄河三角洲国家级自然保护区功能区调整科学考察报告
2011 黑龙江凤凰山国家级自然保护区综合科学考察报告 Heilongjiang Fenghuangshan Nature Reserve scientific survey
2011 黑龙江朗乡自然保护区科学考察报告 Heilongjiang Langxiang Nature Reserve scientific survey
2011 湖北十八里长峡自然保护区科学考察报告 The scientific survey report on Shibalichangxia Nature Reserve in Hubei Province, China
2011 辽宁大黑山自然保护区科学考察报告 Liaoning Daheishan Nature Reserve scientific survey
2011 新疆喀纳斯国家级自然保护区功能区调整综合论证报告
2012 黑龙江朗乡自然保护区科学考察报告 Heilongjiang Langxiang Nature Reserve scientific survey
2018 乌岩岭两栖爬行类动物资源本底调查
A.A. Shestopal, E.A. Rustamov 2018. An Annotated Checklist of the fauna of amphibians and reptiles of Turkmenistan. Herpetological and ornithological research: current aspects. Dedicated to the 100th Anniversary of A.K. Rustamov (1917–2005). St. Petersburg − Moscow: KMK Scientifi c Press. P.31–42
A.M. ALEKPEROV 1978. TERRESTRIAL AND REPRESENTATIONS OF AZERBAIJAN. ACADEMY OF SCIENCES OF THE AZERBAIJAN SSR AZERBAIJAN STATE UNIVERSITY them. SM KIROVA, PUBLISHING HOUSE. ELM "BAKU, 227 p.
A.S. Nuridzhanov, D.A. Nuridzhanov 2012. NEW DATA ON THE ECOLOGY AND DISTRIBUTION OF THE ELAPHE SAUROMATES PALLASOV IN UZBEKISTAN. Terrestrial vertebrates of arid ecosystems: Proceedings of the international conference "Terrestrial vertebrates of arid ecosystems" dedicated to the memory of N.А. Zarudny (October 24-27; 2012; Tashkent) / by O.V. Metropolitan. - Tashkent: Chinor ENK, - 253-254.
Abliz 2000 The Experimental Studies on the Severed Tails Regeneration of Eremias velox Pallas.
Abliz And Eziz 1999 Analysis on Fedding Habitats of Phrynocephalus grumgrizmaloi and Erimias multiocellata from Xinjiang
Abraham et al. (2015). Zootaxa, 4048: 101-113.
Abrunhosa, P. A., H. Wogel, and J. P. Pombal Jr. 2006. Anuran temporal occupancy in a temporary pond from the Atlantic Rain Forest, south-eastern Brazil. Herpetol. J. 16: 115–122.
Acosta-Galvis & Vargas-Ramirez (2018). Vertebrate Zoology, 68: 123-141.
Adriano, L. R. 2012. Influência do efeito de borda sobre a anurofauna do Parque Estadual Carlos Botelho (SP). M.S. thesis, Universidade de São Paulo, Escola Superior de Agricultura “Luiz de Queiroz”, Piracicaba.
Affonso, I. P., E. G. Cafofo, R. L. Delariva, F. H. Oda, L. C. Karling, and R. Lourenço-de-Moraes. 2014. List of anurans (Amphibia: Anura) from the rural zone of the municipality of Maringá, Paraná state, southern Brazil. Check List 10: 878–882.
Afonso, L. G., and P. C. Eterovick. 2007. Spatial and temporal distribution of breeding anurans in streams in southeastern Brazil. J. Nat. Hist. 41: 949–963.
Aguiar, A., D. H. Morais, P. J. P. Cicchi, and R. J. Silva. 2014. Evaluation of helminths associated with 14 amphibian species from a neotropical Island near the southeast coast of Brazil. Herpetol. Rev. 45: 227–236.
Ai et al. 2010 Survey and Faunal Analysis on Amphibian Resources in Nanxi River National Park, China
Akhmedenov K. M., Abuova R. S., Nazarova G. A. Supplements to the herpetofauna of the Maloye Bogdo mountain and its environs. Bulletin of West Kazakhstan State University, 2018 а, no. 3, pp. 285–296 (in Russian).
Akhmedenov K. M., Bakiev A. G., Gorelov R. A., Kalmykova O. G. To the Herpetofauna of the Region of the Maloe Bogdo Mountain. Izvestia of Samara Scientific Center of the Russian Academy of Sciences, 2017 a, vol. 19, no. 5, pp. 134–139 (in Russian).
Akhmedenov K. M., Bakiev A. G., Gorelov R. A., Kalmykova O. G., Shpigelman M. I., Abuova R. S. Materials for the creation of a specially protected natural area “Mountain Maloe Bogdo” in Western Kazakhstan. Astrakhan Messenger Environmental Education, 2018 b, no. 5, pp. 18–26 (in Russian).
Akhmedenov K. M., Bakiev A. G., Gorelov R. A., Nazarova G. A. Distribution, Status and Prospects for the Conservation of the Caspian Whipsnake Hierophis Caspius (Gmelin, 1789) (Colubridae, Reptilia) in Kazakhstan. Current Studies in Herpetology, 2019, vol. 19, iss. 1–2, pp. 3–16 (in Russian). DOI: https://doi.org/10.18500/1814-6090-2019-19-1-2-3-16
Akimov IA (2009) Red Data Book of Ukraine. Animals. Global Con-sulting, Kyiv, 623 pp. (in Ukrainian)
Albertim, K. M., E. V. E. Andrade, I. V. C. Melo, and G. J. B. Moura. 2010. Anuros e Lagartos Associados a Bromélias em um Fragmento de Mata Atlântica no Estado de Pernambuco, Nordeste Brasileiro. Sitientibus ser. Ci. Biol. 10: 289–298.
Albuquerque, P. R. A. 2016. A diversidade filogenética e acústica de anuros com base em levantamento acústico de curta duração. B.S. thesis, Universidade Federal da Paraíba, João Pessoa.
Alekperov, A. M. (1978). Amphibians and Reptiles of Azerbaijan, Elm, Baku. (in Russian)
Alekperov, A.M. (1954): Materials for the knowledge of the fauna of amphibians and reptiles of the Nakhichevan ASSR. Proceedings of the Azerbaijan State University named after S.M. Kirov. Biological series 6: 151–158. (in Azeri).
Ali W., Javid A., Hussain S., Hussain A., Bukhari S. M. Morphological Variations, Distribution and Population Estimation of Indian Spiny Tailed Lizard (Uromastyx hardwickii Gray, 1827) from District Bahawalnagar, Punjab, Pakistan. Asian Herpetol Res, 2020, 11(3): 257–262. DOI: 10.16373/j.cnki.ahr.190047
Aliev T. R. Notes on Study of Some Venomous Snakes of Azerbaijan. The Problems of Herpetology: Abstracts of Third Herpetological Conference. Leningrad, Nauka Publ., 1973, pp. 6–8 (in Russian).
Almeida-Gomes, M., C. C. Siqueira, V. N. T. Borges-Júnior, D. Vrcibradic, L. A. Fusinatto, and C. F. D. Rocha. 2014. Herpetofauna da Reserva Ecológica de Guapiaçu (REGUA) e das áreas do entorno, no estado do Rio de Janeiro, Brasil. Biota Neotrop. 14: e20130078.
Almeida-Gomes, M., D. Vrcibradic, C. C. Siqueira, M. C. Kiefer, T. Klaion, P. Almeida-Santos, D. Nascimento, C. V. Ariani, V. N. T. Borges-Junior, R. F. Freitas-Filho, M. Van Sluys, and C. F. D. Rocha. 2008. Herpetofauna of an Atlantic Rainforest area (Morro São João) in Rio de Janeiro State, Brazil. An. Acad. Bras. Ciênc. 80: 291–300.
Almeida-Gomes, M., M. Almeida-Santos, P. Goyannes-Araújo, V. N. T. Borges-Júnior, D. Vrcibradic, C. C. Siqueira, C. V. Ariani, A. S. Dias, V. V. Souza, R. R. Pinto, M. Van Sluys, and C. F. D. Rocha. 2010. Anurofauna of an Atlantic Rainforest fragment and its surroundings in northern Rio de Janeiro State. Braz. J. Biol. 70: 871–877.
Almendáriz et al. (2014). Papéis Avulsos de Zoologia, 54: 33‑49.
Alves, B. C. F. 2014. Influência Antrópica sobre a Riqueza e Abundância de Anfíbios Anuros em Alagados de um Remanescente de Mata Atlântica, Paraíba, Brasil. M.S. thesis, Universidade Estadual da Paraíba, Campina Grande.
Amaël Borzée et al (2021) Animals. Update on Distribution and Conservation Status of Amphibians in the Democratic People’s Republic of Korea: Conclusions Based on Field Surveys, Environmental Modelling, Molecular Analyses and Call Properties
Amorin, F. O. 2009. Diversidade e Distribuição Espacial e Temporal da Anurofauna (Amphibia, Anura) em Fragmento de Mata Atlântica de Igarassu, Pernambuco. M.S. thesis, Universidade Federal de Pernambuco, Recife.
Ananjeva N.B., Orlov N.L., Khalikov R.G., Darevsky I.S., Ryabov S.A. & Barabanov A. (2006) The Reptiles of Northern Eurasia: taxonomic diversity, distribution, conservation status. Pensoft Publishers, Sofia, Bulgaria, pp. 245. [Originally published in Russian, 2004].
Anderson S.C. (1999) The lizards of Iran. Society for the Study of Amphibians and Reptiles, pp. 442.
Andrade, C. A. F. 2011. Anfíbios Anuros da Restinga de Iquiparí, São João da Barra, Rio de Janeiro, Brail. M.S. thesis, Universidade Federal do Rio de Janeiro, Rio de Janeiro.
Andrade, E. V. E. 2012. Influência das Rodovias PE–060 e PE–076 sobre a Anurofauna de Solo da Reserva Biológica Saltinho. M.S. thesis, Universidade Federal de Pernambuco, Recife.
Andrade, E. V. E., I. J. L. Palhas, and G. J. B. Moura. 2014. Diurnal habitat segregation by tadpoles in two temporary ponds in an Atlantic Rainforest remnant, Northeastern Brazil. Hydrobiologia 723: 181–194.
Andrade, G. V. 1987. Reprodução e Vida Larvária de Anuros (Amphibia) em Poça de Área Aberta na Serra do Japi, Estado de São Paulo. M.S. thesis, Universidade Estadual de Campinas, Campinas.
Angelov, P., B. Kalchev (1961): The amphibians in the collections of the Museum of Natural History - Plovdiv. – Priroda i znanie, 14(2): 18-21. (In Bulgarian)
Anguélov, P. (1960): Études sur l’entomofaune du parc “Delassement et culture” (l’île au milieu de Maritza) près de Plovdiv, avec quelques notes faunologiques. – Annuaire des Musées de Plovdiv 3: 7-40. (In Bulgarian, French summary)
Anisimov EI, Berezovikov NN 2004. Amphibians and reptiles of the Alakol reserve // Tr. Alakol reserve. Almaty: Mektep. T. 1.P. 190 - 197.
Anita Meyer; P. le Fras N. Mouton; Laco Mucina, 2010. African Journal of Herpetology. The biogeographical influence of the Tankwa Karoo Basin on reptile distribution in south-western South Africa
Antipov, S.A., Doronin, I.V., Milto, K.D., Sergeev, M.A. (2018): New Records of Amphibians and Reptiles in the Vladimir Region, Russia. Cur. Stud. in Herp. 18(3–4): 168–179 (in Russian).
Antunes, A. P. 2007. Descrição Taxonômica e História Natural de uma nova Espécie de Hypsiboas da Mata Atlântica do Alto da Serra de Paranapiacaba, Estado de São Paulo (Amphibia, Anura, Hylidae). M.S. thesis, Universidade Estadual Paulista, Rio Claro.
Anufriev, V.M., Bobretsov, A.V. (1996). Fauna of the European North-East of Russia. Amphibians and reptiles. T. IV. SPb.: Nauka, 130 p.
Araujo, C. O. 2017. Herpetofauna from Estação Ecológica de Bauru, a Fragment of Atlantic Forest in the State of São Paulo, Brazil. Rev. Inst. Flor. 29: 71–89.
Araujo, C. O., and S. M. Almeida-Santos. 2011. Herpetofauna de um remanescente de Cerrado no estado de São Paulo, sudeste do Brasil. Biota Neotrop. 11: 47–62.
Araujo, C. O., and S. M. Almeida-Santos. 2013. Composição, riqueza e abundância de anuros em um remanescente de Cerrado e Mata Atlântica no estado de São Paulo. Biota Neotrop. 13: 265–275.
Araujo, C. O., D. T. Corrêa, and S. M. A. Santos. 2013. Anuros da Estação Ecológica de Santa Bárbara, um remanescente de formações abertas de Cerrado no estado de São Paulo. Biota Neotrop. 13: 230–240.
Araujo, C. O., T. H. Condez, and R. J. Sawaya. 2009. Anfíbios Anuros do Parque Estadual das Furnas do Bom Jesus, sudeste do Brasil, e suas relações com outras taxocenoses no Brasil. Biota Neotrop. 9: 77–98.
Araujo, C. O., T. H. Condez, R. P. Bovo, F. C. Centeno, and A. M. Luiz. 2010. Anfíbios e répteis do Parque Estadual Turístico do Alto Ribeira (PETAR), SP: um remanescente de Mata Atlântica do Sudeste do Brasil. Biota Neotrop. 10: 257–274.
Arias et al. (2016). Zootaxa, 4132: 347-363.
Arias et al. (2019). Amphibian & Reptile Conservation, 13: 173-197.
Armstrong, C. G., and C. E. Conte. 2010. Taxocenose de anuros (Amphibia: Anura) em uma área de Floresta Ombrófila Densa no Sul do Brasil. Biota Neotrop. 10: 39–46.
Arteaga et al. (2016). Plos One, 11: e0151746.
Arzabe, C. 1998. Anfíbios Anuros em Fragmentos de Mata Atlântica no Nordeste do Brasil. Ph.D. dissertation, Universidade Federal do Paraná, Curitiba.
Assis, B. 2009. Riqueza, distribuição temporal e utilização de habitats por anfíbios anuros na Serra do Brigadeiro, Minas Gerais. M.S. thesis, Universidade Federal de Viçosa, Viçosa.
Assmann, B. R., G. Dariva, and J. R. Marinho. 2013. Amphibiam Anurans of An Araucarian Rainforest Fragment in Southern Brazil. Perspectiva, Erechim 37: 133–140.
Atmaja et al. (2018). Treubia, 45: 25-46.
Azimov J.A., Umarov N.M., Mirabdullayev I.M., Khamrayev A.S., Mirzayev U.T., Chikin Y.A., Lanovenko E.N. & Mitropolskaya Y.O. (eds.) (2009) The Red Data Book of the Republic of Uzbekistan Vol. II, Animals, 2009. Chinor ENK, Tashkent. [In Russian with English summaries].
Bahmani, Z., Rastegar-Pouyani, N., and Gharzi, A. 2011. A new record of Eremias montanus Rastegar-Pouyani & Rastegar-Pouyani, 2001 (Sauria: Lacertidae) from Kurdistan Province, Western Iran. Amphib. Reptile Conserv. 5(1):11-14(e21).
Bai 2012 Risk identification and characterization for Batrachochytrium dendrobatidis in Anura in Changbai Mountain Natural Reserve
Bai and Tie 2005 Amphibians and reptiles in Manghe Nature Reserve
Baier et al. (2009)
Baier et al. (2013). Edition Chimaira.
Baig (1988), Stöck et al. (2006), Ficetola et al. (2010), Litvinchuk et al. (2011), Kryukov (2016), Wagner et al. (2016)
Baldi, L. C., F. B. Santos, K. E. Esteves, F. C. Ferreira, M. T. Rocha, J. M. Santana, P. C. Teixeira, and C. M. Ferreira. 2015. Anuran Communities in Different Riparian Habitats: Native Forest, Secondary Forest, and Sugarcane. South Am. J. Herpetol. 10: 195–204.
Bannikov A.G., Darevskii I.S., Ischenko V.G. Rustamov A.K. & Szczerbak N.N. (1977) Opredelitel Zemnovodnykh i Presmykayushchikhsya Fauny SSSR [Guide to the Amphibian and Reptile Fauna of the USSR]. Prosveschenie Press, Moscow, USSR, pp. 415. [In Russian].
Bannikov AG, Darevsky LS, Rustamov AK (1971). Amphibians andReptiles of the USSR. Mysl, Moskva, 303 pp. (in Russian)
Bao 2012 Habitat selection and feeding habits of Tylototriton wenxianensis in Yaoluoping Nature Reserve Yuexi, Anhui
Bao et al. 2009 The Current Situation and Protection Measures of Amphibians and Reptiles Diversity of Huaihe River basin in Anhui
Bao et al. 2005 Study on Fauna of Amphibians and Reptiles in Huangfu Mountain Preservation
Bao et al. 2006 甘肃兆河自然保护区科学考察报告
Barabanov A.V. & Ananjeva N. B. (2007) Catalogue of the available scientific species-group names for lizards of the genus Phrynocephalus Kaup, 1825 (Reptilia, Sauria, Agamidae). Zootaxa, 1399, 1-56.
Barata, I. M., C. M. Correia, and G. B. Ferreira. 2016. Amphibian Species Composition and Priorities for Regional Conservation at the Espinhaço Mosaic, Southeastern Brazil. Herpetol. Conserv. Biol. 11: 293–303.
Barbosa, A. R., and I. T. L. S. Alves. 2014. Diversidade e uso de hábitat da anurofauna em um fragmento de um brejo de altitude. Gaia Scientia 8: 215–225.
Barbosa, V. N., E. N. Pereira, and E. S. Maranhão. 2017. Anfíbios da Estação Ecológica de Caetés Paulista, Pernambuco - Atualização da Lista de Espécies. Revista de Ciências Ambientais 11: 39–49.
Bardini Junior, C. 2012. Riqueza e abundância de anuros de serapilheira em florestas em regeneração do estado de São Paulo. M.S. thesis, Universidade de São Paulo, Escola Superior de Agricultura “Luiz de Queiroz”, Piracicaba.
Barišić, F., Bogdnović, T. (2011): Reptiles (Reptilia) of the Papuk Nature Park. Hyla 2011: 47-75.
Bastazini, C. V., J. F. V. Munduruca, P. L. Rocha, and M. F. Napoli. 2007. Which environmental variables better explain changes in anuran community composition? A case study in the restinga of Mata de São João, Bahia, Brazil. Herpetologica 63: 459–471.
Bastiani, V. I. M. 2012. Anfíbios anuros (Amphibia, Anura) de um remanescente de Floresta Estacional no sul do Brasil. M.S. thesis, Universidade Comunitária da Região de Chapecó, Chapeco.
Batista et al. (2016). Zoological Journal of the Linnean Society, 178: 267-311.
Batista, V. G., and R. P. Bastos. 2014. Anurans from a Cerrado-Atlantic Forest ecotone in Campos Gerais region, southern Brazil. Check List 10: 574–582.
Bazarbekov K.U., Lyakhov O.V. Fauna of Pavlodar Priirtyshie (vertebrates). Pavlodar: NPF "EKO", 2005.336 p.
Becker, C. G. 2007. Desconexão de habitats e o declinio global dos anfibios. M.S. thesis, Universidade Estadual de Campinas, Campinas.
Bell (2016). Herpetologica, 72: 343-351.
Beltramin, A. S. 2010. Efeito da Heterogeneidade do Ambiente na Estruturação de uma Comunidade de Anuros. B.S. thesis, Universidade Federal do Paraná, Curitiba.
Benício, R. A., and F. R. Da Silva. 2017. Amphibians of Vassununga State Park, one of the last remnants of semideciduous Atlantic Forest and Cerrado in northeastern São Paulo state, Brazil. Biota Neotrop. 17: e20160197.
Berdibaeva Zh.Sh. 1966. Materials on the distribution and ecology of reptiles in the East Kazakhstan region // Tez. report VII scientific. conf. prof.-lecturer composition of Ust-Kamenogorsk ped. in-that. Ust-Kamenogorsk. 70 - 71.
Berdibaeva Zh.Sh. 1970. Reptiles and amphibians of the East Kazakhstan region: Dis. ... Cand. biol. sciences. L. 220 p.
Berdibaeva Zh.Sh. To the biology of the common toad Bufo bufo (L., 1758) // Features of geography, flora and fauna of Eastern Kazakhstan / Ust-Kamenogorsk state. ped. in-t. Ust-Kamenogorsk, 1994.S. 77 - 81.
Berg L. S., Ignatov O. P. Solenye ozera Selety- Dengiz, Teke i Kyzyl-Kak Omskogo uezda: Fiziko-geograficheskiy ocherk (Salt lakes of Selety- Dengiz, Teke, and Kyzyl-Kak of the Omsk county: A physical and geographical review), Moscow, 1901.
Bernarde, P. S., and M. N. C. Kokubum. 1999. Anurofauna do Município de Guararapes, Estado de São Paulo, Brasil (Amphibia: Anura). Acta Biológica Leopoldensia 21: 89–97.
Bernarde, P. S., and R. A. Machado. 2001. Riqueza de espécies, ambientes de reprodução e temporada de vocalização da anurofauna em Três Barras do Paraná, Brasil (Amphibia: Anura). Cuad. Herpetol. 14: 93–104.
Bertoluci, J., and M. T. Rodrigues. 2002a. A Utilização de habitats reprodutivos e micro-habitats de vocalização em uma taxocenose de anuros (Amphibia) na Mata Atlântica. Pap. Avulsos Zool. 42: 287–297.
Bertoluci, J., and M. T. Rodrigues. 2002b. Seasonal patterns of breeding activity of Atlantic Rainforest anurans at Boracéia, Southeastern Brazil. Amphib-reptil. 23: 161–167.
Bertoluci, J., M. A. S. Canelas, C. C. Eisemberg, C. F. S. Palmuti, and G. G. Montingelli. 2009. Herpetofauna da Estação Ambiental de Peti, um fragmento de Mata Atlântica do estado de Minas Gerais, sudeste do Brasil. Biota Neotrop. 9: 147–155.
Bertoluci, J., R. A. Brassaloti, J. W. Ribeiro-Júnior, V. M. F. N. Vilela, and H. O. Sawakuchi. 2007. Species composition and similarities among anuran assemblages of forest sites in southeastern Brazil. Scientia Agricola 64: 364–374.
Beshkov, V. (2015): Greek Newt Lissotriton graecus (Wolterstorff, 1905). – In: Golemanski, V. et al. (Eds.): Red Data Book of the Republic of Bulgaria. Volume 2. Animals. BAS & MoEW, Sofia, p. 302.
Beshkov, V., 1966. Investigations on the systematics and distribution of the slow worm (Anguis fragilis L.) in Bulgaria. Bull. Inst. Zool. Mus. 21: 185–201 (in Bulgarian with Russian and German Abstracts).
Beškov, V., E. Undshian, S. Simeonov, A. Daraktschiev (1967). Neue Angaben über die Verbreitung einiger Amphibien und Reptilien in Bulgarien. – Bulletin de l’Institut de Zoologie et Musée, Sofia, 25: 5-10. (In Bulgarian; German summary)
Bezman-Moseyko, O.S. (2008): To the Species Composition of Herpetofauna of Dniester Region (preliminary data). Proc. Ukr. Herp.Soc. 1(5-10): 43-46 (in Russian).
Bi and He, 1997 Amphibia and Reptilia in the east Inner Mongolia
Bi et al. 2004 山西省五鹿山自然保护区科学考察报告
Biju et al. (2014). Ceylon Journal of Science, Biological Sciences, 43: 37-123.
Biju et al. (2014). Contributions to Zoology, Amsterdam 83: 269-335.
Bilyakov IV, Tarashchyuk SV (2008) Distribution of some species ofsnakes in the north-western Black Sea coast, which are protected inUkraine. In: Kostyushin VA, Fesenko GV (Eds) Finds of Animals ofthe Red Book of Ukraine. Ese, Kyiv, 16–21. (in Ukrainian)
Bingham et al. (2018). Bulletin of the Museum of Comparative Zoology, 161: 403-427.
Bittencourt-Silva, G. B., and H. R. Silva. 2013. Insular Anurans (Amphibia: Anura) of the coast of Rio de Janeiro, Southeast, Brazil. Check List 9: 225–234.
Bobrov, V.V., Semenov, D.V. (2013): Amphibians and reptiles of Moscow and Moscow province: modern status and conservation. Bull. of TSU 18(6): 2984 – 2987 (in Russian).
Bogdanov O.P. Fauna of the Uzbek SSR. Amphibians and reptiles. Tashkent, 1960.T. 1.260 p.
Böhme, W. (2012): A record-sized specimen of the westen slow worm (Anguis fragilis). Zeitschrift für Feldherpetologie 19: 117-118.
Bondarenko D. A. and Dujsebayeva Т. N. (2012). DISTRIBUTION OF THE CENTRAL ASIAN TORTOISE AGRIONEMYS HORSFIELDII (GRAY, 1844) IN UZBEKISTAN (RANGE, REGIONAL AND LANRSCAPE DISTRIBUTION, POPULATIONS DENSITY). Current Studies in Herpetology, 12 (1/2): 3 – 26.
Bondarenko D. A., Peregontsev E. A. 2018, Reptile Communities of the Karakalpakian Ustyurt (Uzbekistan). Current Studies in Herpetology, vol. 18, iss. 1–2, pp. 13–26 (in Russian). DOI: 10.18500/1814-6090-2018-18-1-2-13-26
Bondarenko D. A., Peregontsev E. A. Distribution of the Central Asian Tortoise Agrionemys horsfieldii (Gray, 1844) in Uzbekistan (Range, Regional and Lanrscape Distribution, Populations Density). Current Studies in Herpetology, 2017, vol. 17, iss. 3–4, pp. 124–146 (in Russian). DOI: 10.18500/1814-6090-2017-17-3-4-124-146.
Bonk M., Bury S., Hofman S., Szymura J.M., Pabijan M. (2012): A reassessment of the northeastern distribution of Rana dalmatina (Bonaparte, 1840). Herpetology Notes, 5: 345–354.
Bonk M., Pabijan M. (2010): Changes in a regional batrachofauna in south-central Poland over a 25 year period. North-Western Journal of Zoology, 6: 225–244.
Boquimpani-Freitas, L., R. V. Marra, M. Van Sluys, and C. F. D. Rocha. 2007. Temporal niche of acoustic activity in anurans: interspecific and seasonal variation in a neotropical assemblage from south-eastern Brazil. Amphib-reptil. 28: 269–276.
Borges-Leite, M. J., J. F. M. Rodrigues, and D. M. Borges-Nojosa. 2014. Herpetofauna of a coastal region of northeastern Brazil. Herpetol. Notes 7: 405–413.
Borges-Martins, M., P. Colombo, C. Zank, F. G. Becker, and M. T. Q. Melo. 2007. Anfíbios, pp. 276–291. In F. G. Becker, R. A. Ramos, and L. A. Moura (eds.), Biodiversidade: Regiões da Lagoa do Casamento e dos Butiazais de Tapes, Planície Costeira do Rio Grande do Sul. Ministério do Meio Ambiente/Secretaria de Biodiversidade e Florestas, Brasília, Brazil.
Borges-Nojosa, D. M. 2007. Diversidade de Anfíbios e Répteis da Serra de Baturité, Ceará, pp. 225–247. In T. S. Oliveira, and F. S. Araújo (eds.), Diversidade e Conservação da Biota na Serra de Baturité, Ceará. Edições UFC, Fortaleza, Brazil.
Borkin et al. (1986), Pisanets & Mezhzherin (1996), Litvinchuk et al. (2011, 2018b), Ficetola & Stöck (2016), Kryukov (2016)
Borkin et al. (1986, 1995, 2001), Pisanets (1992), Pisanets & Mezhzherin (1996), Mezhzherin & Pisanets (1995), Dujsebayeva et al. (1997), Odierna et al. (2004), Stöck et al. (2006), Zhang et al. (2008), Ficetola & Stöck (2016), Kryukov (2016), Kuzmin et al. (2017), Litvinchuk et al. (2006, 2010, 2011, 2018b),
Borkin et al. (1986, 2001), Mezhzherin & Pisanets (1991), Dujsebayeva et al. (1997, 2003), Castellano et al. (2003), Stöck et al. (2006), Odierna et al. (2007), Fakharzadeh et al. (2009, 2015), Litvinchuk et al. (2011, 2018b), Ficetola & Stöck (2016), Betto-Colliard et al. (2018)
Borkin L. J. & Litvinchuk S. N. (2011) On Turkestan salamander Hynobius turkestanicus Nikolsky, 1910 and Vasiliy Nikolsky's Pamirs travel (1902). Current Studies in Herpetology, 11, 103-120. [In Russian].
Borkin L. J., Gannibal B. K., Golubev A. V. Dorogami Petra Simona Pallasa (po zapadu Kazakhstana) [On the parhways of Peter Simon Pallas (journeys through Western Kazakhstan)]. St. Petersburg, Uralsk, Evrazijskij soyuz uchyonykh Publ., 2014. 312 p. (in Russian).
Borkin L. J., Gannibal B. K., Golubev A. V. Dorogami Petra Simona Pallasa (po zapadu Kazakhstana) [On the parhways of Peter Simon Pallas (journeys through Western Kazakhstan)]. St. Petersburg, Uralsk, Evrazijskij soyuz uchyonykh Publ., 2014. 312 p. (in Russian).
Borkin L. J., Litvinchuk S. N. Gerpetologicheskiye issledovaniya na zapade Kazakhstana: P. S. Pallas i sovremennost' [Herpetological field research in the western part of Kazakhstan: Peter Simon Pallas and present]. In: Priroda zapadnogo Kazakhstana i Peter Simon Pallas (polevyye issledovaniya 2012 goda) [The Nature of Western Kazakhstan and Peter Simon Pallas (field research 2012)]. St. Petersbu…
Bornschein et al. (2015). Plos One, 10: e0142791.
Both, C., B. Madalozzo, R. Lingnau, and T. Grant. 2014. Amphibian richness patterns in Atlantic Forest areas invaded by American bullfrogs. Austral Ecol. 39: 864–874.
Both, C., I. L. Kaefer, T. G. Santos, and S. T. Z. Cechin. 2008. An austral anuran assemblage in the Neotropics: seasonal occurrence correlated with photoperiod. J. Nat. Hist. 42: 205–222.
Both, C., M. Solé, T. G. Santos, and S. Z. Cechin. 2009. The role of spatial and temporal descriptors for Neotropical tadpole communities in southern Brazil. Hydrobiologia 124: 125–138.
Bozkurt, M., M. Tural, G. Ulutaş, N. Üzüm, K. Olgun (2016): Two new paedomorphic population records of the smooth newt, Lissotriton vulgaris schmidtleri (Raxworthy, 1988)(Urodela, Salamandridae), from Western Turkey. Russian Journal of Herpetology 23: 158-162
Brasileiro, C. A., R. J. Sawaya, M. C. Kiefer, and M. Martins. 2005. Amphibians of na open cerrado fragment in southeastern Brazil. Biota Neotrop. 5: 1–17.
Brassaloti, R. A. 2010. Diversidade e Estrutura de Taxocenoses de Anfíbios Anuros em uma Paisagem Fragmentada no Centro-Oeste Paulista. M.S. thesis, Universidade Estadual Paulista, São José do Rio Preto.
Brassaloti, R. A., D. C. Rossa-Feres, and J. Bertoluci. 2010. Anurofauna da Floresta Estacional Semidecidual da Estação Ecológica dos Caetetus, sudeste do Brasil. Biota Neotrop. 10: 275–291.
Bringsoe, H. (1985): A check - list of Peloponnesian amphibians and reptiles, including new records from Greece. Annales Musei Goulandris 7: 271-318
Brown & Richards (2008). Zootaxa, 1888: 47-68.
Brown et al. (2013). Zootaxa, 3710: 31–45.
Brown etal. (2019). Zootaxa, 4712(2): 221-235
Bruscagin, R. T., T. H. Condez, M. Dixo, and J. Bertoluci. 2014. Diversity of leaf-litter anurans in a fragmented landscape of the Atlantic Plateau of São Paulo State, southeastern Brazil. J. Nat. Hist. 48: 1–16.
Brushko Z.K., Dujsebayeva T.N. 2007. The materials on Central Asian Tortoise in South-Eastern Kyzylkum.
Brushko Z.K., Kubykin R.A. 1988. Catalog of the herpetological collection of the Institute of Zoology of the Academy of Sciences Kaz. SSR. Alma-Ata: Publishing house of Science of the Kazakh SSR. 41 p.
Brushko ZK 1983. New data on the distribution of reptiles in Kazakhstan // Izv. Academy of Sciences of the Kazakh SSR. Ser. biol. No. 2. P. 35 - 38.
Brushko ZK, Kubykin RA 1988. On the biology of the eastern lizard in Kazakhstan // Izv. Academy of Sciences of the Kazakh SSR. Ser. biol. No. 3. P. 31 - 35.
Brushko ZK, Kubykin RA 1988. On the biology of the varicoloured oriental foot and mouth disease in Kazakhstan // Izv. Academy of Sciences of the Kazakh SSR. Ser. biol. No. 3. P. 31 - 35.
Buarque Jr., D. V., and G. J. B. Moura. 2011. Anurofauna da Cidade de Barreiros, remanescentes de Mata Atlântica - Nordeste do Brasil - PE, pp. 149–162. In G. J. B. Moura, E. M. Santos, M. A. B. Oliveira, and M. C. C. Cabral (eds.), Herpetologia do Estado de Pernambuco. Ministério do Meio Ambiente, Brasília, Brazil.
Bueno, C. M., C. V. Cademartori, E. D. Forneck, and T. C. Cabral. 2013. Anurofauna de uma área do domínio da Mata Atlântica no Sul do Brasil, Morro do Coco, Viamão, RS. Revista de Ciências Ambientais 14: 11–20.
Bulokhov, A.D., Panasenko, N.N., Semenischenkov, Y.A., Sitnikova, E.F. (2016): Red Data Book of the Bryansk Region. Bryansk, BSU Publishing House, 2nd Edition, 432 p.
Buresch, I., J. Zonkov (1941): Untersuchungen über die Verbreitung der Reptilien und Amphibien in Bulgarien und auf der Balkanhalbinsel. III. Teil: Schwanzlurche (Amphibia, Caudata). – Mitteilungen aus den Königlichen Naturwissenschaftlichen Instituten in Sofia, 14: 171-273. (In Bulgarian, German summary)
Butovsky P.M. 1964. K rasprostraneniyu i ekologii pustinnogo gologlaza. Okhotnich’y ptitsi Kazakhstana. Trudy Instituta zoologii Akademii nauk KazSSR, Alma-Ata: 218–219. [In Russian].
C. Andrén and G. Nilson A 1979. New Species of Toad (Amphibia, Anura, Bufonidae) from the Kavir Desert, Iran. JOURNAL OF HERPETOLOGY 13(1):93-100
Cacciali, P., F. Bauer, and N. Martínez. 2015. Herpetofauna de la Reserva Natural del Bosque Mbaracayú, Paraguay. Kempffiana 11: 29–47.
Cai 1995 A survey of Amphibian of the Wuyishan Natural Reserve with an Analysis of their regional Faunistic Composition
Cai et al. 2009 黑龙江小北湖自然保护区综合科学考察报告 Heilongjiang Xiaobeihu Nature Reserve scientific survey
Cai et al. 2011 黑龙江明水自然保护区综合科学考察报告 Heilongjiang Mingshui Nature Reserve scientific survey
Caminer et al. (2017). Plos One, 12: e0171785.
Campbell et al. (2018). Zootaxa, 4422: 366-384.
Campos, F. S., and R. Lourenço-de-Moraes. 2017. Anurans from the mountain chain Serra do Mar: a critical area for amphibian conservation in the Atlantic Forest, Brazil. Herpetol. Notes 10: 547–560.
Camurugi F., T. M. Lima, E. A. Mercês, and F. A. Juncá. 2010. Anurans of the reserva ecologica da michelin, municipality of igrapiuna, state of Bahia, Brazil. Biota Neotrop. 10: 305–312.
Canelas, M. A. S., and J. Bertoluci. 2007. Anuros da Serra do Caraça, sudeste do Brasil: composição de espécies e padrões sazonais de atividade vocal. Iheringia, Sér. Zool. 97: 21–26.
Cao 2012 Study on Reproductive Ecology of Multiocellated racerunner (Eremias multiocellata）
Caram, J., M. R. Gomes, C. Luna-Dias, and S. P. Carvalho-e-Silva. 2016. Updated list of anurans from Floresta Nacional Mário Xavier, Seropédica, Rio de Janeiro, Brazil: changes from 1990 to 2012. Check List 12: 1997.
Caramaschi et al. (2013). Herpetologica, 69: 480-491.
Cardoso, A. J. 1986. Utilização de Recursos para Reprodução em Comunidade de Anuros no Sudeste do Brasil. Ph.D. dissertation, Universidade Estadual de Campinas, Campinas.
Cardoso, M. W. 2006. Uso de ambientes por uma comunidade de anuros de São Luís do Purunã, município de Balsa Nova, estado do Paraná. B.S. thesis, Universidade Federal do Paraná, Curitiba.
Carmona, R. U. 2007. Estudo da comunidade de anfíbios e répteis em um fragmento de Mata Atlântica e em áreas perturbadas no Estado de São Paulo: subsídios para conservação e manejo de áreas protegidas. M.S. thesis, Universidade de São Paulo, Escola Superior de Agricultura “Luiz de Queiroz”, Piracicaba.
Carneiro, P. C. F. 2011. Ocorrência e distribuição espacial e temporal das larvas de anuros (Amphibia) em diferentes sistemas aquáticos da Ilha Grande (Rio de Janeiro). M.S. thesis, Universidade do Estado do Rio de Janeiro, Rio de Janiero.
Carossini, A. 2013. Resposta da Comunidade de Anuros de Serrapilheira ao Gradiente de Sucessão Ecológica em um Fragmento de Floresta Atlântica Interior da Região Sudeste do Brasil. M.S. thesis, Universidade Federal de Viçosa, Viçosa.
Carvajal-Endara et al. (2019). Zootaxa, 4562: 1-102
Carvalho et al. (2019). Herpetologica, 75: 233-246.
Carvalho, C. M., J. C. Vilar, and F. F. Oliveira. 2005. Répteis e Anfíbios, pp. 39–61. In C. M. Carvalho, and J. C. Vilar (eds.), Parque Nacional Serra de Itabaiana - Levantamento da Biota, Ibama. Biologia Geral e Experimental - UFS, Aracaju, Brazil.
Carvalho, R. M. 2013. Herpetofauna de fragmentos de floresta estacional semidecidual na região de Sorocaba - SP. B.S. thesis, Universidade de São Paulo, Ribeirão Preto.
Carvalho-e-Silva, A. M. T., G. R. Silva, and S. P. Carvalho-e-Silva. 2008. Anuros da Reserva Rio das Pedras, Mangaratiba, RJ, Brasil. Biota Neotrop. 8: 199–209.
Carvalho-e-Silva, S. P., A. M. P. T. Carvalho-e-Silva, and C. Luna-Dias. 2015. Anfíbios (Lissamphibia) da Reserva Biológica de Pedra Talhada, pp. 333–355. In A. Studer, L. Nusbaumer, and R. Spichiger (eds.), Biodiversidade da Reserva Biológica de Pedra Talhada (Alagoas, Pernambuco – Brasil). Boissiera, Geneve, Switzerland.
Castanho, L. 2000. História natural de uma comunidade de anuros da região de Guaraqueçaba, litoral norte do estado do Paraná. Ph.D. dissertation, Universidade Estadual Paulista, Rio Claro.
Castroviejo-Fisher et al. (2012). American Museum Novitates, 3739: 1–17.
Catenazzi et al. (2015). ZooKeys, 480: 81-95.
Catenazzi et al. (2015). ZooKeys, 516: 71-84.
Čeirāns, A., Nikolajeva, L. (2014): Study of smooth snake (Coronella austriaca) population in the Slokas Bog, Latvia. Herp. Facts Journ. 1: 22-32.
Cerezoli, J. P. M. 2008. Anurofauna em riachos de fragmentos florestais da Chapada das Perdizes, Serra de Carrancas, Sul de Minas Gerais. M.S. thesis, Universidade Federal de Lavras, Lavras.
Ceron, K., E. M. Lucas, and J. J. Zocche. 2017a. Anurans of Parque Estadual da Serra Furada, Santa Catarina, Southern Brazil. Herpetol. Notes 10: 287–296.
Ceron, K., H. B. Martins, and J. J. Zocche. 2017b. Anurans of a remnant forest in Urussanga, Santa Catarina, southern of Brazil. Check List 12: 2014.
Ceron, K., M. O. Olivo, R. A. Mendonça, F. Carvalho, and J. J. Zocche. 2016. Herpetofauna de uma Área de Floresta Atlântica no Sul do Brasil. Revista Tecnologia e Ambiente 22.
Chabanaud, M.P. (1919): Enumeration des Reptiles et des Batraciens de la peninsule Balkanique envoyes au museum parle d’Rivet de 1917 á 1919 avec la description d’une variete nouvelle. Bulletin d’museum d’Histoire naturelle 1: 22-26.
Chagas, D. G. 2017. Estruturação de uma Metacomunidade de Anfíbios Anuros no Sudeste do Brasil: Influências Ambientais, Fenotípicas e Filogenéticas. M.S. thesis, Universidade Estadual de Campinas, Campinas.
Chandramouli et al. (2016). ZooKeys, 555: 57-90.
Chang et al. 1997 Studies on Amphibian Resources and Fauna Characterization in Heishiding Nature Reserve
Channing et al. (2013). Zootaxa, 3701: 518–550.
Channing et al. (2016). Zootaxa, 4155: 1-76.
Chaparro et al. (2015). Zootaxa, 3994: 94-108.
Chasiluisa etal. (2020). Neotropical Biodiversity, 6: 21-36
Chaves, L. S., V. Silva, G. K. M. Rocha, R. S. Lira, E. G. Santos, M. R. M. Daher, E. M. S. Nogueira, and G. J. B. Moura. 2015. Anfíbios anuros, pp. 15–89. In G. J. B. Moura, E. M. S. Nogueira, E. Medeiros, and C. Neto (eds.), Os Anfíbios e Répteis da Reserva Madeiras, Estado de Alagoas, Nordeste do Brasil. UEFS Editora, Feira de Santana, Brazil.
Chavez & Catenazzi (2016). ZooKeys, 610:113-130.
Cheltsov, N.V., Lobov, I.V., Kosyakova, A. Ju., Vodorezov, A.V., Zakoldaeva, A.A., Ananjeva, S.I., Fionina, E.A., Zatsarinny, I.V., Marochkina, E.A. (2011): Slow worm (Anguis fragilis L.) in Ryazan region. In: Behavior, ecology and evolution of animals: monographs, articles, messages V. 2, p. 372-375. Konstantinov, V.M., Ed., Ryazan, NP "Voice of the province" (in Russian).
Cheltsov-Bebutov A.M. 1953. Nabludeniya nad presmikayushchimisya Tsentral’nogo Kazakhstana na marshrute pos. Dzhulek – g. Atbassar. Trudy Instituta Geografii Akademii nauk SSSR, 54: 423–434. [In Russian].
Chen 2008 An Investigation Report on Reptiles of Leigongshan Nature Reserve
Chen 2008 Population strubture and genetic diversity of the tiger frog (Hoplobatrachus rugulosus) of three populations in east area of China
Chen and Rao 2010 云南小中甸硕多岗河水利枢纽工程区两栖爬行类及鱼类资源调查 Investigation of Fish,Amphibian and Reptile Species in the Shangri-La County and the Areas around Small Zhongdian Key Water-control Project
Chen and Yang 2011 Field Survey on Amphibians and Reptiles in Baiyinkulun Nature Reserve for Relict Gulls, Inner Mongolia
Chen et al 2005 Species Diversity of Amphibians and Reptiles in Mountain Taishan, Shandong
Chen et al 2006 新疆夏尔西里自然保护区综合科学考察 Xinjiang Xiaerxili Ziran Baohuqu Zonghe Kexue Kaocha
Chen et al. 1997 Diet of three speces of lizard in the spring in Lanzhou
Chen et al. 2003 Discovery of Microhyla mixtura in Henan Province
Chen et al. 2004 Discovery of Rhacophorus megacephalus in Henan Province
Chen et al. 2005 内蒙古阿尔山自然保护区综合考察报告
Chen et al. 2006 A Preliminary Census on Amphibian Resources in the Qixingling Nature Reserve of Jiangxi Province
Chen et al. 2010 Discovery of Odorrana margaretae in Shaanxi Province，China
Cheng 2008 The study on verterrate resources and Fauna characteristics in nature reserve in Guan Yin Shan Mountain, Shaanxi
Cheng et al. 2011 REPTILIAN GEOGRAPHICAL DISTRIBUTION AND G-F INDEX IN WUYI MOUNTAINS
Cheng et al. 2017 浙江和江西两省蜥蜴类新纪录——股鳞蜓蜥
Cherlin V. & Shepilov S. (2014) Thermal biology of the Central Asian blunt-nosed viper (Macrovipera lebetina turanica) from Nuratau Crest and the Chernov blunt-nosed viper (Macrovipera lebetina černovi) from Western Kysylkum. Biology Bulletin, 41, 639-644.
Chernov S.A. 1954. Ecological and faunistic review of reptiles in the south of the Volga - Ural interfluve // Tr. Zool. Institute of the Academy of Sciences of the USSR. T. 16.P. 137 - 138.
Chernov, S. A. (1959). Fauna Tadzhikskoi SSR. Presmykayushchiesya. Tr. In-ta zool. i parazitol. AN Tadzhik. SSR. V. XVIII, 202. (in Russian).
Chirikova M.A. 2010. On morphological variability of the Sand Racerunner, Eremias scripta (Reptilia: Squamata), in Kazakhstan. Herpetological research in Kazakhstan and neighboring countries. Almaty, 2010, 208-218 p.
Chirikova MA, Korneichuk DV 2000. Distribution and external morphology of the eager lizard (Lacerta agilis Linneus, 1758) in East Kazakhstan // Selevinia. S. 42 - 51.
Chirikova Marina A. 2004. Variability of Eremias velox Pallas, 1771 (Reptilia, Sauria) from Kazakhstan. Selevinia, 24-34 p.
Chlebicki, A. (1985): Notatki herpetologiczne z gór Sakar (Tracija). – Przeglad Zoologiczny, 29(2): 193-198.
Cicchi, P. J. P. 2011. Herpetofauna do Parque Estadual da Ilha Anchieta, litoral norte de São Paulo, Brasil: relações históricas e impacto dos mamíferos introduzidos. Ph.D. dissertation, Universidade Estadual Paulista, Botucatu.
Cicchi, P. J. P., H. Serafim, M. A. Sena, F. C. Centeno, and J. Jim. 2009. Herpetofauna em uma área de Floresta Atlântica na Ilha Anchieta, município de Ubatuba, sudeste do Brasil. Biota Neotrop. 9: 201–212.
Clulow et al. (2016). Zootaxa, 4184: 285-315.
Coelho, H. E. A., and R. S. Oliveira. 2010. Anurofauna de um Fragmento de Mata Atlântica em Lauro de Freitas - Bahia. Candombá – Revista Virtual 6: 52–60.
Cogălniceanu, D., Székely, P., Samoilă, C., Iosif, R., Tudor, M., Plăiaşu, R., Stănescu, F., Rozylowicz, L. (2013): Diversity and distribution of amphibians in Romania. ZooKeys 296: 35-57.
Colombo, P., A. Kindel, G. Vinciprova, and L. Krause. 2008. Composição e ameaças à conservação dos anfíbios anuros do Parque Estadual de Itapeva, Município de Torres, Rio Grande do Sul, Brasil. Biota Neotrop. 8: 229–240.
Colonetti, S. 2005. Levantamento da Anurofauna (Amphibia) na Lagoa do Verdinho, Município de Criciúma/SC. M.S. thesis, Universidade do Extremo Sul Catarinense, Criciúma.
Condez, T. H., R. J. Sawaya, and M. Dixo. 2009. Herpetofauna dos remanescentes de Mata Atlântica da região de Tapiraí e Piedade, SP, sudeste do Brasil. Biota Neotrop. 9: 157–186.
Conradie et al. (2012). Zootaxa, 3269: 1-17.
Conte, C. E. 2010. Diversidade de anfíbios da floresta com Araucária. Ph.D. dissertation, Universidade Estadual Paulista, São José do Rio Preto.
Conte, C. E., and D. C. Rossa-Feres. 2006. Diversidade e ocorrência temporal da anurofauna (Amphibia, Anura) em São José dos Pinhais, Paraná, Brasil. Rev. Bras. Zool. 23: 162–175.
Conte, C. E., and D. C. Rossa-Feres. 2007. Riqueza e distribuição espaço-temporal de anuros em um remanescente de Floresta de Araucária no sudeste do Paraná. Rev. Bras. Zool. 24: 1025–1037.
Conte, C. E., and R. A. Machado. 2005. Riqueza de espécies e distribuição espacial e temporal em comunidade de anuros (Amphibia, Anura) em uma localidade de Tijucas do Sul, Paraná, Brasil. Rev. Bras. Zool. 22: 940–948.
Conte, C. E., D. R. Silva, and A. P. Rodrigues. 2013. Anurofauna da bacia do Rio Tijuco, Minas Gerais, Brasil e sua relação com taxocenoses de anfíbios do Cerrado e suas transições. Iheringia, Sér. Zool. 103: 280–288.
Çördük, N., Ç. Gül, M. Tosunoğlu, and K. Sotiropoulos. (2017): Taxonomic status of a newly described island population of the smooth newt Lissotriton vulgaris (Linnaeus, 1758) from Bozcaada (Çanakkale, Turkey). Turkish Journal of Zoology 41:189-195.
Corrêa Filho, D. T. 2013. Estruturação de uma metacomunidade de girinos e adultos de anuros no Cerrado: influências ambientais e filogenéticas. M.S. thesis, Universidade Estadual de Campinas, Campinas.
Correia et al. (2018). Zootaxa, 4527: 186-196.
Correia, C. M. 2015. Estrutura de uma comunidade de anfíbios anuros em savana tropical brasileira: uso dos ambientes e sazonalidade. M.S. thesis, Universidade Federal de Ouro Preto, Ouro Preto.
Costa, C. O. R. 2014. Influência dos efeitos da borda sobre a comunidade de anfíbios anuros de serapilheira da Mata Atlântica da Estação Biológica de Boracéia, SP. M.S. thesis, Universidade de São Paulo, Escola Superior de Agricultura “Luiz de Queiroz”, Piracicaba.
Costa, W. P., S. C. Almeida, and J. Jim. 2013. Anurofauna em uma área na Depressão Periférica, no centro-oeste do estado de São Paulo, Brasil. Biota Neotrop. 13: 163–174.
Crivellari, L. B., P. T. Leivas, J. C. M. Leite, D. S. Gonçalves, C. M. Mello, D. C. Rossa-Feres, and C. E. Conte. 2014. Amphibians of grasslands in the state of Paraná, southern Brazil (Campos Sulinos). Herpetol. Notes 7: 639–654.
Cruz, C. A. G., R. N. Feio, and U. Caramaschi. 2009. Amphibians of Ibitipoca. Editora Bicho do Mato, Belo Horizonte, Minas Gerais, Brazil.
Cui et al. 2008 北京喇叭沟门自然保护区综合科学考察报告
Cunha, A. K., I. S. Oliveira, and M. T. Hartmannn. 2010. Anurofauna da Colônia Castelhanos, na Área de Proteção Ambiental de Guaratuba, Serra do Mar paranaense, Brasil. Biotemas 23: 123–134.
Cunha, G. G. 2013. A Influência da Intensificação do Ciclo Agrícola na Diversidade de Anuros (Amphibia, Anura) em Arrozais no Sul do Brasil. M.S. thesis, Universidade do Vale do Rio dos Sinos, São Leopoldo.
Cyrén, O. (1941): Beitraegeraege zur Herpetologie der Balkanhalbinsel. Mitteilungen des Königlichen Naturwissenschaftlichen Institut Sofia 14: 36-152
D.A. Bondarenko 2012. Spatial distribution, range zoning and population density of Phrynocephalus reticulatus reticulatus (Eichwald, 1831) in the Amu Darya – Syr Darya interfluve. Terrestrial vertebrates of arid ecosystems: Proceedings of the international conference "Terrestrial vertebrates of arid ecosystems" dedicated to the memory of N.А. Zarudny (October 24-27; 2012; Tashkent) / by O.V. Metr…
D.A. Nuridzhanov 2012. THE CURRENT STATE OF THE NUMBER AND DISTRIBUTION OF REPTILES ON THE PLATO OF USTURT (UZBEKISTAN). Terrestrial vertebrates of arid ecosystems: Proceedings of the international conference "Terrestrial vertebrates of arid ecosystems" dedicated to the memory of N.А. Zarudny (October 24-27; 2012; Tashkent) / by O.V. Metropolitan. - Tashkent: Chinor ENK, - 248-252.
Da Silva, F. R. 2007. A Importância de Fragmentos Florestais na Diversidade de Anfíbios Anuros em Icém, Região Noroeste do Estado de Sao Paulo. M.S. thesis, Universidade Estadual Paulista, São José do Rio Preto.
Da Silva, F. R., C. P. Candeira, and D. C. Rossa-Feres. 2012. Dependence of anuran diversity on environmental descriptors in farmland ponds. Biodivers. Conserv. 21: 1411–1424.
Da Silva, F. R., D. B. Provete, L. K. Gerassi, and R. P. Bovo. 2017b. What do Data from Fieldwork and Scientific Collections Tell us about Species Richness and Composition of Amphibians and Reptiles? South Am. J. Herpetol. 12: 99–106.
Da Silva, F. R., J. P. Gibbs, and D. C. Rossa-Feres. 2011. Breeding Habitat and Landscape Correlates of Frog Diversity and Abundance in a Tropical Agricultural Landscape. Wetlands 31: 1079–1087.
Da Silva, F. R., M. L. Lyra, C. F. B. Haddad, and D. C. Rossa-Feres. 2017a. Expanding the knowledge about the occurrence of anurans in the highest amphibian diversity area of Atlantic Forest: Parque Estadual da Serra do Mar, São Paulo, Brazil. Biota Neotrop. 17: e20160282.
Da Silva, F. R., R. S. Santos, M. A. Nunes, and D. C. Rossa-Feres. 2009. Anuran captured in pitfall traps in three agrossystems in Northwestern São Paulo State, Brazil. Biota Neotrop. 9: 253–255.
Dahanukar et al. (2016). Journal of Threatened Taxa, 8: 9221-9288.
Dai 2006 A preliminary survey on Amphibia and Reptilia in Wanghu Wetland Nature Reserve in Hubei province
Dai et al. 2006 THE MORPHOLOGICAL RESEARCH OF EIGHT SPECIES OF EREMIAS DISTRIBUTED IN CHINA (LACERTIDAE, EREMIAS )
Dai et al. 2010 Diversity of Amphibians and Reptiles in Baiqing Karst Nature Reserve of Guizhou
Dai et al. 2011 Declines of Farmland and Pond Frogs in Thirteen Provinces in China
Dal Vechio, F., M. Teixeira Jr., R. S. Recoder, M. T. Rodrigues, and H. Zaher. 2016. The herpetofauna of Parque Nacional da Serra das Confusões, state of Piauí, Brazil, with a regional species list from an ecotonal area of Cerrado and Caatinga. Biota Neotrop. 16: e20150105.
Daniel F. Hughes 2018 Amphibian & Reptile Conservation
Dantas, R. B. 2009. Composição e distribuição espacial e sazonal de anfíbios em unidade de conservação da Mata Atlântica, Alfredo Chaves, Espírito Santo. M.S. thesis, Universidade Federal de Viçosa, Viçosa.
D'Anunciação, P. E. R., M. F. V. Silva, L. Ferrante, D. S. Assis, T. Casagrande, A. Z. G. Coelho, B. C. S. Amâncio, T. R. Pereira, and V. X. Silva. 2013. Forest Fragments Surrounded by Sugar Cane are more Inhospitable to Terrestrial Amphibian Abundance Than Fragments Surrounded by Pasture. International Journal of Ecology 2013: 1–8.
Das et al. (2010). Zootaxa, 2339: 44-56.
Das et al. (2019). PeerJ, 7: e7012.
Dayrell, J. S. 2009. Estrutura da comunidade de anfíbios em poças temporárias em um fragmento de Mata Atlântica de Minas Gerais. M.S. thesis, Universidade Federal de Viçosa, Viçosa.
de Carvalho et al. (2019). Journal of Herpetology, 53: 131-143.
De Domenico, E. A. 2008. Herpetofauna do Mosaico de Unidades de Conservação do Jacupiranga (SP). M.S. thesis, Universidade de São Paulo, São Paulo.
De la Riva & Aparicio (2016). Salamandra, 52: 283-292.
De la Riva et al. (2017). Zootaxa, 4363: 350-360.
De la Riva et al. (2018). Zoological Journal of the Linnean Society, 182: 129–172.
De Lucca, G. S. 2009. Efeito dos resíduos da extração de carvão na diversidade de anfíbios anuros no município de Treviso, Santa Catarina. B.S. thesis, Universidade Comunitária de Criciúma, Criciúma.
De Lucca, G. S., F. A. P. Barros, J. V. Oliveira, J. Dal Magro, and E. M. Lucas. 2017. The role of environmental factors in the composition of anuran species in several ponds under the influence of coal mining in southern Brazil. Wetlands Ecology and Management (in press).
de Oliveira & Hernandez-Ruiz (2017). International Journal of Research Studies in Biosciences, 5: 1-12.
Dehling & Dehling (2017). Zootaxa, 4317: 291-309.
Dehling (2012). Sauria, Berlin, 34: 9-21.
Deiques, C. H., L. F. Stahnke, M. Reinke, and P. Schmitt. 2007. Guia ilustrado dos anfíbios e répteis do Parque Nacional de Aparados da Serra, Rio Grande do Sul, Santa Catarina. USEB, Pelotas, Brazil.
Delov, V., D. Peshev, A. Vasilev. (2005): Species composition and tendencies in the distribution of the vertebrates in the region of the Botanical garden - Varna. – Annuaire de l’Universite de Sofia "St. Kliment Ohridski", 96, livre 4 - 10ème session scientifique, Sofia ’03, partie 2: 191-196.
Dely, O.G., 1981. Anguis fragilis Linnaeus 1758 – Blindschleiche. In: Böhme, W. (Ed.), Handbuch der Reptilien und Amphibien Europas. Band 1. Echsen (Sauria) 1. AULA-Verlag, Wiesbaden, pp. 241-258.
Deng 2004 内蒙古额尔古纳自然保护区综合考察报告
Deng 2007 内蒙古毛乌素沙地柏自然保护区综合科学考察报告
Deng and Lu 2002 Investigation of Natural Amphibian and Analysis of Species Diversity of the Daming Mountain Preserve
Deng et al. 2007 内蒙古巴音杭盖自然保护区综合科学考察报告
Deng et al. 2010 湖南金童山自然保护区综合科学考察报告
Desiree Andersen et al (2021) PeerJ. East palearctic treefrog past and present habitat suitability using ecological niche models
Dever (2017). Journal of Herpetology, 51: 425-436.
Dias, F. O. 2006. Riqueza de espécies e ambientes de reprodução de uma comunidade de anuros (Amphibia, Anura) na região do Mono, no Parque Nacional da Serra do Itajaí, sul do Brasil. B.S. thesis, Universidade Regional de Blumenau, Blumenau.
Dias, I. R., C. V. Mira-Mendes, and M. Solé. 2014b. Rapid inventory of herpetofauna at the APA (Environmental Protection Area) of the Lagoa Encantada and Rio Almada, Southern Bahia, Brazil. Herpetol. Notes 7: 627–637.
Dias, I. R., T. T. Medeiros, M. F. V. Nova, and M. Solé. 2014a. Amphibians of Serra Bonita, southern Bahia: a new hotpoint within Brazil’s Atlantic Forest hotspot. ZooKeys 449: 105–130.
Dias, N. Y. N. 2008. Estrutura de Taxocenose de Girinos de Mata Atlântica. M.S. thesis, Universiade Estadual Paulista, São José do Rio Preto.
Diaz et al. (2018). Novitates Caribaea, 12: 25-42.
Diaz-Rodriguez et al. (2017). Zootaxa, 4243: 1-41.
Dixo, M., and J. P. Metzger. 2010. The matrix-tolerance hypothesis: an empirical test with frogs in the Atlantic Forest. Biodivers. Conserv. 19: 3059–3071.
Dixo, M., and V. K. Verdade. 2006. Herpetofauna de serrapilheira da Reserva Florestal de Morro Grande, Cotia (SP). Biota Neotrop. 6: 1–20.
Dong et al. 2004 STUDY ON THE BEHAVIOR OF BREEDING AND STRATEGY OF REPRODUCTIVE OF LACERTA VIVIPARA
Dongbo 2010 Research on Habitat Selection and Population Dynamics of Odorrana yizhangensis and 0.sehmakeri During the Breeding Season in Hunan Mangshan National Nature Reserve
Dorigo, T. A. 2012. A comunidade de anuros em uma área de Floresta Ombrófila Densa Montana do Parque Estadual dos Três Picos, sudeste do Brasil. M.S. thesis, Universidade do Estado do Rio de Janeiro, Rio de Janeiro.
Doronin, I.V. (2013): Slow worms Anguis fragilis Linnaeus, 1758. Red Data Book of the Stavropol Territory. Volume two. Animals. Stavropol: LLC "Asterisk", 146 p. (in Russian)
Dotsenko I. B. Catalogue of Collections of the Zoological Museum, National Museum of Natural History, Ukrainian Academy of Sciences. Snakes. Kiev, NMNH NAN Ukraine Publ., 2003. 86 p. (in Russian).
Dotsenko IB, Radchenko VI (2005) The Herpetofauna of Antropoge-nous Landscapes of Nikolayev and Odessa Regions. Proceedingsof the Zoological Museum 37: 109–120 . (in Russian, Englishsummary)
Dotsenko IB, Vikirchak AK, Drebet MV (2013) New records of Aesku-lapian (Forest) snake, Zamenis longissimus (Serpentes, Colubridae),and the recommendations of the species conservation in the territoryof Ukraine. Proceedings of the Zoological Museum 44: 123–133. (inRussian, English summary)
Dovzhenko AV (2013) New data on distribution of the Balkan wall lizard Podarcis tauricus (Sauria, Lacertidae) in Khersonskaya and Nikolaevskaya provinces of the Ukraine. The Natural Reserves of the Crimea. Biodiversity and Conservation in Sea of Azov and Black Sea Region. Materials of the 7th International Scientific-Practical Conference (Simferopol, 24 – 26 October, 2013). Simferopol, Vernadsky …
Drobenko, S. M., R. V. Novitsky, L. V. Kosova, K. K. Ryzhevich & M. M. Pikulik (2006): TheAmphibians of Belarus. Sofia, Moscow (Pensoft).
Drummond, L. O. 2009. Efeito do fogo na composição, distribuição e dieta de uma taxocenose de anfíbios anuros de campos rupestres em Ouro Preto, MG. M.S. thesis, Universidade Federal de Ouro Preto, Ouro Preto.
Du 2015 Survey on Amphibian Resources in Changqing National Reserve
Dubrovsky Yu.A. New finds of reptiles in the steppes of Kazakhstan // Bulletin of the Moscow Society of Naturalists. Biological department. 1967.Vol. 72, no. 1.C. 146-147.
Dubrovsky Yu.A. New finds of reptiles in the steppes of Kazakhstan // Bulletin of the Moscow Society of Nature Experts. Biological department. 1967.Vol. 72, no. 1.C. 146-147.
Duellman & Venegas (2016). Phyllomedusa, 15: 103-117.
Dufresnes et al. (2019). Molecular Phylogenetics and Evolution, 141: 106615.
Dujsebaeva T.N. On range changes of some amphibians and reptiles in Kazakhstan during last century: short review and prognosis. – Selevinia, 2011. Vol. 19. P. 39-47 [in Russian with English resume].
Dujsebayeva T. N., Brushko Z.K., Saraev F.A., Bidashko F.G. (2017). Distribution of the turtle, Emys orbicularis (Linnaeus, 1758) on the eastern periphery of the species range (Kazakhstan). Spatial-temporal dynamics of biota and ecosystems of the Aral-Caspian basin. Proceedings of the II International Conference dedicated to the memory of the outstanding naturalist and traveler Nikolai Alekseevic…
Dujsebayeva T. N., Chirikova M. A. and Belyalov O. V. (2009). New Finds of the Racerunner of Eremias multiocellata Complex in Kazakhstan. Russian Journal of Herpetology, 16(1): 51 – 56.
Dujsebayeva T., Castellano S, Magni P. and Odierna G. (2003). New data on distribution of amphibians and reptiles in the Aral Sea Basin and surrounding areas of Kazakhstan. Selevinia, 11: 60-65.
Dujsebayeva Т.N., Ivanov А.Yu., Kaptyonkinа А.G., Ualiyeva D.A., Krainyuk V.N., Cherednichenko А.V., Khromov V.А. 2021. The marsh frogs (Pelophylax ridibundus complex) in Central Kazakhstan: expansion and retreat. Russian Journal of Ecosystem Ecology, 6(3): 1-16.
Dujsebayeva, T.N., Berezovikov, N.N., Chirikova M.A. 2002. Recent status of populations of Central Asian Frog (Rana asiatica) in Kazakhstan. 1. Rana asiatica in the highland of the Central Tien-Shan Mountains (Southeastern Kazakhstan). – Advances in Amphibian Research in the Former Soviet Union 7: 163-180
Dunayev E. A., Solovyeva E. N., Poyarkov N. A. Taxonomy, Phylogeny and Distribution of Phrynocephalus (superspecies guttatus) (Reptilia: Agamidae). Current Studies in Herpetology, 2020, vol. 20, iss. 1–2, pp. 16–34 (in Russian). DOI: https://doi.org/10.18500/1814-6090-2020-20-1-2-16-34
Duysebaeva T. N., Chirikova M. A., Zima Yu. A., Belyalov O. V., Kovalenko A. V. 2010. New data on the distribution of amphibians and reptiles in Kazakhstan: a review of the first decade of the XXI century // Gerpeto - logical research in Kazakhstan and neighboring countries: collection of articles. scientific. articles / ed. TN Duisebaeva / Kazakhstan Association for the Conservation of Biodivers…
Duysebaeva T. N., Chirikova M. A., Zima Yu. A., Belyalov O. V., Kovalenko A. V. 2010. New data on the distribution of amphibians and reptiles in Kazakhstan: a review of the first decade of the XXI century // Gerpeto - logical research in Kazakhstan and neighboring countries: collection of articles. scientific. articles. Almaty: ASBK-SOPK. S. 84 - 99.
Duysebaeva T. N., Chirikova M. A., Zima Yu. A., Belyalov O. V., Kovalenko A. V. Novyye dannyye o rasprostranennosti amfibiy i reptiliy v Kazakhstane: obzor po pervomu desyatiletiyu XXI veka [New data on the prevalence of amphibians and reptiles in Kazakhstan: a review of the first decade of the 21st century]. In: Gerpetologicheskiye issledovaniya v Kazakhstane i sopredel'nykh stranakh: Sbornik na…
Duysebaeva T.N. 2002. Amphibians and reptiles of the Markakol depression (Southern Altai) // Selevinia. No. 1 - 4. P. 73 - 86.
Džukić, G. (1987): Taxonomic and biogeographic characteristics of the slow-worm (Anguis fragilis Linnaeus, 1758) in Yugoslavia and on the Balcan Peninsula. Scopolia 12: 1-47.
Džukić, G. (1995): Diverzitet vodozemaca (Amphibia) i gmizavaca (Reptilia) Jugoslavije, sa pregledom vrsta od međunarodnog značaja. In Biodiverzitet Jugoslavije sa pregledom vrsta od međunarodnog značaja.Beograd: Biološki fakultet, p. 449-469.Stevanović, V. & Vasić, V., Eds.,Ecolibri.
Džukić, G., Tomović, L., Andelković, M., Urošević, A., Nikolić, S., Kalezić, M. (2017): The herpetological collection of the Institute for Biological research “Siniša Stanković”, University of Belgrade. Bull. nat. Hist. Mus. 10: 57–104.
E.V. Vashetko, Yu.A. Chikin, A.F. Khodzhaev, A.S. Nuridzhanov 2003. HERPETOFAUNA OF THE WESTERN TIAN SHAN (UZBEKISTAN). MODERN HERPETOLOGY. 2003.Vol. 2.P. 24 - 38
Elpatievsky V.S. List of Amphibia, Reptilia, Aves and Mammalia collected in 1898 in the Omsk district // Zap. Zap.-Sib. dep. Imper. Rus. geographer. islands. 1901. Book. 28.1 - 27 p.
Entiauspe-Neto, O. M., T. D. Perleberg, and M. A. Freitas. 2016. Herpetofauna from an urban Pampa fragment in Southern Brazil: composition, structure and conservation. Check List 12: 1964.
Eplanova, G.V., Gorelov, R.A. (2009): Lizards in the Institute of ecology of THE Volga river basin of Russian Academy of Sciences collection. Samara Luka: problems of regional and global ecology 18(1): 23-29 (in Russian).
Eremchenko V. and Szczerbak N.N. 1980. On the generic affiliation of the Ablepharus lizards (Reptilia, Sauria, Scincidae) of the USSR fauna. Vestnik Zoologii, 4: 10–15. [In Russian with English summary].
Eremchenko V.K., Panfilov A.M. and Tzarinenko E.I. 1992. Abstract of the Research on Cytogenetics and Systematics of Some Asian Species of Scincidae and Lacertidae. Ilim, Bishkek, 183 p. [In Russian].
Eremchenko V.K., Panfilov A.M., Borkin L.J. and Helfenberger H. 1999. New data on distribution of the Desert Lidless-skink (Ablepharus deserti Strauch, 1868) in Kazakhstan and Kirghizstan with notes on ecology and cytogenetics. Izvestiya Natsional’noi Akademii nauk Kirghizskoy Respubliki, 3–4: 106–109. [In Russian with English summary].
Eremchenko VK, Panfilov AM, Tsarinenko EI 1992. Summary of research on cytogenetics and system of some Asian species Scincidae and Lacertidae. Bishkek: Ilim. 182 s.
Eremchenko VK, Panfilov AM, Tsarinenko EI 2000. New data on the distribution of reptiles in the Tien Shan and North-Eastern Gissar-Alai // Vestn. Kyrgyz state nat. un-that. Biology. Ser. 3. Issue. 2.P. 25 - 28.
Esteves, M. C. S. 2012. Ecologia de uma comunidade de anuros em Botucatu, SP. M.S. thesis, Universidade Estadual Paulista, Botucatu.
Eterovick, P. 1998. Estrutura Espacial e Temporal de uma Comunidade de Anuros (Amphibia) na Serra do Cipó, Minas Gerais. M.S. thesis, Universidade Estadual de Campinas, Campinas.
Eterovick, P. 2003. Distribution ofanuranspeciesamongmontane streams in south-eastern Brazil. J. Trop. Ecol. 19: 219–228.
Eterovick, P. C., and I. Sazima. 2004. Anfíbios da Serra do Cipó, Minas Gerais - Brasil. PUC Minas, Belo Horizonte, Brazil.
Eto et al. (2015). Current Herpetology, 34: 128-139.
Eto et al. (2018). Current Herpetology, 37: 95-105.
Evdokimova, L.G., Baidakova, E.G. (1998). Red Data Book of the Orenburg Region. Animals and plants. Orenburg: "Orenburg book publishing house", 176 p.
Evgeniy Dunayev (2020). HISTORY OF STUDY, TAXONOMY, DISTRIBUTION, AND ECOLOGY OF Phrynocephalus nasatus GOLUBEV ET DUNAYEV, 1995 (REPTILIA: AGAMIDAE). Russian Journal of Herpetology Vol. 27, No. 2, pp. 87 – 96
F.A.Sarayev, I.G.Kozulina, I.B.Mellyatova, N.B. Salauatov 2019. YELLOW OR CASPIAN WHIPSNAKE - HIEROPHIS CASPIUS (GMELIN, 1779) IN THE ATYRAU REGION. Quarantine and zoonotic infections in Kazakhstan. - Almaty, 2019. - Issue 2 (39): 92-96
Faizi, H., Rastegar-Pouyani, N., Rastegar-Pouyani, E., Rajabizadeh, M., Ilgaz, Ç., Candan, K., & Kumlutaş, Y. (2021). Molecular phylogeny and systematic of the Schneider's skink Eumeces schneiderii (Daudin, 1802) (Squamata: Scincidae). Journal of Zoological Systematics and Evolutionary Research, 59, 1589–1603
Fan and Guo 1999 NOTES ON AMPHIBIANS AND REPTILES OF LISHAN REGION,SHANXI PROVINCE
Fang 2018 Investigation and Conservation of Reptiles in Jigongshan National Nature Reserve
Fang et al. 2013 Amphibian and Reptilian Resources of Gutian Mountain National Nature Reserve in Zhejiang Province
Faria, D., M. L. B. Paciencia, M. Dixo, R. R. Laps, and J. Baumgarten. 2007. Ferns, frogs, lizards, birds and bats in forest fragments and shade cacao plantations in two contrasting landscapes in the Atlantic forest, Brazil. Biodivers. Conserv. 16: 2335–2357.
Farias, D. L. 2014. Colonização de Poças Artificiais por Anfíbios Anuros na Mata Atlântica, Sul do Brasil. M.S. thesis, Universidade Federal de Santa Catarina, Florianópolis.
Fathinia B, Karamiani R, Darvishnia H, Heidari N, Rastegar-Pouyani N. 2011. A new species of Carinatogecko (Sauria: Gekkonidae) from Ilam Province, western Iran. Amphib. Reptile Conserv. 5(1):61-74(e33).
Fathinia B, Rastegar-Pouyani N, Darvishnia H, Mohamadi H, Faizi H. 2012. Sexual size dimorphism in Rana (Pelophylax) ridibunda ridibunda Pallas, 1771 from a population in Darr-Shahr Township, Ilam Province, western Iran. Amphibian & Reptile Conservation 5(1):92-97(e44).
Fathinia, B. and Rastegar-Pouyani, N. 2011. Sexual dimorphism in Trapelus ruderatus ruderatus (Sauria: Agamidae) with notes on the natural history. Amphib. Reptile Conserv. 5(1):15-22(e22).
Fathinia, B., Rastegar-Pouyani, N., and Mohamadi, H. 2011. Sexual dimorphism in Carinatogecko heteropholis (Minton, Anderson, and Anderson, 1970) (Sauria: Gekkonidae) from Ilam Province, western Iran. Amphib. Reptile Conserv. 5(1):47-53(e27).
Fei & Ye (2016). Amphibians of China. Science Press, Beijing.
Fei et al. (2017). Zoological Research, 38: 138-145.
Feio, R. N., and P. L. Ferreira. 2005. Anfíbios de dois fragmentos de Mata Atlântica no município de Rio Novo, Minas Gerais. Rev. Bras. Zoocienc. 7: 111–128.
Feio, R. N., L. B. Nascimento, C. A. G. Cruz, P. L. Ferrerira, and D. L. Pantoja. 2006. Anfíbios das Áreas Prioritáias dos Rios Jequitinhonha e Mucuri, pp. 94–119. In L. P. S. Pinto, and L. C. Bede (eds.), Biodiversidade e Conservação nos Vales dos Rios Jequitinhonha e Mucuri. Ministério do Meio Ambiente, Brasília, Brazil.
Feio, R. N., U. M. L. Braga, H. Wiederhecker, and P. S. Santos. 1998. Anfíbios do Parque Estadual do Rio Doce (Minas Gerais). Universidade Federal de Viçosa e Instituto Estadual de Florestas, Viçosa, Brazil.
Feng 1991 珞珈山宁波滑蜥的初步观察
Feng and Sun 2000 DIVERSITY OF AMPHIBIANS AND REPTILES AND ZOOGEOGRAPHIC DIVISION OF YUNTAI MOUNTAIN REGION
Ferrante, L. 2017. A síndrome das florestas vazias e a importância dos pequenos fragmentos para a conservação dos anfíbios. M.S. thesis, Instituto Nacional de Pesquisas da Amazônia, Manaus.
Ferrao et al. (2017). ZooKeys, 706: 137-162.
Ferreira et al. (2015). Plos One, 10: e0142893.
Ferreira, R. B., and S. L. Mendes. 2010. Herpetofauna no Campus da Universidade Federal do Espírito Santo, Área Urbana de Vitória, Brasil. Sitientibus ser. Ci. Biol. 10: 279–285.
Ferreira, R. B., K. H. Beard, and M. L. Crump. 2016. Breeding Guild Determines Frog Distributions in Response to Edge Effects and Habitat Conversion in the Brazil’s Atlantic Forest. PLoS ONE 11: e0156781.
Ferreira, R. B., R. B. Dantas, and J. F. R. Tonini. 2012. Distribuição espacial e sazonal de anfíbios em quatro poças na região serrana do Espírito Santo, sudeste do Brasil: influência de corredores florestais. Iheringia, Sér. Zool. 102: 163–169.
Ferreira, R. B., T. Silva-Soares, and D. Röoder. 2010. Amphibians of Vitória, an urban area in south-eastern Brazil: first approximation. Salamandra (Frankf.) 46: 187–196.
Fet V. & Atamuradov K.I. (eds.) (1994) Biogeography and Ecology of Turkmenistan. Springer Sciences + Business Media, B.V. Kulwer Academic Publishers – Dordrecht/Boston/London, pp. 637.
Figueiredo-de-Andrade, C. A., D. Goes, J. Kirchmeyer, and S. P. Carvalho-e-Silva. 2011. Anfíbios e Répteis na Reserva Biológica União, pp. 42–45. In Contando os Segredos Científicos da Reserva Biológica União. ICMBIO, Rio de Janeiro, Brazil.
Foerster, N. E. 2014. Partilha Acústica, Uso do Sítio de Vocalização e Influência da Heterogeneidade Ambiental em uma Taxocenose de Anuros em um Remanescente de Floresta Ombrófila Mista. M.S. thesis, Universidade Federal do Paraná, Curitiba.
Folly, M., A. M. Bezerra, J. Ruggeri, F. Hepp, A. M. P. T. Carvalho-e-Silva, M. R. Gomes, and S. P. Carvalho-e-Silva. 2016. Anuran fauna of the high-elevation areas of the parque nacional da serra dos órgãos (PARNASO), Southeastern Brazil. Oecol. Aust. 20: 109–120.
Folly, M., J. Kirchmeyer, M. R. Gomes, F. Hepp, J. Ruggeri, C. LunaDias, A. M. Bezerra, L. C. Amaral, and S. P. Carvalho-e-Silva. 2014. Amphibians from the Centro Marista São José das Paineiras, in Mendes, and surrounding municipalities, State of Rio de Janeiro, Brazil. Herpetol. Notes 7: 489–499.
Fonte, L. F. M., L. A. Fusinatto, G. Volkmer, M. D. Freire, C. Zank, and P. Colombo. 2013. Anfíbios, pp. 93–144. In P. B. R. Witt. (ed.), Fauna e Flora da Reserva Biológica Lami José Lutzenberger. Secretaria Municipal do Meio Ambiente (SMAM), Porto Alegre, Brazil.
Forlani et al. (2017). PeerJ, 5: e3005.
Forlani, M. C., P. H. Bernardo, C. F. B. Haddad, and H. Zaher. 2010. Herpetofauna of the Carlos Botelho State Park, São Paulo State, Brazil. Biota Neotrop. 10: 265–309.
Forti, L. R. 2009. Temporada reprodutiva, micro-habitat e turno de vocalização de anfíbios anuros em lagoa de Floresta Atlântica, no sudeste do Brasil. Zoociências 11: 89–98.
Forti, L. R. 2013. Organização acústica e microespacial de agregações reprodutivas de anfíbios anuros da Mata Atlântica: competição ou confusão? Ph.D. dissertation, Universidade de São Paulo, Escola Superior de Agricultura “Luiz de Queiroz”, Piracicaba.
Fouquet et al. (2015). Zootaxa, 4052: 39-64.
Fouquet et al. (2018). Zootaxa, 4379: 1–23.
Fouquet et al. (2019). Zootaxa, 4576: 439-460.
Freitas, M. 2005. A fauna e a flora da Chesf em Salvador: um guia para o visitante. CHESF, Salvador, Brazil.
Fuhn I.E. (1969) Revision and redefinition of the genus Ablepharus Lichtenstein, 1823 (Reptilia Scincidae). Review Roumaine de Biologie Série de Zoologie, Tome 14, 23-41.
Fusinatto, L. A. 2008. Padrão de Distribuição Espacial e Temporal da Herpetofauna de Serapilheira em um Fragmento de Mata Atlântica na Reserva Biológia União, Rio de Janeiro. M.S. thesis, Universidade Federal do Rio de Janeiro, Rio de Janeiro.
Gangenova, E. 2017. Efectos de la Degradación del Hábitat sobre la Composición del Ensamble de Anuros del Bosque Atlántico en Misiones (Argentina). Ph.D. dissertation, Universidad Nacional de La Plata, Argentina.
Gao et al. 2000 四川安县两栖爬行动物的生态及区系研究
Gao et al. 2003 新疆天池自然保护区综合科学考察报告
Gao et al. 2011 甘肃黄河首曲湿地自然保护区综合科学考察报告
Garanin, V. I. (2000). The distribution of amphibians in the Volga-Kama region. Advances in Amphibian Research in the Former Soviet Union, 5: 79–132.
Garcia, P. C. A., B. M. Berneck, N. Y. N. Dias, C. O. R. Costa, L. F. Silveira, and M. Yamamoto. 2012. Anfíbios Anuros da Serra do Itapeti, pp. 259–271. In M. S. C. Morini, and V. F. O. Miranda (eds.), Livro Serra do Itapeti, aspectos históricos, sociais e naturalísticos. Canal 6, Bauru, Brazil.
Garcia-Castillo et al. (2018). Amphibian & Reptile Conservation, 12: 37-54.
Garcia-Paris et al. (2004), Bologna & Giacoma (2006)
Garey, M. V., and M. T. Hartmann. 2012. Anuros da Reserva Natural Salto Morato, Guaraqueçaba, Paraná, Brasil. Biota Neotrop. 12: 137–145.
Garey, M. V., and V. X. Da Silva. 2010. Spatial and Temporal Distribution of Anurans in an Agricultural Landscape in the Atlantic Semi-Deciduous Forest of Southeastern Brazil. South Am. J. Herpetol. 5: 64–72.
Garey, M. V., D. B. Provete, I. A. Martins, C. F. B. Haddad, and D. C. Rossa-Feres. 2014b. Anurans from the Serra da Bocaina National Park and surrounding buffer area, southeastern Brazil. Check List 10: 308–316.
Garey, M. V., M. J. Sturaro, V. X. Silva, and M. Sacramento. 2014a. A comunidade de anfíbios e répteis, pp. 112–138. In R. S. Laurindo, R. L. M. Novaes, ans M. C. W. Vieira (eds.), RPPN Fazenda Lagoa: educação, pesquisa e conservação da natureza, Minas Gerais. ISMECN, Belo Horizonte, Brazil.
Garg & Biju (2016). Plos One, 11: e0166326.
Gayer, S. M. P., l. Krause, and N. Gomes. 1988. Lista Preliminar dos Anfíbios da Estação Ecológica do Taim, Rio Grande do Sul, Brasil. Rev. Bras. Zool. 5: 419–425.
Ge et al. 2008 湖北木林子自然保护区森林生物多样研究 Scientific survey and study on the forest biodiversity in Mulinzi Natural Reserve of Hubei Province, Central China
Ge et al. 2012 A Survey of Amphibians and Reptiles in Baiyun Mountain Scenic Area of Guangzhou
Gentile Francesco FICETOLA, Angelica CROTTINI, Maurizio CASIRAGHI and Emilio PADOA-SCHIOPPA 2010. New data on amphibians and reptiles of the Northern Areas of Pakistan: distribution, genetic variability and conservation issues. North-Western Journal of Zoology Vol. 6, No. 1, 2010, pp.1-12
Georgiev, P., V. Necheva, V. Penkov. (2006): Role of the Morphogenetic Cell Movements in the Differentiation of the Marginal Zone Lateral Fragments in Triturus vulgaris (Amphibia: Caudata) Early Stage Gastrula. – Acta zoologica bulgarica, 58(2): 245-252.
Gholamifard A, Esmaeili HR, Rastegar-Pouyani N. 2015. A noteworthy record of translocation for Emys orbicularis persica, Eichwald 1831, in southern Iran. Amphibian and Reptile Conservation 9(1): 49-53.
Gholamifard, A. and Rastegar-Pouyani, N. 2011. Distribution of Hemidactylus geckos (Reptilia: Gekkonidae) in Fars Province, Southern Iran. Amphib. Reptile Conserv. 5(1):1-6(e19).
Giaretta, A. A. 1999. Diversidade e densidade de anuros de serapilheira num gradiente altitudinal na Mata Atlântica costeira. Ph.D. dissertation, Universidade Estadual de Campinas, Campinas.
Giaretta, A. A., K. G. Facure, R. J. Sawaya, J. H Meyer, and N. Chemin. 1999. Diversity and abundance of litter frogs in a montane forest of Southeastern Brazil: seasonal and altitudinal changes. Biotropica 31: 669–674.
Giaretta, A. A., R. J. Sawaya, G. Machado, M. S. Araújo, K. G. Facure, H. F. Medeiros, and R. Nunes. 1997. Diversity and abundance of litter frogs at altitudinal sites at Serra do Japi, southeastern Brazil. Rev. Bras. Zool. 14: 341–346.
Giasson, L. O. M. 2008. Atividade Sazonal e Uso do Ambiente por Anfíbios da Mata Atlântica no Alto da Serra do Mar. Ph.D. dissertation, Universidade Estadual Paulista, Rio Claro.
Glaw et al. (2018). Salamandra, 54: 163-177.
Glaw et al. (2019). The Science of Nature, 106: 19.
Golubev M. L. and Dunayev E. A. (1995), “Phrynocephalus nasatus (Reptilia, Agamidae), a new species of toad agama from Western China,” Russ. J. Herpetol., 2(1), 5 – 9.
Gomes, F. B. R. 2009. Uso de Habitats e Ecomorfologia de Girinos na Serra da Mantiqueira, SP. M.S. thesis, Universidade Estadual Paulista, São José do Rio Preto.
Gomides, S. C., and B. M. Souza. 2012. Levantamento preliminar da herpetofauna da Serra do Relógio, Minas Gerais, sudeste do Brasil. Rev. Bras. Zoocienc. 14: 45–56.
Gondim-Silva, F. A. T., A. R. S. Andrade, R. O. Abreu, J. S. Nascimento, G. P. Corrêa, L. Menezes, C. C. Trevisan, S. S. Camargo, and M. F. Napoli. 2016. Composition and diversity of anurans in the Restinga of the Conde municipality, northern coast of the state of Bahia, northeastern Brazil. Biota Neotrop. 16: e20160157.
Gong 2017 Investigation of amphibians and reptiles in Wuyi Mountain Tongmu area and Mangdang Mountain National Nature Reserve, Fujian Province
Gong and Mou 2006 General Survey on Resources and Protection Countermeasures of Tailed Amphibians in Gansu Province
Gong et al. 2014 Amphibians and Reptiles Resources in Liupanshan National Nature Reserve, Ningxia
Gordon et al. (2017). Zootaxa, 4290: 123-139.
Gorelov, R.A., Bakiev, A.G. (2009): Lizard Fauna of Forest Massifs of the Middle Volga Region in the Steppe Zone. Samarskaya Luka: Prob. Reg. Glob. Ecol. 18 (1): 57-58 (in Russian).
Goyannes-Araújo, P., C. C. Siqueira, R. C. Laia, M. Almeida-Santos, D. M. Guedes, and C. F. D. Rocha. 2015. Anuran species distributon along an elevatonal gradiente and seasonal comparisons of leaf liter frogs in an Atlantc Rainforest area of southeastern Brazil. Herpetol. J. 25: 75–81.
Graham et al. (2018). Plos One, 13: e0207460.
Graipel, M. J., J. J. Cherem, D. A. Machado, P. C. Garcia, M. E. Menezes, and M. Soldateli. 1997. Vertebrados da Ilha de Ratones Grande, Santa Catarina, Brasil. Biotemas 10: 105–122.
Grandinetti, L., and C. M. Jacobi. 2005. Distribuição estacional e espacial de uma taxocenose de anuros (Amphibia) em uma área antropizada em Rio Acima - MG. Lundiana 6: 21–28.
Gray (2018). Zootaxa, 4450: 401-426.
Grismer et al. (2017). Biological Journal of the Linnean Society of London, 120: 371–395.
Grosjean et al. (2015). Zootaxa, 4058: 471-498.
Gu 1991 乌岩岭自然保护区两栖动物垂直分布的研究
Gu et al. 1992 An inveestigation and analysis on amphibian and reptiles in mount Mogan
Gu et al. 2007 Survey of Herpetological Resources at Nankunshan Nature Reserve of Guangdong Province
Guan et al. 2005 内蒙古古日格斯台自然保护区综合科学考察报告
Guayasamin et al. (2015). Neotropical Biodiversity, 1: 2-21.
Guayasamin et al. (2017). ZooKeys, 673: 1-20.
Guerra-Fuentes, R. A., K. Kato, J. M. B. Ghellere, and M. Dixo. 2017. Numa Selva de Pedra uma Ilha de Mata Atlântica: a Herpetofauna da Reserva Biológica Tamboré, Santana de Parnaíba, SP. Oecol. Aust. 21: 292–301.
Guimarães, L. D. 2006. Ecologia e Conservação de Anfíbios Anuros do Estado de Goiás. M.S. thesis, Universidade Federal de Goiás, Goiânia.
Guix, J. C., G. Llorente, A. Montorl, M. A. Carretero, and X. Santos. 2000. Una Nueva Area de Elevada Riqueza de Anuros en El Bosque Lluvioso Atlantico de Brasil. Bol. Esp. Herpetol. Esp. 11: 100–105.
Guix, J. C., V. S. Nunes, and J. R. Miranda. 1994. Autochthonous and colonizing species of frogs in Carlos Botelho State Reserve, southeastern Brazil. Bol. Esp. Herpetol. Esp. 5: 8–13.
Gunther & Richards (2016). Vertebrate Zoology, Senckenberg, 66: 157-168.
Gunther (2015). Vertebrate Zoology, 65: 101-116.
Gunther et al. (2014). Vertebrate Zoology, Senckenberg, 64: 59-94.
Gunther et al. (2015). Vertebrate Zoology, 65: 357-370.
Günther et al. (2018). Vertebrate Zoology, Senckenberg, 68: 109-122.
Guo 2005 A new snake record in Luzhou, Sichuan
Guo et al. 2009 江西阳际峰自然保护区综合科学考察报告
Guo et al. 2000 Fishes Amphibians and Reptiles in Tiebu Nature Reserve
Guo et al. 2007 Reptiles Resources and Fauna of Shunhuangshan Nature Reserve of Hunan Province
Guo et al. 2008 Herpetological Diversity of Beichuan County in Sichuan Province
Guo et al. 2012 Diversity and Conservation of Amphibians in Nanzhao Baotianman National Nature Reserve
Gvoždík, V., Harca, Z., Hánová, A., Jablonski, D., Pupins, M., Čeirans, A., Paasikunnas, T. (2021): Two species of slow worms (Anguis fragilis, A. colchica) present in the Baltic region. Amphibia-Reptilia: submitted.
Ha et al. 2012 Amphibians and Reptiles in Jigongshan National Nature Reserve
Haddad, C. F. B., and I. Sazima. 1992. Anfíbios anuros da Serra do Japi, pp. 188–211. In L. P. C. Morellato (ed.), História natural da Serra do Japi: ecologia e preservação de uma área florestal no sudeste do Brasil. Editora Unicamp e Fapesp, Campinas, Brazil.
Haleš, J. (1988): Ugroženo herpetološko područje. Glas. Repub. Zavoda Zašt. Prir. Prir. Muz. Titogradu 20: 85-88.
Hamidy & Matsui (2014). Current Herpetology, 33: 57-67.
Hamidy et al. (2012). Zootaxa, 3398: 22-39.
Hamidy et al. (2018). Zootaxa, 4450: 427-444.
Han 2007 Species Diversity and Protection of Amphibians and Reptiles in Hengshui Lake Wetland,Hebei
Han 2017 STUDY ON COMMUNITY STRUC- TURE OF AMPHIBIANS AND REPTILES IN NORTHERN FOOT OF CHANGBAI MOUNTAIN
Han and Lu 2003 Population Structure and Conservation of Batrachuperus tibetanus in the Qinling Mountains
Han et al. 2001 黑里河自然保护区综合科学考察报告
Han et al. 2003 吉林珲春东北虎自然保护区综合科学考察报告
Hartmann, M. T., P. A. Hartmann, and C. F. B Haddad. 2010. Reproductive modes and fecundity of an assemblage of anuran amphibians in the Atlantic rainforest, Brazil. Iheringia, Sér. Zool. 100: 207–215.
Hartmann, M. T., P. C. A. Garcia, L. O. M. Giasson, and P. A. Hartmann. 2008. Anfíbios, pp. 89–110. In J. J. Cherem, and M. Kammers (eds.), A fauna das áreas de influência da Usina Hidrelétrica Quebra Queixo. Habilis Editora, Erechim, Brazil.
He and Du 2013 Amphibians and Reptiles Fauna in Tianhuashang Natural Reserve
He and Liu 2000 OBSERVATIONS ON AMPHINIANS AND REPTILES OF YANZIDONG AREA,JIANSHUI CO., YUNNAN PROVINCE
He et al 2010 Thermoregulation in the Red Knobby Newt，Tylototriton shanjing
He et al. 2007 Biodiversity and Conservation of Amphibians and Reptiles in Taibaishan Nature Reserve
Herrera, J. B. 2011. Efeitos da heterogeneidade e área sobre a comunidade de anfíbios em uma paisagem fragmentada na Floresta Atlântica. M.S. thesis, Universidade Federal da Bahia, Salvador.
Hertwig et al. (2014). Zootaxa, 3814: 419-431 .
Heyer, W. R., A. S. Rand, C. A. G. Cruz, O. L. Peixoto, and C. E. Nelson. 1990. Frogs of Boracéia. Arq. Zool. 31: 231–410.
Hezaveh N, Arakelyan M, Danielyan F, Ghassemzadeh F. 2012. Distribution and morphological variation of Emys orbicularis in the coastal areas of the Caspian Sea. Iranian Journal of Animal Biosystematics 8(1): 39-45.
Hiert, C. 2014. Mecanismos de estruturação de uma comunidade de anuros em área de ecótono na Floresta Atlântica. Ph.D. dissertation, Universidade Federal do Paraná, Curitiba.
Hiert, C., and M. O. Moura. 2007. Anfíbios do Parque Municipal das Araucárias, Guarapuava - Paraná. Editora Unicentro, Guarapuava, Brazil.
Hill et al. (2018). Zootaxa, 4429: 495-512.
Hou et al. 2007 Survey and Evaluation of Herpetological Resources in Heihe Wetland of Gansu Province
Hu and Deng 1990 华蓥山_缙云山和余城山两栖动物调查报告
Huang 2011 Studies on Amphibian Fauna in Fujian Xiongjiang Cyclobalanopsis chungii Forest Nature Reserve
Huang 2011 Study on Reptile Fauna of Fujian Huangchulin Nature Reserve
Huang 2016 Study on the relationship between the vertebrate resources and envuronmental change in Guizhou Baili Rodrodendron Nature Reserve
Huang 2017 A Preliminary Survey of Amphibians in Daiyunshan Nature Ｒeserve
Huang et al.New Records of Two Amphibian Species Paa robertingeri and Odorrana hejiangensis in Chongqing
Iannella et al. (2015). Zootaxa, 4058: 332-340.
Ilgaz, C., Kumlutas, Y. (2005): The amphibian and reptile species of Igneada (Kirklareli) and its vicinity. Pak. J. Biol. Sci. 8: 558-560.
Inger & Stuebing. (2009). Raffles Bulletin of Zoology, 57: 527–535.
Iop, S., V. M. Caldart, T. G. Santos, and S. Z. Cechin. 2011. Anurans of Turvo State Park: testing the validity of Seasonal Forest as a new Biome in Brazil. J. Nat. Hist. 45: 2443–2461.
Ishchenko, V.G. (2018): On the distribution of amphibians and reptiles in the Sverdlovsk region. Fauna of the Urals and Siberia 2: 72-74 (in Russian).
Iskakova K.I. Amphibians of Kazakhstan. Alma-Ata: Publishing house of the Academy of Sciences of the Kazakh SSR, 1959.92 p.
Istomin, A.V. (2014). Red Book of the Pskov region. Pskov: Publishing house of Pskov State University, 544 p.
Izecksohn, E., and S. P. Carvalho-e-Silva. 2001. Anfíbios da Floresta Nacional Mário Xavier, município de Seropédica, estado do Rio de Janeiro, Brasil (Amphibia: Anura). Contrib. Avulsas sobre Hist. Nat. Brasil 39: 1–3.
Izecksohn, E., and S. P. Carvalho-e-Silva. 2010. Anfíbios do Município do Rio de Janeiro, 2nd ed. Editora UFRJ, Rio de Janeiro, Brazil.
J. ROBERT MACEY, JAMES A. SCHULTE II, NATALIA B. ANANJEVA, ERIK T. VAN DYKE, YUEZHAO WANG, NIKOLAI ORLOV, SOHEILA SHAFIEI, MICHAEL D. ROBINSON, TATJANA DUJSEBAYEVA, GABRIEL S. FREUND, CLAYTON M. FISCHER, DAVID LIU & THEODORE J. PAPENFUSS 2018. A molecular phylogenetic hypothesis for the Asian agamid lizard genus Phrynocephalus reveals discrete biogeographic clades implicated by plate tectonics. Z…
Jablonski D., Sillero N., Oskyrko O., Bellati A., Čeirāns A., Cheylan M., Cogălniceanu D., Crnobrnja-Isailović J., Crochet P.A., Crottini A., Doronin I., Džukić G., Geniez P., Ilgaz Ç., Iosif R., Jandzik D., Jelić D., Litvinchuk S., Ljubisavljević K., Lymberakis P., Mikulíček P., Mizsei E., Moravec J., Najbar B., Maciej P., Pupins M., Sourrouille P., Strachinis I., Szabolcs M., Thanou E., Tzoras …
Jablonski, D., K. Soltys, O.V. Kukushkin & E. Simonov. 2019. Complete mitochondrial genome of the Blotched snake, Elaphe sauromates (Pallas, 1814). Mitochondrial DNA Part B - Resources. 4: 468-469.
Jablonski, D., Meduna, P. (2010): Blue colour of the ventral body part of Eastern Slow Worm Anguis colchica (Nordmann, 1840). Herpetology Notes 3: 295-296.
Jablonski, D., Najbar, B., Grochowalska, R., Gvoždík, V., Strzała, T. (2017): Phylogeography and postglacial colonization of Central Europe by Anguis fragilis and Anguis colchica. Amphibia-Reptilia 38: 562-569
Jason L. Brown et al. 2014. Nature Communication. A necessarily complex model to explain the biogeography of the amphibians and reptiles of Madagascar
Jelić, D., Karaca, D. (2011): First data on the fauna of amphibians and reptiles of the lower Una River and its coastal area. Hyla 2: 22-41.
Jetz & Pyron (2018)
Ji et al. 2000 RELATIONSHIPS AMONG BODY SIZE, CLUTCH SIZE, AND EGG SIZE IN FIVE SPECIES OF OVIPAROUS COLUBRID SNAKES FROM ZHOUSHAN ISLANDS, ZHEJIANG, CHINA
Jiang and Zeng 2011 Survey and Conservation of Amphibia Resources in Yuanbao Mountain Nature Reserve of Guangxi Province
Jiang and Zeng 2011 Survey of reptile resources in Yuanbao mountain nature reserve of Guangxi Province
Jiang et al. (2013). Asian Herpetological Research, 4: 100-108.
Jiang et al. (2019). Zoological Research, 40: 1-10.
Jiang et al. (2022) DDI Large mountains make small barriers: Species composition and spatial dynamics history of the Odorrana schmackeri complex in the karst area of Guizhou, China
Jiang et al. 1987 千山地区东北小鲵的生态资料
Jiang et al. 2000 HERPETODIVERSITY AND CONSERVATION STRATEGY FOR MT.YIWUL SHAN,LIAONING PROVINCE
Jiang et al. 2002 海南五指山自然保护区综合科学考察报告
Jiang et al. 2004 海南吊罗山自然保护区综合科学考察报告
Jiang et al. 2006 Amphibians and Reptiles in Maoershan National Nature Reserve
Jiang et al. 2006 Amphibians in Laoxiancheng Nature Reserve
Jiang Zhongwen Field Research 2018
Jockusch et al. (2012). Zootaxa, 3190: 1-30.
Jordani, M. X., L. S. O. Melo, C. S. Queiroz, D. C. Rossa-Feres, and M. V. Garey. 2017. Tadpole community structure in lentc and lotc habitats: richness and diversity in the Atlantc Rainforest lowland. Herpetol. J. 27: 299–306.
Jovanović, M. (2009): Amphibia and Reptilia of Štoj plain (Ulcinj, Montenegro). Bull. Nat. Hist. Mus. Belgrade 2: 137-152.
Juares, A. M., 2011. Diversidade de Anfíbios Anuros na Serra da Mantiqueira, na Região do Pico dos Marins. M.S. thesis, Universidade Estadual Paulista, São José do Rio Preto.
Junca et al. (2015). Herpetologica, 71: 299-309.
Juncá, F. A. 2006. Diversidade e uso de hábitat por anfíbios anuros em duas localidades de Mata Atlântica, no norte do estado da Bahia. Biota Neotrop. 6: 1–17.
K. A. Matushkina 1, O. V. Yanchurevich 2, and A. A. Kidov 2015. AGE AND GROWTH OF THE EICHWALD’S TOAD (BUFO EICHWALDI LITVINCHUK, BORKIN, SKORINOV ET ROSANOV, 2008) IN THE LENKORAN LOWLAND (SOUTHEASTERN AZERBAIJAN) MODERN HERPETOLOGY. 2015.Vol. 15, no. 3/4. P. 114 - 119
K. Yu. Lotiev, A. M. Batkhiev 2019. DEGRADATION OF THE TURAN HERPETOFAUNAL COMPLEX IN THE TEREK SAND MASSIF (EASTERN CISCAUCASIA). / K. Yu. Lotiev, A. M. Batkhiev // Proceedings of higher educational institutions. Volga region. Natural Sciences. - 2019. - No. 2 (26). - S. 115–128. - DOI 10.21685 / 2307-9150-2019-2-12.
K.Ch.Saidov 2012. ABOUT NEW FINDS OF THE CAUCASIAN AGAMA (LAUDAKIA CAUCASICA EICHWALD, 1831) IN TAJIKISTAN. Reports of the Academy of Sciences of the Republic of Tajikistan 2012, volume 55, No. 1, 64-68.
Kaefer et al. (2019). Zootaxa, 4577: 316-334.
Kang et al. 2003 Survey of Amphibians and Reptiles in Xiaozhaizigou Nature Reserve
Karmyshev Yu.V. (2002). Reptiles of the southern steppe zone of Ukraine (distribution, variability, taxonomy and features of biology) / abstract for the acquisition of stupas. Abstract of the candidate's thesis, Kyiv, 20 p. (in Ukrainian)
Karnaukhov, A.D. (1987): Fauna of amphibians and reptiles of the Chechen-Ingush ASSR. Problems of regional fauna and ecology of animals. Collection of scientific papers.Stavropol 39 – 5.
Kashchenko N.F. Review of the reptiles of the Tomsk Territory. Tomsk: Printing house im. Kononov, 1902.24 p.
Kashchenko NO 1909. Reptiles collected by the Central Asian expeditions of prof. V.V. Sapozhnikov in 1902-6 and 1908. // Yearbook Zool. Museum Imperat. Academy of Sciences. SPb. S. 119 - 130.
Kashkarov D.N. Notes on the vertebrate fauna of Chimgan // Izv. Turkestan branch of the Russian Geographical Society. 1924.T. XVII. S. 45-53.
Kashkarov R.D., Welch G.R. & Brombacher M. (eds.) (2008) Important Bird Areas in Uzbekistan - priority sites of conservation. Uzbekistan Society for the Protection of Birds, Tashkent, Uzbekistan, pp.188.
Kazakova M.V., Sobolev N.A. (2004). Natural reserve fund of the Ryazan region. Contributors: Ryazan: Russian Word, 418 p.
Kazemi, E., Kaboli, M., Khosravi, R. & Khorasani, N. Evaluating the importance of environmental variables on spatial distribution of caspian cobra naja oxiana (Eichwald, 1831) in Iran. Asian Herpetol. Res. 10, 129Гўв‚¬вЂњ138 (2019)
Kazemi, E., Nazarizadeh, M., Fatemizadeh, F., Khani, A. & Kaboli, M. The phylogeny, phylogeography, and diversification history of the westernmost Asian cobra (Serpentes: Elapidae: Naja oxiana) in the Trans-Caspian region. Ecol. Evol. 1Гўв‚¬вЂњ16 (2020) doi:10.1002/ece3.7144.
Kazemi, S. M., Farhadi Qomi, M., Kami, H. G., and Anderson, S. C. 2011. A new species of Ophiomorus (Squamata: Scincidae) from Maranjab Desert, Isfahan Province, Iran, with a revised key to the genus. Amphib. Reptile Conserv. 5(1):23-33(e23).
Ke et al. 2013 Amphibian diversity in paddy fields in suburb of Ji'an, Jiangxi Province
Khan, M.S., 2014, The Snakebite Problem in Pakistan, Bull. Chicago Herp. Soc. 49(12):165-167
Khromov V.A., Pilguk O.N. The amphibian fauna of Semipalatinsk Province, North-Eastern Kazakhstan // Amphibian Populations in the Commonwealth of Independent States and Declines. Moscow: Pensoft, 1995. P. 144 – 145.
Kidov A. A., Bunyatova S. N., Iskanderov T. M. Distribution and Conservation of the Nikolsky’s Pitviper, Gloydius caucasicus (Reptilia, Viperidae) in Azerbaijan. Current Studies in Herpetology, 2020, vol. 20, iss. 3–4, pp. 107–115 (in Russian). DOI: https://doi.org/10.18500/1814-6090-2020-20-3-4-107-115
Kidov A. A., Matushkina K. A., Timoshina A. L. Night Activity Cases of Iranian Ratsnake Zamenis persicus (Werner, 1913) and Caucasian Shchitomordnik Gloydius halys caucasicus (Nikolsky, 1916) in the Mountain- forest Belt of Azebaijanian Talysh. Current Studies in Herpetology, 2012, vol. 12, iss. 3–4, pp. 152–154 (in Russian).
Kidov, A. A. Spring aspect of the herpetofauna of the Iranian Talysh / A. A. Kidov // News of higher educational institutions. Volga region. Natural Sciences. - 2019. - No. 1 (25). - S. 50-60. - DOI 10.21685 / 2307- 9150-2019-1-6.
Kirillov, A.A., Kirillova, N.Yu., Ruchin, A.B. (2018): Helmintofauna slow worm Anguis fragilis L. (Anguidae) National park “Smolny”. Proceedings of the Mordovian State Nature Reserve named after P. G. Smidovich 21: 279-283 (in Russian).
Kolbintsev V.G. 2010. The fauna and peculiarities of distribution of amphibians and reptiles of Maliy Karatau Mountains and surrounding areas. In: T.N. Dujsebayeva (Ed.). Herpetological Researches in Kazakhstan and adjacent countries. ACBK – SOPK, Almaty: 100–117. [In Russian with English summary].
Kolbintzev V., Miroschnichenko L. and Dujsebayeva T. 1999.Distribution and natural history of Lidless Skinks, Asymblepharus alaicus and Ablepharus deserti (Sauria: Scincidae) in Aksu Djabagly Nature Reserve (Western Tien-Shan Mountains). Asiatic Herpetological Research, 8: 69–74.
Kopp, K., and P. C. Eterovick. 2006. Factors influencing spatial and temporal structure of frog assemblages at ponds in southeastern Brazil. J. Nat. Hist. 40: 1813–1830.
Koppitz, C. (2018): Are Anguis graeca (Bedriaga, 1881) and Anguis cephallonica Werner, 1894, sympatric in the lowlands of southern Laconia? Herpetozoa 30: 223 - 225.
Kostyushin V, Kuzemko A, Onischenko V, Chorna G , Taraschuk S,Derkach O, Mishta O, Vorona E, Matveev M, Voznyi Yu, KutsokonYu, Kardash S, Vasylyuk A, Kolomitsev G, Novak V, Tarasenko M,Kozak M (2007) The Southern Bug meridional river corridor: bio-diversity and valuable areas. Wetlands International Black Sea Pro-gramme. Kyiv. 92 pp. (in Ukrainian, English summary)
Kotenko T. I., Fedorchenko A. A. (1991). Reptiles of the shores of the lake. Yalpug. Vestnik zoology, 4: 89 (in Russian)
Kotenko T., Shaitan S. V., Starkov V. G. & Zinenko O. I. (2011). The Northern Range Limit of the Dice Snake (Natrix tessellata) in Ukraine and the Don River Basin in Russia. Mertensiella, 18: 311-324.
Kotenko T.I. (2000). The European pond turtle (Emys orbicularis) in the Steppe Zone of the Ukraine. Stapfia 69, zugleich Kataloge des O?. Landesmuseums, Neue Folge Nr. 149, 87-106
Kotenko TI, Kukushkin OV (2008). Steppe Viper, Vipera renardi (Christ.), - a species of the Red Book of Ukraine. Finds of animals of the Red Book of Ukraine, 101–132. (in Ukrainian)
Kotenko, T. (1999). Habitats of reptiles and other terrestrial vertebrates in the steppe zone. Development of the ecological network of Ukraine. 80–83 p.
Kotserzhynska IM, Pasichnyk SV (2020). Findings of some species of herpetofauna of the ChKU and the Berne Convention in the south of Odessa and Mykolayiv regions. Meetings of species listed in the Red Data Book of Ukraine and international agreements. Series: "Conservation Biology in Ukraine", 19: 251-252. (in Ukrainian)
Kovachev, V. (1917): Reptiles (Reptilia) and amphibians (Amphibia) in the occupied in 1912 lands and in the other places. – Spisanie na Balgarskata Akademia na Naukite, 15: 175-178. (In Bulgarian)
Kraus & Allison (2009). ZooKeys, 26: 53-76.
Kraus (2013). ZooKeys, 333: 93-121.
Kraus (2016). Zootaxa, 4195: 1-68.
Kraus (2017). Current Herpetology, 36: 105-115.
Kraus (2017). Journal of Herpetology, 51: 552-558.
Kraus (2018). Proceedings of the Biological Society of Washington, 131: 53-60.
Kraus (2018). Zootaxa, 4457: 264-284.
Kraus (2019). Zootaxa, 4612: 1-28.
Kubykin RA, Brushko ZK 1989. New information on the distribution of reptiles in Kazakhstan // Bul. MOIP. Dept. biol. T. 94, no. 3.P. 32 - 36.
KURT AUFFENBERG, KENNETH L. KRYSKO & HAFIZUR REHMAN 2010. Studies on Pakistan Lizards: Cyrtopodion baturense (Khan and Baig 1992) and Cyrtopodion walli (Ingoldby 1922) (Sauria: Gekkonidae). Zootaxa 2636: 1–20.
Kurtyak FF, Kurtyak MF (2013). Red-eared freshwater turtle, Trachemys scripta elegans (Wied 1839) (Reptilia; Testudines), as an invasive threat in Transcarpathia. Scientific Bulletin of Uzhgorod University, Biology Series. 34, 1–5. (in Ukrainian)
Kurtyak, F.F., Bilinec, I. V. (2009): Reptiles of Zakarpt'ya: Analysis of Collections of Zoological Museum of the Uzhgorod National University. Sci. Bull. Uzhgorod Univ. (Ser. Biol.) 25: 137-145 (in Ukrainian).
Kuzmin (1999), Tarkhnishvili & Gokhelashvili (1999), Avci et al. (2009), Salman et al. (2014), Al-Qahtani & Al-Johany (2018)
Kuzmin L. Sergius , Pupina Aija, Pupins Mihails, Trakimas Giedrius (2008). Northern border of the distribution of the red-bellied toad (Bombina bombina). Zeitschrift für Feldherpetologie, 15: 215–228.
Kvavadze, Er., Arabuli, T., Murvanidze, M., Bagathuria, N., Mumladze, L., Chaladze, G., Bukhnikashvili, A., Abuladze, A. (2011). Diversity of the animals of Colchis National Park.Tbilisi: Publishing house "Universal", 269 pp. (in Georgian)
Kwet, A., R. Lingnau, and M. Di-Bernardo. 2010. Pró-Mata: Anfíbios da Serra Gaúcha, sul do Brasil - Amphibien der Serra Gaúcha, Südbrasilien - Amphibians of the Serra Gaúcha, South of Brazil. 2nd ed. Brasilien-Zentrum, University of Tübingen, Germany.
L. F. Mazanaeva, U. A. Gichikhanova 2019. SPREADING AND BIOTOPIC DISTRIBUTION OF THE GREEK TORTOISE (TESTUDO GRAECA LINNAEUS, 1758) IN THE FOOTHILLS OF DAGESTAN. Natural Sciences. Есоlogy, № 3 (27), 84-96
L. J. Borkin and S. N. Litvinchuk (2012). Herpetological field research in the western part of Kazakhstan: P. S. Pallas and present. P: Publishing House, St. Petersburg, 79 p.
L. J. Borkin and S. N. Litvinchuk 2011. ON TURKESTAN SALAMANDER HYNOBIUS TURKESTANICUS NIKOLSKY, 1910 AND VASILY NIKOLSKY’S PAMIRS TRAVEL. MODERN HERPETOLOGY. Volume 11, no. 3/4. S. 103 - 120
Le, M. D., Van Hoang, C., Van Pham, A., Ziegler, T. & Nguyen, T. Q. (2020). First Records of Bufo luchunnicus (YANG ET RAO, 2008) and Amolops wenshanensis YUAN, JIN, LI, STUART ET WU, 2018 (ANURA: BUFONIDAE, RANIDAE) from Vietnam. Russian Journal of Herpetology, 27(2): 81-86.
Lei et al. 2010 河北衡水湖国家级自然保护区
Leite, F. S. F., and M. B. F. Guilherme. 2008. Anfíbios e répteis / Herpetofauna, pp. 165–186. In Biodiversidade da Mata Samuel de Paula, AngloGold Ashanti, Belo Horizonte, Brazil.
Leite-Filho, E., F. A. Oliveira, F. J. Eloi, C. N. Liberal, A. O. Lopes, and Daniel O. 2017. Evolutionary and Ecological Factors Influencing an Anuran Community Structure in an Atlantic Rainforest Urban Fragment. Copeia 105: 64–74.
Leivas, P. T. 2014. Estrutura de Comunidades de Anuros em Ilhas: padrões locais e regionais. Ph.D. dissertation, Universidade Federal do Paraná, Curitiba.
Leivas, P. T., A. S. Beltramin, R. A. Machado, and M. O. Moura. 2015. Anuran richness (Amphibia: Anura) in remnant forest fragments of Araucaria Forest and Atlantic Rainforest in Paraná, Brazil. Herpetol. Notes 8: 661–667.
Leivas, P. T., and C. Hiert. 2016. Anuran richness in remnants of Araucaria Forest, Paraná, Brazil. Herpetol. Notes 9: 15–21.
Leonel, E. 1992. Distribuição Espacial e Temporal de Anfíbios em Poça Temporária na Região de Corumbataí (Amphibia, Anura). M.S. thesis, Universidade Estadual Paulista, Rio Claro.
Lescano, J. N., M. F. Bonino, and M. S. Akmentins. 2013. Composición y riqueza de anfbios y sus relaciones con las características de los sitios de reproducción en un sector de la Selva Atlántica de Misiones, Argentina. Cuad. Herpetol. 27: 35–46.
Li 2007 The Fauna Characteristics and Animal Resources of Amphibian Reptile in Weiyuanjiang Nature Reserve
Li 2010 Herpetological Survey of Dauria International Protected Area in Inner Mongolia Autonomous Region, China
Li 2010 Life history evolution of Phrynocephalus (Agamidae) along altitudinal gradients on Tibetan Plateau
Li 2014 Phylogeography of Typical Rana Species in Northeast and North China
Li and Li 2005 An Introduction to National Cibagou Nature Reserve of Xizang and Its Herpetofauna
Li and Liu 2009 Investigation on Amphibians and Reptiles in Huanglongshan Nature Reserve of Shaanxi Province
Li and Liu 2010 Investigation on amphibians and reptiles in Jinfoshan Nature Reserve of Chongqing city
Li and Liu 2010 Resources of Amphibians and Reptiles in Jinyun Natural Reserve of Chongqing City
Li and Xiao 2002 Discovery of Shinisaurus crocodilurus in Guangdong Province
Li et al 2001 PREDICTION OF EFFECTS OF XILUODU HYDROPOWER STATION ON THE DIVERSITY OF AMPHIBIANS AND REPTILES AND THEIR CONSERVATION COUNTERMEASURES
Li et al. 1995 AN INVESTIGATION AND CLUSTERING ANALYSIS OF TIANJIN HERPETOFAUNA
Li et al. 2000 HERPETOLOGICAL SURVEY OF SOUTHERN GANSU PROVINCE, CHINA
Li et al. 2002 西藏色林错黑颈鹤自然保护区科学考察报告
Li et al. 2003 HERPETOFAUNAL DISTRIBUTION PATTERNS AND RESERVE′S MODEL OF THE LABAHE NATURE RESERVE IN SICHUAN, CHINA
Li et al. 2003 湖南黄桑自然保护区综合科学考察报告
Li et al. 2006 Amphibians and Reptiles in Caopo Nature Reserves and Bobso Nature Reserves, Sichuan Province, China
Li et al. 2007 江西九岭山自然保护区综合科学考察报告
Li et al. 2009 Conservation and Diversity of Amphibians in Longyuwan National Forest Park of Henan Province, China
Li et al. 2009 Preliminary Research on Resources and Make Use ofAnura in Fuxianhu Lake's Ecosystem Environment
Li et al. 2009 黑龙江三环泡自然保护区综合考察报告
Li et al. 2010 Amphibians and Reptiles of Tibet
Li et al. 2010 Amphibians and Reptiles on Weizhou Island Bird Nature Reserve
Li et al. 2010 Biodiversity and Conservation of Amphibians in Laojunshan Nature Reserve, Henan Province
Li et al. 2010 Investigation and analysis on amphibian and reptile resources in Nanyue Hengshan National Nature Reserve
Li et al. 2010 Investigation on Amphibian and Reptile Resources of Xingdoushan National Nature Reserve in Hubei
Li et al. 2012 Research on the Reptiles Diversity in the East of Xinping Ailaoshan Nature Reserve
Li et al. 2014 西双版纳布龙州级自然保护区两栖爬行动物多样性 Diversity of Amphibian and Reptilian in Bulong State Nature Reserve of Xishuangbanna
Li et al. 2018 A Survey on Amphibian Resources in Jinpenshan Nature Reserve，Jiangxi Province
Li et al., 1998 THE DIVERSITY OF REPTILES IN ERTAN RESERVOIR AREA
Li H., Zhou Z-S., Ding G.-H., Ji X. 2013. Fluctuations in incubation temperature affect incubation duration but not morphology, locomotion and growth of hatchlings in the sand lizard Lacerta agilis (Lacertidae) // Acta Zoologica. Vol. 94, iss. 1. Р. 11 – 18.
Lian 2011 Spatial-temporal distribution and habitat use of steppe lizard (P. frontalis) and its role in pest control
Lima, M. S. C. S., J. Pederassi, and C. A. S. Souza. 2014. Anurans of Serra D’Água, Northwest of Cunhambebe State Park, Rio de Janeiro, Brazil. Herpetol. Notes 7: 231–233.
Lima, M. Z. 2012. Comparação da anurofauna em remanescentes florestais e em reflorestamentos no Reservatório Capivara, Rio Paranapanema, Paraná, Brasil. M.S. thesis, Universidade Federal de Londrina, Londrina.
Lima, R. O., R. Fonseca Neto, J. D. Cavalcante, E. V. E. Andrade, G. J. B. Moura, and M. C. Guarnieri. 2011. Abundância, Riqueza e Especificidade Microambiental da Anurofauna em açude permanente (antropizado), Nazaré da Mata - PE, pp. 163–175. In G. J. B. Moura, E. M. Santos, M. A. B. Oliveira, and M. C. C. Cabral. (eds.), Herpetologia do Estado de Pernambuco. Ministério do Meio Ambiente, Brasíli…
Lin 1998 丽水三岩寺北草蜥食性
Lin et al. 2002 福建天宝岩自然保护区综合科学考察报告
Lin et al. 2003 福建戴云山自然保护区综合科学考察报告
Lin et al. 2003 福建茫荡山自然保护区综合科学考察报告
Lin et al. 2004 福建闽江源自然保护区综合科学考察报告
Lin et al. 2006 福建雄江黄楮林自然保护区综合科学考察报告
Linares, A. M., and P. C. Eterovick. 2013. Herpetofaunal Surveys Support Successful Reconciliation Ecology in Secondary and Human-Modified Habitats at theInhotim Institute, Southeastern Brazil. Herpetologica 69: 237–256.
Lingnau, R. 2009. Distribuição Temporal, Atividade Reprodutiva e Vocalizações em uma Assembleia de Anfíbios Anuros de uma Floresta Ombrófila Mista em Santa Catarina, Sul do Brasil. Ph.D. dissertation, Pontifícia Universidade Católica do Rio Grande do Sul, Porto Alegre.
Lion, M. B., A. A. Garda, and C. R. Fonseca. 2014. Split distance: a key landscape metric shaping amphibian populations and communities in forest fragments. Diversity Distrib. 20: 1245–1257.
Lipinski, V. M., and T. G. Santos. 2014. Estrutura e organização espacial de duas comunidades de anuros do bioma Pampa. Iheringia, Sér. Zool. 104: 462–469.
Litvinchuk et al. (2018b)
Litvinchuk N. (1996). On records of Salamandra salamandra in the south-eastern part of the Baltic region.Russian Journal of Herpetology, 3: 196–198.
Litvinchuk S. N. , Kuranova V. N. ,Kazakov V. I., Schepina N. A. 2013. A Northernmost Record of the Grass Snake (Natrix natrix) in the Baikal Lake Region, Siberia. Russian Journal of Herpetology, 20(1): 43 – 50.
Litvinchuk S. N., Svinin Anton O. & Dujsebayeva Tatjana N. (2021). Morphological differentiation between diploid and polyploid species of green toads (Anura: Bufonidae: Bufotes) in Central Asia. Bonn zoological Bulletin 70 (2): 361–371
Litvinchuk S., Skorinov D., Mazepa G.O., Borkin L.J. 2018. Distribution of Bufotes latastii (Boulenger, 1882), endemic to the Western Himalaya. Alytes, 36 (1–4): 314–327.
Liu 1989 九龙山两栖动物初步调查结果
Liu 2000 BIODIVERSITY ANALYSIS OF AMPHIBIANS & REPTILES OF HONG KONG SAR
Liu 2008 The Different Proeesses on the Impact of Urbanization on Reptile Communities in Guangzhou City
Liu 2010 Investigation on the Diversity of Amphibian and Reptilian Resources in Yerengu Nature Reserve in Fang County, Hubei Province
Liu and Chen 2012 海南鹦哥岭自然保护区两栖动物区系及属种海南新纪录
Liu and Duan 2017 Amphibians and reptiles resources in Paiyashan National Forest Park in Hunan Porvince
Liu and Yuan 2007 Study on the Biological Diversity of Wetland and Protective Countermeasure in Nature Reserve of Xihu in Dunhuang
Liu and Zhang 1997 Investigation and Analysis on Fauna of Amphibian and Reptile Nangun River Preserve
Liu et al. 1992 Community structure of desert lizard in Gansu Province
Liu et al. 2001 Diversity of Vertebrates in Wanglang Nature Reserve
Liu et al. 2001 甘肃盐池湾自然保护区科学考察 Scientific investigation on anchiwan Nature Reserve In Gansu Province
Liu et al. 2002 湖北星斗山自然保护区科学考察集 scientific survey Xingdoushan Nature Reserve Hubei
Liu et al. 2003 山西运城湿地自然保护区科学考察报告
Liu et al. 2005 A Preliminary Herpetological Survey in Longdishui Nature Reserve,Songpan County,Sichuan
Liu et al. 2006 湖北七姊妹山自然保护区科学考察与研究报告 Hubei Qizimeishan Nature Reserve scientific survey and Reserch report
Liu et al. 2007 Amphibian and Reptile as Medicinal Resources in Tiantang zhai of Anhui Province
Liu et al. 2007 Herpetological Resources in Daxiagu Nature Reserve of Guangdong Province
Liu et al. 2007 Investigation on Rana chensinensis Resources in the Three Northeastern Provinces of China
Liu et al. 2007 新疆塔什库尔干野生动物自然保护区科学考察报告 Xinjiang Tashikurergan Wildlife Nature Reserve scientific survey
Liu et al. 2008 江西齐云山自然保护区综合科学考察集
Liu et al. 2009 A critically endangered cave-dwelling frog-the habitat, status and conservation of Odorrana wuchuanensis in Guizhou, China
Liu et al. 2011 Study on Feed Technology and Postembryonic Development of Paa spinosa Tadpole in North Guangdong
Liu et al. 2011 内蒙古大兴安岭林区湿地动物组成及区系特征
Liu et al. 2012 Phylogeny and genetic diversity of Phrynocephalus przewalskii
Liu et al. 2012 广东天井山林场新桥区两栖类多样性初步调查
Liu et al. 2014 Eremias vermiculata Was Discovered in the North of Tianshan Mountains in Xinjiang Uygur Autonomous Ｒegion
Ljubisavljević, K., Tomović, L., Urošević, A., Gvozdenović, S., Iković,Vuk., Zagora, V., Labus, N. (2018): Species diversity and distribution of lizards in Montenegro. Acta Herpetologica 13(1): 3-11.
Lobachev V.S., Chugunov Yu.D. and Chukanina I.N. 1973. Osobennosti gerpetofauny Severnogo Priaralya. In: Problems in Herpetology. Avtoreferati dokladov III Vsesoyuznoy gerpetologicheskoy konferentsii (1–3 fevralya 1973, Leningrad). Nauka, Leningrad: 116–118. [In Russian].
Lobov I.V., Khlebosolova О.А., Fionina Е.А., Ananyeva S.I., Zolotov G.V., Cheltsov N.V., Marochkina E.A., Zakoldaeva А.А., Zatsarinny I.V., Babushkin G.M. (2011): The Vertebrate’s fauna of the projected Natural park «Solotchinsky».In: Behavior, ecology and evolution of animals: monographs, articles, messages V. 2, p. 158-184. Konstantinov, V.M., Ed., Ryazan, NP "Voice of the province" (in Russian…
Loebmann, D. 2010. Herpetofauna do Planalto da Ibiapaba, Ceará: composição, aspectos reprodutivos, distribuição espaço-temporal e conservação. Ph.D. dissertation, Universidade Estadual Paulista, Rio Claro.
Loebmann, D., and M. R. C. Figueiredo. 2004. Lista dos anuros da área costeira do município de Rio Grande, Rio Grande do Sul, Brasil. Comun. Mus. Cienc. Tecnol. PUCRS, Ser. Zool. 17: 91–96.
Loebmann, D., and P. Vieira. 2005. Relação dos anfíbios do Parque Nacional da Lagoa do Peixe, Rio Grande do Sul, Brasil. Rev. Bras. Zool. 22: 339–341.
Lopes, P. C. 2010. Distribuição e abundância de anfíbios e répteis neotropicais em paisagem silvicultural em São Paulo, Brasil. M.S. thesis, Universidade de São Paulo, Escola Superior de Agricultura “Luiz de Queiroz”, Piracicaba.
López, A., and W. Prado. 2012. Anfibios y Reptiles de Missiones: guia de campo. María Luisa Petraglia de Bolzón Editora, Buenos Aires, Argentina.
López, C. A., and E. Kubisch. 2008. Relevamiento in situ de la herpetofauna del Refugio Silvestre Yacutinga, Provincia de Misiones (Argentina). APRONA Bol. Cient. 40: 1–12.
López, C. A., and S. J. E. Nazer. 2009. Anfibios y Reptiles de la Reserva Privada Yaguaroundí (Misiones, Argentina). Bol. Soc. Zool. Uruguay 18: 13–34.
Lourenco-de-Moraes et al. (2018). Plos One, 13: e0201781.
Lu 2008 Species diversity of Amphibians and reptiles in Fubao Mountain, Hubei
Lu and Li 1999 BIOLOGICAL PROPERTY OF BOMBINA ORIENTALIS AT KUNYU MOUNTAINS IN SHANDONG PROVINCE
Lu et al. 2006 黑龙江多布库尔自然保护区综合考擦报告
Lu et al. 2006 黑龙江多布库尔自然保护区综合考察报告
Lucas, E. M., and J. C. Marocco. 2011. Anurofauna (Amphibia, Anura) em um remanescente de Floresta Ombrófila Mista no Estado de Santa Catarina, Sul do Brasil. Biota Neotrop. 11: 377–384.
Lucas, E. M., and V. B. Fortes. 2008. Diversidade de anuros na Floresta Nacional de Chapecó, Floresta Atlântica do sul do Brasil. Biota Neotrop. 8: 51–61.
Luis M. P. Ceríaco et al. 2016. PROCEEDINGS OF THE CALIFORNIA ACADEMY OF SCIENCES. Herpetological Survey of Iona National Park and Namibe Regional Natural Park, with a Synoptic List of the Amphibians and Reptiles of Namibe Province, Southwestern Angola
Luiz, A. M., T. A. Leão-Pires, and R. J. Sawaya. 2016. Geomorphology Drives Amphibian Beta Diversity in Atlantic Forest Lowlands of Southeastern Brazil. PLoS ONE 11: e0153977.
Luo 2009 Genetic structure of Phrunocephalus erythrurus, P. theobaldi in Tibetan plateau and patemity testing of three Lizards
Luo 2009 Study on the distribution, diet, growth and sexual dimorphism of Yunnan Frog (Pelophylax pleuraden)
Luo 2018 广州地区两栖爬行动物分布及生态初探
Luo and Gao 2003 重庆市巴南区发现的钩盲蛇及分布现状
Luo et al. 2001 西藏类乌齐自然保护区综合考察报告
Luo et al. 2007 Preliminary Herpetological Survey in Ziyang Region, Sichuan Province
Luo et al. 2010 Study on the Diversity and Conservation of Amphibians in Xiangtoushan National Nature Reserve, Guangdong, China
Luo et al. 2013 辽宁青龙河自然保护区综合科学考察报告
Lv 2017 Diversity and fauna of amphibians and reptiles in Aha National Wetland Park
Lyu et al. (2018). Zootaxa, 4418: 562–576.
Lyu et al. (2019). Zootaxa, 4609: 247-268.
M Pupiņš, A Pupiņa (2007). Eiropas purva bruņurupucis Emys orbicularis (Linnaeus, 1758) un tā aizsardzība Latvijā. Latgales Ekoloģiskā biedrība, 1-162. (in Latvian)
M. A. Chirikova and N. N. Berezovikov 2015. MATERIALS ON THE DISTRIBUTION, BIOTOPICAL AND VERTICAL PLACEMENT OF THE SAND LIZARD (LACERTA AGILIS LINNAEUS, 1758) IN ITS SOUTHEAST HABITAT MODERN HERPETOLOGY. 2015.Vol. 15, no. 3/4. P. 130 - 145
M. V. Pestov 2014. DESERT LIDLESS SKINK ABLEPHARUS DESERTI STRAUCH, 1868 (REPTILIA: SCINCIDAE) IN THE MANGISTAU REGION (KAZAKHSTAN). MODERN HERPETOLOGY. Vol. 14, no. 3/4. 134 - 136
M. V. Pestov, F. A. Sarayev, and V. S. Ageyev 2011. NEW REPTILE FINDINGS IN THE NORTHEASTERN PRECASPIAN LOWLAND (REPUBLIC OF KAZAKHSTAN). MODERN HERPETOLOGY. Volume 11, no. 3/4. S. 192 - 195
M.V. Pestov, O.N. Kalinina, L.I. Grankina 2009. CASPIAN BENT – TOED GECKO – CYRTOPODION CASPIUS (SAURIA, GEKKONIDAE) – A NEW SPECIES IN ASTRAKHAN REGION AND THE VOLGA BASIN. Samarskaya Luka: problems of regional and global ecology. Samarskaya Luka. 2009. - T. 18, No. 1. - S. 108-110.
Ma 1997 阿尔泰山金塔斯草原自然保护区的动物类型
Ma and Zhang 2010 β-diversity of Amphibians and Reptiles in Tianshui Region
Ma et al. 1999 黑龙江南瓮河自然保护区综合考察报告
Ma et al. 2007 辽宁白狼山自然保护区综合科学考察报告
Ma et al. 2007 宁夏南华山自然保护区综合科学考察报告
Ma et al. 2011 Comparison of the amino acid and extract about different subspecies of Eremias mult iocel lata from Xinjiang region
Ma et al. 2012 Survey of Amphibians and Reptiles Resources in Songshan Nature Reserve，Beijing
Ma et al. 2013 Investigation and Analysis of Amphibian Resources in Gansu Taitong-Kongtongshan National Nature Reserve
Macedo, N. A. 2011. Levantamento da anurofauna da Escola do Meio Ambiente, Botucatu - SP. B.S. thesis, Universidade Estatual Paulista, Botucatu.
Macey J.R., Ananjeva N.B., Wang Y. & Papenfuss T.J. (1997) A taxonomic reevaluation of the gekkonid lizard genus Teratoscincus in China. Russian Journal of Herpetology, 4, 8-17.
Machado, I. F. 2006. Diversidade de Larvas de Anuros (Amphibia, Anura) em Áreas Úmidas do Rio Grande do Sul. M.S. thesis, Universidade do Vale do Rio dos Sinos, São Leopoldo.
Machado, I. F. 2011. Diversidade e Conservação de Anuros em Áreas Úmidas Costeiras no Sul do Brasil. Ph.D. dissertation, Universidade do Vale do Rio dos Sinos, São Leopoldo.
Machado, I. F., and L. Maltchik. 2010. Can management practices in rice fields contribute to amphibian conservation in southern Brazilian wetlands? Aquatic Conserv: Mar. Freshw. Ecosyst. 20: 39–46.
Machado, I. F., L. F. B. Moreira, and L. Maltchik. 2012. Effects of pine invasion on anurans assemblage in southern Brazil coastal ponds. Amphib-reptil. 33: 227–237.
Machado, R. A. 2004. Ecologia de assembleias de anfíbios anuros no município de Telêmaco Borba, Paraná, Sul do Brasil. Ph.D. dissertation, Universidade Federal do Paraná, Curitiba.
Machado, R. A., and P. S. Bernarde. 2003. Anurofauna da Bacia do Rio Tibagi, pp. 297–306. In M. E. Medri, E. Bianchini, O. A. Shibatta, and J. A. Pimenta (eds.), A Bacia do Rio Tibagi. MC-Grafica, Londrina, Brazil.
Machado, R. S., P. S. Bernarde, S. A. A. Morato, and L. Anjos. 1999. Análise comparada da riqueza de anuros entre duas áreas com diferentes estados de conservação no município de Londrina, Paraná, Brasil (Amphibia, Anura). Rev. Bras. Zool. 16: 997–1004.
Madalozzo, B., T. G. Santos, M. B. Santos, C. Both, and S. Cechin. 2017. Biodiversity assessment: selecting sampling techniques to access anuran diversity in grassland ecosystems. Wildl. Res. 44: 78–91.
Maddock et al. (2018). Zootaxa, 4450: 359-375.
Maffei, F. 2014. Relações entre variáveis ambientais e anfíbios anuros em áreas de Cerrado e Floresta Estacional Semidecidual. M.S. thesis, Universidade Estadual Paulista, Botucatu.
Maffei, F., and F. K. Ubaid. 2014. Amphibians of Rio Claro Farm, Lençóis Paulista, São Paulo, Brazil. Editora Canal 6, Bauru, Brazil.
Maffei, F., B. T. M. Nascimento, G. M. Moya, and R. J. Donatelli. 2015. Anurans of the Agudos and Jaú municipalities, state of São Paulo, Southeastern Brazil. Check List 11: 1645.
Maffei, F., F. K. Ubaid, and J. Jim. 2011. Anurans in an open cerrado area in the municipality of Borebi, São Paulo state, Southeastern Brazil: habitat use, abundance and seasonal variation. Biota Neotrop, 11: 201-213.
Magalhães, A. C. F. 2015. Composição, distribuição espacial e sazonal da anurofauna de córrego e lagoa em uma região montana no sudeste do Brasil. M.S. thesis, Universidade Federal de Ouro Preto, Ouro Preto.
Magalhães, A. P. 2012. Composição e diversidade da anurofauna de serrapilheira da Serra do Ouro Branco, Minas Gerais. M.S. thesis, Universidade Federal de Ouro Preto, Ouro Preto.
Magalhães, F. M., D. O. Laranjeiras, T. B. Costa, F. A. Juncá, D. O. Mesquita, D. L. Röhr, W. P. Silva, G. H. C. Vieira, and A. A. Garda. 2015. Herpetofauna of protected areas in the Caatinga IV: Chapada Diamantina National Park, Bahia, Brazil. Herpetol. Notes 8: 243–261.
Mahony et al. (2018). Zootaxa, 4523: 1-96.
Malagoli et al. (2017). Herpetologica, 73: 136-147.
Malagoli, L. R. 2013. Diversidade e Distribuição dos anfíbios anuros do Núcleo Curucutu, Parque Estadual da Serra do Mar, SP. M.S. thesis, Universidade Estadual Paulista, Rio Claro.
Maltchik, L., C. D. Peixoto, C. Stenert, L. F. B. Moreira, and I. F. Machado. 2008. Dynamics of the terrestrial amphibian assemblage in a ?ooded riparian forest fragment in a Neotropical region in the south of Brazil. Braz. J. Biol. 68: 763–769.
Mamani et al. (2017). Phyllomedusa, 16: 129-141.
Marin et al. (2018). Zootaxa, 4461: 359-380.
Mariotto, L. R. 2014. Anfíbios de um Gradiente Altitudinal em Mata Atlântica. M.S. thesis, Universidade Federal do Paraná, Curitiba.
Martin T., Guillemin M., Nivet-Mazerolles V., Landsmann C., Dubos J., Eudeline R. & Stroud J. (2017) The herpetofauna of central Uzbekistan. Amphibian & Reptile Conservation, 11 [General Section], 93-107.
Martínez, N., F. Bauer, and M. Motte. 2016. Herpetofauna del Parque Nacional Cerro Corá, Amambay, Paraguay. Bol. Mus. Nac. Hist. Nat. Parag. 20: 83–92.
Martins, A. R., S. F. Bruno, and A. Q. Navegantes. 2012a. Herpetofauna of Núcleo Experimental de Iguaba Grande, Rio de Janeiro state, Brazil. Braz. J. Biol. 72: 553–562.
Martins, A., R. Pontes, C. Mattedi, J. Fratani, R. A. Murta-Fonseca, L. Ramos, and A. L. R. Brandão. 2014. Anuran community of a coastal Atlantic Forest fragment in the state of Rio de Janeiro, southeastern Brazil. Salamandra (Frankf.) 50: 27–39.
Martins, J. P. V. 2014. Caracterização Ecológica dos Anfíbios Anuros de Áreas Reflorestadas do Entorno da Represa de Volta Grande, no Rio Grande, MG/SP. M.S. thesis, Universidade Federal de Rio Presto, Rio Preto.
Martins, R., M. R. F. Borges, R. Iartelli, and G. Puorto. 2012b. Fauna da Reserva Legal da Pedreira Itapeti, pp 231–258. In M. S. C. Morini, and V. F. O. Miranda (eds.), Livro Serra do Itapeti, aspectos históricos, sociais e naturalísticos. Canal 6, Bauru, Brazil.
Marushchak O, Nekrasova O, Oskyrko O (2018) Cases of detection offauna listed in the Red Book of Ukraine in the period from 2010 to2017. In: Akimov IA, Kharchenko VO, Kostyushin VA, VasilyukOV (Eds) Materials for the 4 th edition of the Red Book of Ukraine.Fauna 2(7). Druk Art, Chernivtsi, 19–24. (in Ukrainian)
Mascarenhas, L., C. Tisoa, A. M. Linaresa, C. F. O. Mouraa, T. L. Pezzutib, F. S. F. Leite, and P. C. Eterovick. 2015. Improved local inventory and regional contextualization for anuran diversity assessment at an endangered habitat in southeastern Brazil. J. Nat. Hist. 50: 1–17.
Mateo et al. (2013), Robles & del Marin (2013), Mediani et al. (2015)
Mathew & Sen (2009). Records of the Zoological Survey of India, Occasional Papers, 293: 1-64.
Mathew & Sen (2009). Records of the Zoological Survey of India, 109: 91-108.
Matos, M. A. 2012. Efeito da redução da cobertura florestal sobre anuros e lagartos de serapilheira em paisagens da Mata Atlântica da Bahia, Brasil. M.S. thesis, Universidade Federal da Bahia, Salvador.
Matsui (2013). Current Herpetology, 32: 182-189.
Matsui et al. (2009). Zoological Science, 26: 243-247.
Matsui et al. (2014). Raffles Bulletin of Zoology, 62: 679-687.
Matsui et al. (2017). Alytes, 33: 25-37.
Matsui et al. (2017). Zoological Science, 34: 538-545.
Matsui et al. (2018). Zoological Science, 35: 39-40.
Matsui et al. (2019). Current Herpetology, 38: 32-90.
Matveev, M.D. (2008): Vertebrate Fauna of the Smotrytsky Canyon National Geological Monument. Bull. Kam.-Podil. Nat. Univ. nam.aft. I. Ogiyenko Nat. Scien. 1: 49-75 (in Ukrainian).
Matviichuk A. A. (2015). The specific effect of Bacillus-based biological product on plant pathogenic. Scientific Issue Ternopil National Pedagogical University Series Biology, 2(63): 41-46. (in Ukrainian)
Matvyeyev AS, Kukushkin OV, Sokolov LV (2013) Common Wall Lizard, Podarcis muralis (Sauria: Lacertidae), as a new species in the fauna of Ukraine. Proceeding of the Ukrainian Herpetological Society 4: 95–108. (in Russian, English summary)
Mazanaeva Liudmila and Askenderov Azim 2020. DISTRIBUTION OF THE GIANT GLASS LIZARD, Pseudopus apodus (SAURIA, ANGUIDAE) IN DAGESTAN, RUSSIA Russian Journal of Herpetology Vol. 27, No. 2, pp. 70 – 80
McDonald et al. (2016). Zootaxa, 4171: 153-169.
McGuire, C., Marnell, F. (2000): The present status of the slow-worm, Anguis fragilis L., in Ireland. Irish Biog. Soc. Bull. 24: 69-74.
Means et al. (2017). Zootaxa, 4263: 467-506.
Melnikov, S.A. (2013): Svyatoe Lake as an object of recreation of Ivanovo region. Scient. Search 2.3: 58-60 (in Russian).
Melo, G. V., D. C. Rossa-Feres, and J. Jim. 2007. Variação temporal no sítio de vocalização em uma comunidade de anuros de Botucatu, Estado de São Paulo, Brasil. Biota Neotrop. 7: 93–102.
Melo-Sampaio et al. (2018). South American Journal of Herpetology, 13: 131-149.
Mendes, C. V. M., P. T. M. Camargo, H. Z. Fischer, E. O. Serapicos, F. A. S. Tonolli, L. M. Castanho, L. A. C. Cintra, and R. C. Gonzalez. 2013. Herpetofauna do Parque Municipal Governador Mário Covas no Município de Sorocaba, São Paulo, Sudeste do Brasil. Rev. Inst. Flor. 25: 91–105.
Mendonça, R. A. 2008. Taxocenose de Anfíbios Anuros do Entorno da Barragem do Rio São Bento (BRSB), Siderópolis, SC. M.S. thesis, Universidade do Extremo Sul Catarinense, Criciúma.
Meng et al. 2008 Species diversity of amphibians and reptiles in Cangzhou,Hebei
Meng et al. 2009 吉林波罗湖湿地自然保护区科学考察报告 The reports of Species survey for Boluo Lake Wetland Nature Reserve Of Jilin Province
Mertens (1969), Stöck et al. (2006), Litvinchuk et al. (2012, 2017), Wagner et al. (2016)
Mertens Von Robert 1969. Die Amphibien und Reptilien West-Pakistans. Stuttgarter Beiträge zur Naturkundeaus dem Staatlichen Museum für Naturkunde in Stuttgart. März 1969 Nr. 197
Merzlikin IR (2012). Redeared turtle: the real threat of invasion of Sumy region reservoirs. Natural Sciences. Coll. Science. work. - Vip. 9. - Sumy: Sumy State Pedagogical University A.S. Makarenko, 79-81 pp. (in Ukrainian)
Milto et al. (2013). Russian Journal of Herpetology, 20: 287–300.
Min et al. (2016). Zootaxa, 4169: 475-503.
Minter et al. (2017). Zootaxa, 4300: 195-216.
Minton (1966), Mertens (1969), Gvozdik & Havlicek (1997), Stöck et al. (2006), Wagner et al. (2016)
Mo 2009 TheResearehonHerpetologiealRoadkillandWildlifeUndererossing DesigninHunanMangshanNationalNatureReserve
Mo et al. 2007 Diversity of Amphibians and Reptiles in Diding Nature Reserve of Guangxi
Mohammed Jasim Sajit and Usamah Hamid Yousif 2018. Temporal occurrence of the toad Bufotes viridis (laurenti, 1768) in desert harsh terraria at Safwan-south Iraq. MARSH BULLETIN 13(2) 1-12.
Mônico, A. T., R. B. G. Clemente-Carvalho, S. R. Lopes, and P. L. V. Peloso. 2017. Anfíbios anuros de brejos e lagodas de São Roque do Canaã, Espírito Santo, Sudeste do Brasil. Pap. Avulsos Zool. 57: 197–206.
Monteiro-Leonel, A. C. 2004. Herpetofauna do Planalto de Poços de Caldas, sul de Minas Gerais. M.S. thesis, Universidade de São Paulo, São Paulo.
Montesinos, R., P. L. V. Peloso, D. A. Koski, A. P. Valadares, and J. L. Gasparini. 2012. Frogs and toads of the Pedra Azul–Forno Grande Biodiversity Corridor, southeastern Brazil. Check List 8: 102–111.
Moradi N, Shafiei S. 2011. New record of the Western leopard gecko, Eublepharis angramainyu Anderson & Leviton, 1966 (Sauria: Eublepharidae) from southeastern Iran. Amphib. Reptile Conserv. 5(1):88-91(e36).
Moradi N, Shafiei SA, Fahimi H, Bromand S. 2011. Additional information on Misonne’s swollen-nose gecko, Rhinogecko misonnei de Witte, 1973 (Squamata, Geckonidae) in Iran. Amphib. Reptile Conserv. 5(1):54-60(e31).
Moraes, R. A., R. J. Sawaya, and W. Barrela. 2007. Composição e diversidade de anfíbios anuros em dois ambientes de Mata Atlântica no Parque Estadual Carlos Botelho, São Paulo, sudeste do Brasil. Biota Neotrop. 7: 27–36.
Morais, A. R., L. Signorelli, P. G. Gambale, K. Kopp, F. Nomura, L. D. Guimarães, W. Vaz-Silva, J. Ramos, and R. P. Bastos. 2011. Anuran amphibians associated to water bodies in Southwest of Goiás State (Brazil). Biota Neotrop. 11: 1–9.
Morato, S. A. A., A. M. X. Lima, D. C. P. Staut, R. G. Faria, J. P. Souza-Alves, S. F. Gouveia, M. R. C. Scupino, R. Gomes, and M. J. Silva. 2011. Amphibians and reptiles of the Refúgio de Vida Silvestre Mata do Junco, municipality of Capela, state of Sergipe, northeastern Brazil. Check List 7: 756–762.
Moravec (1994), Bitz (1996), Günther (1996), Kuzmin (1999), Cabela et al. (2001), Profus (2003), Laufer et al. (2007), Valakos et al. (2008), Aghasan et al. (2009), Meyer et al. (2009), Michel & Didier (2010), Stojanov et al. (2011), Vences et al. (2011), Thiriet & Crochet (2012), Cogălniceanu et al. (2013), DGHT (2018)
Moreira, L. B. F., I. F. Machado, A. R. G. M. Lace, and L. Maltchik. 2008. Anuran amphibians dynamics in an intermittent pond in southern Brazil. Acta Limnol. Bras. 20: 205–212.
Moreira, L. F. M., and L. Maltchik. 2012. Assessing patterns of nestedness and co-occurrence in coastal pond anuran assemblages. Amphib-reptil. 33: 261–271.
Moreira, L. F. M., and L. Maltchik. 2014. Does Organic Agriculture Benefit Anuran Diversity in Rice Fields? Wetlands 34: 725–733.
Morteza Moadab, Jamil Zargan, Eskandar Rastegar-pouyani and Ashkan Hajinourmohammadi (2018). Modelling the potential distribution of Spalerosophis diadema (Schlegel, 1837) (Serpents: Colubridae) in Iran. Herpetology Notes, volume 11: 805-808
Moura, M. R., A. P. Motta, V. D. Fernandes, and R. N. Feio. 2012. Herpetofauna da Serra do Brigadeiro, um remanescente de Mata Atlântica em Minas Gerais, Sudeste do Brasil. Biota Neotrop. 12: 1–27.
MUHAMMAD SHARIF KHAN 2003. CHECKLIST AND KEY TO THE LIZARDS OF PAKISTAN. Pakistan J. Zool. Suppl. Ser., No.1, pp.1-25.
Muskhelishvili ,T.A. 1970. Reptiles of Eastern Georgia. Tbilisi: "Metsniereba", 235 p.
Mykytynets GI, Suriadna NM, Markautsan OE, Ivanov OG (2019)Findings of reptilian of the Red Book of southern Ukraine. In: Aki-mov IA, Kharchenko VO, Kostyushin VA, Vasilyuk OV (Eds) Mate-rials for the 4th edition of the Red Book of Ukraine. Fauna 3(7). DrukArt, Chernivtsi, 213–215. (in Ukrainian)
N.B. Ananjeva, E.A. Golynsky, S.S. Hosseniani Yousefkhani 2018. Analysis of Distribution of the Redbelly Rock Agama Paralaudakia erythrogaster (Nikolsky, 1896): (Sauria: Agamidae): using of Maxent Modeling. Herpetological and ornithological research: current aspects. Dedicated to the 100th Anniversary of A.K. Rustamov (1917–2005). St. Petersburg − Moscow: KMK Scientifi c Press. P.68–77
N.L. Orlov, Ch.A. Atayev, N.B. Ananjeva, S.M. Shammakov, A.A. Shestopal (2018). Pieces of tropical mesophilic herpetofauna in the deserts of Turkmenistan. Herpetological and ornithological research: current aspects. Dedicated to the 100th Anniversary of A.K. Rustamov (1917–2005). St. Petersburg − Moscow: KMK Scientifi c Press. 2018. P.31–42.
Narvaes, P., J. Bertoluci, and M. T. Rodrigues. 2009. Composição, uso de hábitat e estações reprodutivas das espécies de anuros da floresta de restinga da Estação Ecológica Juréia-Itatins, sudeste do Brasil. Biota Neotrop. 9: 117–123.
Nascimento, L. B., A. C. Miranda, and A. M. Balstaedt. 1994. Distribuição estacional e ocupação ambiental dos anfíbios anuros da Área de Proteção da Captação da Mutuca (Nova Lima, MG). Bios 2: 5–12.
NATALIA B. ANANJEVA, KONSTANTIN D. MILTO, ANDREI V. BARABANOV & EVGENY A. GOLYNSKY 2020. An annotated type catalogue of amphibians and reptiles collected by Nikolay A. Zarudny in Iran and Middle Asia. Zootaxa 4722 (2): 101–128
Naumov, B., N. Tzankov, K. Donchev, B. Petrov, A. Stojanov, G. Popgeorgiev, I. Mollov, V. Beshkov. (2016): The Herpetofauna (Amphibia and Reptilia) of Vrachanska Planina Mountains - Species Composition, Distribution and Conservation. – In: Bechev, D., D. Georgiev (Eds.): Faunistic diversity of Vrachanski Balkan Nature Park. ZooNotes, Suppl. 3: 231-257.
Nazaretti, E. M. 2016. Diversidade, distribuição espaço-temporal e caracterização de anuros do Parque Nacional do Iguaçu. M.S. thesis, Universidade Federal do Paraná, Curitiba.
Nazaretti, E. M., and C. E. Conte 2015. Anurofauna de um remanescente alterado de floresta estacional semidecidual as margens do Rio Paranapanema. Iheringia, Sér. Zool. 105: 420–429.
Nazarov R. and Poyarkov N. 2013. A taxonomic revision of the genus Tenuidactylus Szczerbak et Golubev 1984 (Reptila, Squamata, Gekkonidae) with a description of a new species from Central Asia. Zoologicheskiy Zhurnal, 92(11): 1312–1332.
Nekrasova O, Marushchak O, Oskyrko O (2019) Findings of animalsof the fauna of Ukraine listed in the Red Book of Ukraine during2015 and 2018. In: Akimov IA, Kharchenko VO, Kostyushin VA,Vasilyuk OV (Eds) Materials for the 4th edition of the Red Book ofUkraine. Fauna 3(7). Druk Art, Chernivtsi, 234–236. (in Ukrainian)
Nekrasova O. D. , Kuibida V. V. , Oskyrko O. S. , Dubyna A. D. (2017). Distribution of the Green lizard, Lacerta viridis (Laurenti, 1768) (Sauria: Lacertidae), in the Dnieper ecological corridor (Ukraine). Zbirnuk prac’ Zoology museum, 48: 46–53. (in Ukrainian)
Nekrasova O. D., Oskyrko O., Marushchak O. (2018). Color Features of Sand Lizards, Lacerta agilis (Sauria, Lacertidae), in Kyiv Region (Ukraine).Vestnik Zoologii, 52(6): 495–500.
Nekrasova OD (2013) Herpetofauna of Inhul River Park. In: Ko-nishchuk VV (Ed.) Ecology of wetlands and peatlands. DIA, Kyiv,200–205. (in Ukrainian)
Nekrasova OD, Dyadichko VG, Grandova MO (2020). Red Book reptiles of Odesa region. Meetings of species listed in the Red Data Book of Ukraine and international agreements, Series: "Conservation Biology in Ukraine", 19: 337 - 338. (in Ukrainian)
Nekrasova OD, Oskyrko OS (2017). Key territories of the Steppe zone of Ukraine and their importance in the conservation of the marsh turtle Emys orbicularis (Linnaeus, 1758). Protected area in the steppe zone of Ukraine (to the 90th anniversary of the Marine Reserves) (Urzuf, March 14–15, 2017), 2(2): 264–269. (in Ukrainian)
Nekrasova, O.D.; Marushchak, O.Y. (2020). Findings of amphibians and reptiles from protection lists of Resolution 6 of Bern Convention in Ukraine. In Records of protected animal, plant and fungi species in Ukraine: Series «Conservation Biology in Ukraine»; Tvory: Vinnytsia, Ukraine, Volume 19, pp. 339–341. (In Ukrainian)
Nekrasova, О.D. (2015): Herpetofauna of Polissya Nature Reserve and its neighbourhood (Ukraine). Proc. Zoolog. Museum 46: 52-63 (in Russian).
Nery, T. C. 2014. Diversidade de anfíbios anuros em áreas antropizadas em Vitória da Conquista - BA. M.S. thesis, Universidade Estadual do Sudoeste da Bahia, Itapetinga.
Neves et al. (2017). Salamandra, 53: 485-493.
Neves, M. O. N., E. A. Pereira, L. M. C. Lima, H. Folly, E. F. Oliveira, D. J. Santana, and R. N. Feio. 2017. Anurans of Serra Negra da Mantiqueira, Zona da Mata of Minas Gerais, razil: a priority area for biodiversity conservation. Herpetol. Notes 10: 297–311.
Nikolski A. M. Reptiles and Amphibians of Caucasus (Herpetologia Caucasica). Tiflis, Tipografiya namestnika Ego Imperat. Velichestva na Kavkaze Publ., 1913. 272 p. (in Russian).
Nikolsky A. M. 1908. Materiali po gerpetologii Russkogo Turkestana. Ezhegodnik Zoologicheskogo muzeya Imperatorskoy Akademii Nauk. Saint Petersburg, 13: 1–9. [In Russian].
Nikolsky A.M. 1915. Reptiles (Reptilia). T. 1. Sauria. Pg .: Imperial. acad. sciences. 532 s. (Fauna of Russia and neighboring countries, mainly from the collections of the Zoological Museum of the Imperial Academy of Sciences).
Nikolsky AM 1915. Fauna of Russia and neighboring countries. Reptiles (Reptilia). T. I. Chelonia and Sauria. Pg. : Typography Imperat. Academy of Sciences. 532 s.
Nikolsky V.N. 1904. A walk in the Pamir // Yearbook Rus. mountain island. M. [T.] 2 for 1902 p. 14 - 55.
Ning 2012 Study on terrestrial diversity of six nature reserves of Beijing Forstry system
Nishikawa & Matsui (2014). Zootaxa, 3852: 203-226.
Niu et al. 2002 黑龙江双河自然保护区综合考察报告
Nomura, F. 2008. Padrões de Diversidade e Estrutura de Taxocenoses de Anfíbios Anuros: análise em multi escala espacial. Ph.D. dissertation, Universidade Estadual Paulista, Rio Claro.
Núñez, K. 2012. La herpetofauna de un fragmento de Bosque Atlántico en el Departamento de Itapúa, Paraguay. Bol. Esp. Herpetol. Esp. 23: 47–52.
Nuridjanov D. A., Abduraupov T. V., Gritsina M. A. 2019. “Herpetological studies of the southern and central parts of the Ustyurt Plateau and the Sarykamysh Valley in 2016-2017”. Tyumen State University Herald. Natural Resource Use and Ecology, vol. 5, no 1, pp. 74-99. DOI: 10.21684/2411-7927-2019-5-1-74-99
Obst, F.J. (1973): Die Mittelmeer-Erdkrote, Bufo bufo spinosus Daudin, neu fur Bulgarien. – Zoologische Abhandlungen Staatliches Museum für Tierkunde in Dresden, 32(9): 149-163.
Obst, F.J., L. Geissler. (1982): Triturus vulgaris graecus (Wolterstorff, 1905) neu fur Bulgarien. – Faunistische Abhandlungen Staatliches Museum für Tierkunde in Dresden, 9(10): 117-119.
Oda, F. H., S. Gonçalves, T. M. Oda, L. C. R. Tschope, A. L. F. Briso, M. R. F. Oliveira, R. M. Takemoto, and T. S. Vasconcelos. 2017. In?uence of vegetation heterogeneity and landscape characteristics on anuran species composition in aquatic habitats along an urban-rural gradient in southeastern Brazil. Zool. Ecol. 27: 235–244.
Oda, F. H., V. G. Batista, P. G. Gambale, F. T. Mise, F. Souza, S. Bellay, J. C. G. Ortega, and R. M. Takemoto. 2016. Anuran Species Richness, Composition, and Breeding Habitat Preferences: a Comparison between Forest Remnants and Agricultural Landscapes in Southern Brazil. Zool. Stud. 55: 34.
Ohler et al. (2011). Zootaxa, 3147: 1-83.
Ohler, A., K. C. Wollenberg, S. Grosjean, R. Hendrix, M. Vences, T. Ziegler, and A. Dubois. 2011. Sorting out Lalos: description of new species and additional taxonomic data on megophryid frogs from northern Indochina (genus Leptolalax, Megophryidae, Anura). Zootaxa 3147: 1–83.
Okamiya et al. (2018). PeerJ, 6: e5084.
Oliveira, A. K. C. 2011. Estudo de comunidade de anuros e citogenética do gênero Scinax em área de ecótone no Paraná. M.S. thesis, Universidade Federal do Paraná, Curitiba.
Oliveira, A. K. C. 2015. Estruturação de Assembleias de Girinos Sujeitas ao Hidroperíodo: uma Abordagem em Diferentes Escalas. Ph.D. dissertation, Universidade Federal do Paraná, Curitiba
Oliveira, F. F., and G. P. L. Lírio Jr. 2000. Anfíbios anuros do Campus da Universidade Federal de Sergipe. Biol. Geral Exp. 1: 42–74.
Oliveira, J. C. F., E. Pralon, L. Coco, R. V. Pagotto, and C. F. D. Rocha. 2013a. Environmental humidity and leaf-litter depth affecting ecological parameters of a leaf-litter frog community in an Atlantic Rainforest area. J. Nat. Hist. 47: 2115–2124.
Oliveira, J. C. F., G. R. Winck, J. Pereira-Ribeiro, and C. F. D. Rocha. 2017. Local Environmental Factors Influence the Structure of Frog Communities on the Sandy Coastal Plains of Southeastern Brazil. Herpetologica 73: 307–312.
Oliveira, M. C. L. M., M. B. Santos, D. Loebmann, A. Hartman, and A. M. Tozetti. 2013b. Diversity and associations between coastal habitats and anurans in southernmost Brazil. An. Acad. Bras. Ciênc. 85: 575–583.
Oliveira, M. M. 2013. Diversidade de anuros no Parque Municipal da Matinha, em Itapetinga, Bahia. M.S. thesis, Universidade Estadual do Sudoeste da Bahia, Itapetinga.
Oliveira, S. H. 2004. Diversidade de Anuros de Serapilheira em Fragmentos de Floresta Atlântica e Plantios de Eucalyptus saligna no Município de Pilar do Sul, SP. M.S. thesis, Universidade de São Paulo, Escola Superior de Agricultura “Luiz de Queiroz”, Piracicaba.
Oliveira, T. A. L. 2012. Anurofauna em uma área de ecótono entre Cerrado e Floresta Estacional: diversidade, distribuição e a influência de características ambientais. M.S. thesis, Universidade Estadual Paulista, São José do Rio Preto.
Oliveira, T. M. 2008. Uso de Hábitat, Micro-Hábitat e Coexistênica com Predadores em Taxocenoses de Girinos de Anuros no Noroeste Paulista. M.S. thesis, Universidade Estadual Paulista, São José do Rio Preto.
Ondrias, J.C. (1968) Liste des Amphibiens et des reptiles de la Grece. Biol. Gallo-Hell. 2: 111-135
Onn et al. (2018). Zootaxa, 4434: 250-264.
Orlov, S.V., Sokolov, D.L., Perova, I.S., Kokina, O.M., Turilov, A.V., Vedernikova, E.S. (2016). Red Data Book of the Tver Region. Ed. 2nd, rev. and add. Tver: Tverskoy Printing House, 400 p.
Ortega-Andrade et al. (2015). Plos One, 10: e0143392.
Oskyrko O, Laakkonen H, Silva-Rocha I, Jablonski D, Marushchak O, Uller T, Carretero M (2020) The possible origin of the common wall lizard, Podarcis muralis (Laurenti, 1768) in Ukraine. Herpetozoa 33: 87–93.
Oskyrko O., Jablonski D. (2021). The first comprehensive data on the distribution of reptiles within the Southern Bug eco-corridor, Ukraine. Herpetozoa 34: 97–114.
Ospina-Sarria et al. (2015). South American Journal of Herpetology, 10: 165-177.
Ostrovskikh S. V., Pestov M. V., Shaposhnikov A. V. On a question of the Caspian Racer, Hierophis caspius (Gmelin, 1789), distribution in between of Volga and Ural Rivers. In: Gerpetologicheskiye issledovaniya v Kazakhstane i sopredel'nykh stranakh [Herpetological Studies in Kazakhstan and neighboring countries]. Alamaty, Association for the Conservation of Biodiversity of Kazakhstan Publ., 2010,…
Ouvernay, D., L. M. S. C. Fiuza, T. R. Barbosa, I. G. L. C. Albuquerque, and A. F. B. Araujo. 2012. Amphibia, Anura, Parque Estadual do Cunhambebe Itaguaí municipality, Rio de Janeiro state. Check List 8: 1047–1051.
Palmeira, C. N. S., and U. Gonçalves. 2015. Anurofauna de uma localidade na Mata atlântica setentrional, alagoas, Brasil. Bol. Mus. Biol. Mello Leitão (N. Sér. ) 37: 141–163.
Pan et al. 2002 AMPHIBIAN AND REPTILE IN ZHONGDIAN AREA OF NORTHWEST YUNNAN
Pan et al. 2013 Herpetofauna of Mount Qomolangma National Nature Reserve in Tibet, China
Pansonato et al. (2014). Zootaxa, 3861: 249-264.
Pansonato et al. (2016). Herpetologica, 72: 235-255.
Papp, M. G. 1997. Reprodução de anuros (Amphibia) em duas lagoas de altitude na Serra da Mantiqueira. M.S. thesis, Universidade Estadual de Campinas, Campinas.
Paraschiv K.P. Reptiles of Kazakhstan. Alma-Ata: Publishing house of the Academy of Sciences of the Kazakh SSR, 1956.228 p.
Paraskiv K.P. 1956. Presmikayushchiesya Kazakhstana. Izdatel’stvo Akademii nauk KazSSR, Alma-Ata, 228 p. [In Russian].
Paraskiv KP 1956. Reptiles of Kazakhstan. Alma-Ata: Publishing house of the Academy of Sciences of the Kazakh SSR. 228 s.
Parra-Olea et al. (2016). PeerJ, 4: e2694.
Parry N. (2020): A study of the present state of an Irish colony of the slow worm (Anguis fragilis Linnaeus, 1758) (Squamata: Anguidae) in the Burren, Counties Clare and Galway 2015 – 2019. Bulletin of the Irish Biogeographical Society, 44: 3-18.
Paspalev, G., V. Dokov, E. Tschacarov, D. Boschkov. (1962): Eine bisher unbekannte, durch Rickettsienähnlichen Mikroorganismus hervorgerufene Erkrankung bei Fröschen in Bulgarien. – Bulletin de l’Institut de Zoologie et Musée, Sofia, 12: 5-24. (In Bulgarian; German summary)
Paula, C. D. 2011. Patologia comparada de infecções selecionadas de anfíbios anuros de vida livre do bioma da Mata Atlântica: estudo prospectivo. Ph.D. dissertation, Universidade de São Paulo, São Paulo.
Pawangkhanant et al. (2018). PeerJ, 6: e5584.
Peloso et al. (2018). South American Journal of Herpetology, 13: 150-169.
Pereira, E. A., M. O. Neves, P. S. Hote, D. J. Santana, and R. N. Feio. 2016b. Anurans of the municipality of Barão de Monte Alto, State of Minas Gerais, southeastern Brazil. Check List 12: 1977.
Pereira, E. N., E. M. Santos, and M. F. Rodrigues. 2016a. Guia dos Anfíbios do Parque Estadual de Dois Irmãos. EDUFRPE, Recife, Brazil.
Pereira-Ribeiro, J., A. C. Ferreguetti, H. G. Bergallo, and C. F. D. Rocha. 2017. Use of polyvinyl chloride pipes (PVC) as potential artificial shelters for amphibians in a coastal plain forest of southeastern Brazil. J. Coast. Conserv. 21: 327–331.
Peres, P. B. 2010. Taxocenose de anfbios anuros do parque ecoturistico e ecologico de Pedras Grandes, Sul de Santa Catarina, Brasil. B.S. thesis, Universidade Comunitária de Criciúma, Criciúma.
Pertel, W., R. L. Teixeira, and D. Rödder. 2006. Anurans inhabiting soil Bromeliads in Santa Teresa, southeastern Brazil. Amphibia 5: 16–19.
Pertel, W., R. L. Teixeira, and R. B. Ferreira. 2010. Comparison of Diet and use of Bromeliads Between a Bromelicolous and a Bromeligenous Anuran at an Inselberg in the Southeastern of Brazil. Caldasia 32: 149–159.
Pestinsky B.V. Materials on the biology of poisonous snakes in Central Asia, their catching and keeping in captivity // Tr. Uzbekist. zoological garden. Tashkent, 1939. T. I. S. 5-18.
Pestov, M. V., E. I. Mannapova, A. A. Lebedinsky & Y. A. Pigeeva (2000). The distribution ofamphibians in the Nizhegorodskaya Province. Advances in Amphibian Research in the Former Soviet Union, 5: 133–139.
Pestov, M. V., Gnetneva A. N., Dieterich, T. P., Nurmukhambetov Zh. E., Mukhashov A. T. New Records of the Diadem Snake Spalerosophis diadema (Squamata, Colubridae) in Kazakhstan. Current Studies in Herpetology, 2018, vol. 18, iss. 1–2, pp. 69–73 (in Russian). DOI: 10.18500/1814-6090-2018-18-1-2-69-73.
Petrov, B. (2004): The herpetofauna (Amphibia and Reptilia) of the Eastern Rhodopes (Bulgaria and Greece). – In: Beron, P., A. Popov (eds) Biodiversity of Bulgaria. 2. Biodiversity of Eastern Rhodopes (Bulgaria and Greece). Sofia, Pensoft & Nat. Mus. Natur. Hist: 863-879.
Petrov, B., N. Tzankov, H. Strijbosch, G. Popgeorgiev, V. Beshkov. (2006): The herpetofauna (Amphibia and Reptilia) of the Western Rhodopes mountain (Bulgaria and Greece). – In: Beron, P. (ed.) Biodiversity of Western Rhodopes (Bulgaria and Greece). Sofia, Pensoft: 863-912.
Petrov, B., P. Stoev, V. Beshkov. (2001): A review on the species composition and distribution of the amphibians (Amphibia) and reptiles (Reptilia) in the Eastern Rhodopes Mountain, Bulgaria. – Historia Naturalis Bulgarica, 13: 127-153. (In Bulgarian, English summary)
Petrova, O.A. (2004): Red Data Book of the Tyumen Region: Animals, Plants, Mushrooms. Ural University Publishing House, Yekaterinburg, 496.
Pham et al. (2017). Zootaxa, 4269: 545-558.
Pham et al. (2018). Zootaxa, 4508: 115-130.
Phimmachak et al. (2015). Zootaxa, 4006: 285-310.
Phimmachak et al. (2019). ZooKeys, 846: 133-156.
Pickersgill et al. (2017). Zootaxa, 4350: 151-163.
Pikulik M.M., Bakharev V.A., Kosov S.V. (1988): Reptiles of Belarus. Minsk, Mn.: Science and technology. (in Russian).
Pikulik, M. M. (1985b): Zemnovodnye Belorussii (Amphibians of Byelorussia).Minsk, Nauka i Tekhnika. (in Russian).
Pincheira-Donoso et al. (2019). Ecography
Pinheiro et al. (2016). Herpetologica, 72: 256-270.
Pinheiro et al. (2018). South American Journal of Herpetology, 13: 170-182.
Pinheiro, S. C. P. 2009. Anurofauna de serapilheira de diferentes formações vegetais ao longo de um gradiente altitudinal no Parque Estadual da Ilha do Cardoso, município de Cananéia, SP. M.S. thesis, Universidade de São Paulo, Escola Superior de Agricultura “Luiz de Queiroz”, Piracicaba.
Pinto, J. S. 2015. Diversidade e Distribuição Espaço-Temporal de Anuros Ocorrentes em Floresta Ombrófila Mista. M.S. thesis, Universidade Federal do Paraná, Curitiba.
Pirani, R. M., L. B. Nascimento, and R. N. Feio. 2013. Anurans in a forest remnant in the transition zone between cerrado and atlantic rain forest domains in southeastern Brazil. An. Acad. Bras. Ciênc. 85: 1093–1104.
Pisanets EM (2007). Fauna of amphibians of Ukraine: issues of diversity and taxonomy. Message 2. Bes-tailed amphibians (Anura). Zbirnuk prac’ Zoology museum, 38: 44 - 79. (in Russian)
Polović, L., Čađenović, N. (2014): The Herpetofauna of the Great Ulcinj Beach area including Ada Island (Montenegro). Turkish Jour. Zoology 38(1): 104-107.
Polyakov, V. E., Gurin, A. E., Eremenko, I. N. (2018): New registrations of protected species of amphibians and reptiles in the Sverdlovsk region. Fauna of the Urals and Siberia 2: 75–77 (in Russian).
Pombal Jr., J. P., and C. F. B. Haddad. 2005. Estratégias e modos reprodutivos de anuros (Amphibia) em uma poça permanente da Serra de Paranapiacaba, Sudeste do Brasil. Pap. Avulsos Zool. 45: 215–229.
Pombal Jr., J. P., and M. Gordo. 2004. Anfíbios anuros da Juréia, pp. 243–256. In O. V. Maques, and D. Wânia (eds.), Estação Ecológica Juréia-Itatins: ambiente físico, flora e fauna. Holos, Ribeirão Preto, Brazil.
Pontes, J. A. L. 2010. A riqueza e diversidade de anfíbios anuros da Serra do Mendanha, Estado do Rio de Janeiro: grau de conservação da floresta, variação altitudinal e uso de recursos hídricos. Ph.D. dissertation, Universidade do Estado do Rio de Janeiro, Rio de Janeiro.
Pontes, J. A. L., R. C. Pontes, R. F. Rocha, P. M. Lindenberg, K. P. Silva, W. A. Santos,N. A. Lemos, P. G. A. Hassan, A. O. Alves, L. F. B. A. Lopes, L. C. T. Perro, A. P. Boldrini, E. C. F. Nunes, L. F. Costa, R. W. Kisling, and C. F. D. Rocha. 2015. Unidades de Conservação da cidade do Rio de Janeiro: Hotspots da herpetofauna carioca, pp. 176–194. In J. A. L. Pontes (ed.), Biodiversidade Cario…
Pontes, R. C., and J. A. L. Pontes. 2016. Anfíbios da Serra da Tiririca: diversidade e conservação, pp. 19–68. In M. G. Santos (ed.), Biodiversidade e Sociedade no Leste Metropolitano do Rio de Janeiro. EdEUERJ, Rio de Janeiro, Brazil.
Pontes, R. C., R. C. Pontesa, R. T. Santori, F. C. Gonçalves e Cunha, and J. A. L. Pontes. 2013. Habitat selection by anurofauna community at rocky seashore in coastal Atlantic Forest, Southeastern Brazil. Braz. J. Biol. 73: 533–542.
Poyarkov et al. (2015). Russian Journal of Herpetology, 22: 241-280.
Poyarkov et al. (2015). Zootaxa, 3931: 221-252.
Poyarkov et al. (2017). ZooKeys, 672: 49-120.
Poyarkov et al. (2018). PeerJ, 6: e5771.
Poyarkov et al. (2019). Zoological Research (In Press).
Prado, G. M., and J. P. Pombal Jr. 2005. Distribuição espacial e temporal dos anuros em um brejo da reserva biológica de duas bocas, sudeste do Brasil. Arq. Mus. Nac. 63: 685–705.
Prado, V. H. M., F. R. Da Silva, N. Y. N. Dias, J. S. R. Pires, and D. C. Rossa-Feres. 2009a. Anura, Estação Ecológica de Jataí, São Paul state, southeastern Brazil. CheckList 5: 495–502.
Prado, V. H. M., M. G. Fonseca, F. V. R. Almeida, O. Necchi Jr., and D. C. Rossa-Feres. 2009b. Niche Occupancy and the Relative Role of Micro-Habitat and Diet in Resource Partitioning Among Pond Dwelling Tadpoles. South Am. J. Herpetol. 4: 275–285.
Preuss, J. F., C. Lambertini, D. S. Leite, L. F. Toledo, and E. M. Lucas. 2016. Crossing the threshold: an amphibian assemblage highly infected with Batrachochytrium dendrobatidis in the southern Brazilian Atlantic forest. Stud. Neotrop. Fauna E. 51: 68–77.
Priti et al. (2016). Asian Herpetological Research, 7: 229-241.
Pulev, A., L. Sakelarieva. (2009): Observations of Amphibians (Amphibia) within the Territory of the Blagoevgrad Municipality. – In: Proceedings of the Third International Scientific Conference - FMNS2009 3 - 7 June 2009, Vol. 2, South-West University “Neofit Rilski”, Blagoevgrad, pp: 327-332.
Qi et al. 2007 Activities of Rana kukunoris in Summer and Autumn Around the Seasonal Pond in Zoige Alpine Peat Land
Qian et al. (2017). Asian Herpetological Research, 8: 151-164.
Qin et al. (2015). PLoS One, 10: e0136134.
Qiu et al. 云南会泽黑颈鹤国家级自然保护区
Quah et al. (2017). Zootaxa, 4320: 272-288.
Queissada, I. C. S. T. 2009. Diversidade da herpetofauna de uma área de Mata Atlântica do Estado de Alagoas: a reserva particular da Usina Porto Rico, Campo Alegre. M.S. thesis, Universidade Estadual Paulista Júlio de Mesquita Filho, São Paulo.
Quintela, F. M., L. F. M. Neves, I. G. Medvedovisky, M. B. Santos, M. C. L. M. Oliveira, and M. R. C. Figueiredo. 2009. Relação dos anfíbios da Ilha dos Marinheiros, estuário da Lagoa dos Patos, Rio Grande do Sul, Brasil. Rev. Bras. Biocienc. 7: 231–233.
Quintela, F. M., R. M. Pinheiro, and D. Loebmann. 2011. Composição e uso do habitat pela herpetofauna em uma área de mata paludosa da Planície Costeira do Rio Grande do Sul, extremo sul do Brasil. Rev. Bras. Biocienc. 9: 6–11.
Rada et al. (2017). South American Journal of Herpetology, 12: 136-156.
Rada et al. (2017). South American Journal of Herpetology, 12: 157-173.
Rada et al. (2019). Plos One, 14: e0215349.
Raj et al. (2018). Rec Zool Surv India, 118: 1-21.
Rakotoarison et al. (2017). Vertebrate Zoology, 67: 271-398.
Ramos, A. D., and J. L. Gaspaini. 2004. Anfíbios do Goiapaba-Açu, Fundão, Estado do Espírito Santo. Vitória: Gráfica Santo Antônio, Vitória, Brazil.
Ran et al. 2012 A New Record of Snake in Foding Mountain Nature Reserve of Guizhou Province and Snake Fauna Comparison between Foding Mountain and Fanjing Mountain
Rao 2000 A COMPLEMENTARY SURVEY OF THE HERPETOFAUNA OF XIZANG AUTONOMOUS REGION (TIBET)WITH DISCUSSION OF THEIR DISTRIBUTION AND CURRENT STATUS
Red Book of St. Petersburg. 2018. St. Petersburg: Diton, 568 p.
Red data book of the Arkhangelsk region (2008): Administration of the Arkhangelsk Region, the Committee on Ecology of the Arkhangelsk Region, the Ministry of the Environment of Finland. Arkhangelsk: Administration of the Arkhangelsk region, 2008, 351 p.
Redinov KO (2018) Materials for distribution of rare reptiles in thesouth of the Ochakiv district of the Mykolaiv region. In: AkimovIA, Kharchenko VO, Kostyushin VA, Vasilyuk OV (Eds) Materialsfor the 4th edition of the Red Book of Ukraine. Fauna 2(7). Druk Art,Chernivtsi, 184–190. (in Ukrainian)
Rehák, I. (1983): Changes in body measures during the growth of the newts Triturus vulgaris, T. alpestris and T. cristatus (Amphibia: Urodela). – Věstník Československé společnosti zoologické, 47: 51-67.
Ren et al. 1990 松山自然保护区考察专集
Ren et al. 2018 Preliminary Herpetological Resource Survey and Analysis in Shiwandashan National Nature Reserve, Guangxi
Renet, J., Lucente, D., Delaugerre, M., Gerriet, O., Deso, G., Abbattista, C., Cimmaruta, R. (2018): Discovery of an Italian slow worm (Anguis veronensis Pollini, 1818) population on a Western Mediterranean Island confirmed by genetic analysis. Acta Herpetologica 13: 165-169.
Reshetylo O. (2011). Diversity of amphibian communities in the Ukrainian part of the Prypiat river basin. Bulletin of Lviv University. Biological Series, 56: 111–120.
Reyes-Puig et al. (2019). ZooKeys, 832: 113-133.
Ribeiro et al. (2015). PeerJ, 3: e1011.
Ribeiro, R. S., G. T. B. T. Egito, and C. F. B. Haddad. 2005. Chave de Identificação: Anfíbios Anuros da Vertente de Jundiaí da Serra do Japi Estado de São Paulo. Biota Neotrop. 5: 1–15.
Ribeiro-Júnior, J. W., and J. Bertoluci. 2009. Anuros do cerrado da Estação Ecológica e da Floresta Estadual de Assis, sudeste do Brasil. Biota Neotrop. 9: 207-216.
Richards & Gunther (2019). Salamandra, 55: 55-72.
Rievers, C. R. 2010. Anfíbios anuros de serrapilheira do Parque Estadual do Rio Doce: resposta à disponibilidade de recursos e aos fatores climáticos. M.S. thesis, Universidade Federal de Ouro Preto, Ouro Preto.
Rivera-Correa et al. (2017). Zootaxa, 4242: 313-343.
Riyanto & Kurniati (2014). Russian Journal of Herpetology, 21: 65-73.
Roberto, I. J., C. R. Oliveira, J. A. A. Filho, H. F. Oliveira, and R. W. Ávila. 2017. The herpetofauna of the Serra do Urubu mountain range: a key biodiversity area for conservation in the brazilian atlantic forest. Pap. Avulsos Zool. 57: 347–373.
Rocha et al. (2017). Zootaxa, 4329: 327-350.
Rocha, C. F. D., D. Vrcibradic, M. C. Kiefer, C. C. Siqueira, M. Almeida-Gomes, V. N. T. Borges-Júnior, F. H. Hatano, A. F. Fontes, J. A. L. Pontes, T. Klaion, L. O. Gil, and M. Van Sluys. 2011. Parameters from the community of leaf-litter frogs from Estação Ecológica Estadual Paraíso, Guapimirim, Rio de Janeiro State, southeastern Brazil. An. Acad. Bras. Ciênc. 83: 1259–1267.
Rocha, C. F. D., D. Vrcibradic, M. C. Kiefer, M. Almeida-Gomes, V. N. T. Borges-Júnior, P. C. F. Carneiro, R. V. Marra, P. Almeida-Santos, C. C. Siqueira, P. Goyannes-Araújo, C. G. A. Fernandes, E. C. N. Rubião, and M. Van Sluys. 2007. A survey of the leaf-litter frog assembly from an Atlantic forest area (Reserva Ecológica de Guapiaçu) in Rio de Janeiro state, Brazil, with an estimate of frog de…
Rocha, C. F. D., D. Vrcibradic, M. C. Kiefer, M. Almeida-Gomes, V. N. T. Borges-Junior, V. A. Menezes, C. V. Ariani, J. A. L. Pontes, P. Goyannes-Araújo, R. V. Marra, D. M. Guedes, C. C. Siqueira, and M. Van Sluys. 2013. The leaf-litter frog community from Reserva Rio das Pedras, Mangaratiba, Rio de Janeiro State, Southeastern Brazil: species richness, composition and densities. North-West J. Zoo…
Rocha, C. F. D., F. H. Hatano, D. Vrcibradic, and M. Van Sluys. 2008. Frog species richness, composition and ?-diversity in coastal Brazilian restinga habitats. Braz. J. Biol. 68: 109–115.
Rocha, C. F. D., H. G. Bergallo, M. A. S. Alves, M. Van Sluys, R. Mazzoni, and S. B. Santos. 2009. Fauna de ambientes de interiores, pp. 163–245. In M. Bastos, and C. H. Callado (eds.), O Ambiente da Ilha Grande. EURJ/CEADS, Rio de Janeiro, Brazil.
Rocha, C. F. D., M. Van Sluys, M. A. S. Alves, H. G. Bergallo, and D. Vrcibradic. 2001. Estimates of forest floor litter frog communities: a comparison of two methods. Austral Ecol. 26: 14–21.
Rocha, V. C. 2013. Variação Espacial e Temporal da Comunidade de Anfíbios Anuros em Remanescentes de Floresta Ombrófila Densa da Ilha de Santa Catarina, Florianópolis – SC. B.S. thesis, Universidade Federal de Santa Catarina, Florianópolis.
Rödder, D., R. B. Narcizo, R. L. Teixeira, and W. Pertel. 2006. Bemerkungen zur Anurendiversitat und -ökologie in einem Reservat im Atlantischen Regenwald in Südost Brasilien. Sauria, 28: 27–38
Rodel et al. (2015). Zootaxa, 4032: 55-80.
Rödel, M.-O., Bussmann, R. (1990): Die Amphibien und Reptilien der Julischen Alpen. Sauria, Berlin 12: 15-21.
Röder, D., R. L. Teixeira, R. B. Ferreira, R. B. Dantas, W. Pertel, and G. J. Guarneire. 2007. Anuran Hotspots: the municipality of Santa Teresa, Espírito Santo, Southeastern Brazil. Salamandra (Frankf.) 43: 91–110.
Rodrigues, R. G., I. F. Machado, and A. U. Christoff. 2008. Anurofauna em Área Antropizada no Campus Ulbra, Canoas, Rio Grande do Sul, Brasil. Biodivers. Pampeana 6: 39–43.
Rodriguez et al. (2017). Zootaxa 4221: 501–522.
Rojas et al. (2015). Zootaxa, 3946: 79-103.
Rojas et al. (2016). ZooKeys, 563: 43-71.
Rojas et al. (2018). PeerJ, 6: e4941.
Rolim, 2009. Bioecologia de Odontophrynus moratoi (Amphibia, Anura, Cycloramphidae). M.S. thesis, Universidade Estadual Paulista, Botucatu.
Rolim, 2013. Estrutura da comunidade de anfíbios da região de Bauru, SP. Ph.D. dissertation, Universidade Estadual Paulista, Botucatu.
Ron et al. (2018). Plos One, 13: e0203169.
Ron et al. (2018). ZooKeys, 809: 97-124.
Rosa, A. 2017. Levantamento preliminar da Herpetofauna do Parque Nacional de São Joaquim, Santa Catarina, Brasil. B.S. thesis, Universidade Federal de Santa Catarina, Florianópolis.
Rossa-Feres, D. C, and J. Jim. 2001. Similaridade do sítio de vocalização em uma comunidade de anfíbios Anuros na região noroeste do Estado de São Paulo. Rev. Bras. Zool. 18: 439–454.
Rossa-Feres, D. C., and J. Jim. 1996. Distribuição espacial rm comunidades de girinos na região de Botucatu, São Paulo (Amphibia, Anura). Rev. Bras. Biol., 56: 309–316.
Rossa-Feres, D. C., V. H. M., Prado, F. R. Da Silva, and H. J. Almeida. 2012. Diversidade de anuros em fragmentos florestais remanescentes na região noroeste do estado de São Paulo, pp. 207–222. In O. Necchi Jr. (ed.), Fauna e Flora de Fragmentos Florestais Remanescentes da Região Noroeste do Estado de São Paulo. Fapesp, São José do Rio Preto, Brazil.
Rovito & Parra-Olea (2015). Zootaxa, 4048: 57-74.
Rovito & Parra-Olea (2015). Zootaxa, 4048: 57-74.
Rowley et al. (2010). Zootaxa, 2660: 33-45.
Rowley et al. (2015). Zootaxa, 4039: 401-417.
Rowley et al. (2016). Zootaxa, 4085: 63-102.
Rowley et al. (2017). Zootaxa, 4273: 61-79.
Rowley, J. J. L., Hoang D. H., Dau Q. V., Le T. T. D., and Cao T. T. 2012. A New Species of Leptolalax (Anura: Megophryidae) from central Vietnam. Zootaxa, 3321(3321):56-68
Rowley, J. J. L., Hoang D. H., Dau Q. V., Le T. T. D., and Cao T. T. 2012. A New Species of Leptolalax (Anura: Megophryidae) from central Vietnam. Zootaxa, 3321(3321):56-69
Rowley, J. J. L., Hoang D. H., Dau Q. V., Le T. T. D., and Cao T. T. 2012. A New Species of Leptolalax (Anura: Megophryidae) from central Vietnam. Zootaxa, 3321(3321):56-70
Rowley, J. J. L., Hoang D. H., Dau Q. V., Le T. T. D., and Cao T. T. 2012. A New Species of Leptolalax (Anura: Megophryidae) from central Vietnam. Zootaxa, 3321(3321):56-71
Rowley, J. J. L., Hoang D. H., Dau Q. V., Le T. T. D., and Cao T. T. 2012. A New Species of Leptolalax (Anura: Megophryidae) from central Vietnam. Zootaxa, 3321(3321):56-72
Rowley, J. J. L., Hoang D. H., Dau Q. V., Le T. T. D., and Cao T. T. 2012. A New Species of Leptolalax (Anura: Megophryidae) from central Vietnam. Zootaxa, 3321(3321):56-73
Ruan 2009 The investigation on Reptiles in East suburbs of Yulin Guangxi
Ruan and Bei 2014 Amphibian and Reptile Resources in Tiantangshan Nature Reserve
Ruan and Peng 2010 The Investigation on Reptiles in Liuwan Mountain, Guangxi
Ruan et al. 2007 The Preliminary Investigation on the Amphibian of the Guabang Mountain of Yulin,City Guangxi
Rudolf A. Kubykin, Konstantin N. Plakhov. 2012. About Amphibians and Reptiles of area between Aral and Caspian Sea (based on R.Kubykin’s expeditions in 1989-1990) Selevinia, 20: 66- 76
S. G. Gaydin, V. V. Tarasov 2016. Registrations of the Green Toad in the extreme north of Kazakhstan. Fauna of the Urals and Siberia ■ 2016 ■ No. 1 ■ 139‒143
S.N. Litvinchuk, L.J. Borkin, G.A. Mazepa, J.M. Rosanov 2018. Genome size and distribution of diploid and polyploid green toads of the genus Bufotes in Uzbekistan and Turkmenistan. Herpetological and ornithological research: current aspects. Dedicated to the 100th Anniversary of A.K. Rustamov (1917–2005). St. Petersburg − Moscow: KMK Scientifi c Press. P.88–101
Sabbag, A. F., and J. Zina. 2011. Anurofauna de uma mata ciliar no município de São Carlos, estado de São Paulo, Brasil. Biota Neotrop. 11: 179–188.
Sadeghi, R. and Torki, F. 2011. Notes on the natural history and distribution of Carinatogecko stevenandersoni Torki, 2011. Amphib. Reptile Conserv. 5(1):34-36(e24).
Saika et al. (2017). Journal of Bioresources, 4: 30-41.
Salles, R. O. L., L. N. Weber, and T. Silva-Soares. 2009. Amphibia, Anura, Parque Natural Municipal da Taquara, municipality of Duque de Caxias, state of Rio de Janeiro, southeastern Brazil. Check List 5: 840–854.
Sanchez-Nivicela et al. (2019). Zootaxa, 4567: 1-24.
Sandoval-Comte et al. (2017). Zootaxa, 4277: 573-582
Santana, D. J., V. A. São Pedro, P. S. Hote, H. M. Roberti, A. C. Sant’Anna, C. A. Figueiredo-de-Andrade, and R. N. Feio. 2010. Anurans in the region of the High Muriaé River, state of Minas Gerais, Brazil. Herpetol. Notes 3: 1–10.
Santana, G. G., W. L. S. Vieira, G. A. Pereira-Filho, F. R. Delfim, Y. C. C. Lima, and K. S. Vieira. 2008. Herpetofauna em um fragmento de Flor esta Atlântica no Estado da Paraíba, Região Nordeste do Brasil. Biotemas 21: 75–84.
Santos, E. J. 2013b. Diversidade de Anfíbios Anuros em Fragmentos de Floresta Estacional Semidecidual. M.S. thesis, Universidade Federal do Paraná, Curitiba.
Santos, E. M. 2011. Anfíbios anuros do Refúgio Ecológico Charles Darwin, Igarassu, Pernambuco, Brasil, pp. 125–134. In G. J. B. Moura, E. M. Santos, M. A. B. Oliveira, and M. C. C. Cabral (eds.), Herpetologia do Estado de Pernambuco. Ministério do Meio Ambiente, Brasília, Brazil.
Santos, E. M., and G. J. B. Moura. 2012. Os Anfíbios da Estação Ecológica do Tapacurá, p. 235–268. In G. J. B. Moura, S. M. A. Júnior, and A. C. A. El-Deir (eds.), A Biodiversidade da Estação Ecológica do Tapacurá : uma proposta de manejo e conservação. UFRPE, Recife, Brazil.
Santos, P. S. 2003. Utilização de habitats, padrões de atividade reprodutiva e fenologia larval de uma taxocenose de anuros da Mata Atlântica do sudeste do Brasil. Ph.D. dissertation, Universidade Federal de Minas Gerais, Belo Horizonte.
Santos, P. S. 2013a. Herpetofauna do Corredor Sossego-Caratinga, Mata Atlântica no Sudeste do Brasil: estruturas das comunidades e influência da paisagem. Ph.D. dissertation, Universidade Federal de Minas Gerais, Belo Horizonte.
Santos, S. P. L. 2009. Diversidade e Distribuição Temporal de Anfíbios Anuros na RPPN Frei Caneca, Jaqueira Pernambuco. B.S. thesis, Universidade Federal de Pernambuco, Recife.
Santos, T. G. S., K. Kopp, M. R. Spies, R. Trevisan, and S. Z. Cechin. 2008. Distribuição temporal e espacial de anuros em área de Pampa, Santa Maria, RS. Iheringia, Sér. Zool. 98: 244–253.
Santos, T. G., D. C. Rossa-Feres, and L. Casatti. 2007. Diversidade e distribuição espaço-temporal de anuros em região com pronunciada estação seca no sudeste do Brasil. Iheringia, Sér. Zool. 97: 37–49.
Santos, T. G., T. S. Vasconcelos, D. C. Rossa-Feres, and C. F. B. Haddad. 2009. Anurans of a seasonally dry tropical forest: Morro do Diabo. J. Nat. Hist. 43: 973–993.
Santos-Pereira, M., A. Candaten, D. Milani, F. B. Oliveira, J. Gardelin, and C. F. D. Rocha. 2011. Seasonal variation in the leaf-litter frog community (Amphibia: Anura) from an Atlantic Forest Area in the Salto Morato Natural Reserve, southern Brazil. Zoologia 28: 755–761.
Santos-Pereira, M., D. Milani, L. F. Barata-Bittencourt, T. M. Iapp, and C. F. D. Rocha. 2016. Anuran species of the Salto Morato Nature Reserve in Paraná, southern Brazil: review of the species list. Check List 12: 1907.
Santra,V., Owens,J.B., Graham,S., Wuester,W., Kuttalam,S.,Bharti,O.K., Selvan,M., Mukherjee,N. and Malhotra,A. 2019, Confirmation of 1 in Himachal Pradesh, India,
São-Pedro, V. A., and R. N. Feio. 2011. Anuran species composition from Serra do Ouro Branco, southernmost Espinhaço Mountain Range, state of Minas Gerais, Brazil. CheckList 7: 671–680.
Sarayev F. A., Pestov M. V. To the Cadastre of Reptiles of the Northern and Northeast Caspian Sea. In: Gerpetologicheskiye issledovaniya v Kazakhstane i sopredel'nykh stranakh: Sbornik nauchnykh statey [Herpetological Studies in Kazakhstan and neighboring countries]. Alamaty, Association for the Conservation of Biodiversity of Kazakhstan Publ., 2010, pp. 174–193 (in Russian)
Sarayev F.A., Pestov M.V. 2010. On the cadastre of the reptiles of Northern and Northeastern Caspian Sea Regions. Herpetological research in Kazakhstan and neighboring countries. Almaty, 171-191.
Sasso, T., C. M. Lopes, A. Valentini, T. Dejean, K. R. Zamudio, C. F. B. Haddad, and M. Martins. 2017. Environmental DNA characterization of amphibian communities in the Brazilian Atlantic forest: Potential application for conservation of a rich and threatened fauna. Biol. Conserv. 215: 225–232.
Sawaya, R. J. 1999. Diversidade, densidade e distribuição altitunal da anurofauna de serapilheira da Ilha de São Sebastião, SP. M.S. thesis, Universidade de São Paulo, São Paulo.
Scarpellini Jr., D. G. 2007. Anfíbios anuros de remanescentes de mata e entorno na região de Botucatu, SP (Amphibia, Anura). M.S. thesis, Universidade Estadual Paulista, Botucatu.
Scherz et al. (2017). Zootaxa, 4273: 301-340.
Scherz et al. (2018). Alytes, 36: 130-158.
Scherz et al. (2019). Evolutionary Systematics, 3: 75-83.
Scherz et al. (2019). Plos One, 14: e0213314.
Schiesari, L., and D. T. Corrêa. 2016. Consequences of agroindustrial sugarcane production to freshwater Biodiversity. GCB Bioenergy 8: 644–657.
Schineider, J. A. P., and R. L. Teixeira. 2001. Relationship between anuran amphibians and bromeliads of the sandy coastal plain of Regência, Linhares, Espírito Santo, Brazil. Iheringia, S. Zool. 91: 41–48.
Schneider et al. (2019). PeerJ, 7: e7869.
Senevirathne et al. (2018). Zootaxa, 4461: 519-538.
Sengupta et al. (2010). Zootaxa, 2406: 57-68.
Serafim, H., S. Ienne, P. J. P. Cicchi, and J. Jim. 2008. Anurofauna de remanescentes de floresta Atlântica do município de São José do Barreiro Estado de São Paulo, Brasil. Biota Neotrop. 8: 69–78.
Seshadri et al. (2016). PLoS One, 11: e0149727.
Seyyed Saeed HOSSEINIAN YOUSEFKHANI, Gentile Francesco FICETOLA, Nasrullah RASTEGAR-POUYANI, Natalia B ANANJEVA, Eskandar RASTEGAR-POUYANI and Rafaqat MASROOR 2013. Environmental Suitability and Distribution of the Caucasian Rock Agama, Paralaudakia caucasia (Sauria: Agamidae) in Western and Central Asia. Asian Herpetological Research 4(3): 207–213. DOI: 10.3724/SP.J.1245.2013.00207
Seyyed Saeed HOSSEINIAN YOUSEFKHANI, Nasrullah RASTEGAR-POUYANI, Eskandar RASTEGAR-POUYANI 2013. Morphological variation among populations of Mesalina watsonana (Stoliczka, 1872) (Sauria: Lacertidae) in Iran. Turkish Journal of Zoology Turk J Zool 37: 676-68. doi:10.3906/zoo-1212-21
Shahamat A-A., Rastegarpouyani E., Rastegar-Pouyani N., Yousefkhani S. S. H.and Wink M. 2020. Molecular phylogeny and intraspecific differentiation of the Trapelus agilis species complex in Iran (Squamata: Agamidae) inferred from mitochondrial DNA sequences. PeerJ, DOI 10.7717/peerj.8295
Sharpilo, V. P. (1976): Parasitic worms of reptiles of fauna of the USSR: systematics, horology, biology. Naukova Dumka, Kiev, USSR. 287 p.
Shcherbak N.N., Ostashko N.G., Darevsky I.S., Baranov A.S., Andrushko A.M., Vedmederia V.I., Garanin V.I., Ishchenko V.G., Lukina G.N., Okulova N.M., Rashkevich N.A., Tertyshnikov M.F., Toporkova L.Ya., Khonyakina Z.P., Shvetsov Yu.G., Shcherban M.I. 1976. Areal // A quick lizard. M.: Science. S. 9 - 25.
She and Liu 2009 DISTRIBUTION AND PROTECTION STATUS OF TWO KINDS OF WOOD FROG IN HEILONGJIANG PROVINCE
Shen 2014 Study on the genetic diversity and systematic of Lacertiliain Henan Province
Shen et al. 2004 A new hynobiid species Hynobius guabangshanensis from Hunan Province, China(Am- phibia: Hynobiidae)
Shepack et al. (2016). ZooKeys, 594: 143-164.
Shi et al. 2006 An Record of Coluber spinalis from Altai Mountain
Shi et al. 2007 Herpetological Surveys of Xinjiang Uygur Autonomous Region
Shi et al. 2011 Biodiversity and Conservation of Amphibians in Neixiang Baotianman National Nature Reserve, Henan Province, China
Shi et al. 2011 Protections and Resources of Amphibians in Jingangtai Nature Reserve，Henan Province
Shi et al. 2011 海南两栖爬行动物志
Shi L., Liu G., Li Zh., Yuan H. 2006. An Record of Coluber spinalis from Altai Mountain // J. of Xinjiang Agricultural University. Vol. 29, № 1. Р. 55 – 57.
Shi L., Yang J., Hou M., Zhao H., Dong B., Xiong J., Wang X., Wang X. 2007. Herpetological Surveys of Xinjiang Uygur Autonomous Region // J. of Zoology. Vol. 126, № 14. Р. 812 – 818.
Shibatta, O. A., W. Galves, W. P. D. Carmo, I. P. Lima, E. V. Lopes, and R. A. Machado. 2009. A fauna de vertebrados do campus da Universidade Estadual de Londrina, região norte do estado do Paraná, Brasil. Semina: Ciênc. Biol. Saúde 30: 3–26.
Shnitnikov VN 1928. Reptiles of Semirech'ya // Tr. Islands of the study of Kazakhstan. T. 8, no. 3.85 s.
Showler David A. 2018. A Checklist of the Amphibians and Reptiles of the Republic of Uzbekistan with a review and summary of species distribution. September 2018
Showler, D. A. A Checklist of the Amphibians and Reptiles of the Republic of Uzbekistan with a review and summary of species distribution. https://www.sustainablehoubaramanagement.org/wp-content/uploads/2018/09/Uzbekistan-Amphibian-Reptile-Checklist-14Sept2018-PDF.pdf (2018)
Shu et al. 2007 Investigating on resources of amphibians and reptiles in Mountain Wanchaoshan Nature Reserve, Hubei province
Shu et al. 2010 Thermal tolerance，selected body temperature and thermal dependence of food assimilation and locomotor performance in the Qinghai toad headed lizard， Phrynocephalus vlangalii
Shulpin V.N. 1948. Materiali po mlekopitayushchim i gadam Talasskogo Alatau. Izvestiya Akademii nauk KazSSR, seriya biologicheskaya, 51(7): 65–83. [In Russian].
Sierra-Ramírez, N. M. 1998. Análise comparativa entre comunidades de anfíbios anuros do Sudeste Brasileiro e uma região dos Andes Baixos da Venezuela. Ph.D. dissertation, Universidade Estadual de Campinas, Campinas.
Siler et al. (2009). Herpetologica, 65: 105-114.
Sillero, N., Campos, J., Bonardi, A., Corti, C., Creemers, R., Crochet, P.-A., Crnobrnja Isailović, J., Denoël, M., Ficetola, G.F., Gonçalves, J., Kuzmin, S., Lymberakis, P., de Pous, P., Rodríguez, A., Sindaco, R., Speybroeck, J., Toxopeus, B., Vieites, D.R., Vences, M. (2014): Updated distribution and biogeography of amphibians and reptiles of Europe. Amphibia-Reptilia 35: 1-31.
Sillero, N., Campos, J., Bonardi, A., Corti, C., Creemers, R., Crochet, P.-A., Isailović, J.C., Denoël, M., Ficetola, G.F., Gonçalves, J. Kuzmin, S., Lymberakis, P., De Pous, P., Rodríguez, A., Sindaco, R., Speybroeck, J., Toxopeus, B., Vieites, D.R. , Vences, M. (2014): Updated distribution and biogeography of amphibians and reptiles of Europe. Amphibia-Reptilia 35: 1–31.
Sillero, N., J. Campos, A. Bonardi, C. Corti, R. Creemers, P.-A. Crochet, J. Crnobrnja Isailovic, M. Denoël, G. F. Ficetola, J. Gonçalves, S. Kuzmin, P. Lymberakis, P. de Pous, A. Rodríguez, R. Sindaco, J. Speybroeck, B. Toxopeus, D.R. Vieites, M. Vences (2014): Updated distribution and biogeography of amphibians and reptiles of Europe. Amphibia-Reptilia 35: 1-31.
Silva, A. O. 2014. Análise Comparativa dos Nichos Espacial e Alimentar de Anuros em Áreas de Caatinga e Mata Atlântica de Sergipe, Brasil. M.S. thesis, Universidade Federal de Sergipe, São Cristovão.
Silva, A. S. F. L., S. Siqueira Jr., and J. Zina. 2013. Checklist of amphibians in a transitional area between the Caatinga and the Atlantic Forest, central-southern Bahia, Brazil. Check List 9: 725–732.
Silva, D. O. F. 2011. Estrutura de Comunidades de Anfíbios e Lagartos da Baía de Sepetiba e do Parque Estadual do Cunhambebe (RJ). M.S. thesis, Universidade Federal Rural do Rio de Janeiro, Rio de Janeiro.
Silva, H. R., A. L. G. Carvalho, and G. B. Bittencourt-Silva. 2008. Frogs of Marambaia: a naturally isolated Restinga and Atlantic Forest remnant of southeastern Brazil. Biota Neotrop. 8: 167–174.
Silva, H. R., A. L. G. Carvalho, and G. B. Bittencourt-Silva. 2011. Selecting a Hiding Place: Anuran Diversity and the use of Bromeliads in a Threatened Coastal Sand Dune Habitat in Brazil. Biotropica 43: 218–227.
Silva, J. S. B. 2007b. A Influência do Habitat em Comunidades de Anuros em uma Área no Limite Sul de Distribuição da Mata Atlântica: Implicações no Manejo e Conservação. M.S. thesis, Universidade Federal do Rio Grande do Sul, Porto Alegre.
Silva, R. A. 2007a. Influência da heterogeneidade ambiental na diversidade, uso de hábitat e bioacústica de anuros de área aberta no noroeste paulista. M.S. thesis, Universidade Estadual Paulista, São José do Rio Preto.
Silva, R. G., and G. J. B. Moura. 2011. Abundância, Riqueza e Especificidade Microambiental da Anurofauna no Complexo da Mata Atlântica de Aldeia - PE, pp. 135–148. In G. J. B. Moura, E. M. Santos, M. A. B. Oliveira, and M. C. C. Cabral (eds.), Herpetologia do Estado de Pernambuco, Ministério do Meio Ambiente, Brasília, Brazil.
Silvano, D. L. 1999. Padrões de distribuição espacial e temporal e potencial indicador de qualidade ambiental dos anuros (Amphibia) na região da APA São José e entorno, MG, Brasil. M.S. thesis, Universidade Federal de Minas Gerais, Belo Horizonte.
Silvano, D. L., and B. V. S. Pimenta. 2003. Diversidade e distribuição de anfíbios na Mata Atlântica do Sul da Bahia. In P. I. Prado, E. C. Landau, R. T. Moura, L. P. S. Pinto, G. A. B. Fonseca, and K. Alger K. (eds.), Corredor de Biodiversidade na Mata Atlântica do Sul da Bahia. CD–ROM,IESB/CI/CABS/UFMG/UNICAMP, Ilhéus, Brazil.
Silva-Soares, T., and P. V. Scherrer 2013. Amphibians of Parque Estadual do Forno Grande, State of Espírito Santo, Southeastern Brazil: species composition and conservation. North-West J. Zool. 9 : 113–120.
Silva-Soares, T., F. Hepp, P. N. Costa, C. Luna-Dias, M. R. Gomes, A. M. P. T. Carvalho e Silva, and S. P. Carvalho e Silva. 2010. Anfibios anuros da RPPN Campo Escoteiro Geraldo Hugo Nunes, Município de Guapimirim, Rio de Janeiro, sudeste do Brasil. Biota Neotrop. 10: 225–233.
Simoes (2016). Zootaxa, 4083: 501–525.
Simoes et al. (2018). Zootaxa, 4532: 203-230.
Simoes et al. (2018). Zootaxa, 4387: 109–133.
Siqueira, C. C., D. Vrcibradic, M. Almeida-Gomes, V. A. Menezes, V. N. T. Borges-Junior, F. H. Hatano, J. A. L. Pontes, P. Goyannes-Araújo, D. M. Guedes, M. Van Sluys, and C. F. D. Rocha. 2011a. Species composition and density estimates of the anurofauna of a site within the northernmost large Atlantic Forest remnant (Parque Estadual do Desengano) in the state of Rio de Janeiro, Brazil. Biota Neo…
Siqueira, C. C., D. Vrcibradic, M. Almeida-Gomes, V. N. T. Borges-Junior, P. Almeida-Santos, M. Almeida-Santos, C. V. Ariani, D. M. Guedes, P. Goyannes-Araújo, T. A. Dorigo, M. Van Sluys, and C. F. D. Rocha. 2009. Density and richness of leaf litter frogs (Amphibia: Anura) of an Atlantic Rainforest area in the Serra dos Órgãos, Rio de Janeiro State, Brazil. Rev. Bras. Zool. 26: 97–102.
Siqueira, C. C., D. Vrcibradic, T. A. Dorigo, and C. F. D. Rocha. 2011b. Anurans from two high-elevation areas of Atlantic Forest in the state of Rio de Janeiro, Brazil. Zoologia 29: 457–464.
Sivongxay et al. (2016). Zootaxa, 4147: 433-442.
Skorinov, D.V., Doronin, I.V., Kidov, A.A., Tuniev, B.S., Litvinchuk, S.N. (2014): Distribution and conservation status of the Caucasian newt, Lissotriton lantzi (Wolterstorff, 1914). Russ. J. Herpetol. 21: 251-268.
Skorinov, D.V., Kuranova, V.N., Borkin, L.J., Litvinchuk, S.N. (2008): Distribution and conservation status of the smooth newt (Lissotriton vulgaris) in Western Siberia and Kazakstan. Russ. J. Herpetol. 15: 157-165.
Šmíd, J., Moravec, J., Kodym, P., Kratochvíl, L., Hosseinian-Yousefkhani, S.S., Rastegar-Pouyani, E., Frynta, D. (2014): Annoted checklist and distribution of the lizards of Iran. Zootaxa 3855: 001-097.
Smirnov N. A. (2013). Distribution of rare species of reptiles in the Chernivtsi region. History and present of the museum: the main aspects of activities, tasks, problems, solutions. Mater. All-Ukrainian scientific-practical conf. to the 150th anniversary of the founding of the Regional Museum in Chernivtsi (Chernivtsi, May 15-16, 2013), Chernivtsi, Ukraine. (in Ukrainian)
Smirnov N. A. (2014). Amphibian Pre-Carpations and external Carpathians: species composition, distribution, variability and some aspects of ecology. The dissertation on competition of a scientific degree of the candidate of biological sciences, 03.00.08 - zoology, Kyiv, Ukraine. (in Ukrainian)
Smirnov N. A. (2014). Distribution of Bombina bombina and Bombina variegata in Chernivtsi region (Western Ukraine). Conference: 2nd International workshop–conference: “Research and conservation of European herpetofauna and its environment: Bombina bombina, Emys orbicularis, and Coronella austriaca”. 14-15.08.2014. At: Daugavpils University, Latvia.
Smirnov NA. (2017). New Zus three times rare species of animals in the steppe zone of Ukraine Protected area in the steppe zone of Ukraine (to the 90th anniversary of the creation of the Altitude Reserves), Urzuf, March 14-15, 2017. Series: "Conservation Biology in Ukraine", 2(2): 293–295. (in Ukrainian)
Smirnov, N. A., Skilsky, I. V. (2017). Poshyrennya zvychajnogo (Natrix natrix) i vodyanogo (N. tessellata) vuzhiv (Reptilia: Colubridae) u Cherniveckij oblasti [Distribution of grass (Natrix natrix) and dice (N. tessellata) snakes (Reptilia: Colubridae) in Chernivtsi region]. Regionalni aspekty florystychnyh i faunistychnyh doslidzhen: materialy IV mizhnar. nauk.-prakt. konf. Ed. I. V. Skilsky, A…
Smith, P., K. Atkinson, J. Brouard, and H. Pheasey. 2016. Reserva Natural Laguna Blanca, Departamento San Pedro: Paraguay’s First Important Area for the Conservation of Amphibians and Reptiles? Russ. J. Herpetol. 23: 25–34.
Soares, T. S. 2010. Análise Histológica do Tegumento de Anfíbios Anuros da Serra dos Órgãos, Município de Teresópolis, Estado do Rio de Janeiro, Sudeste do Brasil. M.S. thesis, Universidade Federal do Rio de Janeiro, Rio de Janeiro.
Sokolov L. V. Data on the Distribution of the Crimean Wall Lizard, Podarcis tauricus (Pallas, 1814) (Sauria: Lacertidae), in the North-Western Black Sea Region (Ukraine). Current Studies in Herpetology, 2019, vol. 19, iss. 3–4, pp. 132–146 (in Russian).
Sokolov, V.E., Syroechkovsky, E.E. (1990). Reserves of the USSR: Reserves of the Caucasus. Moscow: Mysl., 365 pp. (in Russian)
Song et al 1975 甘肃文献地区两栖类调查
Song et al. 1995 董寨鸟类自然保护区科学考察集
Song et al. 2002 西藏一江两河黑颈鹤自然保护区综合科学考察报告
Song et al. 2003 内蒙古哈腾套海自然保护区科学考察报告
Stanković, D. (2012): Poročilo skupine za dvoživke. In: Ekosistemi Jadrana. Črna Gora 2009, pp.37-44. Presetnik, P., Ed, Društvo študentov biologije, Ljubljana.
Starikov S.V., Prokopov K.P. Herpetofauna of the Upper Irtysh basin // Environmental protection and nature management in the Irtysh region / Ust-Kamenogorsk ped. in-t. Ust-Kamenogorsk, 1990. Part 2.P. 174 - 178.
Sterijovski, B., Tomović, Lj., & Ajtić, R. (2014): Contribution to the knowledge of the Reptile fauna and diversity in FYR of Macedonia. North-West J. Zool. 10: 83-92.
Stöck et al. (2005, 2006), Fakharzadeh et al. (2015), Betto-Colliard et al. (2018), Litvinchuk et al. (2018b)
Stöck M., Moritz C., Hickerson M., Frynta D., Dujsebayeva T., Eremchenko V., Macey J.R., Papenfuss T.J. & Wake D.B. (2006) Evolution of mitochondrial relationships and biogeography of Palearctic green toads (Bufo viridis subgroup) with insights in their genomic plasticity. Molecular Phylogenetics and Evolution, 41, 663-689.
Stoev, P. (2000): On the distribution, biology and ecology of amphibians and reptiles in the Derventski Heights and the Sakar Mountain, South-East Bulgaria. – Historia naturalis bulgarica, 12: 59-69.
Stoyanov, A. (2015): Registered high mortality of allochthon Red-eared Sliders (Trachemys scripta elegans) in an artificial pond in Sofia, Bulgaria. – Hyla, vol. 2015(1): 65-69.
Stoychev, S., A. Petrova. (2003): Protected Areas in Eastern Rhodopes and Sakar Mountains. BSBP/BirdLife Bulgaria, Conservation Series, Book 7, 49 pp. (In Bulgarian)
Stoyneva, M., T. Michev. (2007): Database of Bulgarian non-lotic wetlands and their biodiversity. – In: Michev, T., M. Stoyneva (eds.): Inventory of Bulgarian Wetlands and their Biodiversity. Part 1: Non-Lotic Wetlands, Publ., House Svetlostrouy, Sofia, 364 pp. + CD supplement.
Su 2016 Investigation and evaluation of amphibian in Chongqing Jinfo Mountain
Sugawara et al. (2018). Herpetologica, 74: 159-168.
Sun 2007 Study on Herpetological Diversity in 15 Nature Reserves of West Sichuan Region
Sun 2012 温暖气候区蜥蜴卵胎生进化的选择优势
Sun and Liu 2008 四川剑阁县两栖爬行动物的多样性现状及保护策略
Sun et al. 2001 The Discovery of Japalura Splendida in Xuzhou of Jiangsu Province
Sun et al. 2004 Some physiological indices of Eremias brenchleyi during late spring and autumn
Sun et al. 2006 A Herpetological Survey in Mabian Dafengding National Nature Reserve, Sichuan
Sun et al. 2007 Analysis on herpetological diversity in butuo Le'an nature reserve of Sichuan
Sun et al. 2011 Population resource and habitat selection in summer of black knobby newt ( Tylototriton asperrimus) in surrounding areas of Houhe National Nature Reserve, Hubei Province,China
Sun et al. 2016 Diversity of Reptiles in Jiangxi Province and Their Geographic Zoning
Sung et al. (2016). Zootaxa, 4170: 525-538.
Šunje, E., Zimić, A., Stjepanović, B., Jusić, B., Čengić, M., Bradarić, M., Merdan, S. (2014): Biodiversity of herpetofauna of the Prenj and Čvrsnica Mts. (Bosnia and Herzegovina). Hyla 2014: 4-19.
Suo et al. 2007 湖北省发现两栖类新纪录:细痣疣螈
Suriadna NM, Mykytynets GI, Manuilova OM (2018) Cadastre of registra-tions of some species of amphibians and reptiles of the south of Ukrainelisted in the Red Book. In: Akimov IA, Kharchenko VO, KostyushinVA, Vasilyuk OV (Eds) Materials for the 4 th edition of the Red Bookof Ukraine. Fauna 2(7). Druk Art, Chernivtsi, 303–309. (in Ukrainian)
Suwannapoom et al. (2016). Zoological Research, 37: 327-337.
Świerad, J. (1988): Vertical Ranges of Amphibians Occurring in the Polish Carpathian Mountains. ODN, Katowice [in Polish, with English summary]
Szczerbak N.N. & Golubev M.L. (1996) Gecko Fauna of the USSR and Contiguous Regions. Society for the Study of Amphibians and Reptiles, St. Louis, Missouri, USA, pp. 245.
Szczerbak NN (1993) Eremias arguta. Naukova Dumka, Kiev, 237 pp. (in Russian)
Szczerbak NN, Szczerban’ MI (1980) Amphibians and Reptiles of theUkrainian Carpathians. Naukova dumka, Kiev, 266 pp. (in Russian)
Szekely et al. (2016). ZooKeys, 606: 77-97.
Szekely et al. (2018). Plos One, 13: e0202332.
Szövényi, G., Jelić, D. (2011): Distribution and conservation status of snake eyed skink (Ablepharus kitaibelii Bibron & Bory, 1833) in Croatia. North-western journal of Zoology 7: 20-25.
T.N. Dujsebayeva 2006. ON THE SOUTHERN HABITAT BOUNDARY OF COMMON TOAD, BUFO BUFO (LINNAEUS, 1758) IN EASTERN KAZAKHSTAN. MODERN HERPETOLOGY. Vol. 5/6., 50 - 60
T.N. Dujsebayeva 2015. ABOUT THE DESERT LIDLESS SKINK ABLEPHARUS DESERTI IN KAZAKHSTAN AND PARAPATRY OF A. DESERTI AND ASYMBLEPHARUS ALAICUS (REPTILIA: SCINCIDAE). Proceedings of the Zoological Institute RAS Vol. 319, No. 2, p. 282-303
T.N. Dujsebayeva and V.F. Orlova 2009. DISTRIBUTION AND ECOLOGY OF VIVIPAROUS LIZARD, ZOOTOCA VIVIPARA (JACQUIN, 1787), IN MARKAKOL DEPRESSION AND SURROUNDING AREAS OF EASTERN KAZAKHSTAN. MODERN HERPETOLOGY. Volume 9, no. 3/4. 91 - 102.
T.N. Duysebaeva, N.N. Berezovikov , Z.K. Brushko , R.A. Kubykin , V.A. Khromov 2005. MARSH FROG (RANA RIDIBUNDA PALLAS, 1771) IN KAZAKHSTAN: RANGE CHANGING AND RECENT DISTRIBUTION. MODERN HERPETOLOGY. Volume 3/4. P. 29 - 59
Tacioli, A. 2012. Padrão temporal de atividade de vocalização da anurofauna de dois ambientes aquáticos em uma área de compensação ambiental, Serra de Paranapiacaba, SP. M.S. thesis, Universidade Estadual Paulista, Rio Claro.
Tagaeva, B., Kadyrova, B., Kalykberdiyeva, A., & Zhorobek kyzy, B. (2019). To the ecology and distribution of certain species of the agamid lizards family (Sauria, Agamidae) of the Leilek district (Kyrgyz Republic, Western Tien Shan). Bulletin of Science and Practice, 5(1), 67-74. (in Russian).
Tagaeva, B., Kadyrova, B., Kalykberdiyeva, A., & Zhorobek kyzy, B. (2019). To the ecology and distribution of certain species of the agamid lizards family (Sauria, Agamidae) of the Leilek district (Kyrgyz Republic,Western Tien Shan). Bulletin of Science and Practice, 5(1), 67-74. (in Russian).
Tamar K, Els J, Kornilios P, Soorae P, Tarroso P, Thanou E, et al. (2021) The demise of a wonder: Evolutionary history and conservation assessments of the Wonder Gecko Teratoscincus keyserlingii (Gekkota, Sphaerodactylidae) in Arabia. PLoS ONE 16(1): e0244150.
Tang 2010 Metobolic adaption to high altitude of two phrynocephalus lizards on Tibetan Plateau
Tang dand Xiang 2002 On the Rediscovery and the Distribution Expansion of the Platyplacopus sylvaticus
Tang et al. 2001 BIODIVERSITY AND CONSERVATION OF AMPHIBIANS AND REPTILES IN LINNAN NATURE RESERVE,ANHUI PROVINCE
Tang et al. 2001 新疆塔里木胡杨自然保护区科学考察报告 Xinjiang Talimu Populus euphratica Nature Reserve scientific survey report
Tang et al. 2004 河北省塞罕坝自然保护区药用两栖类、 爬行类、哺乳类资源研究
Tang et al. 2015 Amphibians and Reptiles of Mount Wutongshan National Park, Guangdong
Tao et al. 2018 Reptilian fauna and elevational patterns of the reptile species diversity in Altay Prefecture in Xinjiang, China
Tapley et al. (2017). Zootaxa, 4344: 465-492.
Tarashchuk VI (2007) Conservation of Biodiversity in the Primor -sky-steppe eco-corridor. Catalog of Species of Flora and Faunathat are Under Special Protection in Ukraine and are Vulnerable inthe Implementation of Forestry Measures. Veselyy dolphin, Kyiv,112 pp. (in Ukrainian)
Tashmuradov M.Ya. Reptiles of the floodplains of the middle reaches of the river. Angren (Diploma work of Tashkent State University). Tashkent, 1976.69 p.
Tatyana N. Dujsebayeva 2005. New data on distribution of amphibians and reptiles in the Aral Sea Basin and surrounding areas of Kazakhstan. Part II. The Snakes (Reptilia: Squamata: Serpentes). Selevinia, v1: 49-56
Taucce et al. (2018). Herpetological Monographs, 32: 1-21.
Taucce et al. (2018). Molecular Phylogenetics and Evolution, 128: 123-146.
Teixeira, M. G. 2009. Distribuição espacial e temporal de comunidade de anfíbios anuros de remanescente de mata na região de Botucatu, SP. M.S. thesis, Universidade Estadual Paulista, Botucatu.
Teixeira, R. L., D. Rödder, G. I. Almeida, A. P. Schineider, G. Zeidan, and S. Lopes. 2007b. Artzusammensetzung und jahreszeitliche Abundanzmuster in drei Anurengesellschafen an der Kuste Südost–Brasiliens. Sauria 29: 33–45.
Teixeira, R. L., P. S. M. Mili, and D. Rödder. 2006. Ecology of anurans inhabiting bromeliads in a saxicolous habitat of southeastern Brazil. Salamandra (Frankf.) 42: 155–163.
Teixeira, R. L., R. B. Ferreira, and D. Rödder. 2008. Diversity and abundance variations of anurans at a permanent pond in Suruaca's Valley, Linhares, Espirito Santo, southeastern Brazil. Amphibia 7: 20–25.
Teixeira, R. L., R. B. Ferreira, R. B. Dantas, and W. Pertel. 2007a. Diversidade anfibios anuros no entorno da Reserva Biológica Augusto Ruschi, Sudeste do Brasil, pp. 95-100. In L. A. Vieira, and A. M. Assis (eds.), Planejando Paisagens Sustentaveis no Corredor Central da Mata Atlantica uma Experiencia na Regiao Centro-Serrana do Espírito Santo. Associação de Produtores e Moradores da Area de In…
Teixeira, R. L., R. B. Ferreira, T. Silva-Soares, M. M. Mageski, W. Pertel, D. Rödder, E. H. Barros, and J. O. Engler. 2015. Anuran community of a cocoa agroecosystem in southeastern Brazil. Salamandra (Frankf.) 51: 1–4.
Telles, F. B. S., V. A. Menezes, T. Maia-Carneiro, T. Arnt Dorigo, G. R. Winck, and C. F. D. Rocha. 2012. Anurans from the “Restinga” of Parque Natural Municipal de Grumari, state of Rio de Janeiro, southeastern Brazil. Check List 8: 1267–1273.
Teynié et al. (2010). Zootaxa, 2416: 1-43.
The distribution and biogeography of slow worms (Anguis, Squamata) across the Western Palearctic, with an emphasis on secondary contact zones
Tian et al. 2007 Herpetological Diversity of Ningshan County in Shaanxi Province
Toledo, G. M. 2013. Supracomunidade de helmintos associados a anfíbios: uso do hábitat, modo reprodutivo dos hospedeiros e distribuição espacial dos parasitas. M.S. thesis, Universidade Estadual Paulista, Botucatu.
Toledo, L. F., J. Zina, and C. F. B. Haddad. 2003. Distribuição espacial e temporal de uma comunidade de anfíbios anuros do município de Rio Claro, São Paulo, Brasil. Holos Environment 3: 136–149.
Tomović, L., Timotijević, M., Ajtić R., Krizmanić, I., Labus, N. (2018): Contribution to the herpetofauna of Serbia: Distribution of reptiles in Kosovo and Metohija province. The University Thought - Publication in Natural Sciences 8(2):1-6.
Tonetto, M. 2008. Avaliação do efeito da toxicidade das águas superficiais de rizicultura sobre a diversidade de anfíbios, Turvo (SC). M.S. thesis, Universidade do Extremo Sul Catarinense, Criciúma.
Tonini, J. F. R., I. S. Mendonça, A. B. Coutinho, and J. L. Gasparini. 2011. Anurans from Costa Bela, state of Espírito Santo, southeastern Brazil: inventory at an urban area and the re-discovery of Allobates in the state. Herpetol. Notes 4: 435–444.
Tonini, J. F. R., L. M. Carão, I. S. Pinto, J. L. Gasparini, Y. L. R. Leite, and L. P. Costa. 2010. Non-volant tetrapods from Reserva Biológica de Duas Bocas, State of Espírito Santo, Southeastern Brazil. Biota Neotrop. 10: 339–351.
Toporkova L. Ya. Amphibians and reptiles of the Urals, in Fauna Evropeyskogo Severa, Urala i Zapadnoy Sibiri (Fauna of the European North, the Urals, and Western Siberia), Sverdlovsk, 1973, pp. 84–117.
Torres, P. F. 2012. Uso de ambientes por anfíbios anuros em seis parques urbanos de Belo Horizonte, Minas Gerais. M.S. thesis, Universidade Federal de Minas Gerais, Belo Horizonte.
Toth, T., Grillitsch, H., Farkas, B. (2006): Herpetofaunal data from Cres Island, Croatia. Herpetozoa 19(1/2): 27 - 58.
Townsend (2016). Zootaxa, 4196: 511-528.
Travers et al. (2018). Zootaxa, 4370: 23-44.
Trevine, V., M. C. Forlani, C. F. B. Haddad, and H. Zaher. 2014. Herpetofauna of Paranapiacaba: expanding our knowledge on a historical region in the Atlantic forest of southeastern Brazil. Zoologia 31: 126–146.
Tsvelih OM (2019). Findings of rare birds in the Crimea and Bessarabia. Materials for the 4th edition of the Red Book of Ukraine. Animal world. Series: "Conservation Biology in Ukraine", 7(3): 316–318. (in Ukrainian)
Tuniev BS, Ananyeva NB 2010. Faunistic studies in East Kazakhstan and biogeographic features of its herpetofauna // Herpetological studies in Kazakhstan and neighboring countries. Almaty: ASBK - SOPK. S. 194 - 202.
Tuniyev B.S., Ananjeva N.B. 2010. 19Faunistic studies in Eastern Kazakhstan and biogeographic features of its herpetofauna. Herpetological research in Kazakhstan and neighboring countries. Almaty, 1994-202
Tuniyev, B.S., Lotiev, K.Yu., Tuniyev, S.B., Gabaev, V.N., Kidov, A.A. (2017): Amphibians and reptiles of South Ossetia. Nature Conservation Research 2(2): 1–23.
Tupikov A., Smirnov N. & Zinenko O. (2018). Amphibians and Reptiles of Ukraine. Dataset ID #3856. In: UkrBIN: Ukrainian Biodiversity Information Network (public project & web application). UkrBIN, Database on Biodiversity Information. Available from: http://www.ukrbin.com/literature.php?sort=ayear&action=reltaxa&id=3856
Tupikov A.I., Zinenko O.I. (2015). Distribution of the Dione snake Elaphe dione (Reptilia, Colubridae) in Ukraine: Historical aspect and the current state. Visnyk of Dnipropetrovsk University. Series Biology, ecology, 23(2) 91-99. (in Russian)
Twomey et al. (2014). Zootaxa, 3851: 1-87 .
Tzankov, N., A. Grozdanov, D. Peshev, A. Vasilev. (2011): Vertical distribution of the amphibians and reptiles in Rilska river basin (Rila Mountains, Soutwest Bulgaria). – Annuaire de l’Université de Sofia "St. Kliment Ohridski", Faculte de Biologie, Livre 1 - Zoologie, Tome 99: 103-110.
Tzankov, N., B. Naumov, A. Grozdanov (2009a): New data for the vertical distrbution of the smooth newt (Lissotriton vulgaris) (Amphibia, Salamandridae) in Bulgaria. – Biotechnology & Biotechnological Equipment, 23, Suppl. 1: 121-122.
Tzankov, N., B. Naumov, A. Grozdanov, D. Peshev, A. Vasilev (2009b): The herpetofauna of northern Black sea coast. – Biotechnology & Biotechnological Equipment, 23, Suppl. 1: 123-126.
Tzankov, N., G. Popgeorgiev, B. Naumov, A. Stoyanov, Y. Kornilev, B. Petrov, A. Dyugmedzhiev, V. Vergilov, R. Draganova, S. Lukanov, A. Westerström. (2014): Identification guide of the amphibians and reptiles in Vitosha Nature Park. Directorate of Vitosha Nature Park, Sofia, 248 pp. (In Bulgarian)
Uetanabaro, M., F. L. Souza, P. L. Filho, A. F. Beda, and R. A. Brandão. 2007. Anfíbios e répteis do Parque Nacional da Serra da Bodoquena, Mato Grosso do Sul, Brasil. Biota Neotrop. 7: 279–289.
Uhrin, M., Havaš, P., Minařík, M., Kodejš, K., Bugoš, I., Danko, S., Husák, T., Koleska, D., Jablonski, D. (2016): Distribution updates to amphibian and reptile fauna for the Republic of Macedonia. Herpetology Notes 9: 201-220.
Uhrin, M., Šíbl, J. (1996): Dalšie faunistické poznámky z Albánska. In: Sborník absrakt III. Konference Ceské herpetologické společnosti. Česká herpetologická společnost, p. 11. Anonymus, Ed., Mariánské Lázně.
Undjian, E. (2000): Die Lurche und Kriechtiere des Lomtales und des Naturparkes “Russenski Lom” Bezirke Russe und Rasgrad Nordostbulgarien. Priroden Park “Rusenski Lom” Publ., Ruse, 88 pp. (In Bulgarian, German summary)
Urgiles et al. (2017). Zootaxa, 4318: 520-530.
V. F. Orlova, M. A. Chirikova, I. Ya. Pavlinov 2012. STEPPE RACERUNNER (EREMIAS ARGUTA, SAURIA, LACERTIDAE) IN THE EASTERN PART OF ITS RANGE: MORPHOLOGICAL VARIABILITY AND TAXONOMIC STATUS OF POPULATIONS. ZOOLOGICAL JOURNAL, volume 91, no. 11, p. 1366-1376
V.M. Chkhikvadze, D.A. Bondarenko, and S. Shammakov 2010. SHELL MORPHOLOGY OF CENTRAL ASIAN TORTOISE (AGRIONEMYS HORSFIELDII) IN SOUTHEASTERN TURKMENISTAN AND NORTHERN IRAN, AND TAXONOMIC STATUS OF AGRIONEMYS GENUS. MODERN HERPETOLOGY. 2010. Volume 10, n. 1/2. p. 40 - 46
V.P. Korneychuk, M.A. Chirikova 2005. ON DISCRETE VARIATIONS OF SAND LIZARD (LACERTA AGILIS EXIGUA EICHWALD, 1831) PHOLIDOSIS IN KAZAKHSTAN. MODERN HERPETOLOGY. Volume 3/4. S. 60 - 70
Valdujo, P. H., R. S. Recoder, M. M. Vasconcellos, and A. S. Portella. 2009. Amphibia, Anura, São Desidério, western Bahia uplands, northeastern Brazil. Check List 5: 903–911.
Valencia et al. (2017). Zootaxa, 4353: 447-466.
Valencia-Aguilar, A., L. F. Toledo, M. V. C. Vital, and T. Mott. 2016. Seasonality, Environmental Factors, and Host Behavior Linked to Disease Risk in Stream-Dwelling Tadpoles. Herpetologica 72: 98–106.
Valeriy Vedmederya, Oleksandr Zinenko and Andrei Barabanov 2009. AN ANNOTATED TYPE CATALOGUE OF AMPHIBIANS AND REPTILES IN THE MUSEUM OF NATURE AT V. N. KARAZIN KHARKIV NATIONAL UNIVERSITY (KHARKIV, UKRAINE). Russian Journal of Herpetology Vol. 16, No. 3, 2009, pp. 203 – 212
Van Sluys, M., C. D. F. Rocha, F. H. Hatano, L. Boquimpani-Freitas, and R. V. Marra. 2004. Anfíbios da restinga de Jurubatiba: composição e história natural, pp. 165–178. In C. F. D. Rocha, F. R. Scarano, and F. A. Esteves (eds.), Pesquisas de Longa Duração na Restinga de Jurubatiba: ecologia, história natural e conservação. RiMa, São Carlos, Brazil.
Van Sluys, M., D. Vrcibradic, M. A. S. Alves, H. G. Bergallo, and C. F. D. Rocha. 2007. Ecological parameters of the leaf-litter frog community of an Atlantic Rainforest area at Ilha Grande, Rio de Janeiro State, Brazil. Austral Ecol. 32: 254–260.
Vasconcelos, T. S., and D. C. Rossa-Feres. 2005. Diversidade, distribuição espacial e temporal de anfíbios anuros (Amphibia, Anura) na região noroeste do estado de São Paulo, Brasil. Biota Neotrop. 5: 1–14.
Vashetko E.V. (1981) Population number and biomass of some reptile species in natural and anthropurgic conditions of Jizak province. Problems of Herpetology, Leningrad, 29 [in Russian; original paper not accessed], in: Kuzmin (2013).
Vaz-Silva et al. (2018). Zootaxa, 4441: 89-108.
Vences et al. (2018). Zootaxa, 4486: 575-588.
Verdade, V. K., M. T. Rodrigues, and D. Pavan. 2009. Anfíbios Anuros da região da Estação Biológica do Alto da Serra de Paranapiacaba, pp. 579–604. In M. I. M. S. Lopes, M. Kirizawa, and M. M. R. F. Melo (eds.), Patrimônio da Reserva Biológica do Alto da Serra de Paranapiacaba: a antiga estação biológica do Alto da Serra. Editora Secretaria do Meio Ambiente do Estado de São Paulo, São Paulo, Braz…
Vetkin, Y.E., Geltman, D.V., Litvinova, E.M., Konechnaya, G.Y., Mishchenko, A.L. (2015): Red Data Book of the Novgorod Region. St. Petersburg, publishing house "DITON", 480 p.
Vilela, V. M. F. N. 2012. Anfíbios anuros em áreas em processo de restauração florestal após mineração de bauxita, Poços de Caldas-MG. M.S. thesis, Universidade de São Paulo, Escola Superior de Agricultura “Luiz de Queiroz”, Piracicaba.
Vilela, V. M. F. N., R. A. Brassaloti, and J. Bertoluci. 2011. Anurofauna da floresta de restinga do Parque Estadual da Ilha do Cardoso, Sudeste do Brasil: composição de espécies e uso de sítios reprodutivos. Biota Neotrop. 11: 83–93.
Vladimir Kolbintzev, Larissa Miroschnichenko, and Tatjana Dujsebayeva (1999). Distribution and Natural History of the Lidless Skinks, Asymblepharus alaicus and Ablepharus deserti (Sauria: Scincidae) in the Aksu-Djabagly Nature Reserve (Western Tian-Shan Mountains), Kazakstan
Voblenko AS, Sheshurak PN, Kedrov BY, Marisova IV (2019) Verte-brates included in the Red Book of Ukraine, identified during therouting field practices on the zoology of Vertebrates of the NikolayGogol State University. In: Akimov IA, Kharchenko VO, Kosty-ushin VA, Vasilyuk OV (Eds) Materials for the 4 th edition of theRed Book of Ukraine. Fauna 3(7). Druk Art, Chernivtsi, 52–56.(in Russian)
Vrcibradic, D., C. F. D. Rocha, M. C. Kiefer, F. H. Hatano, A. F. Fontes, M. Almeida-Gomes, C. C. Siqueira, J. A. L. Pontes, V. N. T. Borges-Junior, L. O. Gil, T, Klaion, E, C. N. Rubião, and M. Van Sluys. 2011. Herpetofauna, Estação Ecológica Estadual do Paraíso, state of Rio de Janeiro, southeastern Brazil. Check List 7: 245–249.
Vrhovac, B., Zimić, A., Šunje, E. (2015): Northernmost finding of the Dalmatian wall lizard, Podarcis melisellensis Braun, 1877 and its proposed conservation status in Bosnia and Herzegovina. Ecol. Mont. 4: 9-21
Wachlevski, M., and C. F. D. Rocha. 2010. Amphibia, Anura, restinga of Baixada do Maciambu, municipality of Palhoça, state of Santa Catarina, southern Brazil. Check List 6: 602–604.
Wachlevski, M., L. K. Erdtmann, and P. C. A. Garcia. 2014. Anfíbios anuros em uma área de Mata Atlântica da Serra do Tabuleiro, Santa Catarina. Biotemas, 27: 97–107.
Walker et al. (2016). Salamandra, 52: 221-229.
Walker et al. (2018). Herpetologica, 74: 329-341.
Wang 2006 Study on population ecology of Rice Frog (Rana limnocharis) in Shanghai suburb farm
Wang 2009 Resource Distribution and Habitat Selection of Pachyhynbius shangchengsis in Yaoluoping Nature Reserve
Wang 2010 Suvery of Amphibians in Lengshuihe Nature Reserve in Guizhou
Wang 2011 Adapting to extreme climate: the evolution of viviparity in Phrynocephalus lizards
Wang 2011 Preliminary Investigation and Faunal Analysis of Amphibians and Reptiles in Catchment Areas of Lancang River from Simao Port to Jinghong Hydropower Dam
Wang 2013 赤水桫椤国家级自然保护区脊椎动物多样性研究
Wang 2014 Investigation and Analysis of Reptiles in Gansu Taitong-Kongtong Mountain National Nature Reserve
Wang 2014 Study on the biodiversity of amphibian and plants of the undergrowth-- Taking typical plantation of Fujian Province as an example
Wang 2014 The terrestrial vertebrates diversity in Mulun Nature Reserve of Guangxi
Wang et al . 2004 Diversity and Fauna Analysis of Amphibians in Limushan Nature Reserve of Hainan Province
Wang et al 2018 广西爬行类新纪录———长肢滑蜥
Wang et al, 2019 Survey of Amphibian and Reptile Resources in Taihang Mountainous of the Western Xingtai
Wang et al. (2015). Zootaxa, 3999: 235-254.
Wang et al. (2017). Plos One, 12: e0184005.
Wang et al. (2018). ZooKeys, 776: 105-137.
Wang et al. (2019). ZooKeys, 848:119-154.
Wang et al. (2019). Zookeys, 851: 113-164.
Wang et al. 1995 甘肃兴隆山国家级自然保护区资源本底调查研究
Wang et al. 2004 黑龙江珍宝岛自然保护区科学考察报告
Wang et al. 2004 A Survey of Herpetological Resources in National Dafengding Nature Reserve Meigu Co., Sichuan,China
Wang et al. 2004 湖北九宫山自然保护区科学考察报告 scientific survey of Jiugongshan Mountain Nature Reserve
Wang et al. 2005 吉林黄泥河自然保护区科学考察报告
Wang et al. 2006 Breeding Ecology of Pseudorana weiningensis
Wang et al. 2006 吉林松花江三湖湿地自然保护区综合科学考察报告
Wang et al. 2007 Breeding Ecology and Oviposition Site Selection of Black-spotted Pond Frogs (Rana nigromaculata) in Ningbo, China
Wang et al. 2007 Investigation on Diversity of Amphibian and Reptilian Resources of Xieshan Nature Reserve,Hubei
Wang et al. 2008 Amphibian fauna species diversity in Mount Sanqingshan
Wang et al. 2009 A herpetological survey in Yibicuo Swamp-Wetland nuature reserve, Sichuan
Wang et al. 2010 Species diversity and faunal characteristics of amphibians and reptiles in Helan Mountains
Wang et al. 2011 Survey on the Diversity of Amphibians and Reptiles in the Main Parks in the Urban District of Shanghai
Wang et al. 2017 Colored Atlas of Terrestrial Vertebrates of the Jinggangshan Region in China
Wang et al. 2017 宁夏灵武白芨滩国家级自然保护区综合科学考察报告SCIENTIFIC INVESTIGATION REPORT ON BAIJITAN NATIONAL NATURE RESERVE IN NINGXIA
Wang et al. 盐城沿海湿地江苏省盐城珍禽国家级自然保护区综合科学考察报告
Wang et al., 2016 Studies on the Species of Amphibians and Reptiles in Wuding and Mouding of Yunnan
Wei et al. 2007 A Survey of Amphibians and Reptiles in Dashahe Nature Reserve in Guizhou
Wei et al. 2017 Fanjingshan Liangqi Paxing Dongwu
Wen 2007 Studies on the Population of Eremias argus and Phrynocephalus frontalis
Weng et al. 2013 Field Survey on Amphibians and Reptiles in Guangdong Gutian Provincial Nature Reserve
Wielstra, B., Bozkurt, E., Olgun, K. (2015): The distribution and taxonomy of Lissotriton newts (Amphibia, Salamandridae) in Turkey. ZooKeys 484: 11-23.
Wilkinson et al. (2017). Zootaxa, 4286: 525-534.
Wood, K. A., E. O. Lavilla, and B. R. Garcete-Barrett. 2013. Anuros de la Reserva de Recursos Manejados Ybyturuzú. Un Enfoque sobre su Estado de Conservación. Rep. cient. FACEN 4: 21–33.
Wray et al. (2017). Herpetological Monographs, 31: 18-46.
Wu 2003 若尔盖青海沙蜥(Phrynocephalus vlangalii)种群生态学研究
Wu et al. (2010). Zootaxa, 2346: 42-52.
Wu et al. 1985 贵州爬行类志
Wu et al. 1994 The species of Urodela Amphibia and their geographic distribution in Henan Province
Wu et al. 2005 A new method for investigating Phrynocephalus vlangalii population density
Wu et al. 2006 安徽扬子鳄国家级自然保护区综合科学考察报告
Wu et al. 2007 河北辽河源自然保护区科学考察与生物多样性研究
Wu et al. 2016 Analysis on Herpetological Diversity and Fauna in Huangsang National Nature Ｒeserve， Hunan Province
Wu et al. 2017 Diversity and Distribution of Amphibians and Reptiles in Buergen Beaver National Nature Reserve，Xinjiang
Wu et al. 2019 Species Diversity and Faunal Characteristics of Amphibians and Reptiles in the Xiaoxi National Nature Reserve，Hunan
Wüster, W. & Thorpe, R. S. Asiatic Cobras: Population Systematics of the Naja naja Species Complex (Serpentes:Elapidae) in India and Central Asia. Herpetologica 48, 69вЂ“85 (1992).
Wüster, W. & Thorpe, R. S. Population affinities of the asiatic cobra (Naja naja) species complex in south-east Asia: reliability and random resampling. Biol. J. Linn. Soc. 36, 391-409 (1989)
Wüster, W. & Thorpe, R. S. Population affinities of the asiatic cobra (Naja naja) species complex in south-east Asia: reliability and random resampling. Biol. J. Linn. Soc. 36, 391вЂ“409 (1989)
Wüster, W., Warrell, D. A., Cox, M. J., Jintakune, P. & Nabhitabhata, J. Redescription of Naja siamensis (Serpentes: Elapidae), a widely overlooked spitting cobra from S.E. Asia: geographic variation, medical importance and designation of a neotype. J. Zool. 243, 771вЂ“788 (1997)
Xavier, A. L., and M. F. Napoli. 2011. Contribution of environmental variables to anuran community structure in the Caatinga Domain of Brazil. Phyllomedusa 10: 45–64.
Xia 2007 西藏山溪鲵热适应性与热应激的生理效应
Xia et al. 2006 A Survey on Diversity of Amphibians in Funiu Mountain, Henan
Xiang et al. 1986 草海科学考察报告 Scientific survey reports on the Lake Caohai Guizhou China
Xiang et al. 2002 Preliminary studies on diversity of amphibian in Bamian Mountain of Hunan province
Xiao et al. 2003 Animals of Gongliu nature reserve of spruce (Dices schrenkiana), Xinjiang
Xie et al. 2003 INVESTIGATION AND FAUNA ANALYSIS OF AMPHIBIANS IN QUANZHOU CITY, FUJIAN PROVINCE
Xie et al. 2016 Amphibians Fauna in Niubeiliang Natural Reserve of Shaanxi
Xie et al. 2017 Reptiles Fauna in Niubeiliang Natural Reserve of Shaanxi
Xiong 2005 The Resourees Suvrey and Population Monitoring of Amphibian Hupingshan National Nuatre Reserve Hunan Province
Xiong et al. 2005 Study of the Amphibian Fauna and Its Diversity in Fengxi Nature Reserve, Guangdong Province
Xiong et al. 2010 The Systematic Taxonomy of Chinese Endemic Genera in Hynobiidae
Xu 2001 A HERPETOLOGICAL SURVEY OF LANGYASHAN MOUNTAIN IN CHUZHOU, ANHUI PROVINCE
Xu 2001 A tentative study on ecology of Henidactylus bowringii, Giray in Seven Star Crags of Zhaoqing
Xu 2001 SPECIES DIVERSITY AND CONSERVATION OF AMPHIBIANS AND REPTILES IN SEVEN-STAR CRAG AREA OF ZHAOQING,GUANGDONG
Xu 2011 The thermal fitness of metabolic rate and heart rate of adults and embryos in oviparous lizard Phrunocephalus przewalskii
Xu and Zhang 2010 Study on Morphological Characteristics of Polypedates megacephalus Distributing at Xianhe Flat of Anlong
Xu et al. 2000 An investigaton on Amphibia Fauna in the Nanling Area, Guangdong
Xu et al. 2000 Fauna Inner Mongolia
Xu et al. 2007 Study on the Distribution of Reptiles in Eight Natural Reserves in Guizhou Province
Xu et al. 2008 Study on the distribution of Amphibians in 8 Nature Reserve in Guizhou Province
Yablokov AV et al. (1976) A Sand lizard. Monographic description of the species. Moscow, Nauka, 376 p. (in Russian)
Yakovleva I. D. 1964. Reptiles of Kyrgyzstan. Frunze: Ilim. 272 s.
Yamamoto, M. and J. Bertoluci. 2013. Anfíbios e anuros em áreas de floresta plantada no Vale Paraíba, Estado de São Paulo: uma contribuição para a conservação da Biodiversidade. 3i Editora, Belo Horizonte, Brazil.
Yang 2009 Studies on amphibian duversuty in the Simian Mountains of Chongqing
Yang and Rao 2008 Amphibia and reptilia of Yunnan
Yang and Xiong 2006 Survey and Evaluation of Herpetological Resources in Nanjishan National Nature Reserve of Jiangxi Province
Yang et al. (2016). Zootaxa, 4088:379-394.
Yang et al. (2016). Zootaxa, 4150: 133-148.
Yang et al. (2018). PeerJ, 6: e4586.
Yang et al. 1991 云南两栖类志 The Amphibia-Fanua of Yunnan
Yang et al. 1994 麻阳河黑叶猴自然保护区科学考察集 Scientific survey of the Mayang River Black Leaf Monkey Nature Reserve in Yanhe Guizhou China
Yang et al. 2002 湖南阳明山自然保护区自然资源综合科学考察报告
Yang et al. 2004 Mitochondrial DNA diversity and preliminary biogeographic inference of the evolutionary history of the black-spotted pond frog Rana nigromaculata populations in China
Yang et al. 2005 Herpetololgical Surveys of Xizang Autonomous Region
Yang et al. 2007 Survey and Analysis of the Reptile Diversity in Lushan Nature Reserve, Jiangxi Province, China
Yang et al. 2007 Survey on Amphibian Resources in Taohongling Sika Deer National Nature Reserve, Jiangxi Province
Yang et al. 2008 Field Survey and Faunal Analysis on Herpetological Resources in Qiyunshan Nature Reserve, Jiangxi Province
Yang et al. 2009 Herpetological Resources in Yangmingshan National Nature Reserve, Hunan Province
Yang et al. 2011 Field Survey on Amphibians and Reptiles in Nonggang National Nature Reserve，Guangxi
Yang et al. 2011 Three new records of Amphibians and Reptiles
Yanzen, R., and T. R. N. Costa. 2014. Anurofauna, pp. 236–244. In A. M. Gealh, and M. S. Melo (eds.), Rio São João, Carambeí-PR: fonte de vida, cuidados devidos. Editora UEPG, Ponta Grossa, Brazil.
Yao et al. 2008 A Preliminary Survey of Amphibian and Reptile Resources in Maanshan Nature Reserve in Ganluo, Sichuan
Yao et al. 2018 Research on amphibians’species in Maolan national nature reserve，Guizhou
Ye et al. 2002 连康山自然保护区科学考察集
Ye et al. 2004 河南小秦岭自然保护区科学考察集 Henan Xiaoqinling Nature Reserve scientific survey report
Yeplanova, G.V., Klenina, A.A., Bakiev, A.G. (2014): Materials about the ability of reject on the Samara Luke. Samara Luke: problems of regional and global ecology 23(4): 179-186 (in Russian).
Yu et al. (2019). ZooKeys, 851: 91-111.
Yu et al. (2019). Zootaxa, 4577: 548-560.
Yu et al. 2000 Resources and protection of amphibious reptile in Jiuding Mountian
Yu et al. 2004 宽阔水自然保护区综合科学考察集 Scientific survey of Kuankuoshui Nature Reserve
Yu et al. 2005 Study on Current Population and Habitats of Shinisaurus crocodilurus in Guiping City, Guangxi
Yu et al. 2007 甘肃太子山自然保护区科学考察报告 Gansu Taizishan Nature Reserve scientific survey
Yu et al. 2008 Amphibians and Reptiles in Xuanping Hydroelectric Station in Beichuan County, Sichuan Province
Yu et al. 2011 福建闽江河口湿地自然保护区综合科学考察报告
Yuan and Li 2017 朝阳凤凰山自然保护区两栖爬行类动物资源调查
Yuan et al. 2003 湖南鹰嘴界自然保护区综合科学考察报告
Yuan et al. (2013). Asian Herpetological Research, 4: 116-123.
Yuan et al. (2016). Zootaxa, 4085: 219-232.
Yuan et al. (2016). Zootaxa, 4205: 549-563.
Yuan et al. (2017). Zootaxa, 4300: 551-570.
Yuan et al. (2018). Zootaxa, 4415, 498-512.
Yuan et al. 2007 湖南康龙自然保护区综合科学考察报告
Yuan et al., 2009 Field Survey on Amphibians and Reptiles in Saihanwula Nature Reserve,Inner Mongolia
Zabroda SN (1983). Amphibians and reptiles of the central and western Ukrainian Polissya. Candidate's thesis in biological sciences. Kyiv, 347 pp (in Russian)
Zadravec, M., Golub, A. (2018): Longer than the longest: two record-breaking specimens of Anguis fragilis from north-western Croatia. Zeitschrift für Feldherpetologie 25: 105-118.
Žagar, A., Carretro, M.A., Krofel, M., Lužnik, M., Podnar, M., Tvrtković, N. (2014): Reptile survey in Dinara mountain (Croatia) evealed the southernmost known population of Horvath´s rock lizard (Iberolacerta horvathi). Nat. Croat. 23: 235-240.
Zaher, H., E. Aguiar, and J. P. Pombal Júnior. 2005. Paratelmatobius gaigeae (Cochran 1938) re-discovered (Amphibia, Anura, Leptodactylidae). Arq. Mus. Nac. 63: 321–328.
Zanella, N., A. Paula, S. A. Guaragni, and L. S. Machado. 2013. Herpetofauna do Parque Natural Municipal de Sertão, Rio Grande do Sul, Brasil. Biota Neotrop. 13: 290–298.
Zank, C., M. D. Freire, and P. Colombo. 2013. Anfíbios, 134–137. In D. Castro. (ed.), Atlas Ambiental da Bacia Hidrográfica do Rio Tramandaí. Via Sapiens, Porto Alegre, Brazil.
Zarudny N.A. 1915. Gady Arala (amfibii i reptilii beregov i ostrovov Aral’skogo morya, preimushchestvenno ego vostochnogo raiona). Izvestiya Turkestanskogo otdela Russ. Geogr. Obshch., 11(1). Tashkent: 113–125. [In Russian].
Zavadil, V., Pialek, J., Dandova, R. (2003): Triturus montandoni (Boulenger, 1880) - Karpetenmolch. In: Handbuch der Reptilien und Amphibien Europas. Schwanzlurche IIA, p. 657–706. Grossenbacher, K., Thiesmeier, B., Eds., Wiebelsheim, Aula-Verlag.
Zavialov, E.V., Tabachishin, V.G., Shlyakhtin, G.V. (2003): Recent distribution habitat of reptiles in the north of low Volga region. Modern Herpetology 2: 52 – 67 (in Russian).
Zeng 2011 Survey and Evaluation of Medicinal Amphibian Resources in Cenwanglaoshan National Nature Reserve of Guangxi Province
Zeng and Su 2008 Herpetological Resources in Baidonghe Nature Reserve of Guangxi,China
Zeng and Su 2008 Survey and Analysis of Amphibian Diversity in Dawangling Nature Reserve of Guangxi, China
Zeng and Su 2008 Survey and Evaluation on Amphibians and Reptiles Resources in Dizhou Nature Reserve of Guangxi Province
Zeng and Su 2008 Survey of herpetological Resources in Chengbihe Nature Reserve of Guangxi Province
Zeng and Su 2012 Investigation and Study on the Reptiles in Dashiwei Karst Doline and Cave Cluster Scenic Spot in Guangxi
Zeng et al. 2008 Study on the Diversity of Amphibian in Huanglianshan Nature Reserve of Guangxi
Zeng et al. 2008 Survey and Protection of Amphibian and Resources in Mt.Gangzhuang in Guangxi
Zeng et al. 2010 Survey and Conservation of Amphibian Resources in Maojie Nature Reserve of Guangxi Province
Zeng et al. 2010 Survey of Amphibians in Huagong Nature Reserve of Guangxi Province
Zeng et al. 2015 Investigation of the Reptiles diversity in Laohutiao Nature Reserve in Guangxi
Zeng et al., 2007 Diversity and Protection of Amphibians and Reptiles in Tongle Forest Farm of Leye County
Zhan et al. 1999 四川唐家河自然保护两栖爬行动物调查报告
Zhang 2002 The Amphibian and Reptile in Changqing Natural Reserve Area of Shaanxi
Zhang 2007 Inventory of Amphibians and Reptiles in Longfeng Mountains in Shaanxi Province
Zhang 2008 Classification Revision of the Amphibious Animals in the State Nature Reserves ,Fanjingsan Mountain
Zhang and Wang 2013 贵州金沙冷水河爬行动物的多样性
Zhang et al. 1992 北培的两栖动物
Zhang et al. 2004 Survey of Amphibians and Reptiles in Xiaohegou Nature Reserve
Zhang et al. 2004 黑龙江红星湿地自然保护区综合科学考察报告
Zhang et al. 2004 黑龙江乌伊岭湿地自然保护区综合科学考察报告
Zhang et al. 2005 黑龙江绰纳河自然保护区综合科学考察报告
Zhang et al. 2005 黑龙江胜山自然保护区综合科学考察报告
Zhang et al. 2007 Investigation and Conservation Measures on Amphybians and Reptiles in Gansu Baishuijiang Nature Reserve
Zhang et al. 2007 Investigation on Amphibians and Reptiles in Tuohu Nature Reserve, Wuhe County, Anhui Province
Zhang et al. 2011 Reptiles Resources in Fanjing Mountain National Nature Reserve
Zhang et al. 2011 黑龙江大峡谷自然保护区综合科学考察报告
Zhang et al. 2012 Study on Amphibious Reptiles in Taiyang Mountain of Congjiang County in Guizhou Province
Zhang et al. 2013 Survey of Amphibians and Reptiles in Beilunhekou National Nature Reserve of Guangxi, China
Zhang et al. 2019 勐海县级自然保护区两栖爬行动物资源初步调查与区系分析
Zhang et al. 草海研究
Zhao 1997 Notes on amphibians and reptiles of Hongkang
Zhao 2005 Herpetological Surveys of Xizang Autonomous Region
Zhao and Liang 1999 NOTES ON AMPHIBIANS AND REPTILES OF MACAU
Zhao et al. 2008 黑龙江省两栖爬行动物志
Zhao et al. 2005 黑龙江大沾河湿地自然保护区综合科学考察报告
Zhao et al. 2006 河北茅荆坝自然保护区生物多样性及其保护
Zhao et al. 2008 河北驼梁自然保护区科学考察与生物多样性研究
Zhao et al. 2011 黑龙江乌裕尔河自然保护区综合科学考察报告
Zhao et al. 2012 Japalura micangshanensis: A Lizard New to Henan Province，China
Zhao et al. 2015 甘肃民勤连古城国家级自然保护区 药用两栖、爬行类资源调查研究
Zhatkanbaev A. Zh. 2011. ABOUT THE TIME OF THE FIRST EXIT FROM THE WINTER STEPPE TURTLE (TESTUDO HORSFIELDII GRAY, 1844) IN THE SOUTH HALF OF KAZAKHSTAN. ZOOLOGICAL RESEARCHES OF THE 20 YEARS OF INDEPENDENCE OF REPUBLIC OF KAZAKHSTAN: Materials of the International scientific conference devoted to the 20 years of independence of Republic of Kazakhstan. On September, 22-23, 2011 – Almaty – 327 р.
Zhatkanbaev A. Zh. 2011. ABOUT THE UNUSUAL BEHAVIOR OF THE GECKON (TERATOSCINCUS SCINCUS) IN THE SOUTH BALKHASH REGION. ZOOLOGICAL RESEARCHES OF THE 20 YEARS OF INDEPENDENCE OF REPUBLIC OF KAZAKHSTAN: Materials of the International scientific conference devoted to the 20 years of independence of Republic of Kazakhstan. On September, 22-23, 2011 – Almaty – 327 р.
Zheng et al. 1999 HERPETOLOGICAL SURVEY IN SIER NATURE RESERVE AND ADJACENT AREA,SICHUAN PROVINCE,CHINA
Zheng et al. Biodiversity of Amphibian on Huangbaiyuan Nature Reserve
Zhou 2001 Study on the Feeding Habits of Rana limnocharis of Fuzhou City
Zhou et al 1998 A preliminary study on habitat selection and trophic ecology of amphibians in Nanhu Park, Changchun City
Zhou et al. 1987 茂兰喀斯特森林科学考察集
Zhou et al. 1989 雷公山自然保护区科学考察集 Scientific survey of the Leigongshan Mountain Nature Reserve
Zhou et al. 1990 梵净山研究
Zhou et al. 2000 ELATIONSHIP BETWEEN DISTRIBUTION AND HABITAT OF AMPHIBIANS IN KUNMING, YUNNAN
Zhou et al. 2006 Comparison of Habitat Utilization Between Sympatric Populations of Rana pleuraden and R. chaochiaoensis in the Kunming Area
Zhou et al. 2006 Fauna of Amphibian and Reptile in Longtan Nature Reserve
Zhou et al. 2019 Diversity Survey and Analysis of Herpetofauna in Lingyunshan Nature Reserve Jiangxi Province，China
Zhou et al., 2010 GAP analysis on the biodiversity conservation of Jiuzhaigou Nature Reserve
Zhu 1987 Investigation reports on terrestrial vertebrates in the hily region of Lin'an and Anji Counties of Zhejiang
Zhu et al. 1991 神农架自然保护区两栖爬行动物初步调查
Zhu et al. 2004 Survey of amphibian and reptile in Mount Longwang Nature Reserve of Zhejiang
Zina, J., C. P. A. Prado, C. A. Brasileiro, and C. F. B. Haddad. 2012. Anurans of the sandy coastal plains of the Lagamar Paulista, state of São Paulo, Brazil. Biota Neotrop. 12: 251–260.
Zina, J., J. Ennser, S. C. P. Pinheiro, C. F. B. Haddad, and L. F. Toledo. 2007. Taxocenose de anuros de uma mata semidecídua do interior do Estado de São Paulo e comparações com outras taxocenoses do Estado, sudeste do Brasil. Biota Neotrop. 7: 49–58.
Zinchenko V.K., Zinchenko Yu.K. Distribution and ecology of amphibians and reptiles of the Markakol state reserve // Environmental protection and nature management in the Irtysh region / Ust-Kamenogorsk state. ped. in-t. Ust-Kamenogorsk, 1990. Part II P. 140 - 141.
Zinenko O., Stümpel N., Mazanaeva L., Bakiev A., Shiryaev K., Pavlov A., Kotenko T., Kukushkin O., Chikin Y., Duisebayeva T., Nilson G., Orlov N.L., Tuniyev S., Ananjeva N.B. , Murphy R.W., Joger U. (2015). Mitochondrial phylogeny shows multiple independent ecological transitions and northern dispersion despite of Pleistocene glaciations in meadow and steppe vipers (Vipera ursinii and Vipera rena…
Zinenko OI, Kotenko TI (2005). Viper Nikolsky, viper steppe - Vipera (Pelias) berus nikolskii Vedmederja, Grubant et Rudaeva, 1986. Reserves of the Crimea: protected area, biodiversity, eco-education: Materials III scientific. conf. Part 2. Zoology of invertebrates. Vertebrate zoology. Ecology. (Simferopol), 139–142. (in Ukrainian)
Zinenko, O., Korshunov, O., Tupikov, A. (2014): Amphibia and Reptilia of the National Nature Park “Dvorichanskyi”. The Journal of V.N.Karazin Kharkiv National University. Series: biology 19(1097): 68-74 (in Russian).
Zocca, C., J. F. R. Tonini, and R. B. Ferreira. 2014. Uso do espaço por anuros em ambiente urbano de Santa Teresa, Espírito Santo. Bol. Mus. Biol. Mello Leitão (N. Sér. ) 35: 105–117.
Zou 1981 淮北及大别山不分地区两栖爬行动物调查初报
Zou et al. 2005 黑龙江东方红湿地自然保护区综合科学考察报告
Zou et al. 2006 黑龙江碧水中华秋沙鸭自然保护区综合科学考察报告
Zug (2015). Proceedings of the California Academy of Sciences, 62: 135-190.
Zuo et al., 2018 Population dynamics and conservation of amphibians in Liupan Mountain Nature Reserve
安徽牯牛降自然保护区陆生脊椎动物名录
安徽金寨天马自然保护区脊椎动物名录
安徽升金湖自然保护区动物名录
安徽扬子鳄自然保护区脊椎动物名录
北京松山自然保护区综合科学考察报告
陈康贵et al. 2003. 舜皇山脊椎动物多样性及保护对策的初步研究
戴宗兴 et al. 湖北星斗山自然保护区两栖、爬行动物资源
丹东鸭绿江口湿地国家级自然保护区综合科学考察
丁平. 江西官山自然保护区陆生脊椎动物名录
鼎湖山自然保护区动植物微生物名录
董寨鸟类自然保护区两栖爬行动物调查
凤阳山自然资源考察与研究
福建戴云山自然保护区综合科学考察报告
福建虎伯寮自然保护区陆生脊椎动物名录
福建君子峰自然保护区脊椎动物名录
福建梁野山自然保护区陆栖脊椎动物名录
福建龙栖山自然保护区动物名录
福建天宝岩自然保护区动物资源
福建雄江黄楮林自然保护区脊椎动物名录
福建漳江口红树林湿地自然保护区陆栖脊椎动物名录
尕海-则岔自然保护区陆栖脊椎动物
甘肃安西极旱荒漠国家级自然保护区二期综合科学考察
甘肃白水江自然保护区两栖名录
甘肃敦煌西湖自然保护区科学考察报告
甘肃莲花山自然保护区脊椎动物名录
甘肃民勤连古城自然保护区陆栖脊椎动物名录
甘肃祁连山自然保护区科考脊椎动物名录
甘肃太统-崆峒山自然保护区脊椎动物名录
甘肃洮河自然保护区脊椎动物名录
甘肃盐池湾自然保护区脊椎动物名录
高行宜,谷景和. 罗布泊地区的动物区系及动物地理区划
郜二虎et al. 七姊妹山自然保护区两栖爬行类资源
葛荫榕, 王文林. 伏牛山动物
广东丹霞山动植物资源综合科学考察
广东南岭自然保护区脊椎动物名录
广东内伶仃岛-福田自然保护区两爬名录
广东象头山国家级自然保护区陆生脊椎动物名录及区系从属一览表
广西岑王老山自然保护区生物多样性保护研究
广西大明山自然保护区脊椎动物名录
广西大瑶山自然保护区脊椎动物名录
广西花坪自然保护区陆栖脊椎动物名录
广西金钟山黑颈长尾雉自然保护区脊椎动物名录
广西九万山自然保护区脊椎动物名录
广西林业勘测设计院. 2007. 广西雅长兰科植物自然保护区综合科学考察报告
广西猫儿山自然保护区脊椎动物名录
广西木论自然保护区陆生脊椎动物名录
广西千家洞自然保护区陆生脊椎动物名录
广西十万大山自然保护区综合科学考察报告
广西元宝山科学考察研究
桂东八面山自然保护区的动物资源
哈腾套海国家级自然保护区野生动物名录
海南霸王岭自然保护区陆栖脊椎动物名录
海南吊罗山生物多样性及其保护
海南尖峰岭自然保护区陆生脊椎动物名录
海南五指山自然保护区陆栖脊椎动物名录
韩德民,于道平.安徽省铜陵淡水豚自然保护区综合考察报告
河北大海陀自然保护区科学考察集
河北黄金海岸自然保护区脊椎动物名录
河北茅荆坝自然保护区脊椎动物名录
河北驼梁自然保护区及黑鹳觅食地保护小区脊椎动物名录
河北雾灵山自然保护区陆栖脊椎动物名录
河北小五台山自然保护区陆生脊椎动物
河南大别山自然保护区科学考察集
河南黄河湿地自然保护区动物名录
黑龙江大沾河湿地自然保护区脊椎动物名录
黑龙江东方红湿地自然保护区脊椎动物名录
黑龙江凤凰山自然保护区脊椎动物名录
黑龙江凉水自然保护区脊椎动物名录
黑龙江南瓮河自然保护区综合考察报告
黑龙江七星河自然保护区脊椎动物名录
黑龙江胜山自然保护区脊椎动物名录
黑龙江双河自然保护区脊椎动物名录
黑龙江兴凯湖自然保护区脊椎动物名录
黑龙江珍宝岛自然保护区脊椎动物名录
衡水湖国家级自然保护区生物多样性
侯建华 et al. 2010. 塞罕坝动物志
湖北堵河源自然保护区科学考察与研究
湖南八大公山自然保护区陆生脊椎动物名录
湖南黄桑自然保护区陆生脊椎动物名录
湖南借母溪自然保护区陆生脊椎动物名录
湖南金童山脊椎动物名录
湖南南岳衡山自然保护区陆生脊椎动物名录
湖南小溪自然保护区陆栖脊椎动物名录
湖南炎陵桃源洞自然保护区陆生脊椎动物
湖南鹰嘴界自然保护区脊椎动物名录
湖南张家界大鲵自然保护区陆生脊椎动物
黄河三角洲贝壳堤岛生态保护与恢复
吉林哈尼自然保护区脊椎动物名录
吉林黄泥河自然保护区脊椎动物名录
吉林珲春自然保护区脊椎动物名录
吉林龙湾自然保护区脊椎动物名录
吉林莫莫格自然保护区脊椎动物名录
吉林天佛指山自然保护区脊椎动物名录
吉林汪清东北红豆杉自然保护区脊椎动物名录
吉林汪清自然保护区综合科学考察报告
吉林鸭绿江上游自然保护区动物名录
吉林雁鸣湖自然保护区脊椎动物名录
吉林长白山自然保护区脊椎动物名录
江海声 et al. 广东石门台自然保护区陆生野生动物资源
江西九岭山自然保护区综合科学考察报告
江西庐山自然保护区脊椎动物名录
江西马头山自然保护区脊椎动物名录
江西齐云山自然保护区综合科学考察集
江西桃红岭梅花鹿国家级自然保护区生物多样性研究
江西武夷山自然保护区及相邻地区两栖类分布名录
江西婺源森林鸟类自然保护区生物多样性研究
蒋志刚,丁玉华. 大丰麋鹿与生物多样性
金佛山自然保护区动物名录
九宫山自然保护区陆生脊椎动物多样性
李德俊 et al. 茂兰喀斯特森林区两栖类资源初步调查报告
李德俊.梵净山两栖爬行动物种类分布及其区系成分
李洪成,邓其祥,余志伟. 卧龙自然保护区的两栖类
李筑眉,李永通. 麻阳河自然保护区两栖爬行动物调查报告
梁启乐. 车八岭国家级自然保护区的两栖类
两栖动物资源保护
两栖类与爬行类区系
辽宁白石砬子自然保护区动物名录
辽宁海棠山自然保护区陆生脊椎动物名录
辽宁努鲁尔虎山自然保护区脊椎动物名录
辽宁蛇岛老铁山自然保护区两栖爬行动物名录
辽宁双台河口自然保护区脊椎动物名录
辽宁医巫闾山自然保护区脊椎动物名录
林斯超,李财德,陈叔宣. 牡丹峰国家级自然保护区自然资源与保护
刘惠宁，陈辈乐. 两栖爬行动物调查报告
刘务林. 世界上最后的净土羌塘
六盘山自然保护区动物名录
路纪琪,瞿文元,张光宇.连康山自然保护区两栖爬行动物调查初报
罗菊春et al. 辽宁青龙河自然保护区综合科学考察报告
木兰围场自然保护区爬行动物名录
木林子自然保护区陆生野生脊椎动物资源
内蒙古大青山自然保护区陆栖脊椎动物名录
内蒙古大兴安岭汗马国家级自然保护区脊椎动物图谱
内蒙古额尔古纳自然保护区脊椎动物名录
内蒙古古日斯台自然保护区综合科学考察报告
内蒙古黑里河自然保护区脊椎动物名录
内蒙古辉河自然保护区脊椎动物名录
内蒙古科尔沁自然保护区脊椎动物名录
内蒙古图牧吉自然保护区脊椎动物名录
倪红伟 et al. 2001. 挠力河自然保护区综合考察报告
宁夏白芨滩自然保护区脊椎动物名录
宁夏罗山自然保护区陆生脊椎动物名录
宁夏沙坡头国家级自然保区二期综合科学考察
宁夏云雾山自然保护区脊椎动物名录
齐建文,黄志军,戴勇. 湖南六步溪国家级自然保护区生物多样性研究
青海柴达木梭梭林自然保护区脊椎动物名录
青海三江源自然保护区脊椎动物名录
瞿文元 et al. 宝天曼林区两栖动物初步调查简报
瞿文元 et al. 太行山猕猴自然保护区两栖爬行动物调查
冉景丞 et al. 2000, 贵州习水国家级自然保护区脊椎动物区系初报
三江自然保护区动物资源
山东黄河三角洲自然保护区脊椎动物名录
山西历山国家级自然保护区两栖和爬行动物调查
山西庞泉沟国家级自然保护区两栖和爬行动物初报
山西省芦芽山自然保护区两栖和爬行动物调查
山西五鹿山自然保护区动物名录
山西阳城莽河猕猴自然保护区陆栖脊椎动物名录
陕西观音山自然保护区脊椎动物名录
陕西黄柏塬自然保护区脊椎动物名录
陕西老县城自然保护区陆生脊椎动物名录
陕西米仓山自然保护区脊椎动物名录
陕西牛背梁自然保护区脊椎动物名录
陕西平河梁自然保护区脊椎动物名录
陕西青木川自然保护区两爬名录
陕西桑园自然保护区脊椎动物名录
陕西延安黄龙山褐马鸡自然保护区综合科学考察
陕西长青国家级自然保护区综合科学考察报告
上海九段沙湿地自然保护区脊椎动物
上海市崇明东滩鸟类自然保护区科学考察集
四川白水河自然保护区脊椎动物名录
四川画稿溪自然保护区陆生脊椎动物
四川九寨沟自然保护区鱼类两爬名录
四川米仓山自然保护区脊椎动物名录
四川王朗自然保护区陆生脊椎动物资料
四川雪宝顶自然保护区综合科学考察报告
四川长宁竹海自然保护区脊椎动物名录
四川长沙贡马自然保护区脊椎动物名录
宋朝枢. 浙江清凉峰自然保护区科学考察集
唐家河自然保护区脊椎动物名录
天津八仙山自然保护区脊椎动物名录
天津湿地与古海岸遗迹 动物与动物资源
天目山自然保护区自然资源综合考察报告
王栋et al. 2004. 四川美姑大风顶自然保护区两栖爬行动物资源调查
王玛丽,邢连喜,张国昌. 陕西化龙山自然保护区综合科学考察报告
王鹏,邱英杰. 辽宁仙人洞国家级自然保护区科学考察集
王文林,李保祥. 两栖动物资源
王小明. 宁夏贺兰山国家级自然保护区综合科学考察
吴长申. 扎龙国家级自然保护区自然资源研究与管理
西藏察隅慈巴沟自然保护区陆生脊椎动物名录
西藏芒康滇金丝猴自然保护区陆生脊椎动物名录
西藏色林错黑颈鹤自然保护区科学考察报告
新疆艾比湖湿地自然保护区综合科学考察
新疆布尔根河河狸自然保护区综合考察报告
新疆西天山自然保护区脊椎动物名录
新疆夏尔希里自然保护区综合科学考察
新乡黄河湿地鸟类自然保护区脊椎动物名录
杨道德 et al. 壶瓶山国家级自然保护区陆生脊椎动物名录
杨道德,邓学建,王斌.都庞岭自然保护区两栖动物考察报告
杨道德,熊剑利. 两栖爬行类
杨岗 et al. 广西弄岗国家级自然保护区两栖爬行动物资源调查
杨剑焕,乐新贵,杜卿. 江西阳际峰自然保护区综合科学考察报告
杨其仁 et al. 后河自然保护区两栖类资源调查
印显明,2013. 赤水桫椤国家级自然保护区脊椎动物多样性研究
云南高黎贡山自然保护区两爬名录
云南轿子山自然保护区陆生脊椎动物
云南绿春黄连山自然保护区两栖爬行类名录
云南纳板河流域自然保护区脊椎动物名录
云南南滚河国家级自然保护区扩建部分综合考察报告
云南省金平分水岭自然保护区脊椎动物名录
云南省无量山自然保护区脊椎动物名录
云南铜壁关自然保护区两爬动物名录
云南西双版纳自然保护区两爬名录
云南药山自然保护区陆栖脊椎动物名录
云南永德大雪山自然保护区脊椎动物名录
云南昭通大山包黑颈鹤自然保护区动物资源考察报告
张建军. 甘肃小陇山国家级自然保护区生物多样性
张旋 et al. 雷公山国家级自然保护区两栖动物调查研究
赵尔宓, 黄康彩. 辽宁省两栖爬行动物调查报告
赵格日乐图,崔国发. 内蒙古达赉湖自然保护区鸟类区系及群落生态学研究
浙江大盘山自然保护区动物名录
浙江省九龙山自然保护区脊椎动物名录
郑建州,张显强. 2004. 宽阔水自然保护区两栖动物物种多样性调查
钟昌富et al. 九连山地区的两栖、爬行动物调查
重庆大巴山自然保护区陆栖脊椎动物名录
重庆缙云山自然保护区陆生脊椎动物名录
周至国家级自然保护区脊椎动物名录
朱兆泉, 胡振林. 神农架自然保护区两栖爬行动物调查
诸葛阳,陈水华. 南麂列岛陆生脊椎动物的区系特点及动物资源利用的初步调查
诸葛阳et al. 乌岩岭自然保护区两栖动物初步调查
子午岭自然保护区脊椎动物名录
邹多录et al. 两栖动物及其区系分布
