# Supplementary material for: Global Protected Areas as refuges for amphibians and reptiles under climate change
Source: Nat Commun. 2023 Mar 13;14:1389. doi: 10.1038/s41467-023-36987-y (PMC10011414; doi:10.1038/s41467-023-36987-y)
Supplement: Supplementary file 5 — Supplementary Dataset 2 [file 41467_2023_36987_MOESM5_ESM.csv]

Species	Group	AUC	TSS	threshold
Abavorana luctuosa	Amphibian	0.90575	0.76925	0.0585636423741468
Acanthixalus sonjae	Amphibian	0.885222222222222	0.863333333333333	0.249677433383342
Acris blanchardi	Amphibian	0.9356	0.7677	0.532668593909965
Acris crepitans	Amphibian	0.944909090909091	0.783545454545455	0.502859829910189
Acris gryllus	Amphibian	0.94765	0.7953	0.492715928699247
Adelophryne baturitensis	Amphibian	0.981941176470588	0.954294117647059	0.302906466556318
Adelophryne glandulata	Amphibian	0.98865	0.97235	0.335236266371628
Adelophryne gutturosa	Amphibian	0.953588235294118	0.911294117647059	0.255671869939718
Adelophryne pachydactyla	Amphibian	0.962235294117647	0.930764705882353	0.274346410560068
Adelophryne patamona	Amphibian	0.996842105263158	0.991684210526316	0.438893574289487
Adelotus brevis	Amphibian	0.99	0.94355	0.40504851047067
Adelphobates castaneoticus	Amphibian	0.986636363636364	0.956363636363636	0.210213167546434
Adelphobates galactonotus	Amphibian	0.9484	0.8291	0.222123179993221
Adelphobates quinquevittatus	Amphibian	0.895	0.722	0.394592340785243
Adenomera ajurauna	Amphibian	0.97585	0.9459	0.293011836402376
Adenomera andreae	Amphibian	0.9544	0.8198	0.354338724079896
Adenomera araucaria	Amphibian	0.951166666666667	0.852166666666667	0.129465299798244
Adenomera bokermanni	Amphibian	0.9522	0.862066666666667	0.182635054969261
Adenomera chicomendesi	Amphibian	0.991789473684211	0.987947368421053	0.425381252073269
Adenomera cotuba	Amphibian	0.9675	0.956142857142857	0.397087606007858
Adenomera diptyx	Amphibian	0.882538461538461	0.732307692307692	0.159998009337869
Adenomera engelsi	Amphibian	0.99855	0.99845	0.405545333983431
Adenomera heyeri	Amphibian	0.975411764705882	0.925823529411765	0.21875039548083
Adenomera hylaedactyla	Amphibian	0.930333333333333	0.712333333333333	0.303464332548543
Adenomera juikitam	Amphibian	0.978625	0.9545625	0.337347888797608
Adenomera kweti	Amphibian	0.9925	0.9894	0.406856810466196
Adenomera marmorata	Amphibian	0.95795	0.8642	0.189608572399624
Adenomera martinezi	Amphibian	0.906	0.882142857142857	0.43550713486282
Adenomera nana	Amphibian	0.9550625	0.89525	0.203495543178603
Adenomera saci	Amphibian	0.963909090909091	0.935454545454545	0.230497232571845
Adenomera thomei	Amphibian	0.967181818181818	0.940818181818182	0.268998002969197
Adenomus kelaartii	Amphibian	0.955625	0.8798125	0.111234463271877
Afrixalus aureus	Amphibian	0.97285	0.91275	0.205711832863746
Afrixalus brachycnemis	Amphibian	0.942142857142857	0.835357142857143	0.196018374577663
Afrixalus clarkei	Amphibian	0.969266666666667	0.952466666666667	0.114230375189083
Afrixalus crotalus	Amphibian	0.936666666666667	0.932666666666667	0.286909897471604
Afrixalus delicatus	Amphibian	0.951083333333333	0.842916666666667	0.117058179485182
Afrixalus dorsalis	Amphibian	0.9301	0.7909	0.195885909079746
Afrixalus dorsimaculatus	Amphibian	0.969	0.9538125	0.304685773065622
Afrixalus enseticola	Amphibian	0.981	0.967	0.19589814645005
Afrixalus fornasini	Amphibian	0.947277777777778	0.799888888888889	0.173777189747377
Afrixalus fulvovittatus	Amphibian	0.943916666666667	0.843333333333333	0.105855473926849
Afrixalus knysnae	Amphibian	0.9951	0.99065	0.402413536745397
Afrixalus lacteus	Amphibian	0.99045	0.9783	0.301588912542285
Afrixalus laevis	Amphibian	0.930666666666667	0.860666666666667	0.124625884259795
Afrixalus nigeriensis	Amphibian	0.926928571428571	0.816642857142857	0.128535250488772
Afrixalus osorioi	Amphibian	0.872857142857143	0.782	0.206280077092294
Afrixalus paradorsalis	Amphibian	0.932235294117647	0.791529411764706	0.155981473238266
Afrixalus quadrivittatus	Amphibian	0.907	0.7674	0.140526216520999
Afrixalus septentrionalis	Amphibian	0.985363636363636	0.977181818181818	0.434054619110982
Afrixalus spinifrons	Amphibian	0.958052631578947	0.904157894736842	0.263731584677024
Afrixalus stuhlmanni	Amphibian	0.971470588235294	0.918411764705882	0.258635294843566
Afrixalus uluguruensis	Amphibian	0.984625	0.9546875	0.382490825018317
Afrixalus vittiger	Amphibian	0.947789473684211	0.865789473684211	0.180006194328041
Afrixalus wittei	Amphibian	0.954692307692308	0.937846153846154	0.27599530175163
Agalychnis annae	Amphibian	0.9685	0.883777777777778	0.170106058187259
Agalychnis callidryas	Amphibian	0.946416666666667	0.774583333333333	0.35729590558473
Agalychnis dacnicolor	Amphibian	0.9642	0.8496	0.312284725268352
Agalychnis granulosa	Amphibian	0.966875	0.9579375	0.14353806455894
Agalychnis hulli	Amphibian	0.966473684210526	0.920315789473684	0.209963723250121
Agalychnis lemur	Amphibian	0.9462	0.86315	0.201251655960333
Agalychnis moreletii	Amphibian	0.936272727272727	0.773909090909091	0.204479805017333
Agalychnis psilopygion	Amphibian	0.981	0.970444444444444	0.299447946491988
Agalychnis saltator	Amphibian	0.965058823529412	0.857529411764706	0.18592358912717
Agalychnis spurrelli	Amphibian	0.913117647058824	0.769	0.166386604535125
Agalychnis terranova	Amphibian	0.954714285714286	0.877357142857143	0.194218000508722
Aglyptodactylus madagascariensis	Amphibian	0.9229	0.7731	0.166389962508585
Aglyptodactylus securifer	Amphibian	0.95675	0.88075	0.159707010916715
Alcalus baluensis	Amphibian	0.95	0.926777777777778	0.133645236829607
Alcalus tasanae	Amphibian	0.962789473684211	0.923684210526316	0.265044377495759
Alexteroon obstetricans	Amphibian	0.95675	0.94175	0.435437979562016
Allobates brunneus	Amphibian	0.971083333333333	0.933666666666667	0.203309854432622
Allobates caldwellae	Amphibian	0.9772	0.9581	0.299327222561042
Allobates cepedai	Amphibian	0.98345	0.95665	0.37084547405842
Allobates chalcopis	Amphibian	0.954473684210526	0.933684210526316	0.2037850556363
Allobates conspicuus	Amphibian	0.930736842105263	0.913578947368421	0.23487447142368
Allobates femoralis	Amphibian	0.945333333333333	0.766666666666667	0.30642701810267
Allobates granti	Amphibian	0.9594	0.885	0.274725649589241
Allobates insperatus	Amphibian	0.949846153846154	0.826307692307692	0.182261864053199
Allobates juanii	Amphibian	0.9762	0.94605	0.414472155315987
Allobates marchesianus	Amphibian	0.895714285714286	0.807571428571429	0.0733709496881654
Allobates masniger	Amphibian	0.9982	0.99565	0.452051423921092
Allobates niputidea	Amphibian	0.946631578947368	0.851894736842105	0.148104132747156
Allobates nunciatus	Amphibian	0.98855	0.98215	0.413250639597332
Allobates olfersioides	Amphibian	0.959875	0.8754375	0.103936843622768
Allobates paleovarzensis	Amphibian	0.925928571428571	0.853357142857143	0.183202706539245
Allobates sumtuosus	Amphibian	0.9430625	0.8783125	0.172751856086711
Allobates talamancae	Amphibian	0.934928571428571	0.800571428571429	0.171173763075538
Allobates tapajos	Amphibian	0.988111111111111	0.955777777777778	0.321121618704485
Allobates trilineatus	Amphibian	0.905	0.798	0.0655803639118423
Allobates zaparo	Amphibian	0.961894736842105	0.887263157894737	0.193604835228436
Allopaa hazarensis	Amphibian	0.9895	0.9823	0.230492506193112
Allophryne ruthveni	Amphibian	0.924923076923077	0.807307692307692	0.236387611941718
Alsodes barrioi	Amphibian	0.996666666666667	0.994777777777778	0.446947752069972
Alsodes cantillanensis	Amphibian	0.99165	0.987	0.341989591108722
Alsodes gargola	Amphibian	0.9821	0.9171	0.154999895271123
Alsodes hugoi	Amphibian	0.985473684210526	0.982105263157895	0.312829787538908
Alsodes montanus	Amphibian	0.969210526315789	0.935368421052632	0.167980354861228
Alsodes monticola	Amphibian	0.9643	0.89425	0.167946857541968
Alsodes nodosus	Amphibian	0.98645	0.9542	0.206345577735978
Alsodes norae	Amphibian	0.99255	0.98345	0.336129845302475
Alsodes pehuenche	Amphibian	0.99455	0.97895	0.280320532487962
Alsodes tumultuosus	Amphibian	0.958473684210526	0.933842105263158	0.224469945088593
Alsodes valdiviensis	Amphibian	0.954529411764706	0.924647058823529	0.138137525280522
Alsodes verrucosus	Amphibian	0.970055555555556	0.914	0.174781526202494
Altirana parkeri	Amphibian	0.9446	0.815533333333333	0.204346937827811
Alytes cisternasii	Amphibian	0.95	0.8106	0.481802510822511
Alytes dickhilleni	Amphibian	0.96525	0.85285	0.203034765301842
Alytes muletensis	Amphibian	0.9871	0.95405	0.319242745668686
Alytes obstetricans	Amphibian	0.9314	0.7776	0.533662936010972
Amazophrynella amazonicola	Amphibian	0.8976	0.8227	0.201212566481975
Amazophrynella bokermanni	Amphibian	0.982083333333333	0.973333333333333	0.301060273321029
Amazophrynella javierbustamantei	Amphibian	0.826545454545455	0.779363636363636	0.185207408230111
Amazophrynella manaos	Amphibian	0.979368421052632	0.976157894736842	0.323171562980659
Amazophrynella matses	Amphibian	0.9229	0.7798	0.158103407416115
Amazophrynella minuta	Amphibian	0.934333333333333	0.762	0.0932843570959221
Amazophrynella moisesii	Amphibian	0.960866666666667	0.952266666666667	0.215705216442424
Amazophrynella siona	Amphibian	0.929294117647059	0.826235294117647	0.223451253523342
Amazophrynella teko	Amphibian	0.9521875	0.927125	0.173509795526836
Amazophrynella vote	Amphibian	0.961888888888889	0.954222222222222	0.390717268007714
Amblystoma altamirani	Amphibian	0.9995	0.9989	0.619767731346014
Ambystoma altamirani	Amphibian	0.9701	0.8998	0.146620972401432
Ambystoma amblycephalum	Amphibian	0.9571875	0.91875	0.227974493112175
Ambystoma andersoni	Amphibian	0.998210526315789	0.997157894736842	0.550833485567329
Ambystoma annulatum	Amphibian	0.98	0.871	0.2891830698662
Ambystoma barbouri	Amphibian	0.96695	0.8782	0.318397660213886
Ambystoma bishopi	Amphibian	0.953571428571429	0.937142857142857	0.19449559665596
Ambystoma californiense	Amphibian	0.98725	0.93375	0.415293116350068
Ambystoma cingulatum	Amphibian	0.9701	0.9085	0.151132918438664
Ambystoma croceum	Amphibian	0.9976	0.9967	0.436600702063287
Ambystoma dumerilii	Amphibian	0.99575	0.98775	0.561277319183157
Ambystoma flavipiperatum	Amphibian	0.975833333333333	0.913055555555556	0.294777478966753
Ambystoma gracile	Amphibian	0.97925	0.91205	0.40280280144054
Ambystoma granulosum	Amphibian	0.98955	0.9687	0.293577954058049
Ambystoma jeffersonianum	Amphibian	0.936157894736842	0.792526315789474	0.4598501139543
Ambystoma laterale	Amphibian	0.9432	0.77375	0.497068051382626
Ambystoma leorae	Amphibian	0.99155	0.98985	0.393238019680919
Ambystoma lermaense	Amphibian	0.997	0.99085	0.400298687770268
Ambystoma mabeei	Amphibian	0.97195	0.88875	0.171132015081832
Ambystoma macrodactylum	Amphibian	0.950473684210526	0.793263157894737	0.471680714566511
Ambystoma maculatum	Amphibian	0.931705882352941	0.762941176470588	0.545162851461728
Ambystoma mavortium	Amphibian	0.9558	0.7974	0.527591415883979
Ambystoma mexicanum	Amphibian	0.99615	0.99115	0.467882284795207
Ambystoma opacum	Amphibian	0.9664	0.8232	0.514442421214551
Ambystoma ordinarium	Amphibian	0.96625	0.89835	0.159993687917043
Ambystoma platineum	Amphibian	0.97465	0.9223	0.194678631119243
Ambystoma rivulare	Amphibian	0.96955	0.93075	0.246706153772747
Ambystoma rivularis	Amphibian	0.9678	0.9318	0.164681150009069
Ambystoma rosaceum	Amphibian	0.9676	0.86325	0.229372275358096
Ambystoma talpoideum	Amphibian	0.96125	0.81175	0.42422100386687
Ambystoma taylori	Amphibian	0.996777777777778	0.992166666666667	0.594131744602578
Ambystoma texanum	Amphibian	0.939588235294118	0.775	0.500992237710443
Ambystoma tigrinum	Amphibian	0.9634	0.808	0.513608275110632
Ambystoma tremblayi	Amphibian	0.958714285714286	0.867857142857143	0.132151336697564
Ambystoma unisexual	Amphibian	0.94215	0.78375	0.369153201322842
Ambystoma velasci	Amphibian	0.9677	0.8698	0.224129000049845
Ameerega altamazonica	Amphibian	0.975307692307692	0.955384615384615	0.281065735372232
Ameerega bassleri	Amphibian	0.957882352941177	0.908352941176471	0.259194455044833
Ameerega berohoka	Amphibian	0.964842105263158	0.903157894736842	0.222471249324852
Ameerega bilinguis	Amphibian	0.9575	0.8512	0.255774277614326
Ameerega braccata	Amphibian	0.94575	0.8535625	0.189626835522014
Ameerega flavopicta	Amphibian	0.936733333333333	0.813866666666667	0.18653896430095
Ameerega hahneli	Amphibian	0.919071428571429	0.778071428571429	0.285524505682119
Ameerega macero	Amphibian	0.970111111111111	0.917	0.324365281312411
Ameerega munduruku	Amphibian	0.945352941176471	0.926058823529412	0.205256138186137
Ameerega parvula	Amphibian	0.920666666666667	0.816916666666667	0.0897281823589567
Ameerega pepperi	Amphibian	0.966058823529412	0.935470588235294	0.239751634061813
Ameerega petersi	Amphibian	0.925333333333333	0.922083333333333	0.266239672346415
Ameerega picta	Amphibian	0.94275	0.804125	0.130478952982149
Ameerega trivittata	Amphibian	0.9592	0.812	0.413058918968675
Amietia angolensis	Amphibian	0.90725	0.81375	0.141536254164502
Amietia chapini	Amphibian	0.974230769230769	0.968230769230769	0.394516482471468
Amietia delalandii	Amphibian	0.96175	0.838	0.39132847221628
Amietia desaegeri	Amphibian	0.948	0.899947368421053	0.255047748536011
Amietia dracomontana	Amphibian	0.9831	0.9603	0.181173214465838
Amietia fuscigula	Amphibian	0.96875	0.8624	0.412215854955433
Amietia hymenopus	Amphibian	0.9999	0.99945	0.589533588393479
Amietia johnstoni	Amphibian	0.998	0.995388888888889	0.523546990834648
Amietia moyerorum	Amphibian	0.9478	0.925	0.260698661761554
Amietia nutti	Amphibian	0.949944444444444	0.859166666666667	0.169917516857672
Amietia poyntoni	Amphibian	0.925181818181818	0.772545454545455	0.17473127236977
Amietia quecketti	Amphibian	0.968384615384615	0.924846153846154	0.219968762133724
Amietia ruwenzorica	Amphibian	0.959642857142857	0.934214285714286	0.187598320351259
Amietia umbraculata	Amphibian	0.9976	0.99535	0.462342341920309
Amietia vertebralis	Amphibian	0.984	0.9568	0.183998313046247
Amietia wittei	Amphibian	0.996947368421053	0.996210526315789	0.57127247843255
Amietophrynus asmarae	Amphibian	0.983	0.97325	0.394753740428324
Amietophrynus blanfordii	Amphibian	0.948166666666667	0.916055555555556	0.241239470702386
Amietophrynus brauni	Amphibian	0.983555555555556	0.960833333333333	0.325137349141672
Amietophrynus camerunensis	Amphibian	0.949545454545455	0.840090909090909	0.143861467781698
Amietophrynus funereus	Amphibian	0.928714285714286	0.857785714285714	0.224181864818033
Amietophrynus garmani	Amphibian	0.9336	0.7631	0.230326418439533
Amietophrynus gracilipes	Amphibian	0.912428571428571	0.788571428571429	0.0890459250649706
Amietophrynus gutturalis	Amphibian	0.945375	0.796375	0.28000401418812
Amietophrynus kerinyagae	Amphibian	0.957111111111111	0.948555555555556	0.243491680336883
Amietophrynus kisoloensis	Amphibian	0.974166666666667	0.957888888888889	0.227320592452006
Amietophrynus maculatus	Amphibian	0.9376	0.7756	0.219244373660874
Amietophrynus poweri	Amphibian	0.909125	0.82425	0.110261726296115
Amietophrynus rangeri	Amphibian	0.9298	0.7996	0.143566023183494
Amietophrynus regularis	Amphibian	0.93175	0.78475	0.200477397027513
Amietophrynus steindachneri	Amphibian	0.98725	0.97185	0.29360855672036
Amietophrynus superciliaris	Amphibian	0.965722222222222	0.933	0.195397948557403
Amietophrynus xeros	Amphibian	0.904	0.862	0.210474523360688
Amnirana albolabris	Amphibian	0.941	0.781333333333333	0.249825001678312
Amnirana amnicola	Amphibian	0.9501	0.8888	0.253666592158186
Amnirana darlingi	Amphibian	0.927857142857143	0.868642857142857	0.254075322982931
Amnirana galamensis	Amphibian	0.9032	0.7606	0.323826614761676
Amnirana lepus	Amphibian	0.946	0.865076923076923	0.126066997591247
Amnirana longipes	Amphibian	0.98645	0.96465	0.27148523858611
Amnirana nicobariensis	Amphibian	0.9558	0.883933333333333	0.126670740588595
Amolops afghanus	Amphibian	0.9522	0.8526	0.159899890178831
Amolops albispinus	Amphibian	0.997578947368421	0.995894736842105	0.375251232087537
Amolops bellulus	Amphibian	0.987	0.9501	0.286858066233754
Amolops chunganensis	Amphibian	0.924357142857143	0.775857142857143	0.229071830753447
Amolops cremnobatus	Amphibian	0.956473684210526	0.855789473684211	0.27802236694153
Amolops daiyunensis	Amphibian	0.914555555555556	0.825166666666667	0.126241098241702
Amolops daorum	Amphibian	0.984625	0.972625	0.314458445632493
Amolops gerutu	Amphibian	0.958846153846154	0.903769230769231	0.333882944265371
Amolops granulosus	Amphibian	0.933294117647059	0.800529411764706	0.128415165427031
Amolops hainanensis	Amphibian	0.9749	0.9034	0.142387192729663
Amolops hongkongensis	Amphibian	0.9778	0.90445	0.080528932230437
Amolops indoburmanensis	Amphibian	0.947894736842105	0.86	0.208041871373053
Amolops jinjiangensis	Amphibian	0.884375	0.80425	0.253633187275071
Amolops kangtingensis	Amphibian	0.949933333333333	0.919133333333333	0.3171130684765
Amolops larutensis	Amphibian	0.924764705882353	0.822882352941177	0.263103345365578
Amolops lifanensis	Amphibian	0.959705882352941	0.875705882352941	0.18746613485733
Amolops loloensis	Amphibian	0.9274	0.7786	0.147207883511619
Amolops mantzorum	Amphibian	0.937375	0.7808125	0.230181534648128
Amolops marmoratus	Amphibian	0.9271	0.7686	0.103640779139635
Amolops medogensis	Amphibian	0.96215	0.9375	0.342708623233672
Amolops monticola	Amphibian	0.883125	0.790625	0.262386481705942
Amolops nasicus	Amphibian	0.904142857142857	0.841285714285714	0.212838247073499
Amolops panhai	Amphibian	0.928125	0.8423125	0.0958345402271796
Amolops ricketti	Amphibian	0.947428571428571	0.784428571428571	0.330726720756276
Amolops sinensis	Amphibian	0.922272727272727	0.813636363636364	0.228785358535077
Amolops spinapectoralis	Amphibian	0.9448125	0.9151875	0.32888485511852
Amolops torrentis	Amphibian	0.98445	0.94155	0.19914208027156
Amolops tuberodepressus	Amphibian	0.931857142857143	0.847857142857143	0.151250588752015
Amolops viridimaculatus	Amphibian	0.963818181818182	0.860181818181818	0.231172341565048
Amolops wuyiensis	Amphibian	0.917727272727273	0.755454545454545	0.209540333964005
Amolops yatseni	Amphibian	0.960071428571429	0.948857142857143	0.291585852285926
Amphiuma means	Amphibian	0.947	0.8135	0.345198201778431
Amphiuma pholeter	Amphibian	0.9728	0.8992	0.147332302887482
Amphiuma tridactylum	Amphibian	0.954684210526316	0.834	0.191181777482145
Anaxyrus americanus	Amphibian	0.947714285714286	0.785142857142857	0.533706551099853
Anaxyrus baxteri	Amphibian	0.9816	0.9762	0.435654088780963
Anaxyrus boreas	Amphibian	0.95115	0.787	0.453272997524571
Anaxyrus californicus	Amphibian	0.9684	0.87775	0.183188520519972
Anaxyrus canorus	Amphibian	0.9936	0.9597	0.270099263646564
Anaxyrus cognatus	Amphibian	0.954625	0.817	0.52089513586667
Anaxyrus compactilis	Amphibian	0.956789473684211	0.847315789473684	0.191778551528841
Anaxyrus debilis	Amphibian	0.932277777777778	0.766722222222222	0.402889451815263
Anaxyrus exsul	Amphibian	0.9918	0.9759	0.354921154250364
Anaxyrus fowleri	Amphibian	0.940692307692308	0.773153846153846	0.488166672636475
Anaxyrus hemiophrys	Amphibian	0.953111111111111	0.798777777777778	0.228643121338911
Anaxyrus houstonensis	Amphibian	0.9978	0.99135	0.47721118313884
Anaxyrus kelloggi	Amphibian	0.9512	0.88155	0.140569357004934
Anaxyrus mexicanus	Amphibian	0.956555555555555	0.892666666666667	0.156000778914897
Anaxyrus microscaphus	Amphibian	0.976882352941176	0.879882352941176	0.417206531611026
Anaxyrus nelsoni	Amphibian	0.9937	0.9786	0.303523956377413
Anaxyrus punctatus	Amphibian	0.9638	0.8222	0.518609796308078
Anaxyrus quercicus	Amphibian	0.95845	0.8446	0.332565348583822
Anaxyrus retiformis	Amphibian	0.96375	0.86365	0.172517990343242
Anaxyrus speciosus	Amphibian	0.94935	0.80995	0.574285571403865
Anaxyrus terrestris	Amphibian	0.95855	0.83	0.464470931160874
Anaxyrus woodhousii	Amphibian	0.946	0.785444444444444	0.522087194176914
Andinobates bombetes	Amphibian	0.97515	0.9099	0.2491518840719
Andinobates cassidyhornae	Amphibian	0.9761875	0.942875	0.286648671835123
Andinobates daleswansoni	Amphibian	0.9907	0.9763	0.436664452883505
Andinobates fulguritus	Amphibian	0.94525	0.838083333333333	0.256069803906341
Andinobates minutus	Amphibian	0.963055555555556	0.860944444444445	0.118080170250197
Andinobates opisthomelas	Amphibian	0.9704	0.90645	0.180021633766678
Andinobates victimatus	Amphibian	0.9605	0.9286875	0.30934966078558
Andinobates virolinensis	Amphibian	0.95175	0.89375	0.190558515931076
Andrias davidianus	Amphibian	0.922846153846154	0.764615384615385	0.395647657884194
Aneides aeneus	Amphibian	0.9614	0.8497	0.409793495501204
Aneides caryaensis	Amphibian	0.9953	0.98405	0.33633728520099
Aneides ferreus	Amphibian	0.98485	0.9239	0.292232305676488
Aneides flavipunctatus	Amphibian	0.98575	0.92005	0.40286603326872
Aneides hardii	Amphibian	0.9877	0.94025	0.187688872729572
Aneides hardyi	Amphibian	0.99655	0.99	0.44921315157901
Aneides iecanus	Amphibian	0.9922	0.959	0.147176309315578
Aneides klamathensis	Amphibian	0.97895	0.9033	0.157809766976694
Aneides lugubris	Amphibian	0.98165	0.90715	0.438641322097848
Aneides niger	Amphibian	0.99745	0.97485	0.251581177058146
Aneides vagrans	Amphibian	0.99095	0.94075	0.333980157470889
Anhydrophryne hewitti	Amphibian	0.972611111111111	0.942388888888889	0.343639032461343
Anhydrophryne rattrayi	Amphibian	0.978052631578947	0.944157894736842	0.357110950302098
Anodonthyla boulengerii	Amphibian	0.935	0.78425	0.121559789238894
Anodonthyla emilei	Amphibian	0.99505	0.99245	0.516654117470913
Anodonthyla hutchisoni	Amphibian	0.986777777777778	0.986555555555556	0.428235571132418
Anodonthyla montana	Amphibian	0.97845	0.95835	0.132174628563293
Anodonthyla moramora	Amphibian	0.99275	0.98265	0.370837501341643
Anodonthyla nigrigularis	Amphibian	0.9916	0.98365	0.304822232168406
Anodonthyla pollicaris	Amphibian	0.98825	0.97775	0.417655848216135
Anomaloglossus baeobatrachus	Amphibian	0.947666666666667	0.817722222222222	0.122708575114332
Anomaloglossus beebei	Amphibian	0.97905	0.93975	0.254763534700148
Anomaloglossus degranvillei	Amphibian	0.946133333333333	0.8968	0.214346349054116
Anomaloglossus kaiei	Amphibian	0.989	0.972210526315789	0.446019754013595
Anomaloglossus megacephalus	Amphibian	0.989166666666667	0.975833333333333	0.406129407067532
Anomaloglossus praderioi	Amphibian	0.894529411764706	0.857705882352941	0.325436798185472
Anomaloglossus stepheni	Amphibian	0.947526315789474	0.895842105263158	0.20394585586044
Anomaloglossus surinamensis	Amphibian	0.939166666666667	0.886166666666667	0.332424721454504
Anotheca spinosa	Amphibian	0.955846153846154	0.838153846153846	0.176673212989376
Ansonia hanitschi	Amphibian	0.967	0.954473684210526	0.183629922500091
Ansonia kraensis	Amphibian	0.949071428571429	0.925928571428571	0.318015961777681
Ansonia leptopus	Amphibian	0.9459375	0.898	0.243729469308614
Ansonia longidigita	Amphibian	0.903916666666667	0.84875	0.271974979699784
Ansonia mcgregori	Amphibian	0.9721	0.92555	0.31499114674906
Ansonia minuta	Amphibian	0.989923076923077	0.974461538461538	0.382039187336391
Ansonia muelleri	Amphibian	0.955789473684211	0.878526315789474	0.183792280279933
Ansonia spinulifer	Amphibian	0.908333333333333	0.783833333333333	0.125959074717124
Ansonia thinthinae	Amphibian	0.956263157894737	0.905894736842105	0.302773012735079
Aparasphenodon bokermanni	Amphibian	0.992421052631579	0.990894736842105	0.315981289620517
Aparasphenodon brunoi	Amphibian	0.9702	0.8907	0.08037940208945
Aplastodiscus albofrenatus	Amphibian	0.965947368421053	0.914894736842105	0.169732164845913
Aplastodiscus albosignatus	Amphibian	0.974368421052632	0.885578947368421	0.145522447353478
Aplastodiscus arildae	Amphibian	0.930933333333333	0.7842	0.148180723889311
Aplastodiscus callipygius	Amphibian	0.943235294117647	0.906117647058823	0.136938472502284
Aplastodiscus cavicola	Amphibian	0.945266666666667	0.833733333333333	0.162972882296487
Aplastodiscus cochranae	Amphibian	0.9584375	0.91575	0.179646908066817
Aplastodiscus ehrhardti	Amphibian	0.967777777777778	0.886111111111111	0.132258131356349
Aplastodiscus eugenioi	Amphibian	0.97175	0.9185	0.217895540893872
Aplastodiscus ibirapitanga	Amphibian	0.932666666666667	0.86725	0.245620400516044
Aplastodiscus leucopygius	Amphibian	0.9451	0.8262	0.123499277819412
Aplastodiscus perviridis	Amphibian	0.94085	0.80805	0.185739017729485
Aplastodiscus sibilatus	Amphibian	0.98	0.973388888888889	0.354086393132301
Aplastodiscus weygoldti	Amphibian	0.9496875	0.86575	0.226248997104642
Aquiloeurycea cafetalera	Amphibian	0.9829	0.9407	0.245786031118358
Aquiloeurycea cephalica	Amphibian	0.9384	0.8359	0.171601148457031
Aquiloeurycea galeanae	Amphibian	0.97065	0.91645	0.232718866509492
Aquiloeurycea scandens	Amphibian	0.9910625	0.9736875	0.352622877542435
Arcovomer passarellii	Amphibian	0.99275	0.97415	0.236749336610407
Arenophryne rotunda	Amphibian	0.997	0.994052631578947	0.323407163587031
Arenophryne xiphorhyncha	Amphibian	0.996263157894737	0.993947368421053	0.401723571764836
Aromobates ericksonae	Amphibian	0.968777777777778	0.966944444444444	0.348224093683677
Arthroleptella bicolor	Amphibian	0.99925	0.99865	0.446825196183693
Arthroleptella drewesii	Amphibian	0.989	0.98435	0.362130722633835
Arthroleptella hewitti	Amphibian	0.971785714285714	0.953071428571429	0.203676035711689
Arthroleptella landdrosia	Amphibian	0.99755	0.9952	0.46857158160947
Arthroleptella lightfooti	Amphibian	0.9938	0.97525	0.282284811245024
Arthroleptella rugosa	Amphibian	0.99775	0.99445	0.494497563774712
Arthroleptella villiersi	Amphibian	0.9668	0.9327	0.128862285622485
Arthroleptides martiensseni	Amphibian	0.975789473684211	0.947368421052632	0.311429358705087
Arthroleptides yakusini	Amphibian	0.9734	0.9732	0.302055818868251
Arthroleptis adelphus	Amphibian	0.920363636363636	0.753545454545455	0.0807694870199917
Arthroleptis affinis	Amphibian	0.9470625	0.9070625	0.243670416986825
Arthroleptis bioko	Amphibian	0.995444444444444	0.994166666666667	0.36602575378645
Arthroleptis bivittatus	Amphibian	0.990736842105263	0.977210526315789	0.493993535874455
Arthroleptis brevipes	Amphibian	0.99495	0.98975	0.373269108287658
Arthroleptis francei	Amphibian	0.998789473684211	0.996578947368421	0.49128397661991
Arthroleptis palava	Amphibian	0.973823529411765	0.963764705882353	0.231687255351724
Arthroleptis perreti	Amphibian	0.99795	0.9953	0.507381837463001
Arthroleptis poecilonotus	Amphibian	0.933333333333333	0.800055555555556	0.230609576217602
Arthroleptis reichei	Amphibian	0.972882352941176	0.956235294117647	0.394566602838565
Arthroleptis schubotzi	Amphibian	0.990210526315789	0.983421052631579	0.309360197245642
Arthroleptis stenodactylus	Amphibian	0.941	0.7692	0.184283305122665
Arthroleptis sylvaticus	Amphibian	0.93325	0.7844375	0.10318797763268
Arthroleptis taeniatus	Amphibian	0.933272727272727	0.834818181818182	0.228243959862552
Arthroleptis variabilis	Amphibian	0.920833333333333	0.771333333333333	0.195707604397283
Arthroleptis wahlbergii	Amphibian	0.9826	0.9252	0.200217306687124
Arthroleptis xenochirus	Amphibian	0.9418	0.871466666666667	0.163309980543202
Arthroleptis xenodactyloides	Amphibian	0.935894736842105	0.815631578947368	0.143874253904095
Arthroleptis xenodactylus	Amphibian	0.962384615384615	0.929230769230769	0.241796411170039
Ascaphus montanus	Amphibian	0.955631578947368	0.838578947368421	0.16749642264866
Ascaphus truei	Amphibian	0.9725	0.89505	0.458791895868159
Assa darlingtoni	Amphibian	0.9971	0.97035	0.285158443555628
Asterophrys turpicola	Amphibian	0.993722222222222	0.989277777777778	0.282788113376496
Astylosternus batesi	Amphibian	0.930277777777778	0.787555555555556	0.149273866270073
Astylosternus diadematus	Amphibian	0.978333333333333	0.947388888888889	0.259555170732125
Astylosternus laurenti	Amphibian	0.982444444444444	0.964055555555556	0.286720083743031
Astylosternus montanus	Amphibian	0.980473684210526	0.965	0.421563408621022
Astylosternus occidentalis	Amphibian	0.965157894736842	0.892894736842105	0.16773647368701
Astylosternus perreti	Amphibian	0.99475	0.97965	0.484424993125922
Astylosternus rheophilus	Amphibian	0.967	0.93945	0.435860446625715
Atelognathus nitoi	Amphibian	0.990368421052632	0.977789473684211	0.348746374927482
Atelognathus patagonicus	Amphibian	0.99735	0.99195	0.451123888494374
Atelognathus praebasalticus	Amphibian	0.99695	0.99185	0.340802253814643
Atelognathus solitarius	Amphibian	0.974222222222222	0.954833333333333	0.44787500911154
Atelopus bomolochos	Amphibian	0.941066666666667	0.8564	0.148765660375972
Atelopus carrikeri	Amphibian	0.977411764705882	0.952823529411765	0.124082254976818
Atelopus chiriquiensis	Amphibian	0.93235	0.85735	0.247883661937949
Atelopus coynei	Amphibian	0.982411764705882	0.981294117647059	0.457038928399201
Atelopus cruciger	Amphibian	0.971642857142857	0.921142857142857	0.308917827747084
Atelopus ebenoides	Amphibian	0.965230769230769	0.942230769230769	0.247309333792021
Atelopus elegans	Amphibian	0.972166666666667	0.946555555555556	0.269180756747973
Atelopus exiguus	Amphibian	0.975210526315789	0.947842105263158	0.192803434817866
Atelopus flavescens	Amphibian	0.973736842105263	0.914631578947368	0.160663199110412
Atelopus franciscus	Amphibian	0.9623	0.87815	0.101050839741962
Atelopus fronterizo	Amphibian	0.954090909090909	0.934454545454545	0.221174633959234
Atelopus glyphus	Amphibian	0.918875	0.8373125	0.307135729253513
Atelopus hoogmoedi	Amphibian	0.939363636363636	0.825454545454545	0.12168384302444
Atelopus ignescens	Amphibian	0.96485	0.8979	0.18882655166917
Atelopus laetissimus	Amphibian	0.9259375	0.81875	0.25106484561673
Atelopus limosus	Amphibian	0.946428571428571	0.896428571428571	0.235845830016912
Atelopus longirostris	Amphibian	0.97865	0.94625	0.289034958735686
Atelopus manauensis	Amphibian	0.99065	0.9607	0.287591712799804
Atelopus mindoensis	Amphibian	0.9964	0.99355	0.370987471367221
Atelopus muisca	Amphibian	0.982842105263158	0.977789473684211	0.416429711386215
Atelopus nahumae	Amphibian	0.94	0.911066666666667	0.290806830255684
Atelopus nanay	Amphibian	0.947375	0.927125	0.154528241193209
Atelopus nicefori	Amphibian	0.977444444444444	0.946944444444444	0.375287934167075
Atelopus palmatus	Amphibian	0.955421052631579	0.911684210526316	0.174474294941405
Atelopus pastuso	Amphibian	0.99375	0.98805	0.343527242580452
Atelopus peruensis	Amphibian	0.96875	0.95075	0.296557017564137
Atelopus petersi	Amphibian	0.988882352941176	0.986470588235294	0.324261791662825
Atelopus podocarpus	Amphibian	0.961647058823529	0.947411764705882	0.200959150443493
Atelopus pulcher	Amphibian	0.955266666666667	0.881866666666667	0.231150844433301
Atelopus quimbaya	Amphibian	0.973055555555556	0.954277777777778	0.285149786419044
Atelopus senex	Amphibian	0.993176470588235	0.987529411764706	0.440037766900316
Atelopus sernai	Amphibian	0.963823529411765	0.93	0.177735849004559
Atelopus spumarius	Amphibian	0.951333333333333	0.8174	0.214179325559631
Atelopus spurrelli	Amphibian	0.94715	0.8956	0.314726297498166
Atelopus subornatus	Amphibian	0.97345	0.9458	0.156856789247617
Atelopus varius	Amphibian	0.926666666666667	0.7822	0.16969732535431
Atelopus walkeri	Amphibian	0.9879	0.9768	0.305218186939341
Atelopus zeteki	Amphibian	0.975222222222222	0.948	0.301606613285359
Atlantihyla spinipollex	Amphibian	0.947823529411765	0.904	0.257947244601015
Atympanophrys shapingensis	Amphibian	0.906923076923077	0.778692307692308	0.11522274749058
Aubria masako	Amphibian	0.9495	0.8953125	0.107308386543117
Aubria subsigillata	Amphibian	0.9544375	0.9220625	0.200264786414323
Austrochaperina adelphe	Amphibian	0.9889	0.9287	0.303103312792865
Austrochaperina derongo	Amphibian	0.958588235294118	0.932117647058823	0.249010908634383
Austrochaperina fryi	Amphibian	0.99325	0.95555	0.241580229773378
Austrochaperina gracilipes	Amphibian	0.95785	0.8592	0.13877201361477
Austrochaperina palmipes	Amphibian	0.957642857142857	0.920285714285714	0.16399200189037
Austrochaperina pluvialis	Amphibian	0.99245	0.9621	0.232867742404156
Austrochaperina robusta	Amphibian	0.9945	0.9661	0.245672499409394
Babina adenopleura	Amphibian	0.98785	0.93495	0.236983066087065
Babina chapaensis	Amphibian	0.9649	0.92425	0.244261450656654
Babina okinavana	Amphibian	0.9105	0.8915	0.170675531998179
Babina pleuraden	Amphibian	0.9639	0.91335	0.230793784528094
Barbarophryne brongersmai	Amphibian	0.903444444444444	0.774222222222222	0.153937089348986
Barbourula busuangensis	Amphibian	0.97765	0.95495	0.214146568115919
Barycholos pulcher	Amphibian	0.9572	0.8593	0.139219571764019
Barycholos ternetzi	Amphibian	0.927	0.767642857142857	0.148892159582166
Batrachoseps altasierrae	Amphibian	0.98745	0.94975	0.171249228004057
Batrachoseps aridus	Amphibian	0.988555555555556	0.971444444444444	0.310573297094393
Batrachoseps attenuatus	Amphibian	0.985	0.9033	0.452454781792797
Batrachoseps bramei	Amphibian	0.988666666666667	0.954444444444444	0.291600450567276
Batrachoseps campi	Amphibian	0.9968	0.9872	0.339059393414685
Batrachoseps diabolicus	Amphibian	0.99645	0.9744	0.30182540362721
Batrachoseps gabrieli	Amphibian	0.99185	0.95325	0.15480590415453
Batrachoseps gavilanensis	Amphibian	0.98485	0.93905	0.333912806521024
Batrachoseps gregarius	Amphibian	0.9842	0.9273	0.258349057844205
Batrachoseps incognitus	Amphibian	0.9939	0.9827	0.340971684072133
Batrachoseps kawia	Amphibian	0.98945	0.96115	0.237867654953989
Batrachoseps luciae	Amphibian	0.992	0.9633	0.252527220373807
Batrachoseps major	Amphibian	0.9887	0.9379	0.392821036258305
Batrachoseps minor	Amphibian	0.99135	0.9794	0.305427984413684
Batrachoseps nigriventris	Amphibian	0.9851	0.9091	0.501740811906789
Batrachoseps pacificus	Amphibian	0.9797	0.93155	0.179484266350348
Batrachoseps regius	Amphibian	0.9885	0.96955	0.212700321722934
Batrachoseps relictus	Amphibian	0.98275	0.9142	0.130596769289451
Batrachoseps robustus	Amphibian	0.9936	0.9711	0.259206425261602
Batrachoseps simatus	Amphibian	0.98655	0.93695	0.187111767672901
Batrachoseps stebbinsi	Amphibian	0.9851	0.95695	0.180702669798197
Batrachoseps wrighti	Amphibian	0.98275	0.9205	0.206634468746089
Batrachuperus daochengensis	Amphibian	0.963470588235294	0.919117647058823	0.24264948524361
Batrachuperus karlschmidti	Amphibian	0.942894736842105	0.824631578947368	0.142420138861613
Batrachuperus londongensis	Amphibian	0.960375	0.8795625	0.271591186581973
Batrachuperus longdongensis	Amphibian	0.912928571428571	0.8405	0.169834318244679
Batrachuperus pinchonii	Amphibian	0.929142857142857	0.773714285714286	0.26188482899285
Batrachuperus taibaiensis	Amphibian	0.958473684210526	0.863736842105263	0.155975262707931
Batrachuperus tibetanus	Amphibian	0.938266666666667	0.769533333333333	0.278574481519814
Batrachuperus yenyuanensis	Amphibian	0.952210526315789	0.869157894736842	0.152142906583044
Batrachyla antartandica	Amphibian	0.952368421052632	0.858421052631579	0.0806645322258123
Batrachyla leptopus	Amphibian	0.9731	0.89035	0.182932963934434
Batrachyla taeniata	Amphibian	0.9727	0.89005	0.177154254299389
Batrachylodes trossulus	Amphibian	0.884111111111111	0.849333333333333	0.142823157973523
Batrachylodes vertebralis	Amphibian	0.952	0.892	0.139869595600823
Beddomixalus bijui	Amphibian	0.954789473684211	0.938105263157895	0.317048166434382
Blommersia blommersae	Amphibian	0.94375	0.80275	0.196733202666644
Blommersia domerguei	Amphibian	0.925888888888889	0.864777777777778	0.0868181473185937
Blommersia galani	Amphibian	0.996368421052632	0.993684210526316	0.389576348246472
Blommersia grandisonae	Amphibian	0.950272727272727	0.838909090909091	0.100394968383246
Blommersia sarotra	Amphibian	0.977588235294118	0.954823529411765	0.312970476003965
Blommersia transmarina	Amphibian	0.99665	0.9836	0.415162666057047
Blommersia wittei	Amphibian	0.9355	0.8225	0.183056764880542
Blythophryne beryet	Amphibian	0.988222222222222	0.9745	0.314257032363916
Boana albomarginata	Amphibian	0.9776	0.885	0.223296826839301
Boana albopunctata	Amphibian	0.934071428571429	0.786428571428571	0.258723091098769
Boana alfaroi	Amphibian	0.966166666666667	0.943333333333333	0.197226699467771
Boana almendarizae	Amphibian	0.970470588235294	0.896235294117647	0.0995615177976486
Boana atlantica	Amphibian	0.9649375	0.956375	0.226695557613032
Boana bischoffi	Amphibian	0.952578947368421	0.839789473684211	0.133724991870645
Boana boans	Amphibian	0.9404	0.7824	0.336640117679256
Boana caiapo	Amphibian	0.9870625	0.9596875	0.288528642767028
Boana caingua	Amphibian	0.89225	0.75375	0.145625113824608
Boana calcarata	Amphibian	0.9074	0.7667	0.106725256362048
Boana cinerascens	Amphibian	0.9165	0.72625	0.266275202849537
Boana cordobae	Amphibian	0.975526315789474	0.937315789473684	0.218660930579654
Boana crepitans	Amphibian	0.936923076923077	0.776846153846154	0.224906729208991
Boana curupi	Amphibian	0.9609	0.9114	0.127243372654495
Boana exastis	Amphibian	0.989133333333333	0.9856	0.488582314770076
Boana faber	Amphibian	0.95765	0.82245	0.262718798321643
Boana fasciata	Amphibian	0.888666666666667	0.755	0.170139254884997
Boana geographica	Amphibian	0.938	0.762	0.243727365689866
Boana heilprini	Amphibian	0.961583333333333	0.958666666666667	0.301982739706736
Boana icamiaba	Amphibian	0.9336	0.8681	0.189793715367441
Boana joaquini	Amphibian	0.97925	0.96	0.277422502653317
Boana lanciformis	Amphibian	0.939833333333333	0.782333333333333	0.292749600714629
Boana leptolineata	Amphibian	0.962894736842105	0.890473684210526	0.128621764228421
Boana lundii	Amphibian	0.952333333333333	0.848466666666667	0.175722693423811
Boana maculateralis	Amphibian	0.864666666666667	0.733333333333333	0.0245085011662724
Boana marginata	Amphibian	0.9538125	0.876	0.123334062777791
Boana microderma	Amphibian	0.963	0.9115	0.189429586691552
Boana multifasciata	Amphibian	0.887166666666667	0.765666666666667	0.244116598509
Boana nympha	Amphibian	0.915090909090909	0.796	0.186510639252054
Boana pardalis	Amphibian	0.952285714285714	0.812071428571429	0.188311952242176
Boana pellucens	Amphibian	0.98125	0.9009	0.155942266695983
Boana picturata	Amphibian	0.967421052631579	0.883368421052632	0.21971355258486
Boana platanera	Amphibian	0.935333333333333	0.7755	0.08899427828551
Boana polytaenia	Amphibian	0.927	0.772	0.122821485000841
Boana prasina	Amphibian	0.9515	0.8435	0.119076979638195
Boana pugnax	Amphibian	0.9702	0.8534	0.324962808128562
Boana pulchella	Amphibian	0.94055	0.7853	0.306318234829057
Boana punctata	Amphibian	0.942833333333333	0.792166666666667	0.261774051550224
Boana raniceps	Amphibian	0.946	0.7875	0.291911521377659
Boana riojana	Amphibian	0.9546	0.83915	0.159410643234671
Boana rosenbergi	Amphibian	0.937894736842105	0.799947368421053	0.256802163527872
Boana rufitela	Amphibian	0.955526315789474	0.82421052631579	0.156295473594511
Boana semiguttata	Amphibian	0.964647058823529	0.929117647058823	0.308211771492929
Boana semilineata	Amphibian	0.96335	0.858	0.176806882002197
Boana steinbachi	Amphibian	0.933933333333333	0.885533333333333	0.257607652538355
Boana stellae	Amphibian	0.954	0.939625	0.425362818149626
Boana tetete	Amphibian	0.967666666666667	0.940333333333333	0.277662029715025
Boana wavrini	Amphibian	0.96195	0.87425	0.153612507020105
Boana xerophylla	Amphibian	0.9394	0.7628	0.303543491752563
Boehmantis microtympanum	Amphibian	0.98775	0.9618	0.28818331531056
Bokermannohyla ahenea	Amphibian	0.988789473684211	0.976421052631579	0.423636669259207
Bokermannohyla alvarengai	Amphibian	0.960529411764706	0.868352941176471	0.183861399007922
Bokermannohyla astartea	Amphibian	0.973894736842105	0.935473684210526	0.256797508838483
Bokermannohyla capra	Amphibian	0.977736842105263	0.957157894736842	0.174497634708041
Bokermannohyla caramaschii	Amphibian	0.9808	0.92445	0.2237159636111
Bokermannohyla carvalhoi	Amphibian	0.937833333333333	0.868277777777778	0.138786033744451
Bokermannohyla circumdata	Amphibian	0.9461	0.8176	0.198608852143158
Bokermannohyla flavopicta	Amphibian	0.977470588235294	0.958235294117647	0.332946489025625
Bokermannohyla hylax	Amphibian	0.97565	0.9142	0.182058863934172
Bokermannohyla ibitipoca	Amphibian	0.97185	0.9485	0.200912031401323
Bokermannohyla izecksohni	Amphibian	0.952133333333333	0.935066666666667	0.34942494703981
Bokermannohyla luctuosa	Amphibian	0.97085	0.91225	0.152405959700925
Bokermannohyla martinsi	Amphibian	0.971473684210526	0.954842105263158	0.365166446567755
Bokermannohyla nanuzae	Amphibian	0.954764705882353	0.887117647058824	0.215322306000759
Bokermannohyla oxente	Amphibian	0.954	0.942333333333333	0.318242704256078
Bokermannohyla pseudopseudis	Amphibian	0.9384	0.924933333333333	0.220717578582501
Bokermannohyla sapiranga	Amphibian	0.945384615384615	0.870076923076923	0.234370258819905
Bokermannohyla saxicola	Amphibian	0.94425	0.867625	0.194020468158884
Bolitoglossa adspersa	Amphibian	0.95955	0.8964	0.168921003528132
Bolitoglossa alberchi	Amphibian	0.948421052631579	0.850526315789474	0.240425985192291
Bolitoglossa altamazonica	Amphibian	0.938153846153846	0.796153846153846	0.171262113057198
Bolitoglossa alvaradoi	Amphibian	0.985	0.975857142857143	0.401551077903527
Bolitoglossa biseriata	Amphibian	0.940230769230769	0.805692307692308	0.0991241594448072
Bolitoglossa cataguana	Amphibian	0.9863125	0.963125	0.257710970641877
Bolitoglossa celaque	Amphibian	0.982368421052632	0.941263157894737	0.131363547521434
Bolitoglossa cerroensis	Amphibian	0.995	0.9804	0.478146519406832
Bolitoglossa chica	Amphibian	0.981789473684211	0.965842105263158	0.382522491452612
Bolitoglossa colonnea	Amphibian	0.955875	0.838875	0.16547411170649
Bolitoglossa conanti	Amphibian	0.96895	0.89415	0.144181519966301
Bolitoglossa copinhorum	Amphibian	0.979647058823529	0.976764705882353	0.337339935344585
Bolitoglossa cuchumatana	Amphibian	0.9935	0.9801	0.378371916353243
Bolitoglossa diaphora	Amphibian	0.9839	0.9469	0.256298415551096
Bolitoglossa dofleini	Amphibian	0.947818181818182	0.843727272727273	0.135250549425227
Bolitoglossa dunni	Amphibian	0.971315789473684	0.965052631578947	0.379627535817887
Bolitoglossa engelhardti	Amphibian	0.9775	0.9186	0.191099354298294
Bolitoglossa equatoriana	Amphibian	0.944823529411765	0.856294117647059	0.212768781035177
Bolitoglossa flavimembris	Amphibian	0.9898	0.95935	0.239166949291891
Bolitoglossa flaviventris	Amphibian	0.96695	0.9281	0.323203537993721
Bolitoglossa franklini	Amphibian	0.98815	0.9283	0.183035490065201
Bolitoglossa guaneae	Amphibian	0.962181818181818	0.921363636363636	0.276828217620386
Bolitoglossa hartwegi	Amphibian	0.9561	0.85945	0.157363840963719
Bolitoglossa heiroreias	Amphibian	0.942071428571429	0.9145	0.284903021518243
Bolitoglossa helmrichi	Amphibian	0.9881	0.9391	0.269139452955862
Bolitoglossa hypacra	Amphibian	0.9592	0.9161	0.311846348589063
Bolitoglossa lignicolor	Amphibian	0.923176470588235	0.801294117647059	0.169637834363175
Bolitoglossa lincolni	Amphibian	0.9699	0.89825	0.138856523332711
Bolitoglossa longissima	Amphibian	0.988153846153846	0.983846153846154	0.411504601405357
Bolitoglossa lozanoi	Amphibian	0.96175	0.84495	0.162459265418964
Bolitoglossa macrinii	Amphibian	0.94	0.842157894736842	0.247869940070584
Bolitoglossa marmorea	Amphibian	0.9981	0.99745	0.636646312628115
Bolitoglossa medemi	Amphibian	0.962818181818182	0.911545454545455	0.105704235184112
Bolitoglossa meliana	Amphibian	0.982052631578947	0.972736842105263	0.149066158357717
Bolitoglossa mexicana	Amphibian	0.94825	0.7885	0.191609344437382
Bolitoglossa minutula	Amphibian	0.98795	0.9792	0.327437843233939
Bolitoglossa mombachoensis	Amphibian	0.983789473684211	0.968052631578947	0.298876678947676
Bolitoglossa morio	Amphibian	0.98345	0.94785	0.169993683239552
Bolitoglossa mulleri	Amphibian	0.94721052631579	0.905210526315789	0.183552662705762
Bolitoglossa nicefori	Amphibian	0.9611	0.87975	0.180792112474362
Bolitoglossa nympha	Amphibian	0.920416666666667	0.825916666666667	0.0947205631617561
Bolitoglossa occidentalis	Amphibian	0.948153846153846	0.825769230769231	0.25569851426813
Bolitoglossa odonnelli	Amphibian	0.915923076923077	0.834153846153846	0.297789479590809
Bolitoglossa oresbia	Amphibian	0.940210526315789	0.871315789473684	0.278734991414211
Bolitoglossa palmata	Amphibian	0.976375	0.949	0.417823766661863
Bolitoglossa pandi	Amphibian	0.986166666666667	0.985722222222222	0.402682644671163
Bolitoglossa paraensis	Amphibian	0.997666666666667	0.993866666666667	0.469816699837496
Bolitoglossa peruviana	Amphibian	0.92925	0.7765	0.220156677954225
Bolitoglossa pesrubra	Amphibian	0.9764	0.94755	0.235648812031143
Bolitoglossa phalarosoma	Amphibian	0.949142857142857	0.888285714285714	0.129340120442974
Bolitoglossa platydactyla	Amphibian	0.9635	0.85935	0.205820061678335
Bolitoglossa porrasorum	Amphibian	0.919375	0.78025	0.145666204934753
Bolitoglossa ramosi	Amphibian	0.954764705882353	0.863647058823529	0.140957050466054
Bolitoglossa riletti	Amphibian	0.9767	0.95905	0.377101764503187
Bolitoglossa robusta	Amphibian	0.936941176470588	0.830470588235294	0.123499089905539
Bolitoglossa rostrata	Amphibian	0.97855	0.92205	0.168749949659641
Bolitoglossa rufescens	Amphibian	0.941076923076923	0.771615384615385	0.288629603058371
Bolitoglossa salvinii	Amphibian	0.9874	0.9719	0.345846914916917
Bolitoglossa savagei	Amphibian	0.98435	0.9633	0.324395164289162
Bolitoglossa schizodactyla	Amphibian	0.917555555555556	0.840333333333333	0.325757072708628
Bolitoglossa sima	Amphibian	0.980105263157895	0.965157894736842	0.321369134392078
Bolitoglossa sooyorum	Amphibian	0.974388888888889	0.941944444444444	0.508400733602922
Bolitoglossa striatula	Amphibian	0.954	0.827333333333333	0.0940180889575629
Bolitoglossa stuarti	Amphibian	0.9415625	0.8678125	0.299105687164483
Bolitoglossa subpalmata	Amphibian	0.98355	0.93065	0.155631751343369
Bolitoglossa synoria	Amphibian	0.995157894736842	0.992	0.530691071782913
Bolitoglossa tatamae	Amphibian	0.9941	0.99225	0.367071251387372
Bolitoglossa tica	Amphibian	0.991470588235294	0.979588235294118	0.313928234930425
Bolitoglossa vallecula	Amphibian	0.9583	0.87055	0.151727704292538
Bolitoglossa walkeri	Amphibian	0.965526315789474	0.894631578947368	0.242856955114308
Bolitoglossa xibalba	Amphibian	0.977833333333333	0.977055555555556	0.402222417004961
Bolitoglossa yariguiensis	Amphibian	0.931181818181818	0.916545454545455	0.347474950953357
Bolitoglossa yucatana	Amphibian	0.937555555555556	0.7855	0.18227864006084
Bolitoglossa zacapensis	Amphibian	0.99535	0.98935	0.556196434663213
Bolitoglossa zapoteca	Amphibian	0.940470588235294	0.918411764705882	0.209712758694106
Bombina bombina	Amphibian	0.938642857142857	0.777571428571429	0.536178648895646
Bombina fortinuptialis	Amphibian	0.9684375	0.911625	0.232368632582085
Bombina lichuanensis	Amphibian	0.961315789473684	0.904631578947368	0.218252774228014
Bombina maxima	Amphibian	0.94355	0.80295	0.189303348274649
Bombina microdeladigitora	Amphibian	0.9272	0.7871	0.164189256259269
Bombina orientalis	Amphibian	0.979	0.89965	0.516463877347126
Bombina variegata	Amphibian	0.944769230769231	0.782461538461538	0.505244725524759
Boophis albilabris	Amphibian	0.927764705882353	0.806411764705882	0.210851129198452
Boophis albipunctatus	Amphibian	0.956705882352941	0.877764705882353	0.234133948925237
Boophis andohahela	Amphibian	0.944117647058824	0.900235294117647	0.188415272376574
Boophis andreonei	Amphibian	0.9553125	0.9215	0.220991802462998
Boophis ankaratra	Amphibian	0.968842105263158	0.920263157894737	0.207651601729132
Boophis axelmeyeri	Amphibian	0.936	0.8792	0.201944950336444
Boophis blommersae	Amphibian	0.983933333333333	0.962666666666667	0.272054266776366
Boophis boehmei	Amphibian	0.927947368421053	0.818684210526316	0.158167821540943
Boophis bottae	Amphibian	0.967823529411765	0.949235294117647	0.300735415790479
Boophis brachychir	Amphibian	0.959777777777778	0.895111111111111	0.166475847165821
Boophis burgeri	Amphibian	0.994052631578947	0.986526315789474	0.296689772497013
Boophis difficilis	Amphibian	0.927333333333333	0.887666666666667	0.191953432283074
Boophis doulioti	Amphibian	0.930818181818182	0.812181818181818	0.167633222685642
Boophis elenae	Amphibian	0.96915	0.91195	0.202088999576631
Boophis englaenderi	Amphibian	0.897111111111111	0.851	0.253847893867935
Boophis erythrodactylus	Amphibian	0.966363636363636	0.914181818181818	0.259744060160831
Boophis goudotii	Amphibian	0.925307692307692	0.766615384615385	0.146490648544259
Boophis guibei	Amphibian	0.99105	0.9655	0.303159223644947
Boophis haematopus	Amphibian	0.96825	0.95415	0.240583101480483
Boophis idae	Amphibian	0.9522	0.871533333333333	0.18288268896347
Boophis jaegeri	Amphibian	0.996384615384615	0.994	0.50231126917335
Boophis laurenti	Amphibian	0.977294117647059	0.965647058823529	0.213273187101344
Boophis liami	Amphibian	0.9931	0.98565	0.399861188529433
Boophis lichenoides	Amphibian	0.951105263157895	0.90078947368421	0.245575801304921
Boophis luciae	Amphibian	0.962866666666667	0.9178	0.364528487178671
Boophis luteus	Amphibian	0.9296	0.762	0.143910149752272
Boophis madagascariensis	Amphibian	0.9438125	0.775875	0.191507236413204
Boophis majori	Amphibian	0.985263157894737	0.953789473684211	0.28233728297015
Boophis mandraka	Amphibian	0.955545454545455	0.947545454545455	0.373373329049858
Boophis marojezensis	Amphibian	0.947789473684211	0.843526315789474	0.175733001761326
Boophis microtympanum	Amphibian	0.974947368421053	0.943105263157895	0.200000985772943
Boophis miniatus	Amphibian	0.9549375	0.9096875	0.302064105452234
Boophis nauticus	Amphibian	0.99875	0.99755	0.52277383217519
Boophis occidentalis	Amphibian	0.840428571428571	0.754142857142857	0.33411376887727
Boophis opisthodon	Amphibian	0.9221875	0.7923125	0.108008988821691
Boophis pauliani	Amphibian	0.955846153846154	0.909230769230769	0.23008778075795
Boophis periegetes	Amphibian	0.970631578947368	0.934842105263158	0.261961717665117
Boophis picturatus	Amphibian	0.98095	0.9415	0.179516178612182
Boophis popi	Amphibian	0.99055	0.9813	0.241899088301382
Boophis praedictus	Amphibian	0.9398125	0.92125	0.34478742099294
Boophis pyrrhus	Amphibian	0.973526315789474	0.902894736842105	0.238220234592972
Boophis quasiboehmei	Amphibian	0.991294117647059	0.988588235294118	0.461486672965558
Boophis rappiodes	Amphibian	0.9478	0.8124	0.163151607064702
Boophis reticulatus	Amphibian	0.9511	0.8529	0.124379309477325
Boophis rhodoscelis	Amphibian	0.9789	0.9534	0.265367132673988
Boophis roseipalmatus	Amphibian	0.9454375	0.889875	0.238275992882729
Boophis rufioculis	Amphibian	0.961333333333333	0.953333333333333	0.276461214438766
Boophis sandrae	Amphibian	0.9296	0.8526	0.206324667574579
Boophis schuboeae	Amphibian	0.992588235294118	0.989647058823529	0.352074126480139
Boophis septentrionalis	Amphibian	0.902909090909091	0.872818181818182	0.185082265616638
Boophis sibilans	Amphibian	0.9355	0.86275	0.336947698918065
Boophis solomaso	Amphibian	0.989	0.985421052631579	0.472202857595275
Boophis tasymena	Amphibian	0.986277777777778	0.953888888888889	0.206662705575777
Boophis tephraeomystax	Amphibian	0.92125	0.7545	0.161577958876383
Boophis untersteini	Amphibian	0.9540625	0.89775	0.254727233903455
Boophis viridis	Amphibian	0.956705882352941	0.862764705882353	0.128664872936222
Boophis vittatus	Amphibian	0.938666666666667	0.871666666666667	0.162847478949498
Boulengerula boulengeri	Amphibian	0.962611111111111	0.941277777777778	0.406686304513619
Boulengerula taitana	Amphibian	0.985684210526316	0.978105263157895	0.457815039670565
Boulenophrys boettgeri	Amphibian	0.832125	0.77575	0.0986478976328747
Boulenophrys brachykolos	Amphibian	0.9463	0.87145	0.253327310186755
Boulenophrys huangshanensis	Amphibian	0.953842105263158	0.899368421052632	0.197532557466944
Boulenophrys jingdongensis	Amphibian	0.996833333333333	0.995388888888889	0.3648382610566
Boulenophrys jiulianensis	Amphibian	0.972692307692308	0.939615384615385	0.463585964263962
Boulenophrys kuatunensis	Amphibian	0.954785714285714	0.923571428571429	0.225504490785124
Boulenophrys minor	Amphibian	0.941666666666667	0.850333333333333	0.133612963012469
Boulenophrys palpebralespinosa	Amphibian	0.96475	0.949333333333333	0.327796725609074
Boulenophrys shunhuangensis	Amphibian	0.9868	0.984933333333333	0.249863431636816
Boulenophrys spinata	Amphibian	0.900083333333333	0.79625	0.186126718947797
Boulenophrys wushanensis	Amphibian	0.935769230769231	0.860307692307692	0.0626701087613906
Brachycephalus alipioi	Amphibian	0.924533333333333	0.861666666666667	0.162896647289962
Brachycephalus didactylus	Amphibian	0.929785714285714	0.833428571428571	0.18390406289068
Brachycephalus ephippium	Amphibian	0.9805	0.9325	0.201095627564194
Brachycephalus hermogenesi	Amphibian	0.954052631578947	0.890631578947368	0.134431488733257
Brachycephalus nodoterga	Amphibian	0.9744	0.952733333333333	0.349664624346362
Brachycephalus pitanga	Amphibian	0.99685	0.9962	0.601841807343338
Brachytarsophrys carinense	Amphibian	0.894	0.87825	0.203096474322931
Brachytarsophrys feae	Amphibian	0.943166666666667	0.823555555555556	0.155368836845489
Brachytarsophrys intermedia	Amphibian	0.890909090909091	0.821181818181818	0.272191606967582
Brachytarsophrys platyparietus	Amphibian	0.9425	0.852083333333333	0.201775669957448
Brachytarsophrys popei	Amphibian	0.9945	0.988611111111111	0.455940524407459
Bradytriton silus	Amphibian	0.9785	0.935071428571429	0.136074210705613
Breviceps acutirostris	Amphibian	0.951833333333333	0.891444444444444	0.190787131044775
Breviceps adspersus	Amphibian	0.947166666666667	0.795666666666667	0.29971634678061
Breviceps carruthersi	Amphibian	0.97995	0.95485	0.334261123885469
Breviceps fuscus	Amphibian	0.9906	0.95845	0.290809466746295
Breviceps gibbosus	Amphibian	0.9943	0.96855	0.222996354806266
Breviceps macrops	Amphibian	0.990894736842105	0.981315789473684	0.36918086235478
Breviceps montanus	Amphibian	0.98035	0.9131	0.141006950001785
Breviceps mossambicus	Amphibian	0.930266666666667	0.7796	0.164175698130237
Breviceps namaquensis	Amphibian	0.967611111111111	0.908444444444444	0.120233130859653
Breviceps passmorei	Amphibian	0.9688	0.91645	0.314094075958375
Breviceps pentheri	Amphibian	0.9865625	0.9744375	0.323950226422735
Breviceps poweri	Amphibian	0.911285714285714	0.792714285714286	0.175931180380408
Breviceps rosei	Amphibian	0.98315	0.95575	0.157593536746323
Breviceps sylvestris	Amphibian	0.9632	0.9339	0.104432548759963
Breviceps verrucosus	Amphibian	0.966842105263158	0.902421052631579	0.169031339040495
Bromeliohyla bromeliacia	Amphibian	0.943125	0.869125	0.153970154728652
Bromeliohyla dendroscarta	Amphibian	0.992785714285714	0.986	0.378391864462207
Bryophryne bakersfield	Amphibian	0.981842105263158	0.976052631578947	0.396396732853317
Bryophryne cophites	Amphibian	0.9695	0.9266	0.25659188727431
Buergeria buergeri	Amphibian	0.905333333333333	0.734666666666667	0.0835020500894083
Buergeria choui	Amphibian	0.94	0.784333333333333	0.505675669575703
Buergeria japonica	Amphibian	0.975736842105263	0.944894736842105	0.198035854757438
Buergeria otai	Amphibian	0.94225	0.7839375	0.321059636431951
Buergeria oxycephala	Amphibian	0.985105263157895	0.943631578947368	0.161683735645817
Buergeria robusta	Amphibian	0.9336	0.762	0.484107199508896
Bufo abei	Amphibian	0.96565	0.94385	0.373324487776914
Bufo ailaoanus	Amphibian	0.953235294117647	0.905352941176471	0.188537014096093
Bufo alvarius	Amphibian	0.952	0.847631578947368	0.177024562175201
Bufo americanus	Amphibian	0.9565	0.812666666666667	0.5616538994424
Bufo andrewsi	Amphibian	0.9254	0.7557	0.200212148304961
Bufo angusticeps	Amphibian	0.9669375	0.943375	0.145999647807957
Bufo arabicus	Amphibian	0.947263157894737	0.843736842105263	0.14444357962217
Bufo arenarius	Amphibian	0.93175	0.84475	0.220821376344165
Bufo arenarum	Amphibian	0.930928571428571	0.819857142857143	0.220985366990525
Bufo asmarae	Amphibian	0.96535	0.9518	0.321934339397788
Bufo asper	Amphibian	0.967	0.90945	0.205467729970186
Bufo aucoinae	Amphibian	0.9986	0.9963	0.553972042964031
Bufo bankorensis	Amphibian	0.92425	0.7295	0.522726516105864
Bufo biporcatus	Amphibian	0.9342	0.881066666666667	0.181542595662947
Bufo blanfordii	Amphibian	0.9384	0.862333333333333	0.0989321267262481
Bufo bocourti	Amphibian	0.9205	0.827388888888889	0.147379990693244
Bufo boreas	Amphibian	0.9577	0.7982	0.548662144109658
Bufo burmanus	Amphibian	0.98665	0.9477	0.181201121614864
Bufo caeruleostictus	Amphibian	0.963333333333333	0.9315	0.540090333667249
Bufo calamita	Amphibian	0.931166666666667	0.779583333333333	0.467099918054677
Bufo californicus	Amphibian	0.96485	0.8677	0.172065489722762
Bufo camerunensis	Amphibian	0.935466666666667	0.841333333333333	0.124811543716365
Bufo canaliferus	Amphibian	0.949421052631579	0.838526315789474	0.174900451844006
Bufo canorus	Amphibian	0.97155	0.90855	0.257741417177097
Bufo cavifrons	Amphibian	0.947055555555556	0.871944444444444	0.23783064148428
Bufo celebensis	Amphibian	0.936555555555556	0.802111111111111	0.115073378446498
Bufo coccifer	Amphibian	0.94625	0.83075	0.166739533253807
Bufo cognatus	Amphibian	0.9457	0.7945	0.371476352559949
Bufo compactilis	Amphibian	0.906	0.76825	0.0983055475611138
Bufo coniferus	Amphibian	0.958166666666667	0.896388888888889	0.247905865008363
Bufo cristatus	Amphibian	0.907352941176471	0.789117647058823	0.238221342299886
Bufo crucifer	Amphibian	0.943666666666667	0.8038	0.193757872552249
Bufo cryptotympanicus	Amphibian	0.945181818181818	0.844454545454545	0.166814855131142
Bufo damaranus	Amphibian	0.958611111111111	0.9165	0.185254945149051
Bufo danatensis	Amphibian	0.949333333333333	0.895611111111111	0.166700457064447
Bufo debilis	Amphibian	0.934307692307692	0.762384615384615	0.236233523705062
Bufo dhufarensis	Amphibian	0.9199375	0.8105625	0.137851585681529
Bufo dodsoni	Amphibian	0.919846153846154	0.886153846153846	0.117864159105171
Bufo eichwaldi	Amphibian	0.9832	0.94555	0.200088502041526
Bufo exsul	Amphibian	0.98905	0.96955	0.252685052731722
Bufo fastidiosus	Amphibian	0.9878	0.98255	0.353346087028722
Bufo fenoulheti	Amphibian	0.9234	0.8152	0.15363794925004
Bufo fernandezae	Amphibian	0.9217	0.8386	0.289853887352032
Bufo fowleri	Amphibian	0.9355	0.763111111111111	0.229228678139499
Bufo galeatus	Amphibian	0.9366	0.9196	0.26513775213339
Bufo gargarizans	Amphibian	0.9622	0.7934	0.535424397695019
Bufo gariepensis	Amphibian	0.909666666666667	0.7585	0.211838255289384
Bufo garmani	Amphibian	0.925	0.759333333333333	0.20608152165983
Bufo gemmifer	Amphibian	0.947944444444444	0.879388888888889	0.185734335797446
Bufo glaberrimus	Amphibian	0.950928571428571	0.867285714285714	0.175166794535187
Bufo gracilipes	Amphibian	0.9221875	0.810625	0.0807453444562308
Bufo granulosus	Amphibian	0.929	0.7688	0.178381496043294
Bufo guttatus	Amphibian	0.939944444444444	0.801166666666667	0.138181523831619
Bufo gutturalis	Amphibian	0.932545454545455	0.769818181818182	0.270314014190756
Bufo haematiticus	Amphibian	0.922833333333333	0.791666666666667	0.0932168920489111
Bufo hemiophrys	Amphibian	0.9506	0.8248	0.202201848439974
Bufo himalayanus	Amphibian	0.931818181818182	0.892727272727273	0.318861353983047
Bufo houstonensis	Amphibian	0.968	0.9092	0.216509554631451
Bufo ictericus	Amphibian	0.941055555555556	0.8365	0.105015510304885
Bufo japonicus	Amphibian	0.9364	0.7586	0.371495521979259
Bufo juxtasper	Amphibian	0.95475	0.93295	0.236950050609126
Bufo kelloggi	Amphibian	0.964105263157895	0.902473684210526	0.17950503250502
Bufo kerinyagae	Amphibian	0.9421	0.89355	0.155772530406523
Bufo kisoloensis	Amphibian	0.973684210526316	0.92478947368421	0.223849924925435
Bufo latifrons	Amphibian	0.957153846153846	0.938461538461538	0.236741802824884
Bufo limensis	Amphibian	0.950714285714286	0.875714285714286	0.104814673775279
Bufo lonnbergi	Amphibian	0.9994	0.99885	0.655099999600735
Bufo luetkenii	Amphibian	0.9511	0.8622	0.172170929448795
Bufo lughensis	Amphibian	0.930333333333333	0.840666666666667	0.0930831043515645
Bufo macrocristatus	Amphibian	0.901857142857143	0.852	0.181948827443868
Bufo macrotis	Amphibian	0.956571428571429	0.871857142857143	0.145897602102542
Bufo maculatus	Amphibian	0.9445	0.788833333333333	0.194991200826125
Bufo margaritifer	Amphibian	0.927166666666667	0.788833333333333	0.205918573400403
Bufo marinus	Amphibian	0.9454	0.7806	0.479620476190476
Bufo marmoreus	Amphibian	0.9368	0.771	0.268458975059736
Bufo mauritanicus	Amphibian	0.962	0.860125	0.208099836275701
Bufo mazatlanensis	Amphibian	0.95435	0.8387	0.153202221199446
Bufo melanochlorus	Amphibian	0.968578947368421	0.943421052631579	0.236684807217195
Bufo melanostictus	Amphibian	0.9576	0.819	0.42892863025863
Bufo melanosticus	Amphibian	0.943	0.779	0.342671067372895
Bufo mexicanus	Amphibian	0.915555555555556	0.838	0.12328910788051
Bufo microscaphus	Amphibian	0.922538461538462	0.768230769230769	0.174821942058147
Bufo minshanicus	Amphibian	0.946833333333333	0.851833333333333	0.260963703728433
Bufo nebulifer	Amphibian	0.9599	0.82915	0.190316203325677
Bufo nelsoni	Amphibian	0.9977	0.9967	0.497956767311951
Bufo occidentalis	Amphibian	0.938333333333333	0.768083333333333	0.356818703159814
Bufo orientalis	Amphibian	0.91075	0.832166666666667	0.199328149690815
Bufo ornatus	Amphibian	0.979333333333333	0.963533333333333	0.191496038619515
Bufo pageoti	Amphibian	0.977944444444444	0.918	0.266868993201619
Bufo paracnemis	Amphibian	0.919	0.760428571428571	0.268522054576604
Bufo pardalis	Amphibian	0.904727272727273	0.896	0.27751487897158
Bufo parvus	Amphibian	0.94405	0.8819	0.227787333493342
Bufo pentoni	Amphibian	0.9478	0.903866666666667	0.221339314769537
Bufo perplexus	Amphibian	0.951736842105263	0.837263157894737	0.168191601771144
Bufo pewzowi	Amphibian	0.956	0.92	0.261213842114468
Bufo poeppigii	Amphibian	0.969625	0.9634375	0.372194299988664
Bufo poweri	Amphibian	0.962363636363636	0.961454545454545	0.337781941438884
Bufo punctatus	Amphibian	0.9476	0.7824	0.424764136686842
Bufo pusillus	Amphibian	0.935133333333333	0.907066666666667	0.273439404867391
Bufo pygmaeus	Amphibian	0.973785714285714	0.928642857142857	0.352848142443476
Bufo quercicus	Amphibian	0.960055555555556	0.853833333333333	0.161650729399996
Bufo raddei	Amphibian	0.917714285714286	0.762285714285714	0.21065684755956
Bufo rangeri	Amphibian	0.9348	0.801133333333333	0.124135707302827
Bufo regularis	Amphibian	0.931	0.769363636363636	0.260487543477503
Bufo retiformis	Amphibian	0.948	0.83085	0.141874851209245
Bufo rubescens	Amphibian	0.957125	0.940625	0.217044635778619
Bufo speciosus	Amphibian	0.9300625	0.770625	0.327989720711248
Bufo spinosus	Amphibian	0.9491	0.8042	0.506707983838296
Bufo spinulosus	Amphibian	0.928769230769231	0.780846153846154	0.195521264924523
Bufo steindachneri	Amphibian	0.97495	0.93855	0.266709458394939
Bufo stejnegeri	Amphibian	0.96025	0.84935	0.476789045959709
Bufo sternosignatus	Amphibian	0.93425	0.8709375	0.275138744733774
Bufo stuarti	Amphibian	0.983833333333333	0.977888888888889	0.382799584402473
Bufo superciliaris	Amphibian	0.941529411764706	0.893058823529412	0.327847587325827
Bufo surdus	Amphibian	0.926	0.7905	0.0123655016324421
Bufo tacanensis	Amphibian	0.982176470588235	0.960411764705882	0.37924082320134
Bufo terrestris	Amphibian	0.96435	0.83995	0.340894863336399
Bufo tibetanus	Amphibian	0.9227	0.7706	0.158127859799893
Bufo tihamicus	Amphibian	0.916777777777778	0.829555555555556	0.159179010995638
Bufo togoensis	Amphibian	0.924285714285714	0.871785714285714	0.209283075169575
Bufo tuberculatus	Amphibian	0.900875	0.783	0.215939568005029
Bufo tuberospinius	Amphibian	0.975	0.922666666666667	0.233256022225791
Bufo tutelarius	Amphibian	0.9515	0.933666666666667	0.280888546007743
Bufo typhonius	Amphibian	0.929375	0.7585	0.138895549080901
Bufo valentinensis	Amphibian	0.913857142857143	0.803285714285714	0.107569150592484
Bufo valliceps	Amphibian	0.951833333333333	0.819	0.489976645938307
Bufo variabilis	Amphibian	0.97875	0.9596875	0.332853694626698
Bufo verrucosissimus	Amphibian	0.96355	0.88245	0.13992947972078
Bufo villiersi	Amphibian	0.98795	0.98565	0.521123010284568
Bufo viridis	Amphibian	0.9457	0.791	0.30389797288989
Bufo woodhousii	Amphibian	0.9614	0.8068	0.484997378725823
Bufo xeros	Amphibian	0.910285714285714	0.769428571428571	0.113610271892416
Bufoides meghalayanus	Amphibian	0.9325	0.8089	0.0824236837628788
Bufotes balearicus	Amphibian	0.963	0.8562	0.473623458965768
Bufotes baturae	Amphibian	0.9734	0.87795	0.188250261689463
Bufotes boulengeri	Amphibian	0.932933333333333	0.7668	0.395800154962755
Bufotes cypriensis	Amphibian	0.98225	0.94135	0.174473288272323
Bufotes latastii	Amphibian	0.97475	0.9104	0.176104644354432
Bufotes luristanicus	Amphibian	0.965368421052632	0.890421052631579	0.141740808238669
Bufotes oblongus	Amphibian	0.9228	0.773066666666667	0.207782327608829
Bufotes perrini	Amphibian	0.950454545454545	0.792909090909091	0.2651025344922
Bufotes pewzowi	Amphibian	0.946125	0.789625	0.283645005155084
Bufotes pseudoraddei	Amphibian	0.932882352941176	0.803705882352941	0.132732810221375
Bufotes sitibundus	Amphibian	0.9666	0.8268	0.50935561553898
Bufotes surdus	Amphibian	0.9236	0.8179	0.135699803323524
Bufotes turanensis	Amphibian	0.972	0.952916666666667	0.380361819481006
Bufotes variabilis	Amphibian	0.962	0.873625	0.187660225464455
Bufotes viridis	Amphibian	0.940727272727273	0.796454545454545	0.514218235004516
Bufotes zugmayeri	Amphibian	0.953294117647059	0.869529411764706	0.167785215982978
Cacosternum aggestum	Amphibian	0.98395	0.9765	0.387462312891795
Cacosternum australis	Amphibian	0.9847	0.9386	0.188956091113309
Cacosternum boettgeri	Amphibian	0.9315	0.766	0.184383333333333
Cacosternum capense	Amphibian	0.99325	0.98585	0.431132880678051
Cacosternum karooicum	Amphibian	0.906388888888889	0.862444444444444	0.449798552407525
Cacosternum namaquense	Amphibian	0.945875	0.86525	0.190339153917158
Cacosternum nanum	Amphibian	0.96785	0.89195	0.194079826600889
Cacosternum parvum	Amphibian	0.984	0.9664375	0.271395064061147
Cacosternum platys	Amphibian	0.99525	0.98775	0.422088827649391
Cacosternum plimptoni	Amphibian	0.972333333333333	0.957583333333333	0.439235840253743
Cacosternum rhythmum	Amphibian	0.982105263157895	0.968736842105263	0.36035126105091
Caecilia degenerata	Amphibian	0.960769230769231	0.917076923076923	0.286599709783698
Caecilia gracilis	Amphibian	0.96525	0.934416666666667	0.318491222671065
Caecilia guntheri	Amphibian	0.949941176470588	0.917764705882353	0.409348771923745
Caecilia leucocephala	Amphibian	0.9494	0.9016	0.411835250592464
Caecilia nigricans	Amphibian	0.943	0.92475	0.159087149592853
Caecilia occidentalis	Amphibian	0.949055555555556	0.913	0.310000179585477
Caecilia orientalis	Amphibian	0.9655	0.9371	0.275766590778428
Caecilia pachynema	Amphibian	0.974294117647059	0.940647058823529	0.23606296529672
Caecilia subdermalis	Amphibian	0.946055555555556	0.875777777777778	0.173945571539268
Caecilia subnigricans	Amphibian	0.928583333333333	0.819333333333333	0.102391658423684
Caecilia tentaculata	Amphibian	0.927285714285714	0.823214285714286	0.103708309369719
Caecilia thompsoni	Amphibian	0.935230769230769	0.801769230769231	0.173964296695561
Caecilia volcani	Amphibian	0.926352941176471	0.924470588235294	0.347164352978017
Callimedusa tomopterna	Amphibian	0.9436	0.7816	0.126925093958447
Calliopersa luristanica	Amphibian	0.96845	0.8856	0.155311390351495
Calliopersa surda	Amphibian	0.922647058823529	0.787941176470588	0.193727519484125
Calluella guttulata	Amphibian	0.823	0.715	0.0289802135610724
Calluella yunnanensis	Amphibian	0.934611111111111	0.803444444444444	0.154476047201405
Callulina kisiwamsitu	Amphibian	0.988210526315789	0.966947368421053	0.271932986431571
Callulina kreffti	Amphibian	0.97115	0.916	0.24564541337615
Callulops doriae	Amphibian	0.9487	0.9446	0.236361844828067
Callulops humicola	Amphibian	0.985117647058824	0.976764705882353	0.310588453298726
Callulops microtis	Amphibian	0.976111111111111	0.954	0.202009519700419
Callulops omnistriatus	Amphibian	0.9812	0.95955	0.375291947874248
Callulops taxispilotus	Amphibian	0.98175	0.96575	0.408366998539187
Calotriton arnoldi	Amphibian	0.98555	0.984	0.359126589558365
Calotriton asper	Amphibian	0.96715	0.8717	0.462751711690347
Calyptocephalella gayi	Amphibian	0.968111111111111	0.905722222222222	0.144263754631659
Capensibufo rosei	Amphibian	0.994105263157895	0.988157894736842	0.38758609025145
Capensibufo tradouwi	Amphibian	0.960333333333333	0.884277777777778	0.100062498045968
Cardioglossa elegans	Amphibian	0.93325	0.8275	0.0821323823370605
Cardioglossa gracilis	Amphibian	0.9343125	0.8100625	0.194890723703203
Cardioglossa gratiosa	Amphibian	0.9118	0.8686	0.136284930008498
Cardioglossa leucomystax	Amphibian	0.934363636363636	0.800818181818182	0.134258853681549
Cardioglossa melanogaster	Amphibian	0.99335	0.99205	0.370777413119194
Cardioglossa occidentalis	Amphibian	0.949	0.866222222222222	0.177024002446556
Cardioglossa oreas	Amphibian	0.9999	0.9997	0.571938563904636
Cardioglossa pulchra	Amphibian	0.991	0.986833333333333	0.337432008251494
Centrolene andinum	Amphibian	0.980555555555556	0.969944444444444	0.348646617509286
Centrolene antioquiensis	Amphibian	0.972388888888889	0.943166666666667	0.296824455572817
Centrolene audax	Amphibian	0.99895	0.99735	0.424526511806612
Centrolene ballux	Amphibian	0.936384615384615	0.864153846153846	0.147564688253109
Centrolene buckleyi	Amphibian	0.95985	0.9062	0.172467661392408
Centrolene daidaleum	Amphibian	0.956058823529412	0.923529411764706	0.215338368769436
Centrolene geckoideum	Amphibian	0.954352941176471	0.930529411764706	0.244640897696826
Centrolene gorzulae	Amphibian	0.980055555555556	0.967611111111111	0.399554927986762
Centrolene grandisonae	Amphibian	0.972947368421053	0.910368421052632	0.134354132625652
Centrolene heloderma	Amphibian	0.992263157894737	0.982421052631579	0.380519893100693
Centrolene huilense	Amphibian	0.992933333333333	0.990466666666667	0.411414956251104
Centrolene ilex	Amphibian	0.965642857142857	0.925214285714286	0.256085912974281
Centrolene lynchi	Amphibian	0.998	0.99765	0.680837987344805
Centrolene notostictum	Amphibian	0.916823529411765	0.830058823529412	0.0897798816691527
Centrolene peristictum	Amphibian	0.978263157894737	0.944473684210526	0.238351326005594
Centrolene pipilatum	Amphibian	0.985421052631579	0.982263157894737	0.30960383484596
Centrolene prosoblepon	Amphibian	0.934352941176471	0.780352941176471	0.214927377346321
Centrolene quindianum	Amphibian	0.979888888888889	0.912611111111111	0.18885414122733
Centrolene robledoi	Amphibian	0.9615	0.902055555555555	0.206154228429131
Centrolene savagei	Amphibian	0.9602	0.8721	0.146209523668633
Centrolene tayrona	Amphibian	0.9788125	0.9775625	0.385298178049143
Centrolene valerioi	Amphibian	0.9657	0.906	0.211635535651043
Centrolenella buckleyi	Amphibian	0.9885	0.987125	0.307381623648497
Centrolenella fleischmanni	Amphibian	0.957222222222222	0.915	0.231728740863795
Centrolenella grandisonae	Amphibian	0.99105	0.98035	0.644332620942328
Centrolenella griffithsi	Amphibian	0.98265	0.95695	0.238380386633403
Centrolenella prosoblepon	Amphibian	0.97155	0.89895	0.140274624946935
Ceratobatrachus guentheri	Amphibian	0.9134	0.7798	0.107437738945154
Ceratophrys aurita	Amphibian	0.9415	0.8405	0.122134315507164
Ceratophrys calcarata	Amphibian	0.9205	0.7898125	0.156734267121593
Ceratophrys cornuta	Amphibian	0.934888888888889	0.798888888888889	0.252008877258142
Ceratophrys cranwelli	Amphibian	0.923571428571429	0.7695	0.170896383368559
Ceratophrys joazeirensis	Amphibian	0.948125	0.931375	0.414096867506225
Ceratophrys ornata	Amphibian	0.94335	0.86005	0.137779123310855
Ceratophrys stolzmanni	Amphibian	0.963882352941176	0.931647058823529	0.218045157299901
Chacophrys pierottii	Amphibian	0.920176470588235	0.808764705882353	0.226053149692605
Chalcorana chalconota	Amphibian	0.94745	0.812	0.326717946153252
Chalcorana eschatia	Amphibian	0.950117647058824	0.847705882352941	0.136114710273365
Chalcorana labialis	Amphibian	0.941083333333333	0.780416666666667	0.125435783574938
Chalcorana megalonesa	Amphibian	0.901818181818182	0.801181818181818	0.130934892385288
Chalcorana mocquardi	Amphibian	0.9442	0.821133333333333	0.229881276299589
Chalcorana parvaccola	Amphibian	0.928428571428571	0.797428571428571	0.226256868583766
Chalcorana raniceps	Amphibian	0.900666666666667	0.780666666666667	0.0873149598299292
Chaperina fusca	Amphibian	0.9062	0.729	0.244431057517959
Charadrahyla altipotens	Amphibian	0.974052631578947	0.957421052631579	0.417627835454786
Charadrahyla chaneque	Amphibian	0.918416666666667	0.89025	0.290780198294477
Charadrahyla nephila	Amphibian	0.958	0.8727	0.179525117431049
Charadrahyla taeniopus	Amphibian	0.9497	0.8601	0.138608875975258
Chaunus crucifer	Amphibian	0.932833333333333	0.824416666666667	0.169737964257152
Chaunus granulosus	Amphibian	0.930428571428571	0.901214285714286	0.208068591373815
Chaunus ictericus	Amphibian	0.981789473684211	0.945684210526316	0.288397067127515
Chaunus marinus	Amphibian	0.962733333333333	0.903733333333333	0.327935641856106
Chaunus ornatus	Amphibian	0.9559375	0.914875	0.168875080818866
Chaunus pombali	Amphibian	0.9668	0.9403	0.301347155979836
Chaunus schneideri	Amphibian	0.95375	0.8733	0.241386321542488
Chiasmocleis alagoanus	Amphibian	0.991944444444444	0.989666666666667	0.35330377057519
Chiasmocleis albopunctata	Amphibian	0.9343125	0.78725	0.213079166199897
Chiasmocleis avilapiresae	Amphibian	0.9729	0.9511	0.446237388668116
Chiasmocleis bassleri	Amphibian	0.924875	0.804375	0.207948877528888
Chiasmocleis capixaba	Amphibian	0.931857142857143	0.870142857142857	0.158762821714734
Chiasmocleis carvalhoi	Amphibian	0.9817	0.9506	0.312920176767282
Chiasmocleis hudsoni	Amphibian	0.9497	0.87	0.114854832986139
Chiasmocleis lacrimae	Amphibian	0.910846153846154	0.846923076923077	0.117119113079004
Chiasmocleis leucosticta	Amphibian	0.947388888888889	0.825555555555556	0.174833286527058
Chiasmocleis magnova	Amphibian	0.99625	0.99205	0.437237019682948
Chiasmocleis mantiqueira	Amphibian	0.936176470588235	0.902823529411765	0.330920820323716
Chiasmocleis mehelyi	Amphibian	0.9787	0.928	0.204358647536043
Chiasmocleis panamensis	Amphibian	0.9610625	0.9213125	0.239158805706072
Chiasmocleis schubarti	Amphibian	0.963	0.86955	0.19430545613771
Chiasmocleis shudikarensis	Amphibian	0.9169375	0.8056875	0.339783675746749
Chiasmocleis tridactyla	Amphibian	0.913230769230769	0.883923076923077	0.218256719340164
Chiasmocleis ventrimaculata	Amphibian	0.955722222222222	0.868444444444444	0.287316688005981
Chikila alcocki	Amphibian	0.965	0.945888888888889	0.290855043361544
Chikila gaiduwani	Amphibian	0.954333333333333	0.9055	0.296140510602974
Chimerella mariaelenae	Amphibian	0.9699	0.9093	0.176908098991713
Chioglossa lusitanica	Amphibian	0.9699	0.88245	0.501662291235224
Chirixalus doriae	Amphibian	0.949	0.794555555555556	0.17075114940823
Chirixalus idiootocus	Amphibian	0.93425	0.8515	0.277321081487993
Chirixalus nongkhorensis	Amphibian	0.940714285714286	0.842142857142857	0.123494380481267
Chirixalus trilaksonoi	Amphibian	0.995428571428571	0.993071428571429	0.378256110577371
Chirixalus vittatus	Amphibian	0.922285714285714	0.800785714285714	0.186376084242831
Chiromantis doriae	Amphibian	0.9356	0.7742	0.144904944965893
Chiromantis kelleri	Amphibian	0.9289	0.9265	0.141731245810344
Chiromantis nongkhorensis	Amphibian	0.884454545454545	0.790181818181818	0.282626016372444
Chiromantis petersii	Amphibian	0.910333333333333	0.74	0.107949734065573
Chiromantis rufescens	Amphibian	0.942615384615385	0.796384615384615	0.233234159605399
Chiromantis vittatus	Amphibian	0.94	0.851833333333333	0.186360590746404
Chiromantis xerampelina	Amphibian	0.950909090909091	0.791545454545455	0.351478868768863
Chiropterotriton arboreus	Amphibian	0.96865	0.9386	0.196445293473324
Chiropterotriton chiroptera	Amphibian	0.96155	0.9208	0.236251068093396
Chiropterotriton chiropterus	Amphibian	0.965052631578947	0.873684210526316	0.210171005981437
Chiropterotriton chondrostega	Amphibian	0.950473684210526	0.864263157894737	0.141340652876293
Chiropterotriton cieloensis	Amphibian	0.99025	0.98275	0.601903544331387
Chiropterotriton dimidiatus	Amphibian	0.9903	0.96245	0.137957921553272
Chiropterotriton infernalis	Amphibian	0.9688125	0.9595625	0.396599858942554
Chiropterotriton lavae	Amphibian	0.99875	0.99615	0.500141738129022
Chiropterotriton magnipes	Amphibian	0.97525	0.94895	0.340961109955296
Chiropterotriton miquihuanus	Amphibian	0.966071428571429	0.929428571428571	0.257460300504702
Chiropterotriton multidentatus	Amphibian	0.948777777777778	0.812555555555556	0.25494650811003
Chiropterotriton nubilus	Amphibian	0.982555555555556	0.944333333333333	0.29624960957556
Chiropterotriton orculus	Amphibian	0.98325	0.939	0.177104339643809
Chiropterotriton priscus	Amphibian	0.9526	0.89095	0.228648857690667
Chiropterotriton terrestris	Amphibian	0.978421052631579	0.946526315789474	0.384383028446415
Chrysopaa sternosignata	Amphibian	0.954	0.8526875	0.226029374572127
Chthonerpeton indistinctum	Amphibian	0.986352941176471	0.948235294117647	0.242694274138809
Clinotarsus alticola	Amphibian	0.955888888888889	0.851277777777778	0.159732837577919
Clinotarsus curtipes	Amphibian	0.9859	0.9302	0.169945646747669
Clinotarsus penelope	Amphibian	0.900846153846154	0.865076923076923	0.31457706286664
Cochranella adiazeta	Amphibian	0.9662	0.9596	0.4176658146942
Cochranella albomaculata	Amphibian	0.952529411764706	0.859647058823529	0.208322480170941
Cochranella daidalea	Amphibian	0.906333333333333	0.8674	0.199296117291289
Cochranella euknemos	Amphibian	0.936789473684211	0.800894736842105	0.207131180143665
Cochranella flavopunctata	Amphibian	0.9528125	0.9095	0.165444926883479
Cochranella garciae	Amphibian	0.9446	0.897333333333333	0.249412296621829
Cochranella granulosa	Amphibian	0.926333333333333	0.770833333333333	0.140067955376319
Cochranella griffithsi	Amphibian	0.968722222222222	0.896444444444444	0.144721493603698
Cochranella ignota	Amphibian	0.961736842105263	0.948684210526316	0.28204246335927
Cochranella midas	Amphibian	0.9765	0.9565	0.141385943197398
Cochranella oyampiensis	Amphibian	0.933769230769231	0.876	0.304499825311376
Cochranella pulverata	Amphibian	0.948	0.8578	0.142704992822521
Cochranella punctulata	Amphibian	0.9648125	0.92225	0.222910575076398
Cochranella resplendens	Amphibian	0.956375	0.89975	0.236816520819277
Cochranella rosada	Amphibian	0.987416666666667	0.977916666666667	0.389509772399595
Cochranella savagei	Amphibian	0.985947368421053	0.957157894736842	0.315193356422139
Cochranella spinosa	Amphibian	0.91	0.81375	0.118864986590179
Cochranella susatamai	Amphibian	0.971133333333333	0.937666666666667	0.27016728547636
Colostethus abditaurantius	Amphibian	0.972058823529412	0.930294117647059	0.217974039818127
Colostethus agilis	Amphibian	0.973944444444444	0.9195	0.277340695505324
Colostethus alacris	Amphibian	0.965944444444444	0.911388888888889	0.162869636108482
Colostethus baeobatrachus	Amphibian	0.943947368421053	0.861105263157895	0.137707693602531
Colostethus beebei	Amphibian	0.976777777777778	0.930166666666667	0.197181947894626
Colostethus bocagei	Amphibian	0.927	0.794090909090909	0.118380376040705
Colostethus brunneus	Amphibian	0.917	0.88425	0.125548808722485
Colostethus carioca	Amphibian	0.964352941176471	0.943352941176471	0.288177805606385
Colostethus degranvillei	Amphibian	0.973823529411765	0.904411764705882	0.170630087410512
Colostethus delatorreae	Amphibian	0.957578947368421	0.940421052631579	0.197207435230565
Colostethus elachyhistus	Amphibian	0.951684210526316	0.877736842105263	0.174216672811967
Colostethus flotator	Amphibian	0.9409	0.8594	0.0306661490824218
Colostethus fraterdanieli	Amphibian	0.9619	0.8633	0.153764902957943
Colostethus fugax	Amphibian	0.9045	0.75075	0.0816803819084018
Colostethus idiomelus	Amphibian	0.929545454545455	0.869272727272727	0.263597965558739
Colostethus imbricolus	Amphibian	0.981142857142857	0.9645	0.24378431914805
Colostethus infraguttatus	Amphibian	0.931473684210526	0.795421052631579	0.119371609759755
Colostethus inguinalis	Amphibian	0.950666666666667	0.821416666666667	0.124954278216427
Colostethus jacobuspetersi	Amphibian	0.9485625	0.9139375	0.191327553363918
Colostethus kingsburyi	Amphibian	0.978	0.958142857142857	0.298844668334091
Colostethus latinasus	Amphibian	0.923266666666667	0.857933333333333	0.201111555542185
Colostethus lehmanni	Amphibian	0.976352941176471	0.924352941176471	0.201188646797936
Colostethus marchesianus	Amphibian	0.944230769230769	0.844461538461538	0.162683210916211
Colostethus nexipus	Amphibian	0.9573125	0.905375	0.187465773482929
Colostethus nubicola	Amphibian	0.921272727272727	0.798272727272727	0.256210063157476
Colostethus palmatus	Amphibian	0.9408	0.8168	0.229725419117586
Colostethus panamansis	Amphibian	0.926571428571429	0.817785714285714	0.108055652692439
Colostethus peruvianus	Amphibian	0.887	0.784333333333333	0.170936465047661
Colostethus pratti	Amphibian	0.932384615384615	0.814153846153846	0.138754511588117
Colostethus pulchellus	Amphibian	0.989789473684211	0.980210526315789	0.578648522113318
Colostethus ruthveni	Amphibian	0.923	0.8607	0.135043627954689
Colostethus sauli	Amphibian	0.927736842105263	0.854105263157895	0.217265033425038
Colostethus shuar	Amphibian	0.936176470588235	0.911705882352941	0.26105026539905
Colostethus stepheni	Amphibian	0.956333333333333	0.920066666666667	0.27497678664025
Colostethus subpunctatus	Amphibian	0.9596875	0.89725	0.217128813597007
Colostethus sylvaticus	Amphibian	0.9515	0.899166666666667	0.23651368821519
Colostethus taeniatus	Amphibian	0.983947368421053	0.932894736842105	0.228425430059761
Colostethus talamancae	Amphibian	0.911833333333333	0.759333333333333	0.179885809189536
Colostethus trinitatus	Amphibian	0.987894736842105	0.968421052631579	0.30235221036077
Colostethus vertebralis	Amphibian	0.953	0.8856	0.190531453668095
Colostethus whymperi	Amphibian	0.953611111111111	0.950555555555556	0.307040657363497
Conraua alleni	Amphibian	0.962222222222222	0.911	0.100878655214884
Conraua beccarii	Amphibian	0.94975	0.8874375	0.215119870313536
Conraua crassipes	Amphibian	0.928	0.804	0.110472227775401
Conraua goliath	Amphibian	0.9361875	0.8373125	0.217007499632727
Conraua robusta	Amphibian	0.981941176470588	0.955764705882353	0.214688608939234
Cophixalus aenigma	Amphibian	0.99855	0.99105	0.21792198708029
Cophixalus australis	Amphibian	0.9968	0.97605	0.381437415541323
Cophixalus balbus	Amphibian	0.933230769230769	0.897923076923077	0.211674378327922
Cophixalus bombiens	Amphibian	0.9929	0.97345	0.172764362415821
Cophixalus caverniphilus	Amphibian	0.987470588235294	0.978529411764706	0.371930644328071
Cophixalus cheesmanae	Amphibian	0.947	0.911	0.229293386816496
Cophixalus concinnus	Amphibian	0.972529411764706	0.960411764705882	0.318277415535725
Cophixalus crepitans	Amphibian	0.966736842105263	0.915	0.350582610534682
Cophixalus cryptotympanum	Amphibian	0.944333333333333	0.8704	0.232058003859748
Cophixalus cupricarenus	Amphibian	0.991789473684211	0.985421052631579	0.36005677328191
Cophixalus desticans	Amphibian	0.995052631578947	0.993157894736842	0.319927736551197
Cophixalus exiguus	Amphibian	0.99885	0.9973	0.497525875732363
Cophixalus hinchinbrookensis	Amphibian	0.989	0.979833333333333	0.418346662335969
Cophixalus hosmeri	Amphibian	0.99965	0.99755	0.351536691674923
Cophixalus infacetus	Amphibian	0.9914	0.97725	0.317731980443637
Cophixalus kulakula	Amphibian	0.991315789473684	0.981526315789474	0.326992641997623
Cophixalus neglectus	Amphibian	0.99295	0.98475	0.344164287506913
Cophixalus ornatus	Amphibian	0.9945	0.968	0.291727839534835
Cophixalus riparius	Amphibian	0.951733333333333	0.903866666666667	0.221763717008822
Cophixalus saxatilis	Amphibian	0.98275	0.97585	0.351079993550683
Cophixalus shellyi	Amphibian	0.925533333333333	0.890666666666667	0.189894547526214
Cophixalus variabilis	Amphibian	0.9505	0.892555555555556	0.194088431462292
Cophixalus verrucosus	Amphibian	0.943428571428571	0.871214285714286	0.176490577081881
Cophyla grandis	Amphibian	0.96725	0.9545	0.30403577164569
Cophyla occultans	Amphibian	0.946846153846154	0.876461538461538	0.183241881759609
Cophyla phyllodactyla	Amphibian	0.942266666666667	0.8724	0.293669945046232
Cophyla tuberifera	Amphibian	0.9653125	0.919375	0.27034768035634
Copiula fistulans	Amphibian	0.9884375	0.9801875	0.459135391725912
Copiula oxyrhina	Amphibian	0.938647058823529	0.894764705882353	0.216255435296985
Cornufer bufoniformis	Amphibian	0.965142857142857	0.964142857142857	0.266978730501903
Cornufer guentheri	Amphibian	0.9381	0.8355	0.257693609533504
Cornufer guppyi	Amphibian	0.925066666666667	0.830133333333333	0.209865978773892
Cornufer hedigeri	Amphibian	0.977916666666667	0.971833333333333	0.338397190383112
Cornufer heffernani	Amphibian	0.974333333333333	0.963166666666667	0.297313459258003
Cornufer malukuna	Amphibian	0.955866666666667	0.918266666666667	0.297820176371709
Cornufer papuensis	Amphibian	0.972578947368421	0.925736842105263	0.207133649830318
Cornufer solomonis	Amphibian	0.916666666666667	0.8534	0.244491934048705
Cornufer trossulus	Amphibian	0.843	0.7605	0.270083611154754
Cornufer vertebralis	Amphibian	0.952833333333333	0.843583333333333	0.0991810423771661
Cornufer weberi	Amphibian	0.869	0.757375	0.0245634154292256
Corythomantis greeningi	Amphibian	0.920272727272727	0.775727272727273	0.144345667784748
Craugastor alfredi	Amphibian	0.946055555555556	0.831222222222222	0.140492574301163
Craugastor andi	Amphibian	0.964684210526316	0.944894736842105	0.211866874102284
Craugastor angelicus	Amphibian	0.970333333333333	0.944222222222222	0.45226736605983
Craugastor augusti	Amphibian	0.933307692307692	0.767692307692308	0.227872320795114
Craugastor aurilegulus	Amphibian	0.9797	0.9104	0.273073244122397
Craugastor berkenbuschii	Amphibian	0.9625	0.892	0.186053791280736
Craugastor bransfordii	Amphibian	0.934055555555556	0.787888888888889	0.181738944540204
Craugastor brocchi	Amphibian	0.977611111111111	0.9365	0.218982754788243
Craugastor chac	Amphibian	0.955	0.853285714285714	0.216592959977657
Craugastor charadra	Amphibian	0.970777777777778	0.899555555555556	0.237190759370477
Craugastor crassidigitus	Amphibian	0.931823529411765	0.797705882352941	0.226469703045904
Craugastor daryi	Amphibian	0.957470588235294	0.912235294117647	0.389112315296302
Craugastor decoratus	Amphibian	0.952842105263158	0.862473684210526	0.162538753621152
Craugastor emleni	Amphibian	0.981111111111111	0.963277777777778	0.23716959500933
Craugastor escoces	Amphibian	0.9414375	0.8874375	0.197217585689425
Craugastor fitzingeri	Amphibian	0.9471	0.8026	0.347163098371095
Craugastor fleischmanni	Amphibian	0.9905	0.9874375	0.321060223244806
Craugastor gollmeri	Amphibian	0.966052631578947	0.873368421052632	0.143555465457596
Craugastor greggi	Amphibian	0.984277777777778	0.974722222222222	0.302604943406777
Craugastor gutschei	Amphibian	0.9521875	0.914375	0.248384496784079
Craugastor hobartsmithi	Amphibian	0.909583333333333	0.81875	0.199521065389161
Craugastor laevissimus	Amphibian	0.927133333333333	0.788266666666667	0.202832397204085
Craugastor laticeps	Amphibian	0.934733333333333	0.796066666666667	0.126406156267647
Craugastor lauraster	Amphibian	0.953117647058824	0.836764705882353	0.157215408350862
Craugastor lineatus	Amphibian	0.959176470588235	0.865058823529412	0.167412601089991
Craugastor loki	Amphibian	0.944444444444444	0.801111111111111	0.186957677320247
Craugastor longirostris	Amphibian	0.937	0.782	0.212146957242534
Craugastor matudai	Amphibian	0.99335	0.97935	0.233634046840414
Craugastor megacephalus	Amphibian	0.950466666666667	0.821666666666667	0.124199583093792
Craugastor megalotympanum	Amphibian	0.989875	0.979	0.274232111234269
Craugastor melanostictus	Amphibian	0.935666666666667	0.856333333333333	0.198606499376839
Craugastor metriosistus	Amphibian	0.96565	0.88155	0.234517198276281
Craugastor mexicanus	Amphibian	0.943181818181818	0.810454545454545	0.111466939847776
Craugastor mimus	Amphibian	0.941375	0.82475	0.242964256206025
Craugastor montanus	Amphibian	0.946105263157895	0.877526315789474	0.207554561045243
Craugastor noblei	Amphibian	0.9214	0.7953	0.0940047098791161
Craugastor occidentalis	Amphibian	0.968	0.84495	0.145127185915488
Craugastor omiltemanus	Amphibian	0.9953125	0.9885	0.355673839748855
Craugastor opimus	Amphibian	0.976428571428571	0.949714285714286	0.128537590828635
Craugastor palenque	Amphibian	0.95605	0.8802	0.249809543816759
Craugastor pelorus	Amphibian	0.949142857142857	0.871714285714286	0.172880894707318
Craugastor persimilis	Amphibian	0.94925	0.948625	0.524213575252206
Craugastor podiciferus	Amphibian	0.965473684210526	0.919	0.204524832158074
Craugastor polyptychus	Amphibian	0.946631578947368	0.867105263157895	0.198434573616093
Craugastor pozo	Amphibian	0.938142857142857	0.900928571428571	0.300583729731664
Craugastor psephosypharus	Amphibian	0.959684210526316	0.951894736842105	0.253534082740052
Craugastor pygmaeus	Amphibian	0.929214285714286	0.767285714285714	0.179619729809202
Craugastor raniformis	Amphibian	0.934416666666667	0.790416666666667	0.262754417665426
Craugastor rhodopis	Amphibian	0.956764705882353	0.820352941176471	0.167031832889406
Craugastor rostralis	Amphibian	0.919615384615385	0.774923076923077	0.179152719727433
Craugastor rugosus	Amphibian	0.9906	0.978	0.28841727671223
Craugastor rugulosus	Amphibian	0.91	0.796583333333333	0.0946444558428308
Craugastor rupinius	Amphibian	0.9473	0.83235	0.187107204763298
Craugastor sabrinus	Amphibian	0.983052631578947	0.950736842105263	0.282737262836782
Craugastor saltator	Amphibian	0.939416666666667	0.92475	0.262056869832724
Craugastor spatulatus	Amphibian	0.959923076923077	0.915923076923077	0.384927464098026
Craugastor stadelmani	Amphibian	0.987947368421053	0.976052631578947	0.281068352308219
Craugastor stejnegerianus	Amphibian	0.9575	0.8553	0.209319636563459
Craugastor stuarti	Amphibian	0.940105263157895	0.822842105263158	0.154059561227545
Craugastor tabasarae	Amphibian	0.9834	0.97595	0.35737734304913
Craugastor talamancae	Amphibian	0.946066666666667	0.806266666666667	0.190494381937831
Craugastor tarahumaraensis	Amphibian	0.972736842105263	0.932473684210526	0.168494175676782
Craugastor taurus	Amphibian	0.982947368421053	0.961894736842105	0.382184607114518
Craugastor underwoodi	Amphibian	0.968944444444444	0.9375	0.318202416590769
Craugastor vocalis	Amphibian	0.939736842105263	0.915631578947368	0.30755816842288
Craugastor vulcani	Amphibian	0.978444444444444	0.950111111111111	0.225240060212576
Craugastor xucanebi	Amphibian	0.98905	0.9699	0.164260033002732
Craugastor yucatanensis	Amphibian	0.944777777777778	0.814888888888889	0.15799429265569
Craugastor zunigai	Amphibian	0.992894736842105	0.988526315789474	0.402238051720873
Crinia bilingua	Amphibian	0.94595	0.78885	0.40491657405217
Crinia deserticola	Amphibian	0.9656	0.8226	0.462216666666667
Crinia flindersensis	Amphibian	0.9891	0.93965	0.194286610905752
Crinia georgiana	Amphibian	0.98575	0.92385	0.425884600140256
Crinia glauerti	Amphibian	0.98505	0.93255	0.558873768349924
Crinia insignifera	Amphibian	0.9958	0.96375	0.290288534966823
Crinia nimba	Amphibian	0.973368421052632	0.913947368421053	0.163701666382213
Crinia nimbus	Amphibian	0.99725	0.99625	0.465025404794439
Crinia parinsignifera	Amphibian	0.94355	0.7821	0.531031273642623
Crinia pseudinsignifera	Amphibian	0.9532	0.81355	0.247241799164565
Crinia remota	Amphibian	0.9572	0.81835	0.399448960242126
Crinia riparia	Amphibian	0.964368421052632	0.869789473684211	0.30375929096212
Crinia signifera	Amphibian	0.9641	0.8521	0.53154159220452
Crinia sloanei	Amphibian	0.9692	0.86535	0.221868099561129
Crinia subinsignifera	Amphibian	0.96115	0.92085	0.132771768032489
Crinia tasmaniensis	Amphibian	0.9363	0.788	0.400422664968468
Crinia tinnula	Amphibian	0.992	0.9664	0.541890221269869
Crossodactylodes bokermanni	Amphibian	0.985066666666667	0.946666666666667	0.269171260723954
Crossodactylodes izecksohni	Amphibian	0.9588125	0.9389375	0.277303775704727
Crossodactylus aeneus	Amphibian	0.975111111111111	0.926	0.201754181544888
Crossodactylus caramaschii	Amphibian	0.925866666666667	0.8048	0.091508001148684
Crossodactylus dispar	Amphibian	0.9346875	0.845625	0.111454504878493
Crossodactylus gaudichaudii	Amphibian	0.9734	0.9222	0.156284925964942
Crossodactylus schmidti	Amphibian	0.958473684210526	0.890631578947368	0.180058077316396
Crossodactylus timbuhy	Amphibian	0.9299375	0.89675	0.501246013902076
Crossodactylus trachystomus	Amphibian	0.963277777777778	0.896222222222222	0.191847923616026
Cruziohyla calcarifer	Amphibian	0.941307692307692	0.913769230769231	0.189494588987158
Cruziohyla craspedopus	Amphibian	0.931375	0.8400625	0.199121250174155
Cruziohyla sylviae	Amphibian	0.930333333333333	0.813777777777778	0.183311135183875
Cryptobatrachus boulengeri	Amphibian	0.925684210526316	0.842421052631579	0.293890914673199
Cryptobatrachus fuhrmanni	Amphibian	0.947333333333333	0.847277777777778	0.120332142823185
Cryptobranchus alleganiensis	Amphibian	0.94395	0.79985	0.210631720127539
Cryptothylax greshoffii	Amphibian	0.9282	0.7996	0.166175945698639
Cryptotriton nasalis	Amphibian	0.947777777777778	0.863166666666667	0.192795974766015
Cryptotriton sierraminensis	Amphibian	0.98705	0.96945	0.261785639541023
Cryptotriton veraepacis	Amphibian	0.975631578947368	0.955578947368421	0.347651149406917
Ctenophryne aterrima	Amphibian	0.955058823529412	0.920058823529412	0.324894937069484
Ctenophryne geayi	Amphibian	0.8915	0.7485	0.0466409985416825
Cycloramphus acangatan	Amphibian	0.96665	0.9158	0.132326631021294
Cycloramphus bolitoglossus	Amphibian	0.972611111111111	0.945944444444444	0.380793835366055
Cycloramphus boraceiensis	Amphibian	0.9564375	0.90125	0.355538621747948
Cycloramphus brasiliensis	Amphibian	0.966857142857143	0.9115	0.165737920267825
Cycloramphus dubius	Amphibian	0.988526315789474	0.971421052631579	0.211604018384918
Cycloramphus eleutherodactylus	Amphibian	0.971944444444444	0.906111111111111	0.196650685573658
Cycloramphus fuliginosus	Amphibian	0.98235	0.9571	0.276892034321829
Cycloramphus izecksohni	Amphibian	0.970214285714286	0.949142857142857	0.41083112460135
Cycloramphus lutzorum	Amphibian	0.9555625	0.929875	0.167571804996292
Cycloramphus mirandaribeiroi	Amphibian	0.969071428571429	0.966928571428571	0.345859992574071
Cycloramphus stejnegeri	Amphibian	0.98705	0.97995	0.283326713471179
Cycloramphus valae	Amphibian	0.930157894736842	0.876842105263158	0.122871480789963
Cyclorana alboguttata	Amphibian	0.938777777777778	0.795222222222222	0.513671637325279
Cyclorana australis	Amphibian	0.9412	0.7742	0.49549750278261
Cyclorana brevipes	Amphibian	0.9626	0.829	0.449179050055478
Cyclorana cryptotis	Amphibian	0.9303125	0.77075	0.169230158761722
Cyclorana cultripes	Amphibian	0.9438	0.759	0.354530339629716
Cyclorana longipes	Amphibian	0.961	0.8366	0.379421429916937
Cyclorana maculosa	Amphibian	0.938307692307692	0.796153846153846	0.21194214183371
Cyclorana maini	Amphibian	0.955833333333333	0.805	0.335361466338124
Cyclorana manya	Amphibian	0.9687	0.8854	0.229779137577331
Cyclorana novaehollandiae	Amphibian	0.948333333333333	0.789	0.570555777931199
Cyclorana occidentalis	Amphibian	0.899538461538462	0.797307692307692	0.0868144372365945
Cyclorana platycephala	Amphibian	0.9514	0.8046	0.418912380952381
Cyclorana vagita	Amphibian	0.955947368421053	0.898421052631579	0.179866629536037
Cyclorana verrucosa	Amphibian	0.940578947368421	0.779368421052632	0.273510916401352
Cynops cyanurus	Amphibian	0.922111111111111	0.781444444444444	0.164272504816494
Cynops ensicauda	Amphibian	0.97805	0.9357	0.224720534480889
Cynops fudingensis	Amphibian	0.9913	0.9899	0.382954867425465
Cynops orientalis	Amphibian	0.927571428571429	0.752714285714286	0.301711500764147
Cynops orphicus	Amphibian	0.949777777777778	0.896333333333333	0.235768104468875
Cynops pyrrhogaster	Amphibian	0.931857142857143	0.769571428571429	0.359719168446831
Dasypops schirchi	Amphibian	0.989210526315789	0.983157894736842	0.283947835334619
Dendrobates auratus	Amphibian	0.97125	0.8686	0.423746067203436
Dendrobates biolat	Amphibian	0.9485	0.9077	0.291160651357116
Dendrobates granulifer	Amphibian	0.975230769230769	0.947307692307692	0.22134087012387
Dendrobates granuliferus	Amphibian	0.9903125	0.97725	0.355809757398613
Dendrobates histrionicus	Amphibian	0.948	0.848263157894737	0.139407048143102
Dendrobates leucomelas	Amphibian	0.926444444444444	0.837666666666667	0.0685991317121362
Dendrobates nubeculosus	Amphibian	0.98375	0.96525	0.229868784369786
Dendrobates pumilio	Amphibian	0.950157894736842	0.825894736842105	0.165889816566414
Dendrobates quinquevittatus	Amphibian	0.876875	0.75525	0.260264189827878
Dendrobates sylvaticus	Amphibian	0.9783	0.9447	0.173146239265273
Dendrobates tinctorius	Amphibian	0.949684210526316	0.81	0.154335103392324
Dendrobates truncatus	Amphibian	0.940666666666667	0.775777777777778	0.362442172951532
Dendrobates variabilis	Amphibian	0.9395	0.8532	0.184893830125509
Dendrobates ventrimaculatus	Amphibian	0.93975	0.83305	0.180510714222311
Dendrobates virolinensis	Amphibian	0.976444444444444	0.955722222222222	0.341343950668939
Dendrophryniscus berthalutzae	Amphibian	0.975888888888889	0.948722222222222	0.171030708452731
Dendrophryniscus brevipollicatus	Amphibian	0.99035	0.9531	0.197827393293602
Dendrophryniscus leucomystax	Amphibian	0.97905	0.9478	0.226121219702892
Dendrophryniscus minutus	Amphibian	0.945083333333333	0.84425	0.171295497635867
Dendropsophus acreanus	Amphibian	0.937714285714286	0.830142857142857	0.179490596146854
Dendropsophus anceps	Amphibian	0.934785714285714	0.799857142857143	0.136993305466247
Dendropsophus araguaya	Amphibian	0.967	0.941533333333333	0.407310677631803
Dendropsophus arndti	Amphibian	0.9895	0.97785	0.432128564207182
Dendropsophus berthalutzae	Amphibian	0.959315789473684	0.840473684210526	0.111164404032104
Dendropsophus bifurcus	Amphibian	0.945631578947368	0.825894736842105	0.218833766705783
Dendropsophus bipunctatus	Amphibian	0.9733	0.88425	0.167398559159266
Dendropsophus bogerti	Amphibian	0.9524	0.8427	0.18305049702673
Dendropsophus bokermanni	Amphibian	0.922666666666667	0.783666666666667	0.104999601009388
Dendropsophus branneri	Amphibian	0.95635	0.84265	0.209867180848333
Dendropsophus brevifrons	Amphibian	0.913666666666667	0.758833333333333	0.107682619365673
Dendropsophus bromeliaceus	Amphibian	0.957	0.93025	0.427966548541014
Dendropsophus carnifex	Amphibian	0.97755	0.92215	0.181813402621971
Dendropsophus columbianus	Amphibian	0.96155	0.84435	0.203548585588679
Dendropsophus counani	Amphibian	0.937764705882353	0.826588235294118	0.157551261797334
Dendropsophus cruzi	Amphibian	0.892222222222222	0.761444444444444	0.245476936001233
Dendropsophus decipiens	Amphibian	0.951421052631579	0.810789473684211	0.188803331218105
Dendropsophus ebraccatus	Amphibian	0.951428571428571	0.818857142857143	0.28736529000622
Dendropsophus elegans	Amphibian	0.944764705882353	0.802411764705882	0.270587982824377
Dendropsophus elianeae	Amphibian	0.931764705882353	0.770882352941176	0.238906811146699
Dendropsophus gaucheri	Amphibian	0.998	0.994636363636364	0.376236985455151
Dendropsophus giesleri	Amphibian	0.961647058823529	0.858058823529412	0.122344670448007
Dendropsophus goughi	Amphibian	0.954055555555556	0.893333333333333	0.262310272767815
Dendropsophus haddadi	Amphibian	0.99135	0.9737	0.306485441968608
Dendropsophus haraldschultzi	Amphibian	0.892	0.85075	0.239885099194174
Dendropsophus jimi	Amphibian	0.9045	0.7985625	0.186186002735083
Dendropsophus joannae	Amphibian	0.968266666666667	0.9538	0.175749212043097
Dendropsophus kamagarini	Amphibian	0.970090909090909	0.962545454545455	0.397598963837948
Dendropsophus koechlini	Amphibian	0.960055555555556	0.884166666666667	0.193611933461153
Dendropsophus kubricki	Amphibian	0.9392	0.894733333333333	0.215839867712534
Dendropsophus labialis	Amphibian	0.96895	0.9073	0.139930944589819
Dendropsophus leali	Amphibian	0.93325	0.824125	0.177700315305018
Dendropsophus leucophyllatus	Amphibian	0.9405	0.77825	0.233768365680144
Dendropsophus luddeckei	Amphibian	0.983	0.958421052631579	0.186072067853219
Dendropsophus manonegra	Amphibian	0.946	0.862333333333333	0.246606908273045
Dendropsophus marmoratus	Amphibian	0.9344	0.7884	0.159253590724023
Dendropsophus mathiassoni	Amphibian	0.940842105263158	0.810736842105263	0.229813386199682
Dendropsophus melanargyreus	Amphibian	0.9205	0.7575	0.203705265567765
Dendropsophus meridensis	Amphibian	0.963277777777778	0.931611111111111	0.345248839137811
Dendropsophus meridianus	Amphibian	0.9904	0.96795	0.162239676243662
Dendropsophus microcephalus	Amphibian	0.9644	0.8384	0.468008327464589
Dendropsophus microps	Amphibian	0.96355	0.8648	0.167024833689565
Dendropsophus minusculus	Amphibian	0.8796	0.7704	0.160849911456235
Dendropsophus minutus	Amphibian	0.9574	0.8148	0.557464032164142
Dendropsophus miyatai	Amphibian	0.958923076923077	0.933769230769231	0.274519306147734
Dendropsophus molitor	Amphibian	0.9802	0.9258	0.249220210988255
Dendropsophus nahdereri	Amphibian	0.9785	0.938055555555556	0.211050870980594
Dendropsophus nanus	Amphibian	0.94375	0.77925	0.362039510723984
Dendropsophus norandinus	Amphibian	0.988157894736842	0.964526315789474	0.20922900571319
Dendropsophus novaisi	Amphibian	0.994789473684211	0.991631578947368	0.391567364065661
Dendropsophus oliveirai	Amphibian	0.950333333333333	0.836166666666667	0.168081545346252
Dendropsophus padreluna	Amphibian	0.973777777777778	0.922888888888889	0.173554075159643
Dendropsophus parviceps	Amphibian	0.9202	0.783	0.220494472173952
Dendropsophus phlebodes	Amphibian	0.933857142857143	0.816	0.14870590672423
Dendropsophus pseudomeridianus	Amphibian	0.968473684210526	0.889157894736842	0.153427647330205
Dendropsophus reticulatus	Amphibian	0.916	0.774	0.121101882393095
Dendropsophus rhodopeplus	Amphibian	0.952875	0.797875	0.200688143097225
Dendropsophus riveroi	Amphibian	0.922333333333333	0.805888888888889	0.0952484752846301
Dendropsophus robertmertensi	Amphibian	0.935785714285714	0.842142857142857	0.251223262924717
Dendropsophus rossalleni	Amphibian	0.856	0.766769230769231	0.21909261656032
Dendropsophus rubicundulus	Amphibian	0.9005	0.728	0.0759838216425738
Dendropsophus ruschii	Amphibian	0.958266666666667	0.899466666666667	0.207502105858829
Dendropsophus salli	Amphibian	0.922166666666667	0.919333333333333	0.283398231042054
Dendropsophus sanborni	Amphibian	0.953	0.7912	0.254181806287182
Dendropsophus sarayacuensis	Amphibian	0.928083333333333	0.767666666666667	0.175602027422666
Dendropsophus sartori	Amphibian	0.9525	0.902571428571429	0.29744127890397
Dendropsophus schubarti	Amphibian	0.904	0.813	0.141614661251127
Dendropsophus seniculus	Amphibian	0.945764705882353	0.811705882352941	0.129709122308703
Dendropsophus shiwiarum	Amphibian	0.890272727272727	0.845909090909091	0.130359219396971
Dendropsophus soaresi	Amphibian	0.913857142857143	0.778142857142857	0.174273570403024
Dendropsophus stingi	Amphibian	0.9879	0.98765	0.419820799509847
Dendropsophus subocularis	Amphibian	0.934111111111111	0.814944444444444	0.132153388300801
Dendropsophus timbeba	Amphibian	0.937	0.913470588235294	0.321700134405792
Dendropsophus triangulum	Amphibian	0.932	0.804375	0.202098953594084
Dendropsophus tritaeniatus	Amphibian	0.948	0.914923076923077	0.408578132632156
Dendropsophus virolinensis	Amphibian	0.985947368421053	0.967421052631579	0.313821155490592
Dendropsophus walfordi	Amphibian	0.906	0.765	0.0811114853792932
Dendropsophus werneri	Amphibian	0.97495	0.8987	0.0926670256425488
Dendropsophus xapuriensis	Amphibian	0.964733333333333	0.928733333333333	0.303468911376674
Dendrotriton bromeliacius	Amphibian	0.9966	0.9893	0.4175599154832
Dendrotriton sanctibarbarus	Amphibian	0.959157894736842	0.866894736842105	0.218198826479589
Dendrotriton xolocalcae	Amphibian	0.9729	0.93615	0.21703321347528
Dermatonotus muelleri	Amphibian	0.9565	0.7825	0.270696925260412
Dermophis gracilior	Amphibian	0.9815	0.9752	0.225995262700435
Dermophis mexicanus	Amphibian	0.932142857142857	0.770285714285714	0.170659524795629
Dermophis oaxacae	Amphibian	0.956333333333333	0.870733333333333	0.139669527039951
Dermophis parviceps	Amphibian	0.938944444444444	0.908555555555556	0.209423659754354
Desmognathus abditus	Amphibian	0.96945	0.92625	0.327996231782729
Desmognathus aeneus	Amphibian	0.98155	0.9267	0.174415426229835
Desmognathus apalachicolae	Amphibian	0.97855	0.8908	0.162870442677979
Desmognathus aureatagulus	Amphibian	0.95815	0.85115	0.165025826076885
Desmognathus aureatus	Amphibian	0.9934	0.9932	0.548924507267758
Desmognathus auriculatus	Amphibian	0.9647	0.8416	0.304496822859043
Desmognathus brimleyorum	Amphibian	0.97585	0.8937	0.25257941065772
Desmognathus carolinensis	Amphibian	0.9959	0.97265	0.356644630919815
Desmognathus conanti	Amphibian	0.9489	0.81965	0.435498908892469
Desmognathus folkertsi	Amphibian	0.9765	0.9466	0.227614518625021
Desmognathus fuscus	Amphibian	0.935631578947368	0.781315789473684	0.516480339240506
Desmognathus imitator	Amphibian	0.9954	0.97625	0.273440448037948
Desmognathus marmoratus	Amphibian	0.9939	0.9586	0.198305855093052
Desmognathus monticola	Amphibian	0.9701	0.85985	0.468617475354631
Desmognathus ochrophaeus	Amphibian	0.9683	0.86475	0.459605507515093
Desmognathus ocoee	Amphibian	0.9887	0.9456	0.3810896867636
Desmognathus orestes	Amphibian	0.99285	0.96405	0.352056879290837
Desmognathus organi	Amphibian	0.9962	0.97225	0.198622672123289
Desmognathus planiceps	Amphibian	0.9799	0.905	0.153315598691298
Desmognathus quadramaculatus	Amphibian	0.9776	0.9024	0.47044589829954
Desmognathus santeetlah	Amphibian	0.9931	0.9754	0.322946180592562
Desmognathus valentinei	Amphibian	0.96675	0.915875	0.30189558268448
Desmognathus welteri	Amphibian	0.9866	0.9362	0.204535568514128
Desmognathus wrighti	Amphibian	0.9902	0.96025	0.210036730652289
Diaglena spatulata	Amphibian	0.967277777777778	0.900722222222222	0.144807887535199
Diasporus anthrax	Amphibian	0.9669	0.89705	0.12598222194256
Diasporus citrinobapheus	Amphibian	0.957461538461538	0.917384615384615	0.230985529584565
Diasporus diastema	Amphibian	0.9475	0.799875	0.201259427993182
Diasporus gularis	Amphibian	0.9365	0.80175	0.12822740751676
Diasporus hylaeformis	Amphibian	0.95121052631579	0.899578947368421	0.185915095593919
Diasporus quidditus	Amphibian	0.952727272727273	0.915090909090909	0.336200331927368
Diasporus tinker	Amphibian	0.94445	0.8816	0.259364340770811
Diasporus vocator	Amphibian	0.925785714285714	0.814928571428571	0.148783214482159
Dicamptodon aterrimus	Amphibian	0.96465	0.9089	0.179528621391845
Dicamptodon copei	Amphibian	0.97855	0.9062	0.180918402662799
Dicamptodon ensatus	Amphibian	0.9946	0.9553	0.428007862646646
Dicamptodon tenebrosus	Amphibian	0.96925	0.87995	0.465971719977654
Didynamipus sjostedti	Amphibian	0.9992	0.99875	0.462795829360971
Discodeles bufoniformis	Amphibian	0.842	0.764333333333333	0.226593071590128
Discodeles guppyi	Amphibian	0.950071428571429	0.891571428571429	0.27259615464694
Discoglossus galganoi	Amphibian	0.946	0.7786	0.493320388850291
Discoglossus jeanneae	Amphibian	0.9458	0.7868	0.405914200914078
Discoglossus montalentii	Amphibian	0.9929	0.96365	0.251236920762586
Discoglossus pictus	Amphibian	0.9808	0.9015	0.412403795912079
Discoglossus sardus	Amphibian	0.98955	0.93395	0.368710557489003
Discoglossus scovazzi	Amphibian	0.9264375	0.8165	0.148756004833995
Dryophytes cinereus	Amphibian	0.965727272727273	0.911363636363636	0.302353246327777
Dryophytes flaviventris	Amphibian	0.99505	0.98615	0.400953453360106
Dryophytes immaculatus	Amphibian	0.906111111111111	0.749222222222222	0.117016705275755
Dryophytes japonicus	Amphibian	0.95225	0.807333333333333	0.475707510535379
Dryophytes suweonensis	Amphibian	0.9844	0.92905	0.199920223842818
Dryophytes versicolor	Amphibian	0.922933333333333	0.881533333333333	0.279113626517715
Duellmanohyla chamulae	Amphibian	0.961	0.9180625	0.2311014335239
Duellmanohyla ignicolor	Amphibian	0.9579	0.88255	0.243781445838263
Duellmanohyla rufioculis	Amphibian	0.9725	0.89015	0.140122066348456
Duellmanohyla salvavida	Amphibian	0.9794	0.9265	0.240669576124322
Duellmanohyla schmidtorum	Amphibian	0.951947368421053	0.846631578947368	0.176286620794869
Duellmanohyla soralia	Amphibian	0.97745	0.898	0.184554829568974
Duellmanohyla uranochroa	Amphibian	0.9458	0.869666666666667	0.190319438336877
Duttaphrynus cyphosus	Amphibian	0.963533333333333	0.9498	0.326221045504247
Duttaphrynus dhufarensis	Amphibian	0.943071428571429	0.8565	0.156114691560427
Duttaphrynus himalayanus	Amphibian	0.921363636363636	0.794454545454545	0.132582927207165
Duttaphrynus hololius	Amphibian	0.957166666666667	0.870944444444444	0.271003287977971
Duttaphrynus melanostictus	Amphibian	0.9774	0.8428	0.485129360714384
Duttaphrynus noellerti	Amphibian	0.945777777777778	0.888	0.122921034840786
Duttaphrynus olivaceus	Amphibian	0.9288125	0.872125	0.199174602383854
Duttaphrynus parietalis	Amphibian	0.970894736842105	0.930473684210526	0.228570850168738
Duttaphrynus scaber	Amphibian	0.962307692307692	0.906692307692308	0.240661477555702
Duttaphrynus stomaticus	Amphibian	0.939666666666667	0.783	0.159291273823661
Dyscophus antongilii	Amphibian	0.960444444444444	0.908888888888889	0.160051621778894
Dyscophus guineti	Amphibian	0.9579375	0.9223125	0.275401676114037
Dyscophus insularis	Amphibian	0.915615384615385	0.811076923076923	0.0856259068675019
Echinotriton andersoni	Amphibian	0.973578947368421	0.960263157894737	0.262547034159618
Ecnomiohyla miliaria	Amphibian	0.945933333333333	0.8612	0.16485268288263
Ecnomiohyla miotympanum	Amphibian	0.949	0.807666666666667	0.199437021464727
Edalorhina perezi	Amphibian	0.926875	0.7841875	0.164981593407833
Elachistocleis bicolor	Amphibian	0.908117647058824	0.762117647058824	0.27698238914675
Elachistocleis cesarii	Amphibian	0.949555555555556	0.818388888888889	0.236650067265739
Elachistocleis erythrogaster	Amphibian	0.994263157894737	0.983473684210526	0.471044348856161
Elachistocleis haroi	Amphibian	0.912444444444445	0.875666666666667	0.24160333292517
Elachistocleis helianneae	Amphibian	0.9555	0.9358	0.358860349821353
Elachistocleis magnus	Amphibian	0.983636363636364	0.970636363636364	0.401956289597196
Elachistocleis matogrosso	Amphibian	0.9503	0.86405	0.138603610465638
Elachistocleis muiraquitan	Amphibian	0.97425	0.9446875	0.412225962205443
Elachistocleis ovalis	Amphibian	0.943666666666667	0.772666666666667	0.274403738512949
Elachistocleis panamensis	Amphibian	0.953588235294118	0.831882352941177	0.136418203821675
Elachistocleis pearsei	Amphibian	0.9375625	0.8150625	0.1923325323223
Elachistocleis piauiensis	Amphibian	0.8985	0.77475	0.0136909658456193
Elachistocleis surinamensis	Amphibian	0.863	0.828333333333333	0.0978698972792979
Eleutherodactylus abbotti	Amphibian	0.9175	0.7535	0.239135411212463
Eleutherodactylus acatallelus	Amphibian	0.985	0.9606	0.337726830746165
Eleutherodactylus achatinus	Amphibian	0.957222222222222	0.8835	0.1703570823037
Eleutherodactylus acuminatus	Amphibian	0.964375	0.94675	0.305920795672839
Eleutherodactylus alcoae	Amphibian	0.959363636363636	0.929727272727273	0.262210166326262
Eleutherodactylus alfredi	Amphibian	0.927473684210526	0.882210526315789	0.268769121912418
Eleutherodactylus altae	Amphibian	0.9540625	0.935625	0.258549968410813
Eleutherodactylus altamazonicus	Amphibian	0.955875	0.9081875	0.206673624080758
Eleutherodactylus amadeus	Amphibian	0.983526315789474	0.982210526315789	0.509544694202158
Eleutherodactylus andi	Amphibian	0.983235294117647	0.970941176470588	0.232314974276229
Eleutherodactylus angelicus	Amphibian	0.97265	0.9361	0.347873108725975
Eleutherodactylus angustidigitorum	Amphibian	0.946368421052632	0.832736842105263	0.139794182944212
Eleutherodactylus angustilineatus	Amphibian	0.99565	0.98855	0.299851626541946
Eleutherodactylus anomalus	Amphibian	0.9685	0.9519375	0.356107391918391
Eleutherodactylus antillensis	Amphibian	0.934625	0.788875	0.197300952083865
Eleutherodactylus apostates	Amphibian	0.984105263157895	0.963421052631579	0.266285441447004
Eleutherodactylus appendiculatus	Amphibian	0.9919	0.9792	0.301194359341436
Eleutherodactylus areolatus	Amphibian	0.977555555555556	0.958277777777778	0.345264415273414
Eleutherodactylus armstrongi	Amphibian	0.9786	0.92115	0.21378692885248
Eleutherodactylus atkinsi	Amphibian	0.883583333333333	0.78025	0.139344233892722
Eleutherodactylus audanti	Amphibian	0.956578947368421	0.883	0.19729392958538
Eleutherodactylus augusti	Amphibian	0.9109	0.7564	0.104267054294556
Eleutherodactylus aurantiguttatus	Amphibian	0.976	0.94895	0.264981457022423
Eleutherodactylus auriculatoides	Amphibian	0.97195	0.9301	0.190631097964047
Eleutherodactylus auriculatus	Amphibian	0.956133333333333	0.920666666666667	0.251225387549732
Eleutherodactylus bartonsmithi	Amphibian	0.929611111111111	0.784944444444444	0.157380617123057
Eleutherodactylus baryecuus	Amphibian	0.962333333333333	0.922916666666667	0.42424402524624
Eleutherodactylus bellona	Amphibian	0.98805	0.97975	0.340083644914936
Eleutherodactylus berkenbuschii	Amphibian	0.928631578947368	0.83521052631579	0.174258574587913
Eleutherodactylus bilineatus	Amphibian	0.933533333333333	0.904933333333333	0.281062349627684
Eleutherodactylus binotatus	Amphibian	0.94635	0.82595	0.133270625045878
Eleutherodactylus biporcatus	Amphibian	0.99025	0.9836	0.420835323447265
Eleutherodactylus bogotensis	Amphibian	0.943263157894737	0.902473684210526	0.249799468905832
Eleutherodactylus boulengeri	Amphibian	0.986	0.98035	0.322241822254898
Eleutherodactylus bransfordii	Amphibian	0.919071428571429	0.794428571428571	0.113098042397768
Eleutherodactylus brevifrons	Amphibian	0.931384615384615	0.890461538461538	0.250463545177752
Eleutherodactylus brevirostris	Amphibian	0.999277777777778	0.998833333333333	0.52944576121227
Eleutherodactylus brittoni	Amphibian	0.956842105263158	0.904842105263158	0.195501360233013
Eleutherodactylus brocchi	Amphibian	0.982125	0.9421875	0.254603032786018
Eleutherodactylus bufoniformis	Amphibian	0.941076923076923	0.862076923076923	0.322430673246498
Eleutherodactylus cajamarcensis	Amphibian	0.988157894736842	0.976578947368421	0.314977848424716
Eleutherodactylus calcaratus	Amphibian	0.97105	0.9505	0.283992788143356
Eleutherodactylus calcarulatus	Amphibian	0.998947368421053	0.998421052631579	0.455476098937077
Eleutherodactylus campi	Amphibian	0.9729	0.8668	0.388247878883601
Eleutherodactylus caprifer	Amphibian	0.959647058823529	0.943176470588235	0.265921289600849
Eleutherodactylus carmelitae	Amphibian	0.9972	0.9952	0.446644917703953
Eleutherodactylus caryophyllaceus	Amphibian	0.937352941176471	0.821352941176471	0.123802878531077
Eleutherodactylus catalinae	Amphibian	0.9779	0.95585	0.258981135929883
Eleutherodactylus cerasinus	Amphibian	0.963230769230769	0.925307692307692	0.193893073742139
Eleutherodactylus cerastes	Amphibian	0.983470588235294	0.982235294117647	0.381115168790777
Eleutherodactylus chac	Amphibian	0.973875	0.95575	0.32473647854088
Eleutherodactylus chalceus	Amphibian	0.9433125	0.88825	0.170092111540946
Eleutherodactylus chiastonotus	Amphibian	0.968578947368421	0.878578947368421	0.186025512673786
Eleutherodactylus chloronotus	Amphibian	0.98465	0.9631	0.272340580541129
Eleutherodactylus cochranae	Amphibian	0.9094	0.7934	0.17168946150395
Eleutherodactylus condor	Amphibian	0.924	0.9072	0.231127117702441
Eleutherodactylus conspicillatus	Amphibian	0.936555555555556	0.837888888888889	0.0888294189419167
Eleutherodactylus cooki	Amphibian	0.96395	0.90515	0.245919512851044
Eleutherodactylus coqui	Amphibian	0.98695	0.913	0.567578761811724
Eleutherodactylus counouspeus	Amphibian	0.97355	0.9582	0.229855474206211
Eleutherodactylus crassidigitus	Amphibian	0.921263157894737	0.804842105263158	0.160607828537162
Eleutherodactylus cremnobates	Amphibian	0.985888888888889	0.983111111111111	0.348724933719136
Eleutherodactylus crenunguis	Amphibian	0.9978	0.99245	0.464114866421667
Eleutherodactylus cristinae	Amphibian	0.99735	0.9966	0.494787275662324
Eleutherodactylus croceoinguinis	Amphibian	0.955875	0.9058125	0.232512894189863
Eleutherodactylus crucifer	Amphibian	0.99825	0.99745	0.454109050923275
Eleutherodactylus cruentus	Amphibian	0.9668	0.87475	0.146716346922329
Eleutherodactylus cruralis	Amphibian	0.936333333333333	0.895583333333333	0.327988019771847
Eleutherodactylus cryophilius	Amphibian	0.9929	0.98765	0.201546197560988
Eleutherodactylus curtipes	Amphibian	0.97755	0.96015	0.348437463075066
Eleutherodactylus cystignathoides	Amphibian	0.9631	0.85725	0.169942931877559
Eleutherodactylus danae	Amphibian	0.961181818181818	0.926454545454545	0.206741468419938
Eleutherodactylus daryi	Amphibian	0.971555555555556	0.959222222222222	0.231488309152131
Eleutherodactylus decoratus	Amphibian	0.933588235294118	0.829117647058824	0.174918224549905
Eleutherodactylus delicatus	Amphibian	0.995722222222222	0.992	0.445471599980081
Eleutherodactylus dennisi	Amphibian	0.977933333333333	0.945866666666667	0.348132121371661
Eleutherodactylus devillei	Amphibian	0.987	0.981941176470588	0.395147610394252
Eleutherodactylus diadematus	Amphibian	0.963846153846154	0.957461538461538	0.347474238204851
Eleutherodactylus diastema	Amphibian	0.926176470588235	0.806764705882353	0.147077574314839
Eleutherodactylus dilatus	Amphibian	0.950066666666667	0.891733333333333	0.361586966005013
Eleutherodactylus dimidiatus	Amphibian	0.947333333333333	0.926916666666667	0.261208973334499
Eleutherodactylus elegans	Amphibian	0.918235294117647	0.875294117647059	0.20844283342653
Eleutherodactylus eneidae	Amphibian	0.975722222222222	0.946222222222222	0.278800547790998
Eleutherodactylus erythropleura	Amphibian	0.9791	0.92085	0.23169325272398
Eleutherodactylus escoces	Amphibian	0.941	0.874555555555556	0.181141702821033
Eleutherodactylus eunaster	Amphibian	0.974388888888889	0.970444444444444	0.272221696552305
Eleutherodactylus fenestratus	Amphibian	0.978076923076923	0.962307692307692	0.337940801054897
Eleutherodactylus fitzingeri	Amphibian	0.950625	0.818	0.116295546569005
Eleutherodactylus flavescens	Amphibian	0.931428571428571	0.798142857142857	0.0906559236389398
Eleutherodactylus fleischmanni	Amphibian	0.9704	0.954533333333333	0.214895124439827
Eleutherodactylus fowleri	Amphibian	0.984210526315789	0.977368421052632	0.354970743910096
Eleutherodactylus frater	Amphibian	0.99765	0.99595	0.422555866368349
Eleutherodactylus furcyensis	Amphibian	0.968125	0.9255	0.381248882017718
Eleutherodactylus gaigeae	Amphibian	0.9867	0.95215	0.22470195703576
Eleutherodactylus gaigei	Amphibian	0.9061875	0.8841875	0.237271221528817
Eleutherodactylus glandulifer	Amphibian	0.921	0.865	0.0636367808119123
Eleutherodactylus glandulosus	Amphibian	0.978722222222222	0.948	0.319058178634992
Eleutherodactylus glaphycompus	Amphibian	0.9702	0.9077	0.168287151777693
Eleutherodactylus gollmeri	Amphibian	0.9353	0.863	0.333538316482121
Eleutherodactylus gossei	Amphibian	0.978210526315789	0.963473684210526	0.307337727891935
Eleutherodactylus gracilis	Amphibian	0.965117647058824	0.924352941176471	0.153336111249972
Eleutherodactylus grandis	Amphibian	0.99055	0.9627	0.322665413117093
Eleutherodactylus greggi	Amphibian	0.9807	0.9357	0.162746649733989
Eleutherodactylus gryllus	Amphibian	0.94325	0.883875	0.272644071031347
Eleutherodactylus guentheri	Amphibian	0.939222222222222	0.821722222222222	0.150606309427933
Eleutherodactylus guttilatus	Amphibian	0.927642857142857	0.776357142857143	0.169750247511407
Eleutherodactylus gutturalis	Amphibian	0.971823529411765	0.923705882352941	0.188899483874274
Eleutherodactylus haitianus	Amphibian	0.995941176470588	0.989882352941176	0.333477060570713
Eleutherodactylus heminota	Amphibian	0.924785714285714	0.851714285714286	0.245475557440973
Eleutherodactylus hobartsmithi	Amphibian	0.933833333333333	0.791166666666667	0.163446115983609
Eleutherodactylus hypostenor	Amphibian	0.965	0.880076923076923	0.237662353047664
Eleutherodactylus iberia	Amphibian	0.9831	0.96125	0.238347209843166
Eleutherodactylus inguinalis	Amphibian	0.949947368421053	0.919578947368421	0.16880237954941
Eleutherodactylus inoptatus	Amphibian	0.9355	0.7355	0.15026485042735
Eleutherodactylus insignitus	Amphibian	0.992894736842105	0.988947368421053	0.334244402036131
Eleutherodactylus interorbitalis	Amphibian	0.964944444444444	0.9095	0.191924436711339
Eleutherodactylus jasperi	Amphibian	0.97825	0.966375	0.369827035864746
Eleutherodactylus johnstonei	Amphibian	0.97155	0.8708	0.199121145778809
Eleutherodactylus jugans	Amphibian	0.926	0.8755625	0.195871891303627
Eleutherodactylus juipoca	Amphibian	0.947058823529412	0.880058823529412	0.169095329351752
Eleutherodactylus karlschmidti	Amphibian	0.974545454545454	0.939090909090909	0.165457313973951
Eleutherodactylus lacrimosus	Amphibian	0.979	0.959277777777778	0.254805925395851
Eleutherodactylus lacteus	Amphibian	0.96	0.951818181818182	0.231624940631889
Eleutherodactylus laevissimus	Amphibian	0.954285714285714	0.937142857142857	0.280081697939519
Eleutherodactylus lamprotes	Amphibian	0.9874	0.980266666666667	0.327574218466942
Eleutherodactylus lanthanites	Amphibian	0.924307692307692	0.802076923076923	0.0916882902494055
Eleutherodactylus laticeps	Amphibian	0.952882352941177	0.909294117647059	0.203113305005843
Eleutherodactylus latidiscus	Amphibian	0.956	0.927888888888889	0.339765376090448
Eleutherodactylus lentus	Amphibian	0.992	0.98435	0.351333980313076
Eleutherodactylus leoncei	Amphibian	0.94721052631579	0.879157894736842	0.1306209968459
Eleutherodactylus leprus	Amphibian	0.94755	0.8364	0.183561839058415
Eleutherodactylus lineatus	Amphibian	0.9262	0.8092	0.18255982364777
Eleutherodactylus locustus	Amphibian	0.965	0.927866666666667	0.189307716839364
Eleutherodactylus loki	Amphibian	0.919705882352941	0.830294117647059	0.113284698353761
Eleutherodactylus longipes	Amphibian	0.943533333333333	0.818533333333333	0.208367929459634
Eleutherodactylus longirostris	Amphibian	0.920785714285714	0.793642857142857	0.169924205817278
Eleutherodactylus luteolateralis	Amphibian	0.989777777777778	0.9855	0.332300571533078
Eleutherodactylus lymani	Amphibian	0.973625	0.93825	0.219845545034896
Eleutherodactylus lynchi	Amphibian	0.9374375	0.923125	0.147714359617211
Eleutherodactylus malkini	Amphibian	0.9355	0.917	0.175382277485199
Eleutherodactylus mantipus	Amphibian	0.9903	0.97585	0.325765190189574
Eleutherodactylus marmoratus	Amphibian	0.957	0.8706875	0.130638891173955
Eleutherodactylus marnockii	Amphibian	0.98365	0.89885	0.282266680326432
Eleutherodactylus martiae	Amphibian	0.9766875	0.9651875	0.307019917177415
Eleutherodactylus martinicensis	Amphibian	0.942866666666667	0.821866666666667	0.118636898021281
Eleutherodactylus matudai	Amphibian	0.9690625	0.909	0.145468703488381
Eleutherodactylus medemi	Amphibian	0.968473684210526	0.934368421052632	0.289153530122598
Eleutherodactylus megacephalus	Amphibian	0.947454545454545	0.888909090909091	0.242229641629211
Eleutherodactylus megalops	Amphibian	0.9752	0.95155	0.35364314254754
Eleutherodactylus melanostictus	Amphibian	0.964666666666667	0.918833333333333	0.18663082093465
Eleutherodactylus mexicanus	Amphibian	0.936	0.787666666666667	0.177505877817659
Eleutherodactylus mimus	Amphibian	0.9752	0.9616	0.289844713042448
Eleutherodactylus minutus	Amphibian	0.9573	0.9113	0.152550439764205
Eleutherodactylus modestus	Amphibian	0.966315789473684	0.892473684210526	0.241738332399561
Eleutherodactylus modipeplus	Amphibian	0.9922	0.9728	0.265866785285227
Eleutherodactylus molybrignus	Amphibian	0.984166666666667	0.977944444444444	0.370487640168342
Eleutherodactylus montanus	Amphibian	0.983705882352941	0.960176470588235	0.18423914824013
Eleutherodactylus muricatus	Amphibian	0.97975	0.9539375	0.310769023456562
Eleutherodactylus necerus	Amphibian	0.985722222222222	0.980888888888889	0.60633780668603
Eleutherodactylus nicefori	Amphibian	0.9986	0.998	0.638501917804777
Eleutherodactylus nigrovittatus	Amphibian	0.931923076923077	0.857230769230769	0.195480664266269
Eleutherodactylus nitidus	Amphibian	0.93	0.7703	0.288191622882898
Eleutherodactylus nivicolimae	Amphibian	0.963866666666667	0.9636	0.29071985179389
Eleutherodactylus noblei	Amphibian	0.9536	0.8976	0.26500241642991
Eleutherodactylus nortoni	Amphibian	0.9581	0.8742	0.21829100852415
Eleutherodactylus nyctophylax	Amphibian	0.997631578947368	0.995684210526316	0.386799150855777
Eleutherodactylus occidentalis	Amphibian	0.944888888888889	0.825055555555556	0.183584202942886
Eleutherodactylus ockendeni	Amphibian	0.911857142857143	0.766428571428571	0.258656794908402
Eleutherodactylus omiltemanus	Amphibian	0.939866666666667	0.846533333333333	0.184333381571489
Eleutherodactylus orcesi	Amphibian	0.956333333333333	0.917666666666667	0.214420953436602
Eleutherodactylus orestes	Amphibian	0.99645	0.99425	0.421517563456934
Eleutherodactylus ornatissimus	Amphibian	0.995529411764706	0.991117647058824	0.414571111376027
Eleutherodactylus orpacobates	Amphibian	0.991388888888889	0.978055555555556	0.338752651146392
Eleutherodactylus oxyrhynchus	Amphibian	0.968052631578947	0.967736842105263	0.292230366007085
Eleutherodactylus oxyrhyncus	Amphibian	0.949533333333333	0.9	0.249421077822766
Eleutherodactylus pallidus	Amphibian	0.9981	0.99545	0.438025035394211
Eleutherodactylus palmeri	Amphibian	0.9943	0.9868	0.278921963387222
Eleutherodactylus pantoni	Amphibian	0.960764705882353	0.952941176470588	0.280465157946254
Eleutherodactylus parabates	Amphibian	0.9796	0.96895	0.302005529935155
Eleutherodactylus pardalinus	Amphibian	0.905666666666667	0.778	0.105678075266677
Eleutherodactylus pardalis	Amphibian	0.96565	0.9442	0.435297184978426
Eleutherodactylus parvillus	Amphibian	0.99575	0.99255	0.401514019089581
Eleutherodactylus parvus	Amphibian	0.948125	0.8534375	0.17697182780393
Eleutherodactylus patriciae	Amphibian	0.982421052631579	0.967789473684211	0.487705437286679
Eleutherodactylus paulodutrai	Amphibian	0.951	0.8645	0.210847736658115
Eleutherodactylus paulsoni	Amphibian	0.974473684210526	0.953789473684211	0.240848951543111
Eleutherodactylus permixtus	Amphibian	0.96885	0.8935	0.106760724017378
Eleutherodactylus peruvianus	Amphibian	0.9356	0.8186	0.166694472246858
Eleutherodactylus phoxocephalus	Amphibian	0.944944444444444	0.84	0.236574379272935
Eleutherodactylus piceus	Amphibian	0.982157894736842	0.967947368421053	0.236739273216837
Eleutherodactylus pictissimus	Amphibian	0.941714285714286	0.795857142857143	0.0906483994548356
Eleutherodactylus pinchoni	Amphibian	0.914933333333333	0.8802	0.186691310866913
Eleutherodactylus pipilans	Amphibian	0.93415	0.8068	0.22805010625108
Eleutherodactylus pituinus	Amphibian	0.958117647058824	0.942235294117647	0.220903271913456
Eleutherodactylus planirostris	Amphibian	0.97305	0.89215	0.43853114945919
Eleutherodactylus podiciferus	Amphibian	0.930466666666667	0.832666666666667	0.143963119003823
Eleutherodactylus portoricensis	Amphibian	0.9582	0.86045	0.191280055746005
Eleutherodactylus pozo	Amphibian	0.970263157894737	0.927	0.299758118879561
Eleutherodactylus probolaeus	Amphibian	0.982666666666667	0.958222222222222	0.280643788834354
Eleutherodactylus prolatus	Amphibian	0.9596875	0.9548125	0.377259707046194
Eleutherodactylus pugnax	Amphibian	0.942642857142857	0.8955	0.194735805066214
Eleutherodactylus pycnodermis	Amphibian	0.949416666666667	0.923416666666667	0.203633716157717
Eleutherodactylus pygmaeus	Amphibian	0.936578947368421	0.789	0.182876822240277
Eleutherodactylus quaquaversus	Amphibian	0.992176470588235	0.984176470588235	0.302162159378543
Eleutherodactylus ramagii	Amphibian	0.963117647058824	0.954294117647059	0.344786426935461
Eleutherodactylus raniformis	Amphibian	0.9374375	0.797625	0.126888036576325
Eleutherodactylus rayo	Amphibian	0.992588235294118	0.969588235294118	0.223760447385233
Eleutherodactylus rhodopis	Amphibian	0.941923076923077	0.801615384615385	0.247638053710012
Eleutherodactylus richmondi	Amphibian	0.947294117647059	0.885058823529412	0.183444554920646
Eleutherodactylus ridens	Amphibian	0.963411764705882	0.871588235294118	0.178680996360956
Eleutherodactylus riparius	Amphibian	0.961941176470588	0.941529411764706	0.257675351193791
Eleutherodactylus riveti	Amphibian	0.9966	0.9789	0.191472860178331
Eleutherodactylus rogersi	Amphibian	0.990684210526316	0.976684210526316	0.392773175474652
Eleutherodactylus rostralis	Amphibian	0.965375	0.9344375	0.258803095353426
Eleutherodactylus rubrimaculatus	Amphibian	0.9873	0.96715	0.313286347019194
Eleutherodactylus ruedai	Amphibian	0.971235294117647	0.951647058823529	0.255827948598681
Eleutherodactylus rufescens	Amphibian	0.964	0.9476	0.375716287858385
Eleutherodactylus rugulosus	Amphibian	0.935909090909091	0.761727272727273	0.162590567340786
Eleutherodactylus rupinius	Amphibian	0.9399	0.9082	0.338671590730401
Eleutherodactylus ruthae	Amphibian	0.9066	0.8562	0.168578671802837
Eleutherodactylus ruthveni	Amphibian	0.973736842105263	0.972	0.474070555126651
Eleutherodactylus saltator	Amphibian	0.98645	0.96025	0.57988016829499
Eleutherodactylus sanctaemartae	Amphibian	0.987315789473684	0.980105263157895	0.388081852727313
Eleutherodactylus sanguineus	Amphibian	0.972105263157895	0.928315789473684	0.192950011006717
Eleutherodactylus sartori	Amphibian	0.9223	0.82555	0.102474226617641
Eleutherodactylus savagei	Amphibian	0.9666	0.92765	0.14332872841371
Eleutherodactylus schmidti	Amphibian	0.949	0.838444444444444	0.170507764523823
Eleutherodactylus sciagraphus	Amphibian	0.975	0.967631578947368	0.395408165860142
Eleutherodactylus simoterus	Amphibian	0.989055555555556	0.9845	0.357054054982742
Eleutherodactylus spatulatus	Amphibian	0.9511	0.88865	0.314004644542409
Eleutherodactylus spinosus	Amphibian	0.981285714285714	0.964785714285714	0.588550212143903
Eleutherodactylus stejnegerianus	Amphibian	0.9543125	0.927125	0.343125575068946
Eleutherodactylus stuarti	Amphibian	0.940071428571429	0.827571428571429	0.188418723363434
Eleutherodactylus subsigillatus	Amphibian	0.9665	0.91	0.150152523190549
Eleutherodactylus sulcatus	Amphibian	0.931571428571429	0.867571428571429	0.1822907586245
Eleutherodactylus supernatis	Amphibian	0.97985	0.92625	0.165958118267045
Eleutherodactylus syristes	Amphibian	0.925277777777778	0.839777777777778	0.185536289148256
Eleutherodactylus taeniatus	Amphibian	0.97275	0.91355	0.216992633895209
Eleutherodactylus talamancae	Amphibian	0.953	0.866083333333333	0.17792533421897
Eleutherodactylus tarahumaraensis	Amphibian	0.987785714285714	0.980571428571429	0.375437399340615
Eleutherodactylus taurus	Amphibian	0.993941176470588	0.983588235294118	0.476344984412693
Eleutherodactylus tayrona	Amphibian	0.9554	0.940666666666667	0.231044795312726
Eleutherodactylus thectopternus	Amphibian	0.9907	0.9763	0.353028341727353
Eleutherodactylus toa	Amphibian	0.9848	0.973466666666667	0.467198424589963
Eleutherodactylus toftae	Amphibian	0.955	0.924181818181818	0.378705545644728
Eleutherodactylus trachyblepharis	Amphibian	0.963181818181818	0.951	0.304212809540857
Eleutherodactylus trepidotus	Amphibian	0.9944	0.99245	0.369313638585752
Eleutherodactylus underwoodi	Amphibian	0.935684210526316	0.870210526315789	0.140555262339818
Eleutherodactylus unistrigatus	Amphibian	0.98095	0.9213	0.124525441768826
Eleutherodactylus uranobates	Amphibian	0.948166666666667	0.880916666666667	0.163142246887187
Eleutherodactylus urichi	Amphibian	0.948076923076923	0.921230769230769	0.243584099796669
Eleutherodactylus ventrimarmoratus	Amphibian	0.945769230769231	0.866923076923077	0.256697749784486
Eleutherodactylus verrucipes	Amphibian	0.949076923076923	0.800923076923077	0.173837480404068
Eleutherodactylus versicolor	Amphibian	0.95655	0.9248	0.238774515418944
Eleutherodactylus viejas	Amphibian	0.9915	0.9745	0.323835126626677
Eleutherodactylus vinhai	Amphibian	0.9355	0.855071428571429	0.168474232701113
Eleutherodactylus viridis	Amphibian	0.974	0.948941176470588	0.326561529220249
Eleutherodactylus vocalis	Amphibian	0.974	0.933294117647059	0.194330792720819
Eleutherodactylus w-nigrum	Amphibian	0.972947368421053	0.899368421052632	0.184985300873066
Eleutherodactylus walkeri	Amphibian	0.9533125	0.851	0.163423101232503
Eleutherodactylus weinlandi	Amphibian	0.935066666666667	0.780066666666667	0.140545740636968
Eleutherodactylus wetmorei	Amphibian	0.924384615384615	0.787846153846154	0.142377000387568
Eleutherodactylus wightmanae	Amphibian	0.916307692307692	0.802153846153846	0.153076715200661
Eleutherodactylus xucanebi	Amphibian	0.995	0.987222222222222	0.320765131226825
Eleutherodactylus yucatanensis	Amphibian	0.93395	0.87655	0.185237237635437
Eleutherodactylus zeuctotylus	Amphibian	0.954526315789474	0.878105263157895	0.262219167309226
Eleutherodactylus zeus	Amphibian	0.945090909090909	0.908545454545455	0.148079109363741
Eleutherodactylus zophus	Amphibian	0.949882352941177	0.946058823529412	0.337613211739826
Eleutherodactylus zygodactylus	Amphibian	0.9757	0.9362	0.356235445491921
Engystomops coloradorum	Amphibian	0.9938	0.9861	0.40635143653922
Engystomops freibergi	Amphibian	0.9228	0.7767	0.10868553455556
Engystomops petersi	Amphibian	0.943266666666667	0.818666666666667	0.224793692155147
Engystomops pustulatus	Amphibian	0.951263157894737	0.914947368421053	0.15424727986593
Engystomops pustulosus	Amphibian	0.9622	0.8022	0.495327069838924
Ensatina eschscholtzii	Amphibian	0.97535	0.89865	0.4520318069232
Epicrionops bicolor	Amphibian	0.943384615384615	0.863	0.304476946376401
Epicrionops lativittatus	Amphibian	0.979052631578947	0.956368421052632	0.278693713069343
Epicrionops parkeri	Amphibian	0.976764705882353	0.970529411764706	0.463409869229309
Epidalea calamita	Amphibian	0.9433	0.7876	0.492424909249439
Epipedobates anthonyi	Amphibian	0.9756	0.91505	0.189419547573817
Epipedobates bassleri	Amphibian	0.98905	0.9781	0.353785457487542
Epipedobates bilinguis	Amphibian	0.944526315789474	0.917578947368421	0.301754522934672
Epipedobates boulengeri	Amphibian	0.95255	0.83775	0.138535021587087
Epipedobates darwinwallacei	Amphibian	0.975421052631579	0.941526315789474	0.131745484251904
Epipedobates espinosai	Amphibian	0.945	0.837888888888889	0.167149533570451
Epipedobates femoralis	Amphibian	0.934076923076923	0.797384615384615	0.180309408015398
Epipedobates hahneli	Amphibian	0.933571428571429	0.830714285714286	0.152865284700473
Epipedobates macero	Amphibian	0.958	0.916076923076923	0.210751021200594
Epipedobates machalilla	Amphibian	0.934090909090909	0.814818181818182	0.210738536255915
Epipedobates parvulus	Amphibian	0.915916666666667	0.788	0.142316056001512
Epipedobates pictus	Amphibian	0.907142857142857	0.783857142857143	0.0852052083296349
Epipedobates tricolor	Amphibian	0.95155	0.86365	0.143070235817803
Epipedobates trivittatus	Amphibian	0.902333333333333	0.807555555555556	0.172244638814772
Epipedobates zaparo	Amphibian	0.952666666666667	0.931	0.236913982653749
Espadarana andina	Amphibian	0.955833333333333	0.863583333333333	0.126913512643672
Espadarana audax	Amphibian	0.97745	0.91325	0.231990853192498
Espadarana callistomma	Amphibian	0.957764705882353	0.938764705882353	0.189107279742952
Espadarana prosoblepon	Amphibian	0.9431875	0.7916875	0.285114728457363
Euparkerella brasiliensis	Amphibian	0.97795	0.9407	0.334458334137366
Euparkerella cochranae	Amphibian	0.96055	0.90785	0.152851220153035
Euparkerella tridactyla	Amphibian	0.97525	0.91375	0.422972816416612
Eupemphix nattereri	Amphibian	0.942083333333333	0.788833333333333	0.208211869459191
Euphlyctis aloysii	Amphibian	0.976722222222222	0.966444444444444	0.220579967926721
Euphlyctis cyanophlyctis	Amphibian	0.94975	0.777	0.432945231365856
Euphlyctis ehrenbergii	Amphibian	0.9488125	0.9106875	0.260744539721283
Euphlyctis hexadactylus	Amphibian	0.934666666666667	0.837444444444444	0.107854805648389
Euphlyctis karaavali	Amphibian	0.9735	0.961375	0.306033985294845
Euproctus asper	Amphibian	0.9514375	0.8051875	0.308190823462282
Euproctus montanus	Amphibian	0.9953	0.96345	0.248753975265871
Euproctus platycephalus	Amphibian	0.95525	0.8811	0.133373264320106
Eupsophus altor	Amphibian	0.99665	0.99215	0.455282429410981
Eupsophus calcaratus	Amphibian	0.97865	0.9159	0.214560162784705
Eupsophus contulmoensis	Amphibian	0.99585	0.99525	0.430199317735705
Eupsophus emiliopugini	Amphibian	0.9742	0.9365	0.216312519492747
Eupsophus migueli	Amphibian	0.97795	0.94925	0.213358352993991
Eupsophus roseus	Amphibian	0.9807	0.9261	0.194272461326757
Eupsophus vertebralis	Amphibian	0.98455	0.9532	0.237398693501104
Eurycea aquatica	Amphibian	0.96235	0.864	0.169609592640156
Eurycea arenicola	Amphibian	0.99625	0.98005	0.328159698024701
Eurycea bislineata	Amphibian	0.935153846153846	0.780538461538462	0.486919291485447
Eurycea braggi	Amphibian	0.977736842105263	0.927263157894737	0.204156399716604
Eurycea chamberlaini	Amphibian	0.9655	0.86185	0.190913985209875
Eurycea chisholmensis	Amphibian	0.996	0.99495	0.503261569616124
Eurycea cirrigera	Amphibian	0.9389	0.7859	0.472072400989452
Eurycea guttolineata	Amphibian	0.93	0.773105263157895	0.455103148866246
Eurycea hillisi	Amphibian	0.9799	0.90405	0.214518696777361
Eurycea junaluska	Amphibian	0.9916	0.9638	0.198003497314842
Eurycea latitans	Amphibian	0.9975	0.99085	0.506833555832101
Eurycea longicauda	Amphibian	0.928823529411765	0.766117647058823	0.513602570587374
Eurycea lucifuga	Amphibian	0.95555	0.82345	0.474947305190706
Eurycea multiplicata	Amphibian	0.96795	0.85915	0.239355990790185
Eurycea nana	Amphibian	0.9972	0.9936	0.46502910142319
Eurycea naufragia	Amphibian	0.9959	0.9761	0.562120872936034
Eurycea neotenes	Amphibian	0.9688	0.92105	0.301266082292973
Eurycea nerea	Amphibian	0.97585	0.9342	0.406188181831186
Eurycea paludicola	Amphibian	0.95855	0.8509	0.214587958316392
Eurycea pterophila	Amphibian	0.99465	0.9757	0.328340221776468
Eurycea quadridigitata	Amphibian	0.96635	0.86235	0.360594556583701
Eurycea rathbuni	Amphibian	0.9966875	0.992625	0.400671428944831
Eurycea sosorum	Amphibian	0.99795	0.99285	0.481472952826508
Eurycea spelaea	Amphibian	0.9834	0.937	0.208723957767702
Eurycea sphagnicola	Amphibian	0.9779	0.9329	0.176523949836448
Eurycea tonkawae	Amphibian	0.99755	0.9932	0.455622654487297
Eurycea tridentifera	Amphibian	0.965421052631579	0.95021052631579	0.441320143103685
Eurycea troglodytes	Amphibian	0.99175	0.9571	0.13802964890619
Eurycea tynerensis	Amphibian	0.99035	0.9434	0.283323530697263
Eurycea wallacei	Amphibian	0.973263157894737	0.902157894736842	0.18983055939508
Eurycea wilderae	Amphibian	0.9853	0.92315	0.517298626417397
Exerodonta bivocata	Amphibian	0.987833333333333	0.979166666666667	0.403186848294433
Exerodonta catracha	Amphibian	0.98185	0.9458	0.181347412224476
Exerodonta chimalapa	Amphibian	0.9214375	0.8309375	0.133888130480383
Exerodonta juanitae	Amphibian	0.941941176470588	0.857882352941176	0.215487776938609
Exerodonta melanomma	Amphibian	0.918583333333333	0.818416666666667	0.199417622714348
Exerodonta smaragdina	Amphibian	0.9169	0.7702	0.183376389150381
Exerodonta sumichrasti	Amphibian	0.935875	0.806625	0.112629074985747
Exerodonta xera	Amphibian	0.97365	0.93425	0.384241504738176
Feihyla fuhua	Amphibian	0.86325	0.811	0.090987783713557
Feihyla kajau	Amphibian	0.931916666666667	0.874166666666667	0.245627313657768
Feihyla palpebralis	Amphibian	0.9625625	0.897	0.184972760741029
Feihyla vittata	Amphibian	0.9318125	0.788125	0.118019747108547
Feihyla vittiger	Amphibian	0.9626	0.898133333333333	0.149977169883703
Feirana quadranus	Amphibian	0.917111111111111	0.780666666666667	0.158453341083313
Fejervarya cancrivora	Amphibian	0.946333333333333	0.786	0.395822222222222
Fejervarya iskandari	Amphibian	0.979133333333333	0.963333333333333	0.484162419343798
Fejervarya kalinga	Amphibian	0.948916666666667	0.911333333333333	0.162965168328217
Fejervarya kawamurai	Amphibian	0.91775	0.780875	0.129488018955087
Fejervarya moodiei	Amphibian	0.9234	0.8209	0.219531132239221
Fejervarya multistriata	Amphibian	0.947	0.778666666666667	0.282422277636569
Fejervarya orissaensis	Amphibian	0.9444	0.8668	0.191902611376166
Fejervarya sakishimensis	Amphibian	0.9331	0.9306	0.246512295787355
Fejervarya teraiensis	Amphibian	0.9522	0.9512	0.285599406850524
Fejervarya verruculosa	Amphibian	0.947066666666667	0.887733333333333	0.174398945220157
Fejervarya vittigera	Amphibian	0.9305	0.79125	0.058883251598727
Firouzophrynus olivaceus	Amphibian	0.94685	0.8364	0.140349208919157
Flectonotus fissilis	Amphibian	0.96355	0.8713	0.137847266597774
Flectonotus fitzgeraldi	Amphibian	0.99305	0.96645	0.167230852413737
Flectonotus goeldii	Amphibian	0.956888888888889	0.872777777777778	0.114351296700636
Flectonotus ohausi	Amphibian	0.9375	0.888	0.217918915359123
Fritziana fissilis	Amphibian	0.96295	0.88635	0.115199829442478
Fritziana goeldii	Amphibian	0.946125	0.8720625	0.14949033315456
Fritziana mitus	Amphibian	0.982428571428571	0.977142857142857	0.373303110797841
Fritziana ohausi	Amphibian	0.976411764705882	0.936705882352941	0.258196196739682
Fritziana tonimi	Amphibian	0.99755	0.9962	0.475909490498756
Frostius pernambucensis	Amphibian	0.99535	0.99375	0.373219567127835
Gastrophryne carolinensis	Amphibian	0.9622	0.819	0.533859826495523
Gastrophryne elegans	Amphibian	0.93425	0.763583333333333	0.154618302966045
Gastrophryne mazatlanensis	Amphibian	0.953941176470588	0.828941176470588	0.160711128550793
Gastrophryne olivacea	Amphibian	0.95085	0.80245	0.485437553288797
Gastrophryne usta	Amphibian	0.944647058823529	0.821294117647059	0.125051403664908
Gastrotheca aguaruna	Amphibian	0.980473684210526	0.970473684210526	0.345677720906868
Gastrotheca albolineata	Amphibian	0.929090909090909	0.873727272727273	0.101433987764028
Gastrotheca andaquiensis	Amphibian	0.982	0.970368421052632	0.327177516702819
Gastrotheca antomia	Amphibian	0.9465	0.895666666666667	0.143344778447819
Gastrotheca argenteovirens	Amphibian	0.968066666666667	0.939466666666667	0.302955533293315
Gastrotheca cornuta	Amphibian	0.960117647058824	0.902941176470588	0.221190095050993
Gastrotheca cuencana	Amphibian	0.9933	0.9833	0.288266466399217
Gastrotheca dendronastes	Amphibian	0.98175	0.9549375	0.189373973734426
Gastrotheca dunni	Amphibian	0.9865	0.9696	0.346154033148415
Gastrotheca elicioi	Amphibian	0.990533333333333	0.983866666666667	0.323528012453407
Gastrotheca espeletia	Amphibian	0.9842	0.9655	0.27723339687331
Gastrotheca excubitor	Amphibian	0.9774	0.94205	0.214053484201376
Gastrotheca fissipes	Amphibian	0.978315789473684	0.928052631578947	0.168623819307018
Gastrotheca griswoldi	Amphibian	0.976947368421053	0.909947368421053	0.202755964259383
Gastrotheca guentheri	Amphibian	0.963631578947368	0.903210526315789	0.176670559974364
Gastrotheca litonedis	Amphibian	0.976631578947368	0.951631578947368	0.321406422497954
Gastrotheca lojana	Amphibian	0.9857	0.96525	0.232325346612111
Gastrotheca longipes	Amphibian	0.944333333333333	0.845	0.252948353309338
Gastrotheca marsupiata	Amphibian	0.97305	0.8873	0.145941760422507
Gastrotheca megacephala	Amphibian	0.9781875	0.966125	0.292520401896072
Gastrotheca microdiscus	Amphibian	0.954117647058824	0.883764705882353	0.129706648692329
Gastrotheca monticola	Amphibian	0.971578947368421	0.908947368421053	0.13567034682162
Gastrotheca nebulanastes	Amphibian	0.9815	0.967666666666667	0.269616328193169
Gastrotheca nicefori	Amphibian	0.965157894736842	0.878	0.161928530344868
Gastrotheca orophylax	Amphibian	0.9827	0.9591	0.250337560798666
Gastrotheca ovifera	Amphibian	0.973894736842105	0.97	0.281996007383331
Gastrotheca peruana	Amphibian	0.95315	0.87075	0.177850080138891
Gastrotheca piperata	Amphibian	0.910714285714286	0.908071428571429	0.283521387135796
Gastrotheca plumbea	Amphibian	0.97705	0.93005	0.253600072747704
Gastrotheca pseustes	Amphibian	0.96965	0.8986	0.202843912353446
Gastrotheca pulchra	Amphibian	0.97285	0.9431	0.401895760364979
Gastrotheca riobambae	Amphibian	0.98225	0.9251	0.228979898198155
Gastrotheca testudinea	Amphibian	0.940533333333333	0.823533333333333	0.123543371811365
Gastrotheca turnerorum	Amphibian	0.971947368421053	0.960105263157895	0.327414814393633
Gastrotheca weinlandii	Amphibian	0.941055555555556	0.932222222222222	0.35189342036473
Geobatrachus walkeri	Amphibian	0.985631578947368	0.951789473684211	0.228730386332901
Geocrinia laevis	Amphibian	0.9795	0.89715	0.437401027035623
Geocrinia leai	Amphibian	0.9809	0.92245	0.296160934292946
Geocrinia rosea	Amphibian	0.9873	0.9653	0.257600962872973
Geocrinia victoriana	Amphibian	0.98375	0.90925	0.541956919470094
Geotrypetes seraphini	Amphibian	0.910764705882353	0.780588235294118	0.142437537009958
Gephyromantis ambohitra	Amphibian	0.983	0.95605	0.303669594393239
Gephyromantis asper	Amphibian	0.940705882352941	0.870352941176471	0.214118627622842
Gephyromantis blanci	Amphibian	0.98665	0.96785	0.256254688174396
Gephyromantis boulengeri	Amphibian	0.945105263157895	0.855421052631579	0.230277693341914
Gephyromantis cornutus	Amphibian	0.9878	0.9702	0.260057149634464
Gephyromantis eiselti	Amphibian	0.970894736842105	0.925526315789474	0.262937946285532
Gephyromantis enki	Amphibian	0.9876	0.96175	0.282219570884649
Gephyromantis granulatus	Amphibian	0.969789473684211	0.916157894736842	0.120460237234877
Gephyromantis horridus	Amphibian	0.881333333333333	0.7988	0.126317851287425
Gephyromantis klemmeri	Amphibian	0.97875	0.95655	0.238856084969537
Gephyromantis leucocephalus	Amphibian	0.944875	0.906125	0.312991380111236
Gephyromantis leucomaculatus	Amphibian	0.9146	0.8207	0.17098826622432
Gephyromantis luteus	Amphibian	0.942666666666667	0.844833333333333	0.201677205859758
Gephyromantis malagasius	Amphibian	0.9619	0.8978	0.168486478370183
Gephyromantis moseri	Amphibian	0.87725	0.79075	0.171307968134473
Gephyromantis plicifer	Amphibian	0.9673	0.91325	0.287589275284196
Gephyromantis pseudoasper	Amphibian	0.940357142857143	0.858642857142857	0.203841384980249
Gephyromantis redimitus	Amphibian	0.94275	0.8095625	0.120046224487726
Gephyromantis rivicola	Amphibian	0.981166666666667	0.964222222222222	0.37804928728141
Gephyromantis sculpturatus	Amphibian	0.974368421052632	0.932684210526316	0.234410644030436
Gephyromantis silvanus	Amphibian	0.988882352941176	0.988882352941176	0.367271708017703
Gephyromantis spinifer	Amphibian	0.95315	0.90925	0.249038441760959
Gephyromantis spiniferus	Amphibian	0.971611111111111	0.950444444444444	0.191028182683277
Gephyromantis striatus	Amphibian	0.959368421052632	0.926473684210526	0.236677764981836
Gephyromantis tschenki	Amphibian	0.9889	0.9736	0.243842108553411
Gephyromantis ventrimaculatus	Amphibian	0.9621	0.9491	0.32943847467905
Gephyromantis webbi	Amphibian	0.9694	0.9378	0.353917860785618
Gephyromantis zavona	Amphibian	0.969894736842105	0.960263157894737	0.253828534656253
Ghatixalus asterops	Amphibian	0.997	0.995526315789474	0.495078923578481
Ghatixalus magnus	Amphibian	0.993368421052632	0.989157894736842	0.32795854078944
Ghatixalus variabilis	Amphibian	0.915666666666667	0.883	0.431388858513194
Ghatophryne ornata	Amphibian	0.981888888888889	0.980055555555556	0.295711596368483
Glandirana emeljanovi	Amphibian	0.942111111111111	0.795444444444445	0.224371713123313
Glandirana minima	Amphibian	0.947125	0.894375	0.292282730445678
Glandirana rugosa	Amphibian	0.9779	0.9088	0.535125166162095
Glandirana tientaiensis	Amphibian	0.912142857142857	0.782142857142857	0.154818304486663
Glyphoglossus guttulatus	Amphibian	0.933944444444444	0.837777777777778	0.234255531179344
Glyphoglossus molossus	Amphibian	0.928333333333333	0.784666666666667	0.126402381667419
Glyphoglossus yunnanensis	Amphibian	0.925571428571429	0.765642857142857	0.174624294623147
Gracixalus carinensis	Amphibian	0.987733333333333	0.974533333333333	0.378158781546343
Gracixalus gracilipes	Amphibian	0.932076923076923	0.860846153846154	0.285760928768583
Gracixalus jinxiuensis	Amphibian	0.9496	0.9074	0.235712658182699
Gracixalus yunnanensis	Amphibian	0.99045	0.98625	0.359473013891689
Guibemantis albolineatus	Amphibian	0.9715625	0.916875	0.272089608733985
Guibemantis bicalcaratus	Amphibian	0.929727272727273	0.789181818181818	0.108250156085389
Guibemantis depressiceps	Amphibian	0.933214285714286	0.792785714285714	0.149501918316824
Guibemantis flavobrunneus	Amphibian	0.97415	0.9248	0.217764427962444
Guibemantis liber	Amphibian	0.9374	0.7383	0.200907550625045
Guibemantis pulcher	Amphibian	0.95775	0.86175	0.102048589645868
Guibemantis punctatus	Amphibian	0.984842105263158	0.969736842105263	0.286030378540083
Guibemantis timidus	Amphibian	0.945266666666667	0.9108	0.284345338739572
Guibemantis tornieri	Amphibian	0.927153846153846	0.801923076923077	0.169880997055086
Gymnopis multiplicata	Amphibian	0.915285714285714	0.796714285714286	0.120405488964526
Gyrinophilus gulolineatus	Amphibian	0.9735	0.95015	0.343321032232622
Gyrinophilus palleucus	Amphibian	0.966526315789474	0.900578947368421	0.113796153577973
Gyrinophilus porphyriticus	Amphibian	0.94455	0.7858	0.499944145264284
Haddadus binotatus	Amphibian	0.9715	0.868	0.320905778623021
Hadromophryne natalensis	Amphibian	0.966052631578947	0.906421052631579	0.162136564587185
Hamptophryne boliviana	Amphibian	0.9324	0.794	0.215933821840079
Heleioporus albopunctatus	Amphibian	0.944684210526316	0.813842105263158	0.222035184702955
Heleioporus australiacus	Amphibian	0.9892	0.92285	0.406398728616013
Heleioporus barycragus	Amphibian	0.96615	0.9037	0.220003602843544
Heleioporus eyrei	Amphibian	0.9848	0.9197	0.412079852913458
Heleioporus inornatus	Amphibian	0.977	0.9303	0.137734420350013
Heleioporus psammophilus	Amphibian	0.9601	0.8835	0.141766844495981
Heleophryne depressa	Amphibian	0.990421052631579	0.977368421052632	0.349792063101201
Heleophryne hewitti	Amphibian	0.961	0.95385	0.240465344743585
Heleophryne natalensis	Amphibian	0.959473684210526	0.917157894736842	0.143386084016791
Heleophryne orientalis	Amphibian	0.99005	0.96745	0.366052168576359
Heleophryne purcelli	Amphibian	0.97395	0.9265	0.226624965476884
Heleophryne regis	Amphibian	0.953833333333333	0.916388888888889	0.168578144594769
Heleophryne rosei	Amphibian	0.998	0.988	0.290694329737016
Hemidactylium scutatum	Amphibian	0.934166666666667	0.7795	0.520092636685805
Hemiphractus bubalus	Amphibian	0.963647058823529	0.920705882352941	0.229394781824751
Hemiphractus elioti	Amphibian	0.955555555555556	0.872555555555556	0.186160205913125
Hemiphractus fasciatus	Amphibian	0.935142857142857	0.860857142857143	0.190897506764692
Hemiphractus panamensis	Amphibian	0.855	0.8045	0.279051469229046
Hemiphractus proboscideus	Amphibian	0.964	0.938666666666667	0.28071614548493
Hemiphractus scutatus	Amphibian	0.9185	0.788125	0.118032119802928
Hemisus guineensis	Amphibian	0.928285714285714	0.827142857142857	0.124273137972036
Hemisus guttatus	Amphibian	0.970529411764706	0.912235294117647	0.140521003516873
Hemisus marmoratus	Amphibian	0.94	0.762285714285714	0.282290118372938
Hemisus perreti	Amphibian	0.95421052631579	0.940421052631579	0.301997984994518
Herpele squalostoma	Amphibian	0.955933333333333	0.896933333333333	0.15243643565916
Heterixalus alboguttatus	Amphibian	0.9513	0.8758	0.217430925436228
Heterixalus betsileo	Amphibian	0.923	0.754	0.236007769589541
[truncated: 12,394 more rows]
