# Supplementary material for: Global Protected Areas as refuges for amphibians and reptiles under climate change
Source: Nat Commun. 2023 Mar 13;14:1389. doi: 10.1038/s41467-023-36987-y (PMC10011414; doi:10.1038/s41467-023-36987-y)
Supplement: Supplementary file 6 — Supplementary Dataset 3 [file 41467_2023_36987_MOESM6_ESM.csv]

Species	curareaAll	rcp26areaAll	rcp45areaAll	rcp60areaAll	rcp85areaAll	class	order	family	genus	redlistCategory	Category	Range	curareaIn	rcp26areaIn	rcp45areaIn	rcp60areaIn	rcp85areaIn	curareaOut	rcp26areaOut	rcp45areaOut	rcp60areaOut	rcp85areaOut	Loss26In	Loss45In	Loss60In	Loss85In	Loss26Out	Loss45Out	Loss60Out	Loss85Out	curInPA	rcp26InPA	rcp45InPA	rcp60InPA	rcp85InPA
Abavorana luctuosa	267246	233249	248630	242429	254423	Amphibia	Anura	Ranidae	Abavorana	Least Concern	NoThreatened	Large	15846	10897	12853	12586	13372	251400	222352	235777	229843	241051	-31.23185662	-18.88804746	-20.57301527	-15.61277294	-11.55449483	-6.214399364	-8.574781225	-4.116547335	5.929368447	4.67183139	5.169529019	5.191623114	5.255814136
Acanthixalus sonjae	2190	20	32	0	29	Amphibia	Anura	Hyperoliidae	Acanthixalus	Vulnerable	Threatened	Small	1384	2	2	0	8	806	18	30	0	21	-99.85549133	-99.85549133	-100	-99.42196532	-97.76674938	-96.27791563	-100	-97.39454094	63.19634703	10	6.25	NA	27.5862069
Acris blanchardi	1362451	1341180	1306770	1236528	1176097	Amphibia	Anura	Hylidae	Acris	NA	NoThreatened	Large	5835	5802	5654	5427	5187	1356616	1335378	1301116	1231101	1170910	-0.565552699	-3.101970865	-6.992287918	-11.10539846	-1.565513012	-4.091061877	-9.252065433	-13.68891418	0.428272283	0.432604125	0.432669865	0.438890183	0.441035051
Acris crepitans	1591188	1150787	759218	601976	440488	Amphibia	Anura	Hylidae	Acris	Least Concern	NoThreatened	Large	9387	5691	4317	4421	3609	1581801	1145096	754901	597555	436879	-39.37360179	-54.01086609	-52.90295089	-61.55321189	-27.60808724	-52.27585518	-62.22312415	-72.38091264	0.589936576	0.494531134	0.568611387	0.734414661	0.819318574
Acris gryllus	509759	330944	178899	61073	2483	Amphibia	Anura	Hylidae	Acris	Least Concern	NoThreatened	Large	14356	13362	10452	5117	379	495403	317582	168447	55956	2104	-6.923934244	-27.19420451	-64.35636668	-97.35998885	-35.89421138	-65.99798548	-88.70495334	-99.57529526	2.816232769	4.037541095	5.842402696	8.378497863	15.2637938
Adelophryne baturitensis	3637	246	64	80	0	Amphibia	Anura	Eleutherodactylidae	Adelophryne	Vulnerable	Threatened	Small	124	11	11	9	0	3513	235	53	71	0	-91.12903226	-91.12903226	-92.74193548	-100	-93.31056077	-98.49131796	-97.97893538	-100	3.409403354	4.471544715	17.1875	11.25	NA
Adelophryne glandulata	1400	0	0	0	0	Amphibia	Anura	Eleutherodactylidae	Adelophryne	NA	NoThreatened	Small	37	0	0	0	0	1363	0	0	0	0	-100	-100	-100	-100	-100	-100	-100	-100	2.642857143	NA	NA	NA	NA
Adelophryne gutturosa	81971	33381	25347	19430	9887	Amphibia	Anura	Eleutherodactylidae	Adelophryne	Least Concern	NoThreatened	Large	31306	18193	15194	11048	6685	50665	15188	10153	8382	3202	-41.88653932	-51.46617262	-64.70964032	-78.64626589	-70.02269812	-79.96052502	-83.45603474	-93.68005526	38.19155555	54.50106348	59.94397759	56.86052496	67.61403864
Adelophryne pachydactyla	10314	9436	5905	6210	8087	Amphibia	Anura	Eleutherodactylidae	Adelophryne	Data Deficient	NoThreatened	Small	629	542	132	96	362	9685	8894	5773	6114	7725	-13.83147854	-79.01430843	-84.73767886	-42.44833068	-8.167268973	-40.39235932	-36.8714507	-20.23748064	6.098506884	5.743959305	2.235393734	1.54589372	4.47632002
Adelophryne patamona	3495	22	0	0	0	Amphibia	Anura	Eleutherodactylidae	Adelophryne	Data Deficient	NoThreatened	Small	1495	16	0	0	0	2000	6	0	0	0	-98.92976589	-100	-100	-100	-99.7	-100	-100	-100	42.77539342	72.72727273	NA	NA	NA
Adelotus brevis	161128	115909	119245	108440	106447	Amphibia	Anura	Limnodynastidae	Adelotus	Near Threatened	Threatened	Large	33958	28441	28517	27367	26981	127170	87468	90728	81073	79466	-16.24653984	-16.02273397	-19.40927028	-20.54596855	-31.21962727	-28.65612959	-36.24832901	-37.51199182	21.07517005	24.53735258	23.91462954	25.23699742	25.34688624
Adelphobates castaneoticus	31484	14550	20962	15350	30004	Amphibia	Anura	Dendrobatidae	Adelphobates	Least Concern	NoThreatened	Small	2027	589	573	607	1316	29457	13961	20389	14743	28688	-70.94227923	-71.73162309	-70.05426739	-35.07646769	-52.60549275	-30.78385443	-49.95077571	-2.61058492	6.438190827	4.048109966	2.733517794	3.954397394	4.386081856
Adelphobates galactonotus	56159	365	498	748	128	Amphibia	Anura	Dendrobatidae	Adelphobates	Least Concern	NoThreatened	Large	3182	97	215	237	40	52977	268	283	511	88	-96.95160277	-93.24324324	-92.55185418	-98.74292898	-99.49412009	-99.46580592	-99.03543047	-99.83389018	5.666055307	26.57534247	43.17269076	31.68449198	31.25
Adelphobates quinquevittatus	1487676	27522	106469	101941	68573	Amphibia	Anura	Dendrobatidae	Adelphobates	Least Concern	NoThreatened	Large	120052	5384	14533	13534	8408	1367624	22138	91936	88407	60165	-95.51527671	-87.89441242	-88.72655183	-92.99636824	-98.38128023	-93.27768451	-93.53572327	-95.60076454	8.06976788	19.56253179	13.64998262	13.27630688	12.26138568
Adenomera ajurauna	1772	1341	1294	1126	385	Amphibia	Anura	Leptodactylidae	Adenomera	Data Deficient	NoThreatened	Small	969	708	665	553	156	803	633	629	573	229	-26.93498452	-31.37254902	-42.93085655	-83.90092879	-21.17061021	-21.66874222	-28.64259029	-71.48194271	54.68397291	52.79642058	51.39103555	49.11190053	40.51948052
Adenomera andreae	967970	345058	255836	281287	192086	Amphibia	Anura	Leptodactylidae	Adenomera	Least Concern	NoThreatened	Large	163172	44140	29159	40233	18471	804798	300918	226677	241054	173615	-72.94879023	-82.12989974	-75.34319614	-88.68004314	-62.60949953	-71.83429879	-70.04788779	-78.42750603	16.857134	12.79205235	11.39753592	14.303185	9.616005331
Adenomera araucaria	50138	36006	33316	31668	24338	Amphibia	Anura	Leptodactylidae	Adenomera	Least Concern	NoThreatened	Large	5853	5155	4545	4018	2178	44285	30851	28771	27650	22160	-11.92550829	-22.3475141	-31.3514437	-62.78831369	-30.33532799	-35.03217794	-37.56350909	-49.96048323	11.67378037	14.31705827	13.64209389	12.68788683	8.948968691
Adenomera bokermanni	80953	69502	61411	75811	49634	Amphibia	Anura	Leptodactylidae	Adenomera	Least Concern	NoThreatened	Large	12425	11389	11407	12002	11209	68528	58113	50004	63809	38425	-8.338028169	-8.193158954	-3.404426559	-9.786720322	-15.19816717	-27.03128648	-6.886236283	-43.92802942	15.34841204	16.3865788	18.57484815	15.83147564	22.58330983
Adenomera chicomendesi	1000	185	0	0	0	Amphibia	Anura	Leptodactylidae	Adenomera	NA	NoThreatened	Small	0	0	0	0	0	1000	185	0	0	0	NA	NA	NA	NA	-81.5	-100	-100	-100	0	0	NA	NA	NA
Adenomera cotuba	162	0	0	0	0	Amphibia	Anura	Leptodactylidae	Adenomera	NA	NoThreatened	Small	9	0	0	0	0	153	0	0	0	0	-100	-100	-100	-100	-100	-100	-100	-100	5.555555556	NA	NA	NA	NA
Adenomera diptyx	1149489	622409	351933	390467	224049	Amphibia	Anura	Leptodactylidae	Adenomera	Least Concern	NoThreatened	Large	15892	8834	6659	6070	4507	1133597	613575	345274	384397	219542	-44.41228291	-58.0984143	-61.8046816	-71.63981878	-45.87362175	-69.54173309	-66.09050659	-80.6331527	1.382527367	1.419323949	1.892121512	1.554548784	2.011613531
Adenomera engelsi	963	939	899	930	873	Amphibia	Anura	Leptodactylidae	Adenomera	NA	NoThreatened	Small	73	73	73	73	71	890	866	826	857	802	0	0	0	-2.739726027	-2.696629213	-7.191011236	-3.707865169	-9.887640449	7.580477674	7.774227902	8.120133482	7.849462366	8.132875143
Adenomera heyeri	15052	1703	724	362	247	Amphibia	Anura	Leptodactylidae	Adenomera	Least Concern	NoThreatened	Small	3996	97	3	34	0	11056	1606	721	328	247	-97.57257257	-99.92492492	-99.14914915	-100	-85.4739508	-93.47865412	-97.03328509	-97.76591896	26.54796705	5.695830887	0.414364641	9.392265193	0
Adenomera hylaedactyla	2278204	950623	1122986	1157498	1290219	Amphibia	Anura	Leptodactylidae	Adenomera	Least Concern	NoThreatened	Large	314360	115889	173257	174649	197523	1963844	834734	949729	982849	1092696	-63.13494083	-44.88579972	-44.44299529	-37.16662425	-57.49489267	-51.63928499	-49.95279666	-44.35932793	13.79858871	12.19084748	15.4282422	15.08849259	15.30926145
Adenomera juikitam	2366	646	293	258	4	Amphibia	Anura	Leptodactylidae	Adenomera	NA	NoThreatened	Small	88	1	0	0	0	2278	645	293	258	4	-98.86363636	-100	-100	-100	-71.6856892	-87.13784021	-88.67427568	-99.82440737	3.719357566	0.154798762	0	0	0
Adenomera kweti	574	55	5	4	0	Amphibia	Anura	Leptodactylidae	Adenomera	NA	NoThreatened	Small	307	55	5	4	0	267	0	0	0	0	-82.08469055	-98.3713355	-98.6970684	-100	-100	-100	-100	-100	53.48432056	100	100	100	NA
Adenomera marmorata	126159	104623	105385	111505	107257	Amphibia	Anura	Leptodactylidae	Adenomera	Least Concern	NoThreatened	Large	15828	14754	14474	14990	14386	110331	89869	90911	96515	92871	-6.785443518	-8.55446045	-5.294414961	-9.1104372	-18.54601155	-17.6015807	-12.5223192	-15.82510808	12.54607281	14.10206169	13.73440243	13.44334335	13.4126444
Adenomera martinezi	1997	0	0	0	0	Amphibia	Anura	Leptodactylidae	Adenomera	Least Concern	NoThreatened	Small	0	0	0	0	0	1997	0	0	0	0	NA	NA	NA	NA	-100	-100	-100	-100	0	NA	NA	NA	NA
Adenomera nana	46608	43831	42551	42474	40616	Amphibia	Anura	Leptodactylidae	Adenomera	Least Concern	NoThreatened	Large	8064	7406	7278	7137	6098	38544	36425	35273	35337	34518	-8.159722222	-9.74702381	-11.49553571	-24.37996032	-5.497613117	-8.486405147	-8.320361146	-10.44520548	17.30175077	16.89671694	17.10418087	16.80322079	15.01378767
Adenomera saci	31192	2731	558	231	112	Amphibia	Anura	Leptodactylidae	Adenomera	NA	NoThreatened	Small	2423	1048	462	212	98	28769	1683	96	19	14	-56.74783326	-80.93272802	-91.25051589	-95.95542716	-94.14995307	-99.66630748	-99.93395669	-99.95133651	7.76801744	38.3742219	82.79569892	91.77489177	87.5
Adenomera thomei	2159	101	52	45	3	Amphibia	Anura	Leptodactylidae	Adenomera	Least Concern	NoThreatened	Small	233	33	13	15	1	1926	68	39	30	2	-85.83690987	-94.42060086	-93.56223176	-99.57081545	-96.46936656	-97.97507788	-98.4423676	-99.89615784	10.79203335	32.67326733	25	33.33333333	33.33333333
Adenomus kelaartii	12234	11223	11187	11341	9782	Amphibia	Anura	Bufonidae	Adenomus	Vulnerable	Threatened	Small	1294	1147	1098	1064	934	10940	10076	10089	10277	8848	-11.36012365	-15.14683153	-17.77434312	-27.82071097	-7.8976234	-7.778793419	-6.060329068	-19.12248629	10.57708027	10.22008376	9.814963797	9.381888722	9.548149663
Afrixalus aureus	92838	67721	44583	41062	19038	Amphibia	Anura	Hyperoliidae	Afrixalus	Least Concern	NoThreatened	Large	405	218	120	162	1	92433	67503	44463	40900	19037	-46.17283951	-70.37037037	-60	-99.75308642	-26.97088702	-51.89704975	-55.75173369	-79.40454167	0.436243779	0.321909009	0.269160891	0.394525352	0.005252653
Afrixalus brachycnemis	182789	130036	135787	135732	127985	Amphibia	Anura	Hyperoliidae	Afrixalus	Least Concern	NoThreatened	Large	27885	26523	26752	26844	26571	154904	103513	109035	108888	101414	-4.884346423	-4.063116371	-3.733189887	-4.712210866	-33.17603161	-29.61124309	-29.70614058	-34.5310644	15.25529436	20.39665939	19.70144417	19.77720803	20.76102668
Afrixalus clarkei	38082	34298	29585	25627	30659	Amphibia	Anura	Hyperoliidae	Afrixalus	Endangered	Threatened	Large	0	0	0	0	0	38082	34298	29585	25627	30659	NA	NA	NA	NA	-9.936452917	-22.31237855	-32.70574024	-19.49214852	0	0	0	0	0
Afrixalus crotalus	15934	3926	3460	1456	718	Amphibia	Anura	Hyperoliidae	Afrixalus	Least Concern	NoThreatened	Small	219	74	92	8	14	15715	3852	3368	1448	704	-66.21004566	-57.99086758	-96.34703196	-93.60730594	-75.48838689	-78.5682469	-90.78587337	-95.52020363	1.37441948	1.884870097	2.658959538	0.549450549	1.949860724
Afrixalus delicatus	618487	591445	577189	580775	593966	Amphibia	Anura	Hyperoliidae	Afrixalus	Least Concern	NoThreatened	Large	67861	64595	60640	60724	64620	550626	526850	516549	520051	529346	-4.812779063	-10.64086883	-10.5170864	-4.775939052	-4.317994428	-6.188774232	-5.552770846	-3.864692187	10.97209804	10.92155653	10.50609073	10.45568422	10.87941061
Afrixalus dorsalis	648754	522312	481614	497356	249891	Amphibia	Anura	Hyperoliidae	Afrixalus	Least Concern	NoThreatened	Large	39308	36430	33656	33541	18727	609446	485882	447958	463815	231164	-7.321664801	-14.37875242	-14.67131373	-52.35829857	-20.27480696	-26.49750757	-23.89563636	-62.06981422	6.058999251	6.974758382	6.988168949	6.74386154	7.494067413
Afrixalus dorsimaculatus	5980	3780	4890	829	2863	Amphibia	Anura	Hyperoliidae	Afrixalus	Endangered	Threatened	Small	144	111	141	3	66	5836	3669	4749	826	2797	-22.91666667	-2.083333333	-97.91666667	-54.16666667	-37.13159698	-18.62577108	-85.84647019	-52.0733379	2.408026756	2.936507937	2.883435583	0.361881785	2.305274188
Afrixalus enseticola	13909	10184	10575	12006	12843	Amphibia	Anura	Hyperoliidae	Afrixalus	Vulnerable	Threatened	Small	0	0	0	0	0	13909	10184	10575	12006	12843	NA	NA	NA	NA	-26.78122079	-23.97009131	-13.68178877	-7.66410238	0	0	0	0	0
Afrixalus fornasini	594449	581361	585429	588831	592183	Amphibia	Anura	Hyperoliidae	Afrixalus	Least Concern	NoThreatened	Large	90541	90409	90436	90483	90496	503908	490952	494993	498348	501687	-0.145790305	-0.115969561	-0.064059376	-0.04970124	-2.571104249	-1.76917215	-1.103376013	-0.440755058	15.23107954	15.55126677	15.4478169	15.3665483	15.28176256
Afrixalus fulvovittatus	97371	69753	67017	67926	69026	Amphibia	Anura	Hyperoliidae	Afrixalus	Least Concern	NoThreatened	Large	2974	2301	1613	1662	1435	94397	67452	65404	66264	67591	-22.62945528	-45.76328178	-44.11566913	-51.74848689	-28.54433933	-30.71389981	-29.8028539	-28.39708889	3.054297481	3.298782848	2.406851993	2.44678032	2.078926781
Afrixalus knysnae	2365	4	0	0	0	Amphibia	Anura	Hyperoliidae	Afrixalus	Endangered	Threatened	Small	0	0	0	0	0	2365	4	0	0	0	NA	NA	NA	NA	-99.83086681	-100	-100	-100	0	0	NA	NA	NA
Afrixalus lacteus	4932	2004	1667	1464	1135	Amphibia	Anura	Hyperoliidae	Afrixalus	Endangered	Threatened	Small	1708	1239	1165	1078	912	3224	765	502	386	223	-27.45901639	-31.79156909	-36.8852459	-46.60421546	-76.27171216	-84.4292804	-88.02729529	-93.08312655	34.63098135	61.82634731	69.8860228	73.63387978	80.35242291
Afrixalus laevis	218188	125196	118127	62909	92190	Amphibia	Anura	Hyperoliidae	Afrixalus	Least Concern	NoThreatened	Large	29889	19642	18009	12007	15423	188299	105554	100118	50902	76767	-34.28351567	-39.74706414	-59.82803038	-48.39907658	-43.94340915	-46.83030712	-72.96746132	-59.2313289	13.69873687	15.68899965	15.24545616	19.08629926	16.72958021
Afrixalus nigeriensis	157082	109609	81785	80077	35791	Amphibia	Anura	Hyperoliidae	Afrixalus	Least Concern	NoThreatened	Large	11229	9174	6520	5447	1921	145853	100435	75265	74630	33870	-18.30082821	-41.93605842	-51.49167335	-82.89251046	-31.13957203	-48.39667336	-48.83204322	-76.7779888	7.14849569	8.369750659	7.972122027	6.80220288	5.367271102
Afrixalus osorioi	146887	43162	34754	25173	6793	Amphibia	Anura	Hyperoliidae	Afrixalus	Least Concern	NoThreatened	Large	12083	2763	2442	2196	1614	134804	40399	32312	22977	5179	-77.13316229	-79.7897873	-81.82570554	-86.64239013	-70.03130471	-76.03038486	-82.95525355	-96.15812587	8.226051318	6.401464251	7.02652932	8.723632463	23.75975269
Afrixalus paradorsalis	345335	226723	220132	191611	146240	Amphibia	Anura	Hyperoliidae	Afrixalus	Least Concern	NoThreatened	Large	21480	14581	14417	12534	10714	323855	212142	205715	179077	135526	-32.11824953	-32.88175047	-41.64804469	-50.12104283	-34.49475846	-36.47928857	-44.70457458	-58.1522595	6.220047201	6.431195776	6.549252267	6.541378105	7.32631291
Afrixalus quadrivittatus	546505	349572	338480	321195	251656	Amphibia	Anura	Hyperoliidae	Afrixalus	Least Concern	NoThreatened	Large	35668	21668	22233	20748	15698	510837	327904	316247	300447	235958	-39.25086913	-37.66681619	-41.83021195	-55.98856118	-35.81044443	-38.09238563	-41.18534875	-53.8095322	6.526564258	6.198436946	6.568482628	6.459627329	6.237880281
Afrixalus septentrionalis	1	0	0	0	0	Amphibia	Anura	Hyperoliidae	Afrixalus	Least Concern	NoThreatened	Small	0	0	0	0	0	1	0	0	0	0	NA	NA	NA	NA	-100	-100	-100	-100	0	NA	NA	NA	NA
Afrixalus spinifrons	13796	7667	7922	6865	8725	Amphibia	Anura	Hyperoliidae	Afrixalus	Least Concern	NoThreatened	Small	0	0	0	0	0	13796	7667	7922	6865	8725	NA	NA	NA	NA	-44.42592056	-42.57755871	-50.23919977	-36.75703102	0	0	0	0	0
Afrixalus stuhlmanni	14150	11467	12303	13310	13726	Amphibia	Anura	Hyperoliidae	Afrixalus	Least Concern	NoThreatened	Small	207	207	207	200	207	13943	11260	12096	13110	13519	0	0	-3.381642512	0	-19.24263071	-13.2467905	-5.974324034	-3.040952449	1.462897527	1.805180082	1.682516459	1.502629602	1.508086842
Afrixalus uluguruensis	24110	9947	6350	9492	2937	Amphibia	Anura	Hyperoliidae	Afrixalus	Vulnerable	Threatened	Small	3303	1967	1377	1466	406	20807	7980	4973	8026	2531	-40.44807751	-58.3106267	-55.61610657	-87.70814411	-61.64752247	-76.09938963	-61.42644302	-87.83582448	13.69970966	19.77480647	21.68503937	15.44458491	13.82362955
Afrixalus vittiger	281710	201651	189524	170439	182676	Amphibia	Anura	Hyperoliidae	Afrixalus	Least Concern	NoThreatened	Large	22794	16614	10195	11251	12997	258916	185037	179329	159188	169679	-27.112398	-55.27331754	-50.64051943	-42.98060893	-28.53396468	-30.73854069	-38.51751147	-34.46561819	8.091299563	8.238987161	5.37926595	6.601188695	7.114782456
Afrixalus wittei	3546	408	55	29	34	Amphibia	Anura	Hyperoliidae	Afrixalus	Least Concern	NoThreatened	Small	51	49	7	4	2	3495	359	48	25	32	-3.921568627	-86.2745098	-92.15686275	-96.07843137	-89.72818312	-98.62660944	-99.28469242	-99.08440629	1.438240271	12.00980392	12.72727273	13.79310345	5.882352941
Agalychnis annae	15256	10685	9985	9394	8242	Amphibia	Anura	Phyllomedusidae	Agalychnis	Vulnerable	Threatened	Small	3994	3064	2830	2690	2408	11262	7621	7155	6704	5834	-23.28492739	-29.14371557	-32.64897346	-39.70956435	-32.32995915	-36.46776771	-40.47238501	-48.19747825	26.17986366	28.67571362	28.34251377	28.63529913	29.21620966
Agalychnis callidryas	311219	266583	250759	243596	214772	Amphibia	Anura	Phyllomedusidae	Agalychnis	Least Concern	NoThreatened	Large	26464	24576	24401	24041	22364	284755	242007	226358	219555	192408	-7.134220073	-7.795495768	-9.155834341	-15.49274486	-15.01220347	-20.50780496	-22.89687626	-32.43033485	8.503336879	9.218892427	9.730857118	9.869209675	10.41290299
Agalychnis dacnicolor	278377	255847	268091	268478	271788	Amphibia	Anura	Phyllomedusidae	Agalychnis	Least Concern	NoThreatened	Large	1032	907	1000	977	1020	277345	254940	267091	267501	270768	-12.1124031	-3.100775194	-5.329457364	-1.162790698	-8.078386126	-3.697200238	-3.549369918	-2.371414664	0.370720282	0.354508749	0.373007673	0.363903188	0.375292507
Agalychnis granulosa	11581	5184	2040	3779	1791	Amphibia	Anura	Phyllomedusidae	Hylomantis	Least Concern	NoThreatened	Small	458	80	47	56	40	11123	5104	1993	3723	1751	-82.53275109	-89.73799127	-87.77292576	-91.26637555	-54.11309898	-82.08217208	-66.52881417	-84.25784411	3.954753476	1.543209877	2.303921569	1.481873512	2.233389168
Agalychnis hulli	39531	19395	17862	15602	13210	Amphibia	Anura	Phyllomedusidae	Agalychnis	Least Concern	NoThreatened	Large	773	274	263	253	212	38758	19121	17599	15349	12998	-64.55368693	-65.9767141	-67.27037516	-72.57438551	-50.66566902	-54.59260024	-60.39785335	-66.46369782	1.955427386	1.412735241	1.472399507	1.621586976	1.604844815
Agalychnis lemur	31572	17817	15131	13771	8803	Amphibia	Anura	Phyllomedusidae	Agalychnis	Critically Endangered	Threatened	Small	5850	4044	3313	3427	2653	25722	13773	11818	10344	6150	-30.87179487	-43.36752137	-41.41880342	-54.64957265	-46.45439701	-54.05489464	-59.78539771	-76.09050618	18.5290764	22.69742381	21.89544643	24.88562922	30.13745314
Agalychnis moreletii	166288	81927	62184	52992	37117	Amphibia	Anura	Phyllomedusidae	Agalychnis	Least Concern	NoThreatened	Large	10282	6650	5558	4671	3869	156006	75277	56626	48321	33248	-35.32386695	-45.9443688	-54.57109512	-62.37113402	-51.74736869	-63.7026781	-69.0261913	-78.68799918	6.18324834	8.116982191	8.93799048	8.814538043	10.42379503
Agalychnis psilopygion	6645	0	0	0	0	Amphibia	Anura	Phyllomedusidae	Agalychnis	Least Concern	NoThreatened	Small	17	0	0	0	0	6628	0	0	0	0	-100	-100	-100	-100	-100	-100	-100	-100	0.255831452	NA	NA	NA	NA
Agalychnis saltator	22316	17069	14078	16457	14603	Amphibia	Anura	Phyllomedusidae	Agalychnis	Least Concern	NoThreatened	Small	3554	2629	2407	2650	2369	18762	14440	11671	13807	12234	-26.02701182	-32.27349465	-25.43612831	-33.34271244	-23.03592368	-37.7944782	-26.40976442	-34.79373201	15.92579315	15.40219111	17.09759909	16.10257033	16.22269397
Agalychnis spurrelli	244178	187001	185624	196439	202781	Amphibia	Anura	Phyllomedusidae	Agalychnis	Least Concern	NoThreatened	Large	15537	12565	11441	13040	11852	228641	174436	174183	183399	190929	-19.12853189	-26.36287572	-16.07131364	-23.7175774	-23.70747154	-23.81812536	-19.78735222	-16.49397964	6.362981104	6.719215405	6.163534888	6.638193027	5.844729043
Agalychnis terranova	37985	1000	225	212	75	Amphibia	Anura	Phyllomedusidae	Agalychnis	Near Threatened	Threatened	Large	717	0	0	0	0	37268	1000	225	212	75	-100	-100	-100	-100	-97.31673285	-99.39626489	-99.43114737	-99.79875496	1.887587205	0	0	0	0
Aglyptodactylus madagascariensis	72355	29892	21622	23434	24607	Amphibia	Anura	Mantellidae	Aglyptodactylus	Least Concern	NoThreatened	Large	13167	5263	3457	3363	2264	59188	24629	18165	20071	22343	-60.02886003	-73.74496848	-74.45887446	-82.80549859	-58.3885247	-69.30965736	-66.08941002	-62.25079408	18.19777486	17.60671752	15.9883452	14.35094307	9.200633966
Aglyptodactylus securifer	22068	14209	16523	11281	15100	Amphibia	Anura	Mantellidae	Aglyptodactylus	Least Concern	NoThreatened	Small	3110	1710	1366	907	1224	18958	12499	15157	10374	13876	-45.01607717	-56.07717042	-70.83601286	-60.64308682	-34.07004958	-20.04958329	-45.27903787	-26.80662517	14.09280406	12.03462594	8.267263814	8.04006737	8.105960265
Alcalus baluensis	326	0	0	0	0	Amphibia	Anura	Ceratobatrachidae	Alcalus	Least Concern	NoThreatened	Small	113	0	0	0	0	213	0	0	0	0	-100	-100	-100	-100	-100	-100	-100	-100	34.66257669	NA	NA	NA	NA
Alcalus tasanae	7140	1901	1202	179	179	Amphibia	Anura	Ceratobatrachidae	Alcalus	Least Concern	NoThreatened	Small	4737	1406	1097	101	23	2403	495	105	78	156	-70.31876715	-76.84188305	-97.86784885	-99.51446063	-79.40074906	-95.63046192	-96.75405743	-93.50811486	66.34453782	73.96107312	91.26455907	56.42458101	12.84916201
Alexteroon obstetricans	4012	2645	1338	10	866	Amphibia	Anura	Hyperoliidae	Alexteroon	Least Concern	NoThreatened	Small	271	252	161	2	121	3741	2393	1177	8	745	-7.011070111	-40.5904059	-99.26199262	-55.35055351	-36.03314622	-68.53782411	-99.78615343	-80.08553863	6.754735793	9.527410208	12.0328849	20	13.97228637
Allobates brunneus	22348	1676	0	5495	10	Amphibia	Anura	Aromobatidae	Allobates	Least Concern	NoThreatened	Small	292	10	0	84	0	22056	1666	0	5411	10	-96.57534247	-100	-71.23287671	-100	-92.44649982	-100	-75.46699311	-99.95466086	1.306604618	0.596658711	NA	1.52866242	0
Allobates caldwellae	885	0	0	0	0	Amphibia	Anura	Aromobatidae	Allobates	NA	NoThreatened	Small	0	0	0	0	0	885	0	0	0	0	NA	NA	NA	NA	-100	-100	-100	-100	0	NA	NA	NA	NA
Allobates cepedai	2496	606	167	45	31	Amphibia	Anura	Aromobatidae	Allobates	NA	NoThreatened	Small	52	26	1	8	2	2444	580	166	37	29	-50	-98.07692308	-84.61538462	-96.15384615	-76.26841244	-93.20785597	-98.48608838	-98.81342062	2.083333333	4.290429043	0.598802395	17.77777778	6.451612903
Allobates chalcopis	482	429	345	353	266	Amphibia	Anura	Aromobatidae	Allobates	Critically Endangered	Threatened	Small	124	121	105	109	97	358	308	240	244	169	-2.419354839	-15.32258065	-12.09677419	-21.77419355	-13.96648045	-32.96089385	-31.84357542	-52.79329609	25.72614108	28.20512821	30.43478261	30.87818697	36.46616541
Allobates conspicuus	153891	66996	67557	87251	53146	Amphibia	Anura	Aromobatidae	Allobates	Data Deficient	NoThreatened	Large	19809	7225	7418	10731	5059	134082	59771	60139	76520	48087	-63.52667979	-62.55237518	-45.8276541	-74.46110354	-55.42205516	-55.14759625	-42.93044555	-64.13612565	12.87209778	10.78422592	10.98035733	12.29899944	9.519060701
Allobates femoralis	1635627	419495	333915	286241	347983	Amphibia	Anura	Aromobatidae	Allobates	Least Concern	NoThreatened	Large	249746	49556	36790	36405	30837	1385881	369939	297125	249836	317146	-80.15743996	-85.26903334	-85.42318996	-87.6526551	-73.3065826	-78.56056905	-81.97276678	-77.11592842	15.26912921	11.81325165	11.01777398	12.71830381	8.861639793
Allobates granti	53791	1023	252	203	48	Amphibia	Anura	Aromobatidae	Allobates	Least Concern	NoThreatened	Large	25244	389	85	107	0	28547	634	167	96	48	-98.45903977	-99.66328633	-99.5761369	-100	-97.77910113	-99.41499982	-99.66371247	-99.83185624	46.92978379	38.02541544	33.73015873	52.70935961	0
Allobates insperatus	181312	35324	29926	21966	14540	Amphibia	Anura	Aromobatidae	Allobates	Least Concern	NoThreatened	Large	24481	4503	1938	1585	1154	156831	30821	27988	20381	13386	-81.60614354	-92.08365671	-93.52559127	-95.28614027	-80.34763535	-82.15403842	-87.00448253	-91.46469767	13.50213996	12.74770694	6.475974069	7.215696986	7.936726272
Allobates juanii	2645	2454	1884	2132	676	Amphibia	Anura	Aromobatidae	Allobates	Endangered	Threatened	Small	16	15	13	16	6	2629	2439	1871	2116	670	-6.25	-18.75	0	-62.5	-7.227082541	-28.83225561	-19.51312286	-74.51502472	0.604914934	0.611246944	0.690021231	0.750469043	0.887573964
Allobates marchesianus	518722	166448	159284	188078	249473	Amphibia	Anura	Aromobatidae	Allobates	Least Concern	NoThreatened	Large	58247	21388	17697	23872	24497	460475	145060	141587	164206	224976	-63.2805123	-69.61731935	-59.01591498	-57.94289835	-68.49774689	-69.25196808	-64.33986644	-51.14262446	11.22894344	12.84965875	11.11034379	12.69260626	9.819499505
Allobates masniger	822	0	0	0	0	Amphibia	Anura	Aromobatidae	Allobates	Data Deficient	NoThreatened	Small	8	0	0	0	0	814	0	0	0	0	-100	-100	-100	-100	-100	-100	-100	-100	0.97323601	NA	NA	NA	NA
Allobates niputidea	60125	18455	22988	17466	9436	Amphibia	Anura	Aromobatidae	Allobates	Least Concern	NoThreatened	Large	911	426	496	100	216	59214	18029	22492	17366	9220	-53.23819978	-45.55433589	-89.02305159	-76.28979144	-69.55280846	-62.01573952	-70.6724761	-84.42935792	1.515176715	2.308317529	2.157647468	0.572540937	2.289105553
Allobates nunciatus	344	0	0	0	0	Amphibia	Anura	Aromobatidae	Allobates	NA	NoThreatened	Small	0	0	0	0	0	344	0	0	0	0	NA	NA	NA	NA	-100	-100	-100	-100	0	NA	NA	NA	NA
Allobates olfersioides	180130	179893	166260	173810	176164	Amphibia	Anura	Aromobatidae	Allobates	Vulnerable	Threatened	Large	12266	12264	11691	12001	12077	167864	167629	154569	161809	164087	-0.016305234	-4.687754769	-2.160443502	-1.540844611	-0.139994281	-7.920101987	-3.607086689	-2.250035743	6.809526453	6.817385891	7.031757488	6.904666015	6.855543698
Allobates paleovarzensis	273690	110273	60436	113175	67346	Amphibia	Anura	Aromobatidae	Allobates	Near Threatened	Threatened	Large	22033	5080	1797	3471	1796	251657	105193	58639	109704	65550	-76.9436754	-91.8440521	-84.24635774	-91.84859075	-58.19985139	-76.69884009	-56.4073322	-73.95264189	8.050348935	4.606748705	2.973393342	3.066931743	2.666825053
Allobates sumtuosus	188078	181620	163679	174715	157917	Amphibia	Anura	Aromobatidae	Allobates	Data Deficient	NoThreatened	Large	22711	22711	22004	22703	22423	165367	158909	141675	152012	135494	0	-3.113028929	-0.035225221	-1.268107965	-3.905253164	-14.32692133	-8.075976464	-18.06466828	12.07530918	12.5046801	13.44338614	12.99430501	14.19923124
Allobates talamancae	227712	167779	182059	181045	167784	Amphibia	Anura	Aromobatidae	Allobates	Least Concern	NoThreatened	Large	16218	14458	14600	14654	13647	211494	153321	167459	166391	154137	-10.8521396	-9.976569244	-9.64360587	-15.8527562	-27.50574484	-20.82092163	-21.3259005	-27.1199183	7.1221543	8.617288218	8.019378333	8.094120246	8.133671864
Allobates tapajos	15230	14877	14420	14131	14355	Amphibia	Anura	Aromobatidae	Allobates	NA	NoThreatened	Small	2571	2571	2571	2571	2563	12659	12306	11849	11560	11792	0	0	0	-0.311162972	-2.7885299	-6.398609685	-8.681570424	-6.848882218	16.88115561	17.28171002	17.82940361	18.19404147	17.85440613
Allobates trilineatus	509058	219462	164777	183945	173997	Amphibia	Anura	Aromobatidae	Allobates	Least Concern	NoThreatened	Large	54450	24280	18079	23085	20408	454608	195182	146698	160860	153589	-55.40863177	-66.79706152	-57.60330579	-62.51974288	-57.06586774	-67.73088023	-64.61566888	-66.21506881	10.69622715	11.06341872	10.97179825	12.549947	11.72893786
Allobates zaparo	23736	14288	9821	12330	4163	Amphibia	Anura	Aromobatidae	Allobates	Least Concern	NoThreatened	Small	192	137	109	122	123	23544	14151	9712	12208	4040	-28.64583333	-43.22916667	-36.45833333	-35.9375	-39.89551478	-58.74957526	-48.14814815	-82.8406388	0.808897877	0.958846585	1.109866612	0.98945661	2.954600048
Allopaa hazarensis	6088	921	523	79	0	Amphibia	Anura	Dicroglossidae	Allopaa	Least Concern	NoThreatened	Small	77	26	14	1	0	6011	895	509	78	0	-66.23376623	-81.81818182	-98.7012987	-100	-85.11063051	-91.53219098	-98.70237897	-100	1.26478318	2.823018458	2.676864245	1.265822785	NA
Allophryne ruthveni	445570	253098	268169	270658	436136	Amphibia	Anura	Allophrynidae	Allophryne	Least Concern	NoThreatened	Large	116490	99154	70916	90762	115368	329080	153944	197253	179896	320768	-14.88196412	-39.12267147	-22.08601597	-0.963172805	-53.21988574	-40.05925611	-45.33365747	-2.525829586	26.14404022	39.1761294	26.4445182	33.53383236	26.45229928
Alsodes barrioi	99	0	0	0	0	Amphibia	Anura	Alsodidae	Alsodes	Endangered	Threatened	Small	27	0	0	0	0	72	0	0	0	0	-100	-100	-100	-100	-100	-100	-100	-100	27.27272727	NA	NA	NA	NA
Alsodes cantillanensis	6410	3001	1680	2455	782	Amphibia	Anura	Alsodidae	Alsodes	Critically Endangered	Threatened	Small	211	204	178	200	87	6199	2797	1502	2255	695	-3.317535545	-15.63981043	-5.213270142	-58.76777251	-54.87981933	-75.77028553	-63.62316503	-88.78851428	3.291731669	6.797734089	10.5952381	8.146639511	11.12531969
Alsodes gargola	48769	32489	24369	28490	18933	Amphibia	Anura	Alsodidae	Alsodes	Least Concern	NoThreatened	Large	13064	10707	8645	10163	7217	35705	21782	15724	18327	11716	-18.04194734	-33.82578077	-22.20606246	-44.75658298	-38.99453858	-55.96134995	-48.67105447	-67.18666853	26.78750846	32.95576965	35.47539907	35.67216567	38.11862885
Alsodes hugoi	3684	83	0	0	0	Amphibia	Anura	Alsodidae	Alsodes	Vulnerable	Threatened	Small	236	1	0	0	0	3448	82	0	0	0	-99.57627119	-100	-100	-100	-97.62180974	-100	-100	-100	6.406080347	1.204819277	NA	NA	NA
Alsodes montanus	14173	9196	6389	9452	3302	Amphibia	Anura	Alsodidae	Alsodes	Vulnerable	Threatened	Small	1632	1203	887	1160	482	12541	7993	5502	8292	2820	-26.28676471	-45.6495098	-28.92156863	-70.46568627	-36.26505063	-56.12790049	-33.88087074	-77.51375488	11.51485218	13.08177468	13.88323681	12.27253491	14.59721381
Alsodes monticola	44133	29526	22818	26327	16787	Amphibia	Anura	Alsodidae	Alsodes	Data Deficient	NoThreatened	Large	15686	12715	11100	12248	8641	28447	16811	11718	14079	8146	-18.94045646	-29.23626163	-21.91763356	-44.91266097	-40.90413752	-58.80760713	-50.50796218	-71.36429149	35.54256452	43.06374043	48.64580594	46.52258138	51.47435516
Alsodes nodosus	31507	26131	23783	25129	18063	Amphibia	Anura	Alsodidae	Alsodes	Near Threatened	Threatened	Small	1140	1076	1066	1022	946	30367	25055	22717	24107	17117	-5.614035088	-6.49122807	-10.35087719	-17.01754386	-17.49267297	-25.19182007	-20.61448283	-43.63289097	3.618243565	4.117714592	4.482193163	4.067014207	5.237225267
Alsodes norae	963	0	0	0	0	Amphibia	Anura	Alsodidae	Alsodes	Endangered	Threatened	Small	29	0	0	0	0	934	0	0	0	0	-100	-100	-100	-100	-100	-100	-100	-100	3.011422638	NA	NA	NA	NA
Alsodes pehuenche	12737	6065	3272	4106	1354	Amphibia	Anura	Alsodidae	Alsodes	Critically Endangered	Threatened	Small	369	19	0	3	0	12368	6046	3272	4103	1354	-94.85094851	-100	-99.18699187	-100	-51.11578266	-73.54463131	-66.82567917	-89.05239327	2.897071524	0.313272877	0	0.073063809	0
Alsodes tumultuosus	8449	5420	4505	5126	3250	Amphibia	Anura	Alsodidae	Alsodes	Vulnerable	Threatened	Small	1094	881	745	806	553	7355	4539	3760	4320	2697	-19.46983547	-31.90127971	-26.32541133	-49.45155393	-38.28687967	-48.87831407	-41.26444596	-63.3310673	12.9482779	16.25461255	16.53718091	15.72376122	17.01538462
Alsodes valdiviensis	20665	12675	14753	9382	3302	Amphibia	Anura	Alsodidae	Alsodes	Endangered	Threatened	Small	958	342	788	238	130	19707	12333	13965	9144	3172	-64.3006263	-17.74530271	-75.1565762	-86.43006263	-37.41817628	-29.13685492	-53.60024357	-83.90419648	4.63585773	2.698224852	5.341286518	2.536772543	3.937007874
Alsodes verrucosus	45645	32880	26559	29330	19751	Amphibia	Anura	Alsodidae	Alsodes	Endangered	Threatened	Large	13664	12021	10697	11274	8941	31981	20859	15862	18056	10810	-12.02429742	-21.71399297	-17.4912178	-34.56528103	-34.77689878	-50.40180107	-43.54147775	-66.19868047	29.9353708	36.56021898	40.27636583	38.43845892	45.268594
Altirana parkeri	286327	246293	255980	257609	259955	Amphibia	Anura	Dicroglossidae	Nanorana	NA	NoThreatened	Large	47005	40376	40499	39611	39188	239322	205917	215481	217998	220767	-14.10275503	-13.84108074	-15.73024146	-16.63014573	-13.95818186	-9.961892346	-8.910171234	-7.753152656	16.41654472	16.39348256	15.8211579	15.37640377	15.07491681
Alytes cisternasii	168585	97122	77445	56473	34966	Amphibia	Anura	Alytidae	Alytes	Least Concern	NoThreatened	Large	15466	11047	9304	8087	2683	153119	86075	68141	48386	32283	-28.57235226	-39.84223458	-47.71110824	-82.65226949	-43.78555241	-55.49801135	-68.39974138	-78.91639836	9.174007177	11.37435391	12.01368713	14.32011758	7.673168221
Alytes dickhilleni	63442	15354	7175	3493	2336	Amphibia	Anura	Alytidae	Alytes	Endangered	Threatened	Large	9382	4925	3133	1724	1179	54060	10429	4042	1769	1157	-47.50586229	-66.60626732	-81.62438712	-87.43338307	-80.70847207	-92.52312246	-96.72770995	-97.85978542	14.78831058	32.0763319	43.66550523	49.35585457	50.47089041
Alytes muletensis	5434	168	127	9	80	Amphibia	Anura	Alytidae	Alytes	Endangered	Threatened	Small	98	0	0	0	0	5336	168	127	9	80	-100	-100	-100	-100	-96.85157421	-97.61994003	-99.83133433	-98.50074963	1.803459698	0	0	0	0
Alytes obstetricans	934771	602822	549156	358224	334202	Amphibia	Anura	Alytidae	Alytes	Least Concern	NoThreatened	Large	25428	15676	14692	8564	8347	909343	587146	534464	349660	325855	-38.35142363	-42.22117351	-66.32059147	-67.17398144	-35.43184475	-41.22525824	-61.54806272	-64.1658868	2.720238433	2.60043595	2.675378217	2.390682925	2.497591277
Amazophrynella amazonicola	339823	338868	339137	339003	338835	Amphibia	Anura	Bufonidae	Amazophrynella	NA	NoThreatened	Large	23627	23622	23627	23615	23627	316196	315246	315510	315388	315208	-0.02116223	0	-0.050789351	0	-0.300446558	-0.216954041	-0.255537704	-0.312464421	6.95273716	6.970855908	6.966801027	6.96601505	6.973010462
Amazophrynella bokermanni	12564	12564	12564	12564	12564	Amphibia	Anura	Bufonidae	Amazophrynella	Least Concern	NoThreatened	Small	1081	1081	1081	1081	1081	11483	11483	11483	11483	11483	0	0	0	0	0	0	0	0	8.603947787	8.603947787	8.603947787	8.603947787	8.603947787
Amazophrynella javierbustamantei	42482	13144	5471	18722	6359	Amphibia	Anura	Bufonidae	Amazophrynella	NA	NoThreatened	Large	4396	2433	891	2573	875	38086	10711	4580	16149	5484	-44.65423112	-79.73157416	-41.46951774	-80.0955414	-71.87680513	-87.97458384	-57.59859266	-85.60100824	10.34791206	18.51034693	16.28587096	13.74318983	13.76002516
Amazophrynella manaos	4027	1723	0	0	0	Amphibia	Anura	Bufonidae	Amazophrynella	NA	NoThreatened	Small	1	1	0	0	0	4026	1722	0	0	0	0	-100	-100	-100	-57.22801788	-100	-100	-100	0.024832381	0.058038305	NA	NA	NA
Amazophrynella matses	809980	680103	599014	620523	516999	Amphibia	Anura	Bufonidae	Amazophrynella	NA	NoThreatened	Large	43967	42988	33369	33169	27577	766013	637115	565645	587354	489422	-2.226670003	-24.10444197	-24.55932859	-37.27795847	-16.82712957	-26.15725843	-23.32323342	-36.10787284	5.42815872	6.320807289	5.570654442	5.345329665	5.334052871
Amazophrynella minuta	1131788	584920	621501	582160	740748	Amphibia	Anura	Bufonidae	Amazophrynella	Least Concern	NoThreatened	Large	127808	57475	62714	60519	78468	1003980	527445	558787	521641	662280	-55.03020155	-50.93108413	-52.64850401	-38.60478217	-47.46459093	-44.34281559	-48.04269009	-34.03454252	11.29257423	9.826130069	10.09073195	10.39559571	10.59307619
Amazophrynella moisesii	4585	0	0	0	0	Amphibia	Anura	Bufonidae	Amazophrynella	NA	NoThreatened	Small	977	0	0	0	0	3608	0	0	0	0	-100	-100	-100	-100	-100	-100	-100	-100	21.30861505	NA	NA	NA	NA
Amazophrynella siona	123568	75144	61096	58072	28355	Amphibia	Anura	Bufonidae	Amazophrynella	NA	NoThreatened	Large	5828	1194	1007	542	708	117740	73950	60089	57530	27647	-79.51269732	-82.72134523	-90.70006863	-87.85175017	-37.19211823	-48.96466791	-51.1381009	-76.51860031	4.716431439	1.588949218	1.648225743	0.933324149	2.496914124
Amazophrynella teko	38160	4054	649	202	1272	Amphibia	Anura	Bufonidae	Amazophrynella	NA	NoThreatened	Large	13118	1946	231	46	569	25042	2108	418	156	703	-85.16542156	-98.23906083	-99.64933679	-95.66244854	-91.582142	-98.33080425	-99.37704656	-97.19271624	34.37631027	48.00197336	35.59322034	22.77227723	44.7327044
Amazophrynella vote	20215	9031	1206	689	0	Amphibia	Anura	Bufonidae	Amazophrynella	NA	NoThreatened	Small	1055	55	0	0	0	19160	8976	1206	689	0	-94.78672986	-100	-100	-100	-53.15240084	-93.70563674	-96.4039666	-100	5.218896859	0.609013398	0	0	NA
Amblystoma altamirani	790	0	0	0	0	Amphibia	Caudata	Ambystomatidae	Ambystoma	NA	NoThreatened	Small	189	0	0	0	0	601	0	0	0	0	-100	-100	-100	-100	-100	-100	-100	-100	23.92405063	NA	NA	NA	NA
Ambystoma altamirani	16903	7523	5544	3252	2027	Amphibia	Caudata	Ambystomatidae	Ambystoma	Endangered	Threatened	Small	1713	1404	1257	985	822	15190	6119	4287	2267	1205	-18.0385289	-26.61996497	-42.49854057	-52.01401051	-59.71691903	-71.77748519	-85.0757077	-92.06714944	10.13429569	18.66276751	22.67316017	30.28905289	40.5525407
Ambystoma amblycephalum	1163	246	27	54	38	Amphibia	Caudata	Ambystomatidae	Ambystoma	Critically Endangered	Threatened	Small	13	13	5	9	9	1150	233	22	45	29	0	-61.53846154	-30.76923077	-30.76923077	-79.73913043	-98.08695652	-96.08695652	-97.47826087	1.117798796	5.284552846	18.51851852	16.66666667	23.68421053
Ambystoma andersoni	8	0	0	0	0	Amphibia	Caudata	Ambystomatidae	Ambystoma	Critically Endangered	Threatened	Small	0	0	0	0	0	8	0	0	0	0	NA	NA	NA	NA	-100	-100	-100	-100	0	NA	NA	NA	NA
Ambystoma annulatum	156666	12555	177	0	0	Amphibia	Caudata	Ambystomatidae	Ambystoma	Least Concern	NoThreatened	Large	1513	58	0	0	0	155153	12497	177	0	0	-96.16655651	-100	-100	-100	-91.94537005	-99.88591906	-100	-100	0.96574879	0.461967344	0	NA	NA
Ambystoma barbouri	172396	18135	259	0	0	Amphibia	Caudata	Ambystomatidae	Ambystoma	Near Threatened	Threatened	Large	712	2	0	0	0	171684	18133	259	0	0	-99.71910112	-100	-100	-100	-89.43815382	-99.84914145	-100	-100	0.413002622	0.011028398	0	NA	NA
Ambystoma bishopi	18575	13	35	0	0	Amphibia	Caudata	Ambystomatidae	Ambystoma	Vulnerable	Threatened	Small	306	1	0	0	0	18269	12	35	0	0	-99.67320261	-100	-100	-100	-99.93431496	-99.80841863	-100	-100	1.647375505	7.692307692	0	NA	NA
Ambystoma californiense	63846	36786	14751	7436	2255	Amphibia	Caudata	Ambystomatidae	Ambystoma	Vulnerable	Threatened	Large	2321	1904	1271	1132	798	61525	34882	13480	6304	1457	-17.9663938	-45.23912107	-51.227919	-65.61826799	-43.30434783	-78.09020723	-89.75375863	-97.63185697	3.635309965	5.175882129	8.616364992	15.2232383	35.38802661
Ambystoma cingulatum	79521	31141	15994	1745	790	Amphibia	Caudata	Ambystomatidae	Ambystoma	Vulnerable	Threatened	Large	3481	1718	1098	13	90	76040	29423	14896	1732	700	-50.64636599	-68.45733984	-99.6265441	-97.41453605	-61.30589164	-80.41031036	-97.72225145	-99.07943188	4.377460042	5.516842748	6.865074403	0.744985673	11.39240506
Ambystoma croceum	73	0	0	0	0	Amphibia	Caudata	Ambystomatidae	Ambystoma	NA	NoThreatened	Small	0	0	0	0	0	73	0	0	0	0	NA	NA	NA	NA	-100	-100	-100	-100	0	NA	NA	NA	NA
Ambystoma dumerilii	329	0	0	0	0	Amphibia	Caudata	Ambystomatidae	Ambystoma	Critically Endangered	Threatened	Small	0	0	0	0	0	329	0	0	0	0	NA	NA	NA	NA	-100	-100	-100	-100	0	NA	NA	NA	NA
Ambystoma flavipiperatum	3695	421	546	133	0	Amphibia	Caudata	Ambystomatidae	Ambystoma	Endangered	Threatened	Small	45	2	10	26	0	3650	419	536	107	0	-95.55555556	-77.77777778	-42.22222222	-100	-88.52054795	-85.31506849	-97.06849315	-100	1.217861976	0.475059382	1.831501832	19.54887218	NA
Ambystoma gracile	259015	244026	237267	234995	233132	Amphibia	Caudata	Ambystomatidae	Ambystoma	Least Concern	NoThreatened	Large	31753	30971	30540	30203	30294	227262	213055	206727	204792	202838	-2.462759424	-3.820111486	-4.881428526	-4.594841432	-6.251375065	-9.035826491	-9.887266679	-10.74706726	12.25913557	12.69168039	12.87157506	12.85261389	12.99435513
Ambystoma granulosum	15704	2884	1453	892	183	Amphibia	Caudata	Ambystomatidae	Ambystoma	Endangered	Threatened	Small	393	165	98	76	34	15311	2719	1355	816	149	-58.01526718	-75.06361323	-80.66157761	-91.34860051	-82.2415257	-91.15015348	-94.67049833	-99.02684345	2.502547122	5.721220527	6.744666208	8.520179372	18.57923497
Ambystoma jeffersonianum	868567	498949	371509	229750	151063	Amphibia	Caudata	Ambystomatidae	Ambystoma	Least Concern	NoThreatened	Large	13236	10579	10753	9740	8235	855331	488370	360756	220010	142828	-20.0740405	-18.75944394	-26.41281354	-37.78331822	-42.90280605	-57.8226441	-74.27779421	-83.30143535	1.523889349	2.12025678	2.89441171	4.239390642	5.451367972
Ambystoma laterale	948507	598678	469618	387879	273637	Amphibia	Caudata	Ambystomatidae	Ambystoma	Least Concern	NoThreatened	Large	29425	27110	25844	24579	19601	919082	571568	443774	363300	254036	-7.867459643	-12.16992353	-16.46898895	-33.38657604	-37.81098966	-51.71551613	-60.47142692	-72.3598112	3.102243842	4.528310711	5.503196215	6.336769972	7.163139488
Ambystoma leorae	888	1	0	0	0	Amphibia	Caudata	Ambystomatidae	Ambystoma	Critically Endangered	Threatened	Small	472	1	0	0	0	416	0	0	0	0	-99.78813559	-100	-100	-100	-100	-100	-100	-100	53.15315315	100	NA	NA	NA
Ambystoma lermaense	3887	28	0	0	0	Amphibia	Caudata	Ambystomatidae	Ambystoma	Endangered	Threatened	Small	188	0	0	0	0	3699	28	0	0	0	-100	-100	-100	-100	-99.24303866	-100	-100	-100	4.836634937	0	NA	NA	NA
Ambystoma mabeei	114368	27704	43686	16688	22086	Amphibia	Caudata	Ambystomatidae	Ambystoma	Least Concern	NoThreatened	Large	3743	1412	1731	1012	1196	110625	26292	41955	15676	20890	-62.276249	-53.75367352	-72.96286401	-68.04702111	-76.23322034	-62.07457627	-85.82960452	-81.11638418	3.272768607	5.096736933	3.962367807	6.064237776	5.415195146
Ambystoma macrodactylum	886169	787204	714198	718788	622501	Amphibia	Caudata	Ambystomatidae	Ambystoma	Least Concern	NoThreatened	Large	98949	94662	92474	91538	87827	787220	692542	621724	627250	534674	-4.332534942	-6.543775076	-7.489716925	-11.24013381	-12.0268794	-21.02283987	-20.32087599	-32.08073982	11.16592885	12.02509134	12.94795001	12.73504844	14.10873236
Ambystoma maculatum	1729443	1225978	1032807	707409	655560	Amphibia	Caudata	Ambystomatidae	Ambystoma	Least Concern	NoThreatened	Large	40787	37197	35486	34768	31435	1688656	1188781	997321	672641	624125	-8.801824111	-12.99678819	-14.75715301	-22.9288744	-29.60194379	-40.93995461	-60.16707962	-63.04013369	2.358389377	3.034067496	3.435879114	4.914837103	4.795136982
Ambystoma mavortium	2331620	1661889	1543986	1395071	1166645	Amphibia	Caudata	Ambystomatidae	Ambystoma	Least Concern	NoThreatened	Large	106551	77911	74121	72515	66533	2225069	1583978	1469865	1322556	1100112	-26.87914708	-30.43612918	-31.94338861	-37.55760152	-28.81218515	-33.94070027	-40.56112417	-50.55829729	4.569826987	4.688098904	4.800626431	5.19794333	5.702934483
Ambystoma mexicanum	292	0	0	0	0	Amphibia	Caudata	Ambystomatidae	Ambystoma	Critically Endangered	Threatened	Small	11	0	0	0	0	281	0	0	0	0	-100	-100	-100	-100	-100	-100	-100	-100	3.767123288	NA	NA	NA	NA
Ambystoma opacum	1022325	537581	419257	180800	127186	Amphibia	Caudata	Ambystomatidae	Ambystoma	Least Concern	NoThreatened	Large	9894	4569	3613	2030	1060	1012431	533012	415644	178770	126126	-53.82049727	-63.48291894	-79.48251466	-89.28643622	-47.35325173	-58.94594298	-82.34250038	-87.54226214	0.967793999	0.849918431	0.861762594	1.122787611	0.833425063
Ambystoma ordinarium	55970	46810	37662	31698	23645	Amphibia	Caudata	Ambystomatidae	Ambystoma	Endangered	Threatened	Large	1381	1307	1156	972	875	54589	45503	36506	30726	22770	-5.358435916	-16.29254164	-29.61622013	-36.64011586	-16.6443789	-33.1257213	-43.71393504	-58.28829984	2.467393246	2.792138432	3.069406829	3.066439523	3.700570945
Ambystoma platineum	53432	13203	5650	3891	2094	Amphibia	Caudata	Ambystomatidae	Ambystoma	NA	NoThreatened	Large	514	200	190	189	183	52918	13003	5460	3702	1911	-61.08949416	-63.03501946	-63.22957198	-64.39688716	-75.42802071	-89.68214974	-93.00427076	-96.38875241	0.961970355	1.514807241	3.362831858	4.857363146	8.739255014
Ambystoma rivulare	13376	4520	3368	1993	1421	Amphibia	Caudata	Ambystomatidae	Ambystoma	Endangered	Threatened	Small	1534	1142	1011	820	709	11842	3378	2357	1173	712	-25.55410691	-34.09387223	-46.54498044	-53.7809648	-71.47441311	-80.09626752	-90.09457862	-93.98750211	11.46830144	25.26548673	30.01781473	41.14400401	49.89444053
Ambystoma rivularis	15478	7326	5556	2470	1814	Amphibia	Caudata	Ambystomatidae	Ambystoma	NA	NoThreatened	Small	1639	1273	1238	849	729	13839	6053	4318	1621	1085	-22.33068944	-24.46613789	-48.20012203	-55.52165955	-56.26129056	-68.79832358	-88.28672592	-92.15983814	10.58922341	17.37646738	22.28221742	34.37246964	40.18743109
Ambystoma rosaceum	215017	186063	180147	169846	142401	Amphibia	Caudata	Ambystomatidae	Ambystoma	Least Concern	NoThreatened	Large	1843	1685	1607	1619	1534	213174	184378	178540	168227	140867	-8.572978839	-12.8052089	-12.15409658	-16.76614216	-13.50821395	-16.24682185	-21.08465385	-33.91923968	0.857141528	0.905607241	0.892049271	0.953216443	1.077239626
Ambystoma talpoideum	491411	282387	252517	214708	188322	Amphibia	Caudata	Ambystomatidae	Ambystoma	Least Concern	NoThreatened	Large	9384	6558	5454	4787	4022	482027	275829	247063	209921	184300	-30.11508951	-41.8797954	-48.98763853	-57.13981245	-42.77727181	-48.74498731	-56.45036481	-61.76562724	1.909603163	2.322344867	2.159854584	2.229539654	2.135703741
Ambystoma taylori	81	0	0	0	0	Amphibia	Caudata	Ambystomatidae	Ambystoma	Critically Endangered	Threatened	Small	0	0	0	0	0	81	0	0	0	0	NA	NA	NA	NA	-100	-100	-100	-100	0	NA	NA	NA	NA
Ambystoma texanum	1006139	946205	952646	983446	966006	Amphibia	Caudata	Ambystomatidae	Ambystoma	Least Concern	NoThreatened	Large	4805	3923	3874	4781	4585	1001334	942282	948772	978665	961421	-18.35587929	-19.37565036	-0.499479709	-4.578563996	-5.897332958	-5.24919757	-2.263879984	-3.985982699	0.477568209	0.414603601	0.406656827	0.486147689	0.474634733
Ambystoma tigrinum	2664010	1380834	1133581	1053252	899586	Amphibia	Caudata	Ambystomatidae	Ambystoma	Least Concern	NoThreatened	Large	54367	36546	31403	31004	29118	2609643	1344288	1102178	1022248	870468	-32.77907554	-42.23885813	-42.97275921	-46.44177534	-48.4876667	-57.76518091	-60.82805196	-66.64417317	2.040795643	2.646661366	2.770247561	2.943645016	3.236822272
Ambystoma tremblayi	155742	42816	56562	55677	58455	Amphibia	Caudata	Ambystomatidae	Ambystoma	NA	NoThreatened	Large	3552	2262	2118	2045	2055	152190	40554	54444	53632	56400	-36.31756757	-40.37162162	-42.4268018	-42.14527027	-73.35304554	-64.22629608	-64.75983967	-62.94106052	2.280694996	5.283071749	3.744563488	3.672970886	3.515524763
Ambystoma unisexual	542061	226873	138526	67446	10090	Amphibia	Caudata	Ambystomatidae	Ambystoma	NA	NoThreatened	Large	6596	5494	5096	3766	640	535465	221379	133430	63680	9450	-16.70709521	-22.74105518	-42.90479078	-90.29714979	-58.65668158	-75.08147124	-88.10753271	-98.23517877	1.216837219	2.421619144	3.67873179	5.58372624	6.342913776
Ambystoma velasci	179171	79858	63182	47040	33501	Amphibia	Caudata	Ambystomatidae	Ambystoma	Least Concern	NoThreatened	Large	4341	3227	2757	2415	2205	174830	76631	60425	44625	31296	-25.66228979	-36.48928818	-44.36765722	-49.20525225	-56.16827776	-65.43785392	-74.47520448	-82.09918206	2.422825122	4.040922638	4.363584565	5.133928571	6.581893078
Ameerega altamazonica	10412	10150	7953	10178	8008	Amphibia	Anura	Dendrobatidae	Ameerega	NA	NoThreatened	Small	230	230	142	230	56	10182	9920	7811	9948	7952	0	-38.26086957	0	-75.65217391	-2.573168336	-23.28619132	-2.298173247	-21.90139462	2.208989627	2.266009852	1.785489752	2.259775987	0.699300699
Ameerega bassleri	15925	10353	8891	9011	7481	Amphibia	Anura	Dendrobatidae	Ameerega	Vulnerable	Threatened	Small	807	492	267	271	165	15118	9861	8624	8740	7316	-39.03345725	-66.91449814	-66.41883519	-79.55390335	-34.77311814	-42.95541738	-42.18812012	-51.60735547	5.067503925	4.752245726	3.003036779	3.007435357	2.205587488
Ameerega berohoka	26646	3732	5	14	0	Amphibia	Anura	Dendrobatidae	Ameerega	Least Concern	NoThreatened	Small	189	3	0	0	0	26457	3729	5	14	0	-98.41269841	-100	-100	-100	-85.90543145	-99.98110141	-99.94708395	-100	0.709299707	0.080385852	0	0	NA
Ameerega bilinguis	123328	14521	11870	9167	6460	Amphibia	Anura	Dendrobatidae	Ameerega	Least Concern	NoThreatened	Large	15510	216	94	66	8	107818	14305	11776	9101	6452	-98.6073501	-99.39393939	-99.57446809	-99.94842037	-86.73227105	-89.07789052	-91.55892337	-94.01584151	12.57621951	1.487500861	0.791912384	0.719973819	0.123839009
Ameerega braccata	77280	7325	0	3178	155	Amphibia	Anura	Dendrobatidae	Ameerega	Least Concern	NoThreatened	Large	607	1	0	0	0	76673	7324	0	3178	155	-99.83525535	-100	-100	-100	-90.44774562	-100	-95.85512501	-99.79784279	0.785455487	0.013651877	NA	0	0
Ameerega flavopicta	582568	171512	145766	133486	183278	Amphibia	Anura	Dendrobatidae	Ameerega	Least Concern	NoThreatened	Large	19802	10492	8027	6859	7909	562766	161020	137739	126627	175369	-47.01545298	-59.46369054	-65.36208464	-60.05958994	-71.38775264	-75.52464079	-77.49917372	-68.83802504	3.399088175	6.11735622	5.506771126	5.13836657	4.315302437
Ameerega hahneli	484139	167903	90782	104037	60270	Amphibia	Anura	Dendrobatidae	Ameerega	Least Concern	NoThreatened	Large	67778	27292	14161	18235	13723	416361	140611	76621	85802	46547	-59.73324678	-79.10678981	-73.09598985	-79.7530172	-66.22858529	-81.5974599	-79.39240227	-88.82051873	13.99969843	16.25462321	15.59890727	17.52741813	22.76920524
Ameerega macero	6909	1211	0	2770	26	Amphibia	Anura	Dendrobatidae	Ameerega	Least Concern	NoThreatened	Small	2282	0	0	571	0	4627	1211	0	2199	26	-100	-100	-74.9780894	-100	-73.82753404	-100	-52.47460558	-99.43808083	33.02938197	0	NA	20.61371841	0
Ameerega munduruku	37905	37905	37905	37905	37905	Amphibia	Anura	Dendrobatidae	Ameerega	NA	NoThreatened	Large	989	989	989	989	989	36916	36916	36916	36916	36916	0	0	0	0	0	0	0	0	2.609154465	2.609154465	2.609154465	2.609154465	2.609154465
Ameerega parvula	185821	50694	47399	40003	29190	Amphibia	Anura	Dendrobatidae	Ameerega	Least Concern	NoThreatened	Large	16290	2700	2471	2199	1710	169531	47994	44928	37804	27480	-83.42541436	-84.83118478	-86.50092081	-89.50276243	-71.69013337	-73.49865216	-77.70083348	-83.79057518	8.766501095	5.326074092	5.213190152	5.497087718	5.858170606
Ameerega pepperi	25895	17273	16235	22082	14143	Amphibia	Anura	Dendrobatidae	Ameerega	Vulnerable	Threatened	Small	1011	325	291	818	203	24884	16948	15944	21264	13940	-67.85361029	-71.21661721	-19.09000989	-79.92087043	-31.89197878	-35.92669989	-14.5475004	-43.98006751	3.904228616	1.881549239	1.792423776	3.704374604	1.435339037
Ameerega petersi	10246	6204	6020	7388	4784	Amphibia	Anura	Dendrobatidae	Ameerega	Least Concern	NoThreatened	Small	1149	930	1062	1040	1032	9097	5274	4958	6348	3752	-19.06005222	-7.571801567	-9.486510009	-10.18276762	-42.02484335	-45.49851599	-30.21875344	-58.75563373	11.21413234	14.99032882	17.64119601	14.07688143	21.57190635
Ameerega picta	643266	367699	363367	342778	375599	Amphibia	Anura	Dendrobatidae	Ameerega	Least Concern	NoThreatened	Large	43677	18174	24118	14183	19830	599589	349525	339249	328595	355769	-58.38999931	-44.78100602	-67.52753165	-54.59853012	-41.70590188	-43.41974252	-45.19662636	-40.66452186	6.789881635	4.942629705	6.637366629	4.137663444	5.279566772
Ameerega trivittata	457436	37462	5745	4892	2119	Amphibia	Anura	Dendrobatidae	Ameerega	Least Concern	NoThreatened	Large	70089	6545	766	1177	31	387347	30917	4979	3715	2088	-90.66187276	-98.90710383	-98.32070653	-99.95577052	-92.01826786	-98.71458924	-99.04091164	-99.46094845	15.32214343	17.47103732	13.33333333	24.05968929	1.462954224
Amietia angolensis	198917	40165	12464	9135	2141	Amphibia	Anura	Pyxicephalidae	Amietia	Least Concern	NoThreatened	Large	11468	1218	298	190	18	187449	38947	12166	8945	2123	-89.37914196	-97.40146495	-98.34321591	-99.84304151	-79.22261522	-93.50970131	-95.22803536	-98.86742527	5.765218659	3.032490975	2.390885751	2.079912425	0.840728631
Amietia chapini	76	0	0	0	0	Amphibia	Anura	Pyxicephalidae	Amietia	Least Concern	NoThreatened	Small	0	0	0	0	0	76	0	0	0	0	NA	NA	NA	NA	-100	-100	-100	-100	0	NA	NA	NA	NA
Amietia delalandii	632701	408699	331985	323485	244885	Amphibia	Anura	Pyxicephalidae	Amietia	Least Concern	NoThreatened	Large	6764	3427	2994	3556	1917	625937	405272	328991	319929	242968	-49.33471319	-55.73625074	-47.42755766	-71.65878179	-35.25354788	-47.4402376	-48.88798713	-61.18331398	1.069067379	0.838514408	0.901847975	1.099278174	0.782816424
Amietia desaegeri	37714	13815	15041	8004	9130	Amphibia	Anura	Pyxicephalidae	Amietia	Least Concern	NoThreatened	Large	4073	2285	3090	1884	2282	33641	11530	11951	6120	6848	-43.89884606	-24.13454456	-53.74416892	-43.97250184	-65.72634583	-64.4748967	-81.80791296	-79.64388692	10.79970303	16.53999276	20.54384682	23.53823088	24.99452355
Amietia dracomontana	21655	11244	9256	9022	7562	Amphibia	Anura	Pyxicephalidae	Amietia	Least Concern	NoThreatened	Small	71	71	48	46	13	21584	11173	9208	8976	7549	0	-32.3943662	-35.21126761	-81.69014085	-48.23480356	-57.33876946	-58.41363973	-65.02501853	0.327868852	0.631447883	0.518582541	0.509864775	0.171912193
Amietia fuscigula	160327	96130	62563	66399	40085	Amphibia	Anura	Pyxicephalidae	Amietia	Least Concern	NoThreatened	Large	72	72	66	71	61	160255	96058	62497	66328	40024	0	-8.333333333	-1.388888889	-15.27777778	-40.05928052	-61.00152881	-58.61096378	-75.02480422	0.044908219	0.074898575	0.105493662	0.106929321	0.152176625
Amietia hymenopus	1333	5	0	0	0	Amphibia	Anura	Pyxicephalidae	Amietia	Near Threatened	Threatened	Small	0	0	0	0	0	1333	5	0	0	0	NA	NA	NA	NA	-99.62490623	-100	-100	-100	0	0	NA	NA	NA
Amietia johnstoni	254	90	58	14	8	Amphibia	Anura	Pyxicephalidae	Amietia	Endangered	Threatened	Small	0	0	0	0	0	254	90	58	14	8	NA	NA	NA	NA	-64.56692913	-77.16535433	-94.48818898	-96.8503937	0	0	0	0	0
Amietia moyerorum	28618	13397	11925	11665	6173	Amphibia	Anura	Pyxicephalidae	Amietia	Least Concern	NoThreatened	Small	3074	1607	1580	1803	1138	25544	11790	10345	9862	5035	-47.72283669	-48.60117111	-41.34677944	-62.97983084	-53.84434701	-59.50125274	-61.39210774	-80.28891325	10.74149137	11.99522281	13.24947589	15.45649378	18.43512069
Amietia nutti	357451	231478	197449	196721	142056	Amphibia	Anura	Pyxicephalidae	Amietia	Least Concern	NoThreatened	Large	29932	17302	15107	15520	13477	327519	214176	182342	181201	128579	-42.19564346	-49.52893225	-48.14913805	-54.97460911	-34.60654191	-44.32628336	-44.6746601	-60.74151423	8.373735141	7.474576418	7.651089648	7.889345825	9.487103677
Amietia poyntoni	208481	79588	56477	55620	31710	Amphibia	Anura	Pyxicephalidae	Amietia	Least Concern	NoThreatened	Large	899	246	74	79	71	207582	79342	56403	55541	31639	-72.63626251	-91.76863181	-91.21245829	-92.10233593	-61.77799617	-72.82856895	-73.24382654	-84.75831238	0.431214355	0.309091823	0.13102679	0.142035239	0.223904131
Amietia quecketti	16939	7584	6248	5004	2616	Amphibia	Anura	Pyxicephalidae	Amietia	NA	NoThreatened	Small	80	71	71	71	8	16859	7513	6177	4933	2608	-11.25	-11.25	-11.25	-90	-55.4362655	-63.36081618	-70.73966427	-84.53051782	0.472282897	0.936181435	1.136363636	1.418864908	0.305810398
Amietia ruwenzorica	30427	13404	13122	12891	5821	Amphibia	Anura	Pyxicephalidae	Amietia	Least Concern	NoThreatened	Small	5095	2924	3472	3276	1713	25332	10480	9650	9615	4108	-42.61040236	-31.85475957	-35.7016683	-66.37880275	-58.62940155	-61.90588978	-62.04405495	-83.78335702	16.74499622	21.81438377	26.45938119	25.41307889	29.42793334
Amietia umbraculata	2396	175	0	0	0	Amphibia	Anura	Pyxicephalidae	Amietia	NA	NoThreatened	Small	0	0	0	0	0	2396	175	0	0	0	NA	NA	NA	NA	-92.69616027	-100	-100	-100	0	0	NA	NA	NA
Amietia vertebralis	28924	16892	13573	13265	7940	Amphibia	Anura	Pyxicephalidae	Amietia	Least Concern	NoThreatened	Small	71	64	23	23	0	28853	16828	13550	13242	7940	-9.85915493	-67.6056338	-67.6056338	-100	-41.67677538	-53.03781236	-54.10529234	-72.4811978	0.245470889	0.378877575	0.169454063	0.173388617	0
Amietia wittei	757	48	16	0	0	Amphibia	Anura	Pyxicephalidae	Amietia	Least Concern	NoThreatened	Small	223	46	15	0	0	534	2	1	0	0	-79.37219731	-93.2735426	-100	-100	-99.62546816	-99.81273408	-100	-100	29.45838838	95.83333333	93.75	NA	NA
Amietophrynus asmarae	1762	0	0	0	0	Amphibia	Anura	Bufonidae	Sclerophrys	NA	NoThreatened	Small	0	0	0	0	0	1762	0	0	0	0	NA	NA	NA	NA	-100	-100	-100	-100	0	NA	NA	NA	NA
Amietophrynus blanfordii	2003	479	472	388	397	Amphibia	Anura	Bufonidae	Sclerophrys	NA	NoThreatened	Small	35	26	34	19	30	1968	453	438	369	367	-25.71428571	-2.857142857	-45.71428571	-14.28571429	-76.98170732	-77.74390244	-81.25	-81.35162602	1.747378932	5.427974948	7.203389831	4.896907216	7.556675063
Amietophrynus brauni	664	401	248	169	151	Amphibia	Anura	Bufonidae	Sclerophrys	NA	NoThreatened	Small	105	89	37	34	28	559	312	211	135	123	-15.23809524	-64.76190476	-67.61904762	-73.33333333	-44.18604651	-62.25402504	-75.84973166	-77.99642218	15.81325301	22.19451372	14.91935484	20.1183432	18.54304636
Amietophrynus camerunensis	114538	72291	67607	70157	71638	Amphibia	Anura	Bufonidae	Sclerophrys	NA	NoThreatened	Large	11951	8029	8200	7938	8864	102587	64262	59407	62219	62774	-32.81733746	-31.38649485	-33.57878002	-25.83047444	-37.35853471	-42.09110316	-39.35001511	-38.80901089	10.43409174	11.10650012	12.12892156	11.31462292	12.37332142
Amietophrynus funereus	14085	974	571	241	93	Amphibia	Anura	Bufonidae	Sclerophrys	NA	NoThreatened	Small	2780	396	300	39	18	11305	578	271	202	75	-85.75539568	-89.20863309	-98.5971223	-99.35251799	-94.88721805	-97.60283061	-98.21318001	-99.33657674	19.73730919	40.65708419	52.53940455	16.18257261	19.35483871
Amietophrynus garmani	997238	545370	395349	349880	278946	Amphibia	Anura	Bufonidae	Sclerophrys	NA	NoThreatened	Large	50664	9054	2592	1981	629	946574	536316	392757	347899	278317	-82.1293226	-94.88394126	-96.08992579	-98.75848729	-43.34135525	-58.50752292	-63.24650793	-70.59743876	5.080432154	1.660157324	0.655623259	0.566194124	0.225491672
Amietophrynus gracilipes	189015	125011	128826	128078	153411	Amphibia	Anura	Bufonidae	Sclerophrys	NA	NoThreatened	Large	10434	6870	6837	6972	8321	178581	118141	121989	121106	145090	-34.15756182	-34.47383554	-33.1799885	-20.25110217	-33.84458593	-31.68982143	-32.18427492	-18.75395479	5.52019681	5.495516395	5.307158493	5.443557832	5.423991761
Amietophrynus gutturalis	786661	490440	397208	395482	346624	Amphibia	Anura	Bufonidae	Sclerophrys	NA	NoThreatened	Large	64489	50288	41118	44927	32886	722172	440152	356090	350555	313738	-22.02080975	-36.24028904	-30.33385539	-49.00525671	-39.05163867	-50.69180195	-51.45823987	-56.55633284	8.197813289	10.25364978	10.35175525	11.3600619	9.487513848
Amietophrynus kerinyagae	16400	8175	4424	3703	2602	Amphibia	Anura	Bufonidae	Sclerophrys	NA	NoThreatened	Small	3300	2518	2030	1896	1460	13100	5657	2394	1807	1142	-23.6969697	-38.48484848	-42.54545455	-55.75757576	-56.81679389	-81.72519084	-86.20610687	-91.28244275	20.12195122	30.80122324	45.88607595	51.20172833	56.11068409
Amietophrynus kisoloensis	37252	14830	13343	12454	3619	Amphibia	Anura	Bufonidae	Sclerophrys	NA	NoThreatened	Large	5287	3513	3401	3711	1676	31965	11317	9942	8743	1943	-33.55400038	-35.67240401	-29.80896539	-68.2996028	-64.59565149	-68.89723135	-72.64820898	-93.92147662	14.19252658	23.68846932	25.48902046	29.79765537	46.31113567
Amietophrynus maculatus	2712924	1717658	1597777	1592903	1525180	Amphibia	Anura	Bufonidae	Sclerophrys	NA	NoThreatened	Large	219571	145627	142256	141514	141440	2493353	1572031	1455521	1451389	1383740	-33.67657842	-35.21184492	-35.54977661	-35.58347869	-36.95112565	-41.62394976	-41.78967038	-44.50284416	8.093518285	8.478230241	8.90337012	8.884031231	9.273659502
Amietophrynus poweri	8023	3	0	0	0	Amphibia	Anura	Bufonidae	Sclerophrys	NA	NoThreatened	Small	1373	0	0	0	0	6650	3	0	0	0	-100	-100	-100	-100	-99.95488722	-100	-100	-100	17.11329926	0	NA	NA	NA
Amietophrynus rangeri	314677	206435	185564	178632	158306	Amphibia	Anura	Bufonidae	Sclerophrys	NA	NoThreatened	Large	721	551	507	508	475	313956	205884	185057	178124	157831	-23.57836338	-29.68099861	-29.54230236	-34.11927878	-34.42265795	-41.05639007	-43.26466129	-49.72830588	0.229123832	0.266912103	0.273221099	0.284383537	0.300051798
Amietophrynus regularis	3605540	2945937	2860830	2849630	2797968	Amphibia	Anura	Bufonidae	Sclerophrys	NA	NoThreatened	Large	239667	202224	203865	204250	201975	3365873	2743713	2656965	2645380	2595993	-15.62292681	-14.93822679	-14.77758724	-15.72682096	-18.48435755	-21.06163839	-21.40582844	-22.87311494	6.647187384	6.864505249	7.126078795	7.167597197	7.218631521
Amietophrynus steindachneri	4263	2071	329	916	0	Amphibia	Anura	Bufonidae	Sclerophrys	NA	NoThreatened	Small	0	0	0	0	0	4263	2071	329	916	0	NA	NA	NA	NA	-51.41918837	-92.28243021	-78.51278442	-100	0	0	0	0	NA
Amietophrynus superciliaris	77202	41637	28082	19835	19745	Amphibia	Anura	Bufonidae	Sclerophrys	NA	NoThreatened	Large	10291	7905	5191	3360	3362	66911	33732	22891	16475	16383	-23.18530755	-49.5578661	-67.35011175	-67.33067729	-49.58676451	-65.78888374	-75.37774058	-75.51523666	13.32996554	18.98551769	18.48515063	16.93975296	17.02709547
Amietophrynus xeros	213610	52621	34822	25508	7755	Amphibia	Anura	Bufonidae	Sclerophrys	NA	NoThreatened	Large	2930	1362	1084	714	467	210680	51259	33738	24794	7288	-53.51535836	-63.00341297	-75.63139932	-84.06143345	-75.66973609	-83.98614012	-88.23144105	-96.54072527	1.37165863	2.588320252	3.112974556	2.799121844	6.021921341
Amnirana albolabris	757658	669541	677477	663251	605572	Amphibia	Anura	Ranidae	Amnirana	Least Concern	NoThreatened	Large	37007	34728	35039	33890	28044	720651	634813	642438	629361	577528	-6.158294377	-5.317912827	-8.422730835	-24.21974221	-11.91117476	-10.85310365	-12.66771294	-19.86023748	4.88439375	5.186836952	5.171983698	5.109679443	4.630993507
Amnirana amnicola	62391	35250	29709	23538	7693	Amphibia	Anura	Ranidae	Amnirana	Least Concern	NoThreatened	Large	3934	1085	396	522	23	58457	34165	29313	23016	7670	-72.41992883	-89.93390951	-86.73106253	-99.41535333	-41.55533127	-49.8554493	-60.62746976	-86.87924457	6.305396612	3.078014184	1.332929415	2.217690543	0.298973092
Amnirana darlingi	38960	3969	859	2812	2137	Amphibia	Anura	Ranidae	Amnirana	Least Concern	NoThreatened	Large	706	302	40	302	287	38254	3667	819	2510	1850	-57.22379603	-94.33427762	-57.22379603	-59.34844193	-90.41407435	-97.85904742	-93.43859466	-95.16390443	1.81211499	7.608969514	4.656577416	10.73968706	13.43004212
Amnirana galamensis	252677	232358	230254	229062	233787	Amphibia	Anura	Ranidae	Amnirana	Least Concern	NoThreatened	Large	9091	6729	7315	7023	7359	243586	225629	222939	222039	226428	-25.98174018	-19.53580464	-22.74777252	-19.05180948	-7.371934348	-8.476267109	-8.845746471	-7.04391878	3.597873966	2.895962265	3.176926351	3.065982136	3.147737043
Amnirana lepus	404111	372921	352644	290714	357912	Amphibia	Anura	Ranidae	Amnirana	Least Concern	NoThreatened	Large	18115	16214	15546	13325	15990	385996	356707	337098	277389	341922	-10.49406569	-14.18161744	-26.44217499	-11.73060999	-7.587902465	-12.66800692	-28.13682007	-11.41825304	4.482679264	4.347837746	4.408411883	4.583542588	4.467578623
Amnirana longipes	9142	556	0	0	53	Amphibia	Anura	Ranidae	Amnirana	Least Concern	NoThreatened	Small	397	73	0	0	0	8745	483	0	0	53	-81.61209068	-100	-100	-100	-94.47684391	-100	-100	-99.39393939	4.342594618	13.1294964	NA	NA	0
Amnirana nicobariensis	40615	35226	30943	28852	36230	Amphibia	Anura	Ranidae	Amnirana	NA	NoThreatened	Large	4040	3556	3201	3424	3765	36575	31670	27742	25428	32465	-11.98019802	-20.76732673	-15.24752475	-6.806930693	-13.41079973	-24.15037594	-30.47710185	-11.23718387	9.947063893	10.09481633	10.34482759	11.86746153	10.39194038
Amolops afghanus	454805	340450	346721	362168	351066	Amphibia	Anura	Ranidae	Amolops	NA	NoThreatened	Large	41621	36769	37046	37335	37610	413184	303681	309675	324833	313456	-11.6575767	-10.99204728	-10.29768626	-9.63696211	-26.50223629	-25.05155088	-21.38296739	-24.13646221	9.151394554	10.80011749	10.68467154	10.30875174	10.71308529
Amolops albispinus	539	399	415	425	256	Amphibia	Anura	Ranidae	Amolops	Vulnerable	Threatened	Small	2	1	1	1	1	537	398	414	424	255	-50	-50	-50	-50	-25.88454376	-22.90502793	-21.04283054	-52.51396648	0.371057514	0.250626566	0.240963855	0.235294118	0.390625
Amolops bellulus	26607	10088	8491	5657	3358	Amphibia	Anura	Ranidae	Amolops	Data Deficient	NoThreatened	Small	3556	1979	2145	1414	870	23051	8109	6346	4243	2488	-44.34758155	-39.67941507	-60.23622047	-75.53430821	-64.8214828	-72.46974101	-81.59298946	-89.20654202	13.36490397	19.61736717	25.26204216	24.9955807	25.90827874
Amolops chunganensis	727808	465381	287116	327541	275333	Amphibia	Anura	Ranidae	Amolops	Least Concern	NoThreatened	Large	66590	52870	38394	46223	41010	661218	412511	248722	281318	234323	-20.60369425	-42.3426941	-30.58567352	-38.4141763	-37.61346485	-62.38426661	-57.45457625	-64.56191453	9.149391048	11.36058412	13.37229552	14.11212642	14.89469116
Amolops cremnobatus	33200	5009	3932	4152	1936	Amphibia	Anura	Ranidae	Amolops	Least Concern	NoThreatened	Small	114	3	1	19	0	33086	5006	3931	4133	1936	-97.36842105	-99.12280702	-83.33333333	-100	-84.86973342	-88.11884181	-87.50831167	-94.14858248	0.343373494	0.059892194	0.02543235	0.45761079	0
Amolops daiyunensis	120774	78704	54784	63535	33104	Amphibia	Anura	Ranidae	Amolops	Near Threatened	Threatened	Large	2552	1890	1375	1582	1036	118222	76814	53409	61953	32068	-25.94043887	-46.12068966	-38.00940439	-59.40438871	-35.02562975	-54.82312937	-47.59604811	-72.87476104	2.113037574	2.401402724	2.509856893	2.48996616	3.129531174
Amolops daorum	8911	2019	2036	1665	1229	Amphibia	Anura	Ranidae	Amolops	Data Deficient	NoThreatened	Small	862	337	329	268	193	8049	1682	1707	1397	1036	-60.90487239	-61.83294664	-68.90951276	-77.61020882	-79.10299416	-78.79239657	-82.64380668	-87.12883588	9.673437325	16.6914314	16.15913556	16.0960961	15.70382425
Amolops gerutu	1060	82	35	419	10	Amphibia	Anura	Ranidae	Amolops	Vulnerable	Threatened	Small	94	0	0	30	0	966	82	35	389	10	-100	-100	-68.08510638	-100	-91.51138716	-96.37681159	-59.73084886	-98.96480331	8.867924528	0	0	7.159904535	0
Amolops granulosus	336153	202802	134831	149221	123395	Amphibia	Anura	Ranidae	Amolops	Least Concern	NoThreatened	Large	38180	29581	24030	25572	23552	297973	173221	110801	123649	99843	-22.52226296	-37.06128863	-33.02252488	-38.31325301	-41.86688056	-62.81508727	-58.50328721	-66.49260168	11.35792333	14.58614807	17.82231089	17.13699814	19.08667288
Amolops hainanensis	26067	12240	6900	5226	3929	Amphibia	Anura	Ranidae	Amolops	Endangered	Threatened	Small	2668	1582	1219	1042	851	23399	10658	5681	4184	3078	-40.70464768	-54.31034483	-60.94452774	-68.10344828	-54.45104492	-75.72118467	-82.11889397	-86.84559169	10.23516323	12.9248366	17.66666667	19.9387677	21.65945533
Amolops hongkongensis	29594	24431	21351	25559	23431	Amphibia	Anura	Ranidae	Amolops	Endangered	Threatened	Small	191	147	141	149	148	29403	24284	21210	25410	23283	-23.03664921	-26.17801047	-21.9895288	-22.51308901	-17.40978812	-27.86450362	-13.58024691	-20.81420263	0.645401095	0.601694568	0.660390614	0.582964905	0.631641842
Amolops indoburmanensis	32860	21486	19613	19895	11924	Amphibia	Anura	Ranidae	Amolops	NA	NoThreatened	Small	3225	2471	2159	2299	1237	29635	19015	17454	17596	10687	-23.37984496	-33.05426357	-28.71317829	-61.64341085	-35.83600472	-41.103425	-40.62426185	-63.93791125	9.814363968	11.50051196	11.00800489	11.55566725	10.37403556
Amolops jinjiangensis	11310	1587	258	656	54	Amphibia	Anura	Ranidae	Amolops	Least Concern	NoThreatened	Small	911	173	23	56	21	10399	1414	235	600	33	-81.00987925	-97.47530187	-93.85290889	-97.69484083	-86.40253871	-97.74016732	-94.23021444	-99.68266179	8.054818744	10.9010712	8.914728682	8.536585366	38.88888889
Amolops kangtingensis	1164	34	54	37	1	Amphibia	Anura	Ranidae	Amolops	NA	NoThreatened	Small	87	0	0	0	0	1077	34	54	37	1	-100	-100	-100	-100	-96.84308264	-94.98607242	-96.5645311	-99.90714949	7.474226804	0	0	0	0
Amolops larutensis	15414	8436	6078	7497	6173	Amphibia	Anura	Ranidae	Amolops	Least Concern	NoThreatened	Small	3538	1608	1463	1567	1081	11876	6828	4615	5930	5092	-54.55059356	-58.64895421	-55.70944036	-69.4460147	-42.50589424	-61.14011452	-50.06736275	-57.12361064	22.95315947	19.06116643	24.0704179	20.90169401	17.51174469
Amolops lifanensis	111562	102022	95717	97081	100495	Amphibia	Anura	Ranidae	Amolops	Least Concern	NoThreatened	Large	23586	21686	19276	19163	19846	87976	80336	76441	77918	80649	-8.055626219	-18.27355211	-18.75264988	-15.85686424	-8.684186596	-13.11153042	-11.43266345	-8.328407748	21.14160736	21.25619964	20.13853338	19.73918686	19.74824618
Amolops loloensis	314089	294099	260069	272834	252878	Amphibia	Anura	Ranidae	Amolops	Vulnerable	Threatened	Large	42398	41025	37782	38175	37194	271691	253074	222287	234659	215684	-3.2383603	-10.88730601	-9.960375489	-12.27416388	-6.852269674	-18.18389273	-13.63019018	-20.61422719	13.4987217	13.94938439	14.52768304	13.99202445	14.7082783
Amolops mantzorum	445225	380540	345962	333374	321902	Amphibia	Anura	Ranidae	Amolops	Least Concern	NoThreatened	Large	62162	58086	52666	52258	50279	383063	322454	293296	281116	271623	-6.557060584	-15.27621376	-15.9325633	-19.1161803	-15.82220157	-23.43400433	-26.61363797	-29.09182041	13.96192936	15.26409839	15.22305918	15.67548759	15.61934999
Amolops marmoratus	476086	307278	309529	313517	226492	Amphibia	Anura	Ranidae	Amolops	Least Concern	NoThreatened	Large	79091	52356	52875	55837	38949	396995	254922	256654	257680	187543	-33.80283471	-33.14662857	-29.4015754	-50.75419454	-35.78710059	-35.35082306	-35.09238152	-52.75935465	16.61275484	17.03864253	17.08240585	17.80987953	17.19663388
Amolops medogensis	4501	1727	631	569	93	Amphibia	Anura	Ranidae	Amolops	Endangered	Threatened	Small	590	403	31	27	17	3911	1324	600	542	76	-31.69491525	-94.74576271	-95.42372881	-97.11864407	-66.14676553	-84.65865508	-86.14165175	-98.05676298	13.10819818	23.33526346	4.912836767	4.74516696	18.27956989
Amolops monticola	85873	44339	27525	31430	20302	Amphibia	Anura	Ranidae	Amolops	Least Concern	NoThreatened	Large	19533	10010	7459	8834	5837	66340	34329	20066	22596	14465	-48.7533917	-61.81334152	-54.77397225	-70.1172375	-48.2529394	-69.75278866	-65.9391016	-78.19565873	22.74638128	22.57606171	27.09900091	28.10690423	28.75086198
Amolops nasicus	6488	1857	1050	1151	592	Amphibia	Anura	Ranidae	Odorrana	NA	NoThreatened	Small	1107	366	263	212	144	5381	1491	787	939	448	-66.93766938	-76.24209575	-80.84914182	-86.99186992	-72.29139565	-85.37446571	-82.54971195	-91.67440996	17.0622688	19.7092084	25.04761905	18.41876629	24.32432432
Amolops panhai	107816	37415	27546	20662	8099	Amphibia	Anura	Ranidae	Amolops	Least Concern	NoThreatened	Large	37513	21072	16110	13462	5722	70303	16343	11436	7200	2377	-43.82747314	-57.05488764	-64.11377389	-84.74662117	-76.75348136	-83.73326885	-89.75861628	-96.61892096	34.79353714	56.31965789	58.48399042	65.15342174	70.65069762
Amolops ricketti	1011894	748652	577749	622206	607206	Amphibia	Anura	Ranidae	Amolops	Least Concern	NoThreatened	Large	52830	41624	34973	39009	35386	959064	707028	542776	583197	571820	-21.2114329	-33.80087072	-26.161272	-33.01911793	-26.27937239	-43.40565385	-39.19102375	-40.37728452	5.220902585	5.559859588	6.053320733	6.269467025	5.827676275
Amolops sinensis	94144	44702	23704	24125	17766	Amphibia	Anura	Ranidae	Amolops	NA	NoThreatened	Large	9650	6713	4369	4071	3405	84494	37989	19335	20054	14361	-30.43523316	-54.7253886	-57.8134715	-64.71502591	-55.03941108	-77.11671835	-76.26577035	-83.00352688	10.25025493	15.01722518	18.43148836	16.8746114	19.16582236
Amolops spinapectoralis	4626	1073	259	298	25	Amphibia	Anura	Ranidae	Amolops	Least Concern	NoThreatened	Small	527	162	91	92	18	4099	911	168	206	7	-69.25996205	-82.73244782	-82.5426945	-96.58444023	-77.77506709	-95.90143938	-94.974384	-99.82922664	11.39213143	15.09785648	35.13513514	30.87248322	72
Amolops torrentis	21239	11661	7617	5501	3503	Amphibia	Anura	Ranidae	Amolops	Vulnerable	Threatened	Small	2149	1618	1297	1158	864	19090	10043	6320	4343	2639	-24.70916705	-39.64634714	-46.11447185	-59.79525361	-47.39130435	-66.8936616	-77.24986904	-86.17600838	10.11817882	13.87531087	17.02770119	21.05071805	24.66457322
Amolops tuberodepressus	121289	49337	61392	26708	16480	Amphibia	Anura	Ranidae	Amolops	Vulnerable	Threatened	Large	6885	2868	4026	2070	1277	114404	46469	57366	24638	15203	-58.34422658	-41.52505447	-69.93464052	-81.45243282	-59.38166498	-49.85664837	-78.46403972	-86.71112898	5.676524664	5.81308146	6.557857701	7.750486746	7.748786408
Amolops viridimaculatus	143828	70239	81668	74440	53044	Amphibia	Anura	Ranidae	Amolops	Near Threatened	Threatened	Large	11536	8298	8456	7568	6642	132292	61941	73212	66872	46402	-28.06865465	-26.69902913	-34.39667129	-42.42371706	-53.17857467	-44.65878511	-49.45121398	-64.92456082	8.020691381	11.81394952	10.35411667	10.16657711	12.52168011
Amolops wuyiensis	226380	179945	133572	100720	159193	Amphibia	Anura	Ranidae	Amolops	Least Concern	NoThreatened	Large	16353	12536	10580	7522	12006	210027	167409	122992	93198	147187	-23.34128295	-35.302391	-54.00232373	-26.58227848	-20.29167678	-41.43991011	-55.62570527	-29.91996267	7.223694673	6.96657312	7.920821729	7.468228753	7.541788898
Amolops yatseni	1551	89	16	2	11	Amphibia	Anura	Ranidae	Amolops	NA	NoThreatened	Small	183	19	2	0	1	1368	70	14	2	10	-89.61748634	-98.90710383	-100	-99.45355191	-94.88304094	-98.97660819	-99.85380117	-99.26900585	11.79883946	21.34831461	12.5	0	9.090909091
Amphiuma means	428500	250761	163857	83482	39216	Amphibia	Caudata	Amphiumidae	Amphiuma	Least Concern	NoThreatened	Large	13507	12302	9288	5230	5490	414993	238459	154569	78252	33726	-8.921300067	-31.23565559	-61.27933664	-59.35440883	-42.53903078	-62.75382958	-81.14377833	-91.87311593	3.152158693	4.905866542	5.668357165	6.264823555	13.999388
Amphiuma pholeter	48263	6092	3608	0	0	Amphibia	Caudata	Amphiumidae	Amphiuma	Near Threatened	Threatened	Large	1128	155	361	0	0	47135	5937	3247	0	0	-86.25886525	-67.9964539	-100	-100	-87.40426435	-93.11127612	-100	-100	2.337194124	2.54432042	10.00554324	NA	NA
Amphiuma tridactylum	359179	359101	358854	356254	358597	Amphibia	Caudata	Amphiumidae	Amphiuma	Least Concern	NoThreatened	Large	5988	5988	5988	5551	5983	353191	353113	352866	350703	352614	0	0	-7.297929192	-0.083500334	-0.022084368	-0.0920182	-0.704434711	-0.163367696	1.667135328	1.667497445	1.668645187	1.558157943	1.668446752
Anaxyrus americanus	1990668	1410326	1167658	991905	898306	Amphibia	Anura	Bufonidae	Anaxyrus	Least Concern	NoThreatened	Large	49847	45812	44731	43061	41739	1940821	1364514	1122927	948844	856567	-8.094769996	-10.26340602	-13.61365779	-16.26577327	-29.69398002	-42.14165036	-51.111205	-55.86573929	2.504033822	3.248326983	3.830830603	4.341242357	4.646412247
Anaxyrus baxteri	228	0	0	0	0	Amphibia	Anura	Bufonidae	Anaxyrus	Extinct in the Wild	NoThreatened	Small	0	0	0	0	0	228	0	0	0	0	NA	NA	NA	NA	-100	-100	-100	-100	0	NA	NA	NA	NA
Anaxyrus boreas	1476473	1398335	1380613	1389220	1304615	Amphibia	Anura	Bufonidae	Anaxyrus	Least Concern	NoThreatened	Large	222350	215904	213534	214406	207659	1254123	1182431	1167079	1174814	1096956	-2.899033056	-3.964920171	-3.572745671	-6.607150888	-5.716504681	-6.940627036	-6.323861376	-12.53202437	15.05953715	15.44007695	15.46660795	15.43355264	15.91726295
Anaxyrus californicus	98150	71234	61404	56743	41622	Amphibia	Anura	Bufonidae	Anaxyrus	Endangered	Threatened	Large	6003	5071	4690	4359	3892	92147	66163	56714	52384	37730	-15.52557055	-21.87239713	-27.38630685	-35.16575046	-28.19842209	-38.45268972	-43.15170326	-59.05455414	6.116148752	7.118791588	7.637938896	7.682004829	9.350824083
Anaxyrus canorus	27239	10401	7898	4142	1929	Amphibia	Anura	Bufonidae	Anaxyrus	Endangered	Threatened	Small	15356	8187	6484	3613	1804	11883	2214	1414	529	125	-46.68533472	-57.77546236	-76.47173743	-88.252149	-81.36834133	-88.10064798	-95.54826222	-98.94807708	56.37505048	78.71358523	82.09673335	87.22839208	93.51995853
Anaxyrus cognatus	1556000	1352883	1322685	1338767	1290413	Amphibia	Anura	Bufonidae	Anaxyrus	Least Concern	NoThreatened	Large	26177	23524	23103	23155	23492	1529823	1329359	1299582	1315612	1266921	-10.13485121	-11.74313328	-11.54448562	-10.25709592	-13.10373814	-15.05017247	-14.00233883	-17.18512534	1.682326478	1.738805203	1.746674378	1.729576543	1.820502428
Anaxyrus compactilis	141670	118212	103084	87822	71355	Amphibia	Anura	Bufonidae	Anaxyrus	Least Concern	NoThreatened	Large	1443	1152	1069	917	788	140227	117060	102015	86905	70567	-20.16632017	-25.91822592	-36.45183645	-45.39154539	-16.52106941	-27.25010162	-38.02548725	-49.67659581	1.018564269	0.974520353	1.037018354	1.0441575	1.104337468
Anaxyrus debilis	902255	716296	545732	488250	324154	Amphibia	Anura	Bufonidae	Anaxyrus	Least Concern	NoThreatened	Large	8114	4846	3171	3235	2079	894141	711450	542561	485015	322075	-40.27606606	-60.91939857	-60.1306384	-74.37761893	-20.4320124	-39.32042038	-45.75631808	-63.97939475	0.899302304	0.676535957	0.581054437	0.662570405	0.641361822
Anaxyrus exsul	6335	0	0	0	0	Amphibia	Anura	Bufonidae	Anaxyrus	Vulnerable	Threatened	Small	2038	0	0	0	0	4297	0	0	0	0	-100	-100	-100	-100	-100	-100	-100	-100	32.17048145	NA	NA	NA	NA
Anaxyrus fowleri	1321228	853504	507752	213378	96534	Amphibia	Anura	Bufonidae	Anaxyrus	Least Concern	NoThreatened	Large	10167	6013	4580	2757	1976	1311061	847491	503172	210621	94558	-40.8576768	-54.95229665	-72.8828563	-80.56457165	-35.35838531	-61.62100772	-83.93507243	-92.78767349	0.769511394	0.704507536	0.902015157	1.292073222	2.04694719
Anaxyrus hemiophrys	615807	458217	309374	347992	257260	Amphibia	Anura	Bufonidae	Anaxyrus	Least Concern	NoThreatened	Large	29966	26637	23364	23589	21688	585841	431580	286010	324403	235572	-11.10925716	-22.03163585	-21.28078489	-27.62464126	-26.3315473	-51.17958627	-44.62610162	-59.78908953	4.866135007	5.813184583	7.552024411	6.778604106	8.430381715
Anaxyrus houstonensis	5594	0	0	0	0	Amphibia	Anura	Bufonidae	Anaxyrus	Endangered	Threatened	Small	0	0	0	0	0	5594	0	0	0	0	NA	NA	NA	NA	-100	-100	-100	-100	0	NA	NA	NA	NA
Anaxyrus kelloggi	161273	160798	161228	161049	161053	Amphibia	Anura	Bufonidae	Anaxyrus	Least Concern	NoThreatened	Large	230	230	230	230	230	161043	160568	160998	160819	160823	0	0	0	0	-0.29495228	-0.027942848	-0.139093286	-0.136609477	0.142615317	0.143036605	0.142655122	0.142813678	0.142810131
Anaxyrus mexicanus	110772	98959	95927	91571	73326	Amphibia	Anura	Bufonidae	Anaxyrus	Least Concern	NoThreatened	Large	676	674	673	673	646	110096	98285	95254	90898	72680	-0.295857988	-0.443786982	-0.443786982	-4.437869822	-10.72791019	-13.48096207	-17.43750908	-33.98488592	0.610262521	0.681090148	0.701575156	0.734948838	0.880997191
Anaxyrus microscaphus	155919	95114	93435	117441	86881	Amphibia	Anura	Bufonidae	Anaxyrus	Least Concern	NoThreatened	Large	12613	9639	8897	10644	8965	143306	85475	84538	106797	77916	-23.57884722	-29.46166653	-15.61087767	-28.92254024	-40.35490489	-41.00875051	-25.47625361	-45.6296317	8.089456705	10.1341548	9.522127682	9.063274325	10.3187118
Anaxyrus nelsoni	8805	3232	1010	425	0	Amphibia	Anura	Bufonidae	Anaxyrus	Endangered	Threatened	Small	3964	863	357	64	0	4841	2369	653	361	0	-78.22906155	-90.99394551	-98.38546922	-100	-51.06382979	-86.51105144	-92.54286304	-100	45.01987507	26.70173267	35.34653465	15.05882353	NA
Anaxyrus punctatus	1128311	926382	899572	886617	863905	Amphibia	Anura	Bufonidae	Anaxyrus	Least Concern	NoThreatened	Large	68966	65199	64004	63128	63611	1059345	861183	835568	823489	800294	-5.462111765	-7.194849636	-8.465040745	-7.764695647	-18.70608725	-21.12409083	-22.26432371	-24.45388424	6.112321869	7.03802535	7.114939104	7.120098081	7.36319387
Anaxyrus quercicus	296458	241315	190421	102899	115391	Amphibia	Anura	Bufonidae	Anaxyrus	Least Concern	NoThreatened	Large	13492	12140	10009	6096	7830	282966	229175	180412	96803	107561	-10.02075304	-25.81529795	-54.81766973	-41.96560925	-19.00970435	-36.24251677	-65.78988288	-61.98801269	4.551066256	5.030768912	5.256247998	5.924255824	6.785624529
Anaxyrus retiformis	62828	62206	61966	62828	62828	Amphibia	Anura	Bufonidae	Anaxyrus	Least Concern	NoThreatened	Large	3022	3022	3022	3022	3022	59806	59184	58944	59806	59806	0	0	0	0	-1.040029428	-1.441326957	0	0	4.809957344	4.858052278	4.87686796	4.809957344	4.809957344
Anaxyrus speciosus	575407	489905	421502	382798	269775	Amphibia	Anura	Bufonidae	Anaxyrus	Least Concern	NoThreatened	Large	6842	4365	3198	2817	1787	568565	485540	418304	379981	267988	-36.20286466	-53.25928091	-58.82782812	-73.88190588	-14.60255204	-26.42811288	-33.16841522	-52.86589924	1.189071388	0.890989069	0.758715261	0.735897262	0.662403855
Anaxyrus terrestris	476930	374180	241083	100717	48932	Amphibia	Anura	Bufonidae	Anaxyrus	Least Concern	NoThreatened	Large	14164	13003	10887	5695	4449	462766	361177	230196	95022	44483	-8.196837052	-23.13611974	-59.79243152	-68.58938153	-21.9525635	-50.25650113	-79.46651223	-90.38758249	2.969827857	3.475065477	4.515872127	5.654457539	9.092209597
Anaxyrus woodhousii	1755810	1701709	1666059	1690769	1607015	Amphibia	Anura	Bufonidae	Anaxyrus	Least Concern	NoThreatened	Large	36929	36478	35523	35267	32652	1718881	1665231	1630536	1655502	1574363	-1.221262422	-3.807305911	-4.50052804	-11.58168377	-3.121216652	-5.13968099	-3.687224421	-8.407679182	2.103245795	2.143609748	2.132157385	2.085855608	2.031841644
Andinobates bombetes	54391	10400	7337	3824	2916	Amphibia	Anura	Dendrobatidae	Andinobates	Vulnerable	Threatened	Large	2394	964	777	571	249	51997	9436	6560	3253	2667	-59.732665	-67.54385965	-76.1487051	-89.59899749	-81.8527992	-87.38388753	-93.74386984	-94.87085793	4.401463477	9.269230769	10.59015947	14.93200837	8.53909465
Andinobates cassidyhornae	12492	8170	7208	7939	5754	Amphibia	Anura	Dendrobatidae	Andinobates	Vulnerable	Threatened	Small	1416	957	846	953	673	11076	7213	6362	6986	5081	-32.41525424	-40.25423729	-32.69774011	-52.47175141	-34.87721199	-42.56049115	-36.92668834	-54.12603828	11.33525456	11.71358629	11.73695893	12.00403073	11.69621133
Andinobates daleswansoni	300	18	5	0	0	Amphibia	Anura	Dendrobatidae	Andinobates	Endangered	Threatened	Small	57	0	1	0	0	243	18	4	0	0	-100	-98.24561404	-100	-100	-92.59259259	-98.35390947	-100	-100	19	0	20	NA	NA
Andinobates fulguritus	51516	5796	4670	3380	3374	Amphibia	Anura	Dendrobatidae	Andinobates	Least Concern	NoThreatened	Large	1502	496	320	180	185	50014	5300	4350	3200	3189	-66.97736352	-78.69507324	-88.0159787	-87.68308921	-89.40296717	-91.30243532	-93.6017915	-93.62378534	2.915599037	8.557625949	6.852248394	5.325443787	5.483106106
Andinobates minutus	47321	42541	43859	43106	44566	Amphibia	Anura	Dendrobatidae	Andinobates	Least Concern	NoThreatened	Large	1014	891	933	867	927	46307	41650	42926	42239	43639	-12.13017751	-7.98816568	-14.49704142	-8.579881657	-10.05679487	-7.301271946	-8.784848943	-5.76154793	2.142811859	2.09445006	2.127271484	2.01132093	2.080061033
Andinobates opisthomelas	48629	16276	12856	10334	7938	Amphibia	Anura	Dendrobatidae	Andinobates	Vulnerable	Threatened	Large	4891	1833	1653	1203	1095	43738	14443	11203	9131	6843	-62.52300143	-66.20323042	-75.4038029	-77.6119403	-66.97837121	-74.38611734	-79.12341671	-84.35456582	10.05778445	11.26198083	12.85780958	11.64118444	13.79440665
Andinobates victimatus	175	0	0	0	0	Amphibia	Anura	Dendrobatidae	Andinobates	Endangered	Threatened	Small	83	0	0	0	0	92	0	0	0	0	-100	-100	-100	-100	-100	-100	-100	-100	47.42857143	NA	NA	NA	NA
Andinobates virolinensis	92225	56857	46905	33375	38189	Amphibia	Anura	Dendrobatidae	Andinobates	Vulnerable	Threatened	Large	13474	8344	7442	6077	6645	78751	48513	39463	27298	31544	-38.07332641	-44.76770076	-54.8983227	-50.6827965	-38.39697274	-49.8888903	-65.33631319	-59.94463562	14.60992139	14.67541376	15.86611235	18.2082397	17.40029852
Andrias davidianus	1377455	1001739	774220	857388	709284	Amphibia	Caudata	Cryptobranchidae	Andrias	Critically Endangered	Threatened	Large	74279	62836	53757	54874	49663	1303176	938903	720463	802514	659621	-15.40543088	-27.6282664	-26.12447664	-33.13991842	-27.95270938	-44.71483514	-38.41860194	-49.38358288	5.392481061	6.272691789	6.943375268	6.400136228	7.001849753
Aneides aeneus	282931	127104	60928	26811	22903	Amphibia	Caudata	Plethodontidae	Aneides	Near Threatened	Threatened	Large	4790	4312	3936	3326	2970	278141	122792	56992	23485	19933	-9.979123173	-17.82881002	-30.56367432	-37.99582463	-55.85260713	-79.50967315	-91.5564408	-92.83349093	1.692992284	3.392497482	6.460084034	12.40535601	12.96773348
Aneides caryaensis	6775	1722	1301	0	0	Amphibia	Caudata	Plethodontidae	Aneides	NA	NoThreatened	Small	806	175	70	0	0	5969	1547	1231	0	0	-78.28784119	-91.31513648	-100	-100	-74.08276093	-79.37678003	-100	-100	11.89667897	10.16260163	5.380476556	NA	NA
Aneides ferreus	130742	115431	105821	105996	95008	Amphibia	Caudata	Plethodontidae	Aneides	Near Threatened	Threatened	Large	6849	6059	5579	5733	5152	123893	109372	100242	100263	89856	-11.53453059	-18.54285297	-16.29434954	-24.77733976	-11.72059761	-19.0898598	-19.07290969	-27.4729	5.238561442	5.249023226	5.272110451	5.408694668	5.422701246
Aneides flavipunctatus	56684	48888	47788	45732	48012	Amphibia	Caudata	Plethodontidae	Aneides	Near Threatened	Threatened	Large	3517	2975	3018	2839	2973	53167	45913	44770	42893	45039	-15.41086153	-14.1882286	-19.27779357	-15.46772818	-13.64380161	-15.79363139	-19.32401678	-15.28767845	6.204572719	6.085337915	6.315392986	6.207906936	6.19220195
Aneides hardii	11019	6521	2462	4916	1723	Amphibia	Caudata	Plethodontidae	Aneides	Least Concern	NoThreatened	Small	1744	1256	923	1071	664	9275	5265	1539	3845	1059	-27.98165138	-47.07568807	-38.58944954	-61.9266055	-43.23450135	-83.40700809	-58.54447439	-88.58221024	15.82720755	19.26084956	37.48984565	21.78600488	38.53743471
Aneides hardyi	603	178	2	55	0	Amphibia	Caudata	Plethodontidae	Aneides	NA	NoThreatened	Small	79	39	0	17	0	524	139	2	38	0	-50.63291139	-100	-78.48101266	-100	-73.47328244	-99.61832061	-92.7480916	-100	13.10116086	21.91011236	0	30.90909091	NA
Aneides iecanus	11749	11629	11580	11471	11749	Amphibia	Caudata	Plethodontidae	Aneides	NA	NoThreatened	Small	139	139	138	139	139	11610	11490	11442	11332	11610	0	-0.71942446	0	0	-1.033591731	-1.447028424	-2.394487511	0	1.183079411	1.195287643	1.191709845	1.211751373	1.183079411
Aneides klamathensis	43217	34538	30991	33138	31018	Amphibia	Caudata	Plethodontidae	Aneides	NA	NoThreatened	Large	5167	4047	3321	3775	3521	38050	30491	27670	29363	27497	-21.6760209	-35.72672731	-26.94019741	-31.85600929	-19.86596583	-27.27989488	-22.8304862	-27.73455979	11.95594326	11.71752852	10.71601433	11.39175569	11.35147334
Aneides lugubris	101339	65707	55548	50752	42489	Amphibia	Caudata	Plethodontidae	Aneides	Least Concern	NoThreatened	Large	5759	4762	4436	4190	3882	95580	60945	51112	46562	38607	-17.31203334	-22.97273832	-27.24431325	-32.59246397	-36.23666039	-46.52437748	-51.28478761	-59.60765851	5.68290589	7.247325247	7.985886081	8.255832282	9.136482384
Aneides niger	12426	8985	8871	7559	8194	Amphibia	Caudata	Plethodontidae	Aneides	NA	NoThreatened	Small	1305	1176	1181	1143	1188	11121	7809	7690	6416	7006	-9.885057471	-9.501915709	-12.4137931	-8.965517241	-29.78149447	-30.85154213	-42.30734646	-37.00206816	10.50217286	13.0884808	13.3130425	15.12104776	14.49841347
Aneides vagrans	94839	85209	80060	79423	77100	Amphibia	Caudata	Plethodontidae	Aneides	Near Threatened	Threatened	Large	6433	5693	5314	5285	5207	88406	79516	74746	74138	71893	-11.50318669	-17.39468366	-17.84548422	-19.05798228	-10.05587856	-15.45143995	-16.13917607	-18.67859648	6.783074474	6.68121912	6.637521859	6.654243733	6.753566796
Anhydrophryne hewitti	3604	408	299	150	0	Amphibia	Anura	Pyxicephalidae	Anhydrophryne	Least Concern	NoThreatened	Small	52	0	0	0	0	3552	408	299	150	0	-100	-100	-100	-100	-88.51351351	-91.58220721	-95.77702703	-100	1.442841287	0	0	0	NA
Anhydrophryne rattrayi	2088	414	212	222	38	Amphibia	Anura	Pyxicephalidae	Anhydrophryne	Vulnerable	Threatened	Small	0	0	0	0	0	2088	414	212	222	38	NA	NA	NA	NA	-80.17241379	-89.8467433	-89.36781609	-98.18007663	0	0	0	0	0
Anodonthyla boulengerii	117206	94771	82803	91808	90877	Amphibia	Anura	Microhylidae	Anodonthyla	Near Threatened	Threatened	Large	13830	10753	8711	11049	10490	103376	84018	74092	80759	80387	-22.24873463	-37.01373825	-20.10845987	-24.15039769	-18.72581644	-28.32765826	-21.8783857	-22.23823711	11.79973721	11.34629792	10.52015024	12.03489892	11.54307471
Anodonthyla emilei	111	0	0	0	0	Amphibia	Anura	Microhylidae	Anodonthyla	Endangered	Threatened	Small	19	0	0	0	0	92	0	0	0	0	-100	-100	-100	-100	-100	-100	-100	-100	17.11711712	NA	NA	NA	NA
Anodonthyla hutchisoni	8	0	0	0	0	Amphibia	Anura	Microhylidae	Anodonthyla	Endangered	Threatened	Small	8	0	0	0	0	0	0	0	0	0	-100	-100	-100	-100	NA	NA	NA	NA	100	NA	NA	NA	NA
Anodonthyla montana	7050	2063	820	890	1068	Amphibia	Anura	Microhylidae	Anodonthyla	Vulnerable	Threatened	Small	391	215	151	148	164	6659	1848	669	742	904	-45.01278772	-61.38107417	-62.1483376	-58.05626598	-72.2480853	-89.95344646	-88.85718576	-86.42438805	5.546099291	10.42171595	18.41463415	16.62921348	15.35580524
Anodonthyla moramora	1645	0	0	0	0	Amphibia	Anura	Microhylidae	Anodonthyla	Endangered	Threatened	Small	460	0	0	0	0	1185	0	0	0	0	-100	-100	-100	-100	-100	-100	-100	-100	27.96352584	NA	NA	NA	NA
Anodonthyla nigrigularis	1698	996	949	724	482	Amphibia	Anura	Microhylidae	Anodonthyla	Endangered	Threatened	Small	550	366	333	285	227	1148	630	616	439	255	-33.45454545	-39.45454545	-48.18181818	-58.72727273	-45.12195122	-46.34146341	-61.75958188	-77.78745645	32.39104829	36.74698795	35.08956797	39.36464088	47.09543568
Anodonthyla pollicaris	478	0	0	0	0	Amphibia	Anura	Microhylidae	Anodonthyla	Data Deficient	NoThreatened	Small	60	0	0	0	0	418	0	0	0	0	-100	-100	-100	-100	-100	-100	-100	-100	12.55230126	NA	NA	NA	NA
Anomaloglossus baeobatrachus	164540	10719	5461	2454	2172	Amphibia	Anura	Aromobatidae	Anomaloglossus	Data Deficient	NoThreatened	Large	46695	1547	413	358	173	117845	9172	5048	2096	1999	-96.68701146	-99.115537	-99.23332263	-99.62951065	-92.21689507	-95.71640714	-98.22139251	-98.30370402	28.37911754	14.43231645	7.562717451	14.58842706	7.965009208
Anomaloglossus beebei	4835	373	251	0	0	Amphibia	Anura	Aromobatidae	Anomaloglossus	Endangered	Threatened	Small	220	0	0	0	0	4615	373	251	0	0	-100	-100	-100	-100	-91.9176598	-94.56121343	-100	-100	4.550155119	0	0	NA	NA
Anomaloglossus degranvillei	16955	1305	782	347	420	Amphibia	Anura	Aromobatidae	Anomaloglossus	Critically Endangered	Threatened	Small	4005	113	12	24	0	12950	1192	770	323	420	-97.17852684	-99.70037453	-99.40074906	-100	-90.7953668	-94.05405405	-97.50579151	-96.75675676	23.62135063	8.659003831	1.534526854	6.916426513	0
Anomaloglossus kaiei	3080	0	0	0	0	Amphibia	Anura	Aromobatidae	Anomaloglossus	Endangered	Threatened	Small	0	0	0	0	0	3080	0	0	0	0	NA	NA	NA	NA	-100	-100	-100	-100	0	NA	NA	NA	NA
Anomaloglossus megacephalus	1716	105	66	0	0	Amphibia	Anura	Aromobatidae	Anomaloglossus	Data Deficient	NoThreatened	Small	354	74	54	0	0	1362	31	12	0	0	-79.0960452	-84.74576271	-100	-100	-97.72393539	-99.11894273	-100	-100	20.62937063	70.47619048	81.81818182	NA	NA
Anomaloglossus praderioi	4685	537	221	32	95	Amphibia	Anura	Aromobatidae	Anomaloglossus	Endangered	Threatened	Small	2925	407	177	25	90	1760	130	44	7	5	-86.08547009	-93.94871795	-99.14529915	-96.92307692	-92.61363636	-97.5	-99.60227273	-99.71590909	62.43329776	75.79143389	80.09049774	78.125	94.73684211
Anomaloglossus stepheni	58484	58379	58232	58046	58364	Amphibia	Anura	Aromobatidae	Anomaloglossus	Least Concern	NoThreatened	Large	5431	5431	5431	5431	5431	53053	52948	52801	52615	52933	0	0	0	0	-0.197915292	-0.474996701	-0.825589505	-0.226188905	9.286300527	9.303002792	9.326487155	9.356372532	9.305393736
Anomaloglossus surinamensis	30441	1263	604	357	256	Amphibia	Anura	Aromobatidae	Anomaloglossus	Least Concern	NoThreatened	Small	9119	176	24	34	0	21322	1087	580	323	256	-98.06996381	-99.73681325	-99.6271521	-100	-94.90197918	-97.2798049	-98.48513273	-98.79936216	29.95630893	13.93507522	3.973509934	9.523809524	0
Anotheca spinosa	177181	95968	74082	58366	39226	Amphibia	Anura	Hylidae	Triprion	NA	NoThreatened	Large	15369	10557	8832	7787	5683	161812	85411	65250	50579	33543	-31.30977943	-42.53367168	-49.33307307	-63.02296831	-47.21590488	-59.6754258	-68.74212049	-79.27038786	8.67418064	11.00054185	11.92192435	13.34167152	14.4878397
Ansonia hanitschi	2950	1213	560	674	483	Amphibia	Anura	Bufonidae	Ansonia	Least Concern	NoThreatened	Small	1516	675	376	422	303	1434	538	184	252	180	-55.47493404	-75.19788918	-72.16358839	-80.01319261	-62.48256625	-87.16875872	-82.42677824	-87.44769874	51.38983051	55.64715581	67.14285714	62.61127596	62.73291925
Ansonia kraensis	3357	588	572	18	5	Amphibia	Anura	Bufonidae	Ansonia	Least Concern	NoThreatened	Small	867	188	149	0	0	2490	400	423	18	5	-78.3160323	-82.81430219	-100	-100	-83.93574297	-83.01204819	-99.27710843	-99.79919679	25.82663092	31.97278912	26.04895105	0	0
Ansonia leptopus	3213	3123	2016	2327	2127	Amphibia	Anura	Bufonidae	Ansonia	Least Concern	NoThreatened	Small	64	64	46	47	29	3149	3059	1970	2280	2098	0	-28.125	-26.5625	-54.6875	-2.858050175	-37.44045729	-27.59606224	-33.37567482	1.991907874	2.049311559	2.281746032	2.019767942	1.363422661
Ansonia longidigita	6645	2355	1328	1355	945	Amphibia	Anura	Bufonidae	Ansonia	Least Concern	NoThreatened	Small	1717	796	489	657	395	4928	1559	839	698	550	-53.64006989	-71.52009319	-61.73558532	-76.9947583	-68.36444805	-82.97483766	-85.83603896	-88.83928571	25.83897667	33.80042463	36.82228916	48.48708487	41.7989418
Ansonia mcgregori	1124	57	0	15	3	Amphibia	Anura	Bufonidae	Ansonia	Least Concern	NoThreatened	Small	235	10	0	0	0	889	47	0	15	3	-95.74468085	-100	-100	-100	-94.71316085	-100	-98.31271091	-99.66254218	20.90747331	17.54385965	NA	0	0
Ansonia minuta	2154	1972	1106	1207	1447	Amphibia	Anura	Bufonidae	Ansonia	Least Concern	NoThreatened	Small	130	42	28	28	29	2024	1930	1078	1179	1418	-67.69230769	-78.46153846	-78.46153846	-77.69230769	-4.644268775	-46.73913043	-41.74901186	-29.94071146	6.035283194	2.129817444	2.53164557	2.31980116	2.00414651
Ansonia muelleri	7802	4350	3702	3727	2190	Amphibia	Anura	Bufonidae	Ansonia	Least Concern	NoThreatened	Small	1777	1231	1186	1241	801	6025	3119	2516	2486	1389	-30.7259426	-33.25830051	-30.1631964	-54.92402926	-48.23236515	-58.2406639	-58.73858921	-76.94605809	22.77621123	28.29885057	32.0367369	33.29755836	36.57534247
Ansonia spinulifer	61991	37144	36123	33351	29346	Amphibia	Anura	Bufonidae	Ansonia	Least Concern	NoThreatened	Large	7342	4196	3538	3597	2909	54649	32948	32585	29754	26437	-42.84935985	-51.81149551	-51.00789975	-60.37864342	-39.70978426	-40.37402331	-45.55435598	-51.62400044	11.84365472	11.29657549	9.794313872	10.7852838	9.912764942
Ansonia thinthinae	2851	57	58	0	0	Amphibia	Anura	Bufonidae	Ansonia	Endangered	Threatened	Small	482	16	0	0	0	2369	41	58	0	0	-96.68049793	-100	-100	-100	-98.26931195	-97.55170958	-100	-100	16.90634865	28.07017544	0	NA	NA
Aparasphenodon bokermanni	5444	5268	5437	5434	5396	Amphibia	Anura	Hylidae	Aparasphenodon	NA	NoThreatened	Small	2227	2198	2227	2227	2226	3217	3070	3210	3207	3170	-1.302200269	0	0	-0.044903458	-4.569474666	-0.217594032	-0.310848617	-1.460988499	40.90742101	41.72361427	40.96008828	40.98270151	41.25277984
Aparasphenodon brunoi	117106	116149	100607	108330	110938	Amphibia	Anura	Hylidae	Aparasphenodon	NA	NoThreatened	Large	6196	6127	5587	5738	5959	110910	110022	95020	102592	104979	-1.113621691	-9.828921885	-7.39186572	-3.825048418	-0.800649175	-14.32693175	-7.499774592	-5.347579118	5.290933001	5.27512075	5.55329152	5.296778362	5.371468748
Aplastodiscus albofrenatus	33157	27307	29383	27228	27211	Amphibia	Anura	Hylidae	Aplastodiscus	Least Concern	NoThreatened	Small	7638	6362	7215	6597	7043	25519	20945	22168	20631	20168	-16.70594396	-5.538098979	-13.62922231	-7.789997382	-17.92389984	-13.1313923	-19.15435558	-20.96869	23.0358597	23.29805544	24.5550148	24.22873513	25.882915
Aplastodiscus albosignatus	131996	78038	74769	74525	54619	Amphibia	Anura	Hylidae	Aplastodiscus	Least Concern	NoThreatened	Large	15483	13268	13356	13368	11764	116513	64770	61413	61157	42855	-14.30601305	-13.73764774	-13.66014338	-24.01989279	-44.40963669	-47.29086025	-47.51057822	-63.21869663	11.72990091	17.0019734	17.8630181	17.93760483	21.53829254
Aplastodiscus arildae	151887	116821	104651	106029	85428	Amphibia	Anura	Hylidae	Aplastodiscus	Least Concern	NoThreatened	Large	11215	8723	7184	7171	6903	140672	108098	97467	98858	78525	-22.22024075	-35.94293357	-36.05884975	-38.44850646	-23.15599409	-30.71329049	-29.72446542	-44.17865673	7.38377873	7.466979396	6.86472179	6.763244018	8.080488833
Aplastodiscus callipygius	7389	3446	2286	3197	1072	Amphibia	Anura	Hylidae	Aplastodiscus	Least Concern	NoThreatened	Small	1727	933	711	831	384	5662	2513	1575	2366	688	-45.97568037	-58.83034163	-51.88187609	-77.76491025	-55.61638997	-72.18297421	-58.21264571	-87.84881667	23.37258086	27.07486941	31.1023622	25.99311855	35.82089552
Aplastodiscus cavicola	41605	13318	9375	6556	4882	Amphibia	Anura	Hylidae	Aplastodiscus	Near Threatened	Threatened	Large	2882	1026	1044	518	505	38723	12292	8331	6038	4377	-64.39972241	-63.77515614	-82.02637058	-82.47744622	-68.25659169	-78.48565452	-84.40719986	-88.69664024	6.927052037	7.703859438	11.136	7.901159243	10.34412126
Aplastodiscus cochranae	16849	8887	6125	4954	4083	Amphibia	Anura	Hylidae	Aplastodiscus	Least Concern	NoThreatened	Small	2999	1745	1497	1296	1148	13850	7142	4628	3658	2935	-41.81393798	-50.08336112	-56.7855952	-61.72057352	-48.433213	-66.58483755	-73.58844765	-78.80866426	17.79927592	19.63542253	24.44081633	26.16067824	28.11658095
Aplastodiscus ehrhardti	75892	73832	73147	74333	72691	Amphibia	Anura	Hylidae	Aplastodiscus	Least Concern	NoThreatened	Large	9598	9422	9164	9245	8763	66294	64410	63983	65088	63928	-1.833715357	-4.52177537	-3.677849552	-8.69972911	-2.841886144	-3.485986665	-1.819169156	-3.568950433	12.64691931	12.76140427	12.52819665	12.4372755	12.0551375
Aplastodiscus eugenioi	14663	10326	9318	8064	6998	Amphibia	Anura	Hylidae	Aplastodiscus	Near Threatened	Threatened	Small	2456	1896	2032	1918	1971	12207	8430	7286	6146	5027	-22.80130293	-17.26384365	-21.90553746	-19.747557	-30.94126321	-40.3129352	-49.65183911	-58.81871058	16.74964196	18.36141778	21.80725478	23.78472222	28.16519005
Aplastodiscus ibirapitanga	5031	349	1	1	0	Amphibia	Anura	Hylidae	Aplastodiscus	Least Concern	NoThreatened	Small	160	27	1	0	0	4871	322	0	1	0	-83.125	-99.375	-100	-100	-93.38944775	-100	-99.97947033	-100	3.18028225	7.736389685	100	0	NA
Aplastodiscus leucopygius	111967	68361	62775	73083	47988	Amphibia	Anura	Hylidae	Aplastodiscus	Least Concern	NoThreatened	Large	14708	11090	10847	11017	10094	97259	57271	51928	62066	37894	-24.59885776	-26.25101985	-25.09518629	-31.37068262	-41.11496108	-46.60854008	-36.18482608	-61.03805303	13.13601329	16.22270008	17.27917164	15.07464116	21.03442527
Aplastodiscus perviridis	394120	240831	194489	192262	124507	Amphibia	Anura	Hylidae	Aplastodiscus	Least Concern	NoThreatened	Large	19536	15191	13226	13021	10480	374584	225640	181263	179241	114027	-22.24099099	-32.2993448	-33.3486896	-46.35544636	-39.76250988	-51.60951883	-52.14931764	-69.55903082	4.956865929	6.307742774	6.800384598	6.772529153	8.417197427
Aplastodiscus sibilatus	1793	23	0	0	0	Amphibia	Anura	Hylidae	Aplastodiscus	Data Deficient	NoThreatened	Small	128	10	0	0	0	1665	13	0	0	0	-92.1875	-100	-100	-100	-99.21921922	-100	-100	-100	7.138873397	43.47826087	NA	NA	NA
Aplastodiscus weygoldti	35242	13478	3192	1622	404	Amphibia	Anura	Hylidae	Aplastodiscus	Near Threatened	Threatened	Large	1514	530	281	203	141	33728	12948	2911	1419	263	-64.99339498	-81.43989432	-86.59180978	-90.68692206	-61.61053131	-91.3691888	-95.79281309	-99.22023245	4.296010442	3.932334174	8.803258145	12.51541307	34.9009901
Aquiloeurycea cafetalera	5684	2512	1950	1381	405	Amphibia	Caudata	Plethodontidae	Aquiloeurycea	Vulnerable	Threatened	Small	108	0	0	0	0	5576	2512	1950	1381	405	-100	-100	-100	-100	-54.94978479	-65.0286944	-75.23314204	-92.73672884	1.900070373	0	0	0	0
Aquiloeurycea cephalica	56635	35466	26031	15741	10471	Amphibia	Caudata	Plethodontidae	Aquiloeurycea	Least Concern	NoThreatened	Large	2293	2062	1933	1602	1395	54342	33404	24098	14139	9076	-10.07413868	-15.69995639	-30.13519407	-39.16266899	-38.53005042	-55.65492621	-73.98145081	-83.29836959	4.048733116	5.814019061	7.425761592	10.17724414	13.32250979
Aquiloeurycea galeanae	25540	5406	4484	426	764	Amphibia	Caudata	Plethodontidae	Aquiloeurycea	Vulnerable	Threatened	Small	986	276	96	6	22	24554	5130	4388	420	742	-72.00811359	-90.26369168	-99.39148073	-97.76876268	-79.10727376	-82.12918465	-98.2894844	-96.97808911	3.860610807	5.105438402	2.140945584	1.408450704	2.879581152
Aquiloeurycea scandens	1785	849	378	336	41	Amphibia	Caudata	Plethodontidae	Aquiloeurycea	Least Concern	NoThreatened	Small	88	60	0	0	0	1697	789	378	336	41	-31.81818182	-100	-100	-100	-53.50618739	-77.72539776	-80.20035357	-97.58397171	4.929971989	7.067137809	0	0	0
Arcovomer passarellii	18600	18600	18585	18600	18598	Amphibia	Anura	Microhylidae	Arcovomer	Least Concern	NoThreatened	Small	2183	2183	2183	2183	2183	16417	16417	16402	16417	16415	0	0	0	0	0	-0.091368703	0	-0.012182494	11.73655914	11.73655914	11.74603175	11.73655914	11.73782127
Arenophryne rotunda	251	0	0	0	0	Amphibia	Anura	Myobatrachidae	Arenophryne	Least Concern	NoThreatened	Small	3	0	0	0	0	248	0	0	0	0	-100	-100	-100	-100	-100	-100	-100	-100	1.195219124	NA	NA	NA	NA
Arenophryne xiphorhyncha	2812	1808	891	992	131	Amphibia	Anura	Myobatrachidae	Arenophryne	NA	NoThreatened	Small	1863	983	201	433	5	949	825	690	559	126	-47.23564144	-89.21095008	-76.75791734	-99.73161567	-13.06638567	-27.2918862	-41.09589041	-86.72286617	66.25177809	54.36946903	22.55892256	43.64919355	3.816793893
Aromobates ericksonae	750	347	295	255	152	Amphibia	Anura	Dendrobatidae	Aromobates	Endangered	Threatened	Small	5	5	5	5	5	745	342	290	250	147	0	0	0	0	-54.09395973	-61.0738255	-66.44295302	-80.26845638	0.666666667	1.44092219	1.694915254	1.960784314	3.289473684
Arthroleptella bicolor	200	20	0	0	0	Amphibia	Anura	Pyxicephalidae	Arthroleptella	Least Concern	NoThreatened	Small	0	0	0	0	0	200	20	0	0	0	NA	NA	NA	NA	-90	-100	-100	-100	0	0	NA	NA	NA
Arthroleptella drewesii	1769	315	35	50	9	Amphibia	Anura	Pyxicephalidae	Arthroleptella	Near Threatened	Threatened	Small	0	0	0	0	0	1769	315	35	50	9	NA	NA	NA	NA	-82.19332956	-98.02148106	-97.17354438	-99.49123799	0	0	0	0	0
Arthroleptella hewitti	3679	696	1749	1072	1113	Amphibia	Anura	Pyxicephalidae	Anhydrophryne	NA	NoThreatened	Small	0	0	0	0	0	3679	696	1749	1072	1113	NA	NA	NA	NA	-81.08181571	-52.45990758	-70.86164719	-69.74721392	0	0	0	0	0
Arthroleptella landdrosia	789	212	0	0	0	Amphibia	Anura	Pyxicephalidae	Arthroleptella	Near Threatened	Threatened	Small	0	0	0	0	0	789	212	0	0	0	NA	NA	NA	NA	-73.13054499	-100	-100	-100	0	0	NA	NA	NA
Arthroleptella lightfooti	1062	537	234	189	50	Amphibia	Anura	Pyxicephalidae	Arthroleptella	Near Threatened	Threatened	Small	0	0	0	0	0	1062	537	234	189	50	NA	NA	NA	NA	-49.43502825	-77.96610169	-82.20338983	-95.29190207	0	0	0	0	0
Arthroleptella rugosa	523	155	49	57	0	Amphibia	Anura	Pyxicephalidae	Arthroleptella	Critically Endangered	Threatened	Small	0	0	0	0	0	523	155	49	57	0	NA	NA	NA	NA	-70.36328872	-90.63097514	-89.10133843	-100	0	0	0	0	NA
Arthroleptella villiersi	11050	4927	2716	2683	1379	Amphibia	Anura	Pyxicephalidae	Arthroleptella	Least Concern	NoThreatened	Small	0	0	0	0	0	11050	4927	2716	2683	1379	NA	NA	NA	NA	-55.41176471	-75.42081448	-75.71945701	-87.52036199	0	0	0	0	0
Arthroleptides martiensseni	11937	7302	10543	10195	9914	Amphibia	Anura	Petropedetidae	Arthroleptides	Endangered	Threatened	Small	216	184	208	213	216	11721	7118	10335	9982	9698	-14.81481481	-3.703703704	-1.388888889	0	-39.27139323	-11.82492961	-14.83661804	-17.25961949	1.809499874	2.519857573	1.972872996	2.089259441	2.178737139
Arthroleptides yakusini	935	682	933	933	933	Amphibia	Anura	Petropedetidae	Arthroleptides	Endangered	Threatened	Small	33	30	31	31	31	902	652	902	902	902	-9.090909091	-6.060606061	-6.060606061	-6.060606061	-27.71618625	0	0	0	3.529411765	4.398826979	3.32261522	3.32261522	3.32261522
Arthroleptis adelphus	513909	389011	416210	392163	381635	Amphibia	Anura	Arthroleptidae	Arthroleptis	Least Concern	NoThreatened	Large	34603	30039	29785	29119	28438	479306	358972	386425	363044	353197	-13.18960784	-13.92364824	-15.84833685	-17.8163743	-25.10588225	-19.37822602	-24.2563206	-26.31074929	6.733293248	7.721889612	7.156243243	7.425228795	7.451622624
Arthroleptis affinis	26839	19276	15273	17671	10329	Amphibia	Anura	Arthroleptidae	Arthroleptis	Least Concern	NoThreatened	Small	2609	2266	1851	2068	1647	24230	17010	13422	15603	8682	-13.14679954	-29.05327712	-20.73591414	-36.87236489	-29.79777136	-44.6058605	-35.60462237	-64.1683863	9.7209285	11.75555094	12.11942644	11.70278988	15.94539646
Arthroleptis bioko	1132	539	583	358	274	Amphibia	Anura	Arthroleptidae	Arthroleptis	Endangered	Threatened	Small	800	475	518	323	263	332	64	65	35	11	-40.625	-35.25	-59.625	-67.125	-80.72289157	-80.42168675	-89.45783133	-96.68674699	70.67137809	88.12615955	88.85077187	90.22346369	95.98540146
Arthroleptis bivittatus	5259	848	937	839	504	Amphibia	Anura	Arthroleptidae	Arthroleptis	Data Deficient	NoThreatened	Small	951	642	594	568	454	4308	206	343	271	50	-32.49211356	-37.53943218	-40.27339642	-52.26077813	-95.2181987	-92.03806871	-93.7093779	-98.83936862	18.0832858	75.70754717	63.39381003	67.69964243	90.07936508
Arthroleptis brevipes	6205	306	15	3	3	Amphibia	Anura	Arthroleptidae	Arthroleptis	Data Deficient	NoThreatened	Small	879	219	7	3	3	5326	87	8	0	0	-75.08532423	-99.2036405	-99.65870307	-99.65870307	-98.36650394	-99.84979347	-100	-100	14.16599517	71.56862745	46.66666667	100	100
Arthroleptis francei	342	136	106	53	28	Amphibia	Anura	Arthroleptidae	Arthroleptis	Vulnerable	Threatened	Small	0	0	0	0	0	342	136	106	53	28	NA	NA	NA	NA	-60.23391813	-69.00584795	-84.50292398	-91.8128655	0	0	0	0	0
Arthroleptis palava	17455	5124	3280	2966	2081	Amphibia	Anura	Arthroleptidae	Arthroleptis	Least Concern	NoThreatened	Small	2509	1284	1118	1049	951	14946	3840	2162	1917	1130	-48.82423276	-55.44041451	-58.19051415	-62.09645277	-74.30750703	-85.53459119	-87.17382577	-92.43944868	14.37410484	25.05854801	34.08536585	35.36749831	45.69918309
Arthroleptis perreti	1328	701	631	607	464	Amphibia	Anura	Arthroleptidae	Arthroleptis	Endangered	Threatened	Small	861	615	560	544	426	467	86	71	63	38	-28.57142857	-34.95934959	-36.81765389	-50.52264808	-81.58458244	-84.79657388	-86.50963597	-91.86295503	64.83433735	87.7318117	88.74801902	89.62108731	91.81034483
Arthroleptis poecilonotus	1066761	950476	961949	962017	942665	Amphibia	Anura	Arthroleptidae	Arthroleptis	Least Concern	NoThreatened	Large	61930	58461	59411	57763	57399	1004831	892015	902538	904254	885266	-5.601485548	-4.06749556	-6.728564508	-7.316324883	-11.22736062	-10.18011984	-10.00934486	-11.89901585	5.805424083	6.150707645	6.176107049	6.004363748	6.089013594
Arthroleptis reichei	9362	5240	4632	5902	3232	Amphibia	Anura	Arthroleptidae	Arthroleptis	Least Concern	NoThreatened	Small	575	512	424	534	401	8787	4728	4208	5368	2831	-10.95652174	-26.26086957	-7.130434783	-30.26086957	-46.19324001	-52.11107318	-38.90975304	-67.78195061	6.141850032	9.770992366	9.153713299	9.047780413	12.40717822
Arthroleptis schubotzi	1132	0	0	0	0	Amphibia	Anura	Arthroleptidae	Arthroleptis	Least Concern	NoThreatened	Small	126	0	0	0	0	1006	0	0	0	0	-100	-100	-100	-100	-100	-100	-100	-100	11.13074205	NA	NA	NA	NA
Arthroleptis stenodactylus	1245125	948010	956878	1020221	983365	Amphibia	Anura	Arthroleptidae	Arthroleptis	Least Concern	NoThreatened	Large	95744	76553	79689	83668	80592	1149381	871457	877189	936553	902773	-20.04407587	-16.7686748	-12.6128008	-15.82553476	-24.18031967	-23.68161645	-18.51674945	-21.45572269	7.689509085	8.07512579	8.328020918	8.200968222	8.195532686
Arthroleptis sylvaticus	779259	579630	573120	572053	556989	Amphibia	Anura	Arthroleptidae	Arthroleptis	Least Concern	NoThreatened	Large	51152	38343	37291	37061	37292	728107	541287	535829	534992	519697	-25.04105411	-27.09766969	-27.54730998	-27.09571473	-25.6583167	-26.4079318	-26.52288743	-28.62354022	6.564184693	6.615082035	6.506665271	6.478595515	6.695284826
Arthroleptis taeniatus	14060	2640	2374	2088	1602	Amphibia	Anura	Arthroleptidae	Arthroleptis	Least Concern	NoThreatened	Small	2043	1010	927	854	780	12017	1630	1447	1234	822	-50.5628977	-54.62555066	-58.19872736	-61.82085169	-86.4358825	-87.95872514	-89.73121411	-93.15969044	14.53058321	38.25757576	39.04802022	40.90038314	48.68913858
Arthroleptis variabilis	678603	477200	518502	521470	439313	Amphibia	Anura	Arthroleptidae	Arthroleptis	Least Concern	NoThreatened	Large	43312	32855	36371	36021	28827	635291	444345	482131	485449	410486	-24.14342446	-16.02558182	-16.83367196	-33.44338751	-30.05646231	-24.10863683	-23.58635649	-35.38614588	6.382524097	6.884953898	7.014630609	6.907588164	6.561836322
Arthroleptis wahlbergii	44458	23570	29493	25047	29775	Amphibia	Anura	Arthroleptidae	Arthroleptis	Least Concern	NoThreatened	Large	12	5	2	7	0	44446	23565	29491	25040	29775	-58.33333333	-83.33333333	-41.66666667	-100	-46.98060568	-33.64757233	-43.66197183	-33.0085947	0.026991768	0.021213407	0.00678127	0.027947459	0
Arthroleptis xenochirus	102615	10377	7777	11164	5705	Amphibia	Anura	Arthroleptidae	Arthroleptis	Least Concern	NoThreatened	Large	4051	1765	1136	1438	758	98564	8612	6641	9726	4947	-56.43051098	-71.95754135	-64.50259195	-81.28857072	-91.26252993	-93.26224585	-90.13229983	-94.9809261	3.947765921	17.00876939	14.607175	12.88068793	13.28659071
Arthroleptis xenodactyloides	277999	150836	140800	162498	127984	Amphibia	Anura	Arthroleptidae	Arthroleptis	Least Concern	NoThreatened	Large	42660	30596	30511	37271	30905	235339	120240	110289	125227	97079	-28.27941866	-28.47866854	-12.63244257	-27.55508673	-48.90774585	-53.13611429	-46.78867506	-58.74929357	15.34537894	20.28428227	21.66974432	22.93628229	24.14754969
Arthroleptis xenodactylus	10354	8071	7638	8076	5333	Amphibia	Anura	Arthroleptidae	Arthroleptis	Endangered	Threatened	Small	421	185	204	250	183	9933	7886	7434	7826	5150	-56.05700713	-51.54394299	-40.6175772	-56.53206651	-20.6080741	-25.15856237	-21.21212121	-48.15262257	4.066061426	2.292157106	2.670856245	3.095591877	3.431464467
Ascaphus montanus	262638	222771	184774	180094	141473	Amphibia	Anura	Ascaphidae	Ascaphus	Least Concern	NoThreatened	Large	36111	34294	32553	32120	29875	226527	188477	152221	147974	111598	-5.03170779	-9.852953394	-11.05203401	-17.26897621	-16.79711469	-32.80227081	-34.67710251	-50.73523244	13.7493432	15.39428382	17.61773843	17.83513054	21.11710362
Ascaphus truei	270357	237985	214814	213571	187034	Amphibia	Anura	Ascaphidae	Ascaphus	Least Concern	NoThreatened	Large	32306	30573	29655	29504	28742	238051	207412	185159	184067	158292	-5.364328608	-8.205906024	-8.673311459	-11.03200644	-12.87077139	-22.21876825	-22.67749348	-33.50500523	11.94938544	12.84660798	13.80496616	13.81460966	15.36725943
Assa darlingtoni	24530	14854	17914	14421	14050	Amphibia	Anura	Myobatrachidae	Assa	Least Concern	NoThreatened	Small	8017	5107	6407	5466	5641	16513	9747	11507	8955	8409	-36.29786703	-20.08232506	-31.81988275	-29.63702133	-40.97377824	-30.31550899	-45.76999939	-49.07648519	32.68242968	34.38131143	35.76532321	37.90305804	40.14946619
Asterophrys turpicola	46	0	0	0	0	Amphibia	Anura	Microhylidae	Asterophrys	Least Concern	NoThreatened	Small	0	0	0	0	0	46	0	0	0	0	NA	NA	NA	NA	-100	-100	-100	-100	0	NA	NA	NA	NA
Astylosternus batesi	274973	127545	110125	93446	46447	Amphibia	Anura	Arthroleptidae	Astylosternus	Least Concern	NoThreatened	Large	20925	10046	7581	6645	4215	254048	117499	102544	86801	42232	-51.99044205	-63.77060932	-68.2437276	-79.85663082	-53.74929147	-59.6359743	-65.83283474	-83.37636982	7.609838057	7.876435768	6.88399546	7.111058793	9.074859517
Astylosternus diadematus	25503	8123	5927	4868	3908	Amphibia	Anura	Arthroleptidae	Astylosternus	Least Concern	NoThreatened	Small	6537	2571	1972	1649	1601	18966	5552	3955	3219	2307	-60.67003212	-69.83325685	-74.77436133	-75.50864311	-70.72656332	-79.14689444	-83.02752294	-87.83612781	25.63227856	31.65086791	33.27146955	33.87428102	40.96724667
Astylosternus laurenti	12703	4751	2553	1508	1883	Amphibia	Anura	Arthroleptidae	Astylosternus	Endangered	Threatened	Small	3117	1529	1231	919	1135	9586	3222	1322	589	748	-50.94642284	-60.50689766	-70.5165223	-63.58678216	-66.3884832	-86.20905487	-93.85562278	-92.19695389	24.53751082	32.18269838	48.217783	60.94164456	60.27615507
Astylosternus montanus	6057	2110	1679	1303	1178	Amphibia	Anura	Arthroleptidae	Astylosternus	Least Concern	NoThreatened	Small	1590	1189	1108	909	928	4467	921	571	394	250	-25.22012579	-30.31446541	-42.83018868	-41.63522013	-79.38213566	-87.21737184	-91.1797627	-94.40340273	26.25061912	56.3507109	65.9916617	69.76208749	78.77758913
Astylosternus occidentalis	97669	54464	53976	59536	7900	Amphibia	Anura	Arthroleptidae	Astylosternus	Least Concern	NoThreatened	Large	1282	583	408	548	145	96387	53881	53568	58988	7755	-54.52418097	-68.17472699	-57.25429017	-88.68954758	-44.099308	-44.42404059	-38.80087564	-91.95430919	1.312596627	1.070431845	0.755891507	0.920451492	1.835443038
Astylosternus perreti	1833	462	317	270	50	Amphibia	Anura	Arthroleptidae	Astylosternus	Endangered	Threatened	Small	631	305	223	199	42	1202	157	94	71	8	-51.66402536	-64.659271	-68.46275753	-93.34389857	-86.93843594	-92.1797005	-94.09317804	-99.3344426	34.42444081	66.01731602	70.34700315	73.7037037	84
Astylosternus rheophilus	5624	2178	1408	1295	781	Amphibia	Anura	Arthroleptidae	Astylosternus	Near Threatened	Threatened	Small	1037	583	536	546	401	4587	1595	872	749	380	-43.780135	-48.31243973	-47.34811958	-61.33076181	-65.22781775	-80.98975365	-83.67124482	-91.71571833	18.43883357	26.76767677	38.06818182	42.16216216	51.34443022
Atelognathus nitoi	2679	795	306	255	78	Amphibia	Anura	Batrachylidae	Atelognathus	Vulnerable	Threatened	Small	731	188	106	134	41	1948	607	200	121	37	-74.28180575	-85.49931601	-81.66894665	-94.39124487	-68.83983573	-89.73305955	-93.78850103	-98.10061602	27.28630086	23.64779874	34.64052288	52.54901961	52.56410256
Atelognathus patagonicus	3945	578	0	111	0	Amphibia	Anura	Batrachylidae	Atelognathus	Critically Endangered	Threatened	Small	80	16	0	0	0	3865	562	0	111	0	-80	-100	-100	-100	-85.45924968	-100	-97.12807245	-100	2.027883397	2.76816609	NA	0	NA
Atelognathus praebasalticus	3738	379	0	71	0	Amphibia	Anura	Batrachylidae	Atelognathus	Endangered	Threatened	Small	77	0	0	0	0	3661	379	0	71	0	-100	-100	-100	-100	-89.64763726	-100	-98.06063917	-100	2.059925094	0	NA	0	NA
Atelognathus solitarius	634	0	0	0	0	Amphibia	Anura	Batrachylidae	Atelognathus	Data Deficient	NoThreatened	Small	0	0	0	0	0	634	0	0	0	0	NA	NA	NA	NA	-100	-100	-100	-100	0	NA	NA	NA	NA
Atelopus bomolochos	72527	56355	50670	48317	37474	Amphibia	Anura	Bufonidae	Atelopus	Critically Endangered	Threatened	Large	632	271	219	206	157	71895	56084	50451	48111	37317	-57.12025316	-65.34810127	-67.40506329	-75.15822785	-21.99179359	-29.82683079	-33.0815773	-48.09513874	0.871399617	0.480880135	0.432208407	0.426350974	0.418957144
Atelopus carrikeri	10773	8934	6966	7660	6212	Amphibia	Anura	Bufonidae	Atelopus	Endangered	Threatened	Small	4596	4275	3615	3928	3479	6177	4659	3351	3732	2733	-6.984334204	-21.34464752	-14.53437772	-24.30374238	-24.57503643	-45.75036425	-39.58232152	-55.75522098	42.66221108	47.85090665	51.89491817	51.27937337	56.00450741
Atelopus chiriquiensis	8756	7098	6061	5260	4873	Amphibia	Anura	Bufonidae	Atelopus	Extinct	Threatened	Small	2430	2309	2074	2090	1987	6326	4789	3987	3170	2886	-4.979423868	-14.65020576	-13.99176955	-18.23045267	-24.2965539	-36.9743914	-49.88934556	-54.37875435	27.75239836	32.53029022	34.21877578	39.7338403	40.77570285
Atelopus coynei	191	0	0	0	0	Amphibia	Anura	Bufonidae	Atelopus	Critically Endangered	Threatened	Small	0	0	0	0	0	191	0	0	0	0	NA	NA	NA	NA	-100	-100	-100	-100	0	NA	NA	NA	NA
Atelopus cruciger	13340	8211	8215	7181	5637	Amphibia	Anura	Bufonidae	Atelopus	Critically Endangered	Threatened	Small	1526	1241	1334	1115	1043	11814	6970	6881	6066	4594	-18.67627785	-12.5819135	-26.93315858	-31.65137615	-41.00220078	-41.75554427	-48.65413916	-61.11393262	11.43928036	15.11387164	16.23858795	15.52708536	18.50274969
Atelopus ebenoides	29352	22596	19019	18597	12748	Amphibia	Anura	Bufonidae	Atelopus	Critically Endangered	Threatened	Small	5756	4348	3184	3399	2143	23596	18248	15835	15198	10605	-24.46143155	-44.6838082	-40.9485754	-62.76928423	-22.66485845	-32.89116799	-35.5907781	-55.05594169	19.61024802	19.24234378	16.74115358	18.27714147	16.81048008
Atelopus elegans	33720	16865	15687	14537	13509	Amphibia	Anura	Bufonidae	Atelopus	Endangered	Threatened	Small	171	109	44	2	0	33549	16756	15643	14535	13509	-36.25730994	-74.26900585	-98.83040936	-100	-50.05514322	-53.37267877	-56.67531074	-59.7335241	0.507117438	0.646308924	0.280487027	0.013757997	0
Atelopus exiguus	17219	11838	14337	13560	14023	Amphibia	Anura	Bufonidae	Atelopus	Endangered	Threatened	Small	0	0	0	0	0	17219	11838	14337	13560	14023	NA	NA	NA	NA	-31.25036297	-16.73732505	-21.24978222	-18.56089204	0	0	0	0	0
Atelopus flavescens	36335	11928	7689	5040	3615	Amphibia	Anura	Bufonidae	Atelopus	Vulnerable	Threatened	Large	9293	2132	1483	958	704	27042	9796	6206	4082	2911	-77.05800065	-84.04175186	-89.69116539	-92.42440547	-63.77486872	-77.05051402	-84.90496265	-89.23526366	25.57589101	17.87391013	19.28729354	19.00793651	19.47441217
Atelopus franciscus	41974	9440	5409	789	1385	Amphibia	Anura	Bufonidae	Atelopus	Least Concern	NoThreatened	Large	8495	1668	843	238	176	33479	7772	4566	551	1209	-80.36492054	-90.0765156	-97.19835197	-97.92819305	-76.78544759	-86.36159981	-98.35419218	-96.38878103	20.23871921	17.66949153	15.58513588	30.16476553	12.70758123
Atelopus fronterizo	583	0	0	0	0	Amphibia	Anura	Bufonidae	Atelopus	NA	NoThreatened	Small	1	0	0	0	0	582	0	0	0	0	-100	-100	-100	-100	-100	-100	-100	-100	0.171526587	NA	NA	NA	NA
Atelopus glyphus	3337	1517	941	1111	914	Amphibia	Anura	Bufonidae	Atelopus	Critically Endangered	Threatened	Small	1230	784	65	231	456	2107	733	876	880	458	-36.2601626	-94.71544715	-81.2195122	-62.92682927	-65.21120076	-58.42429995	-58.23445657	-78.26293308	36.8594546	51.68094924	6.907545165	20.79207921	49.89059081
Atelopus hoogmoedi	295147	230360	256819	252037	271572	Amphibia	Anura	Bufonidae	Atelopus	NA	NoThreatened	Large	42781	21075	34557	34925	40619	252366	209285	222262	217112	230953	-50.73747692	-19.22348706	-18.36329212	-5.05364531	-17.07084156	-11.92870672	-13.96939366	-8.484898917	14.49481106	9.148723737	13.45578014	13.85709241	14.95699115
Atelopus ignescens	61686	44733	43291	41165	35680	Amphibia	Anura	Bufonidae	Atelopus	Critically Endangered	Threatened	Large	2415	1341	1064	1556	971	59271	43392	42227	39609	34709	-44.47204969	-55.94202899	-35.56935818	-59.79296066	-26.79050463	-28.75605271	-33.17305259	-41.44016467	3.914988814	2.997786869	2.457785683	3.779910118	2.721412556
Atelopus laetissimus	13374	9091	6518	5384	6581	Amphibia	Anura	Bufonidae	Atelopus	Endangered	Threatened	Small	6482	4844	3633	3706	3724	6892	4247	2885	1678	2857	-25.2699784	-43.9524838	-42.82628818	-42.54859611	-38.37782937	-58.13987232	-75.65293093	-58.54614045	48.46717512	53.28346717	55.73795643	68.83358098	56.58714481
Atelopus limosus	3302	3291	3292	3278	3273	Amphibia	Anura	Bufonidae	Atelopus	Critically Endangered	Threatened	Small	669	667	669	667	666	2633	2624	2623	2611	2607	-0.298953662	0	-0.298953662	-0.448430493	-0.34181542	-0.379794911	-0.835548804	-0.987466768	20.26044821	20.26739593	20.32199271	20.34777303	20.34830431
Atelopus longirostris	4017	2132	1648	1431	302	Amphibia	Anura	Bufonidae	Atelopus	Critically Endangered	Threatened	Small	0	0	0	0	0	4017	2132	1648	1431	302	NA	NA	NA	NA	-46.92556634	-58.97435897	-64.3764003	-92.48195171	0	0	0	0	0
Atelopus manauensis	10997	3700	987	0	34	Amphibia	Anura	Bufonidae	Atelopus	NA	NoThreatened	Small	582	19	0	0	1	10415	3681	987	0	33	-96.73539519	-100	-100	-99.82817869	-64.65674508	-90.52328373	-100	-99.6831493	5.29235246	0.513513514	0	NA	2.941176471
Atelopus mindoensis	1192	86	37	36	0	Amphibia	Anura	Bufonidae	Atelopus	Critically Endangered	Threatened	Small	0	0	0	0	0	1192	86	37	36	0	NA	NA	NA	NA	-92.7852349	-96.89597315	-96.97986577	-100	0	0	0	0	NA
Atelopus muisca	1362	481	162	74	5	Amphibia	Anura	Bufonidae	Atelopus	Critically Endangered	Threatened	Small	516	298	127	40	5	846	183	35	34	0	-42.24806202	-75.3875969	-92.24806202	-99.03100775	-78.36879433	-95.86288416	-95.98108747	-100	37.88546256	61.95426195	78.39506173	54.05405405	100
Atelopus nahumae	3775	2590	1301	1025	1252	Amphibia	Anura	Bufonidae	Atelopus	Endangered	Threatened	Small	1478	1070	499	665	730	2297	1520	802	360	522	-27.60487145	-66.23815968	-55.0067659	-50.60893099	-33.82673052	-65.08489334	-84.32738354	-77.27470614	39.15231788	41.31274131	38.35511145	64.87804878	58.30670927
Atelopus nanay	15593	10631	11301	9965	8772	Amphibia	Anura	Bufonidae	Atelopus	Critically Endangered	Threatened	Small	0	0	0	0	0	15593	10631	11301	9965	8772	NA	NA	NA	NA	-31.8219714	-27.52517155	-36.09311871	-43.74398769	0	0	0	0	0
Atelopus nicefori	655	124	56	10	43	Amphibia	Anura	Bufonidae	Atelopus	Critically Endangered	Threatened	Small	199	28	11	3	4	456	96	45	7	39	-85.92964824	-94.47236181	-98.49246231	-97.98994975	-78.94736842	-90.13157895	-98.46491228	-91.44736842	30.38167939	22.58064516	19.64285714	30	9.302325581
Atelopus palmatus	41846	17556	15548	12517	7938	Amphibia	Anura	Bufonidae	Atelopus	Critically Endangered	Threatened	Large	4208	1777	1689	1292	1108	37638	15779	13859	11225	6830	-57.77091255	-59.8621673	-69.29657795	-73.66920152	-58.07694351	-63.178171	-70.17641745	-81.85344599	10.05591932	10.12189565	10.86313352	10.32196213	13.95817586
Atelopus pastuso	3889	2051	1216	1576	455	Amphibia	Anura	Bufonidae	Atelopus	Critically Endangered	Threatened	Small	0	0	0	0	0	3889	2051	1216	1576	455	NA	NA	NA	NA	-47.26150681	-68.73232193	-59.47544356	-88.30033428	0	0	0	0	0
Atelopus peruensis	12999	6338	5374	4788	2642	Amphibia	Anura	Bufonidae	Atelopus	Critically Endangered	Threatened	Small	133	31	27	19	10	12866	6307	5347	4769	2632	-76.69172932	-79.69924812	-85.71428571	-92.48120301	-50.97932535	-58.44085186	-62.93331261	-79.5429815	1.023155627	0.489113285	0.502419055	0.396825397	0.378501136
Atelopus petersi	1197	739	769	714	388	Amphibia	Anura	Bufonidae	Atelopus	Critically Endangered	Threatened	Small	0	0	0	0	0	1197	739	769	714	388	NA	NA	NA	NA	-38.26232247	-35.75605681	-40.35087719	-67.58563074	0	0	0	0	0
Atelopus podocarpus	39825	29628	26876	25850	18310	Amphibia	Anura	Bufonidae	Atelopus	Critically Endangered	Threatened	Large	296	179	184	161	111	39529	29449	26692	25689	18199	-39.52702703	-37.83783784	-45.60810811	-62.5	-25.50026563	-32.47489185	-35.01226947	-53.96038352	0.743251726	0.604158229	0.684625688	0.622823985	0.606226106
Atelopus pulcher	18366	1641	931	2068	115	Amphibia	Anura	Bufonidae	Atelopus	Vulnerable	Threatened	Small	402	8	2	0	0	17964	1633	929	2068	115	-98.00995025	-99.50248756	-100	-100	-90.90959697	-94.82854598	-88.48808729	-99.35983077	2.188827181	0.487507617	0.214822771	0	0
Atelopus quimbaya	1919	0	0	0	0	Amphibia	Anura	Bufonidae	Atelopus	Critically Endangered	Threatened	Small	168	0	0	0	0	1751	0	0	0	0	-100	-100	-100	-100	-100	-100	-100	-100	8.754559666	NA	NA	NA	NA
Atelopus senex	539	97	211	107	65	Amphibia	Anura	Bufonidae	Atelopus	Extinct	Threatened	Small	57	12	24	21	11	482	85	187	86	54	-78.94736842	-57.89473684	-63.15789474	-80.70175439	-82.36514523	-61.2033195	-82.15767635	-88.7966805	10.57513915	12.37113402	11.37440758	19.62616822	16.92307692
Atelopus sernai	28026	11664	10624	5161	4528	Amphibia	Anura	Bufonidae	Atelopus	Critically Endangered	Threatened	Small	8053	4315	4137	2294	1782	19973	7349	6487	2867	2746	-46.41748417	-48.62784056	-71.51372159	-77.87160065	-63.20532719	-67.52115356	-85.64562159	-86.25143944	28.73403268	36.9941701	38.94013554	44.44875024	39.35512367
Atelopus spumarius	283795	40318	16103	26033	23730	Amphibia	Anura	Bufonidae	Atelopus	Vulnerable	Threatened	Large	77772	4675	608	3042	816	206023	35643	15495	22991	22914	-93.98883917	-99.21822764	-96.08856658	-98.9507792	-82.69950442	-92.47899506	-88.84056634	-88.87794081	27.40428831	11.59531723	3.77569397	11.68516882	3.438685209
Atelopus spurrelli	11627	5132	6526	4955	4538	Amphibia	Anura	Bufonidae	Atelopus	Near Threatened	Threatened	Small	700	211	489	518	300	10927	4921	6037	4437	4238	-69.85714286	-30.14285714	-26	-57.14285714	-54.96476618	-44.7515329	-59.39416125	-61.21533815	6.020469597	4.111457521	7.493104505	10.45408678	6.610841781
Atelopus subornatus	38068	28021	19387	13512	7582	Amphibia	Anura	Bufonidae	Atelopus	Critically Endangered	Threatened	Large	7034	5836	4269	3202	1451	31034	22185	15118	10310	6131	-17.03156099	-39.30907023	-54.47824851	-79.37162354	-28.51388799	-51.28568667	-66.77837211	-80.24424824	18.47746138	20.82723672	22.01991025	23.69745411	19.13743076
Atelopus varius	46574	29336	23982	23719	17317	Amphibia	Anura	Bufonidae	Atelopus	Critically Endangered	Threatened	Large	8354	6113	5648	5708	4409	38220	23223	18334	18011	12908	-26.82547283	-32.39166866	-31.67344984	-47.22288724	-39.23861852	-52.0303506	-52.87545788	-66.22710623	17.93704642	20.83787837	23.55099658	24.06509549	25.46053011
Atelopus walkeri	3067	2539	1650	1972	1865	Amphibia	Anura	Bufonidae	Atelopus	Data Deficient	NoThreatened	Small	2232	2023	1373	1753	1580	835	516	277	219	285	-9.363799283	-38.48566308	-21.46057348	-29.21146953	-38.20359281	-66.82634731	-73.77245509	-65.86826347	72.7746984	79.6770382	83.21212121	88.89452333	84.71849866
Atelopus zeteki	2237	309	316	277	62	Amphibia	Anura	Bufonidae	Atelopus	Critically Endangered	Threatened	Small	323	37	54	56	11	1914	272	262	221	51	-88.54489164	-83.28173375	-82.6625387	-96.59442724	-85.78892372	-86.31138976	-88.45350052	-97.3354232	14.43898078	11.97411003	17.08860759	20.2166065	17.74193548
Atlantihyla spinipollex	15966	8380	3488	5102	3550	Amphibia	Anura	Hylidae	Atlantihyla	Endangered	Threatened	Small	1280	719	442	493	286	14686	7661	3046	4609	3264	-43.828125	-65.46875	-61.484375	-77.65625	-47.83467248	-79.25915838	-68.61636933	-77.77475146	8.017036202	8.579952267	12.67201835	9.662877303	8.056338028
Atympanophrys shapingensis	166827	162306	150457	154885	155305	Amphibia	Anura	Megophryidae	Megophrys	NA	NoThreatened	Large	25863	25376	22015	23238	23504	140964	136930	128442	131647	131801	-1.882998879	-14.87839771	-10.14963461	-9.121138306	-2.861723561	-8.883119094	-6.609488948	-6.500241196	15.50288622	15.63466539	14.63208757	15.00338961	15.13409098
Aubria masako	32138	827	2	0	0	Amphibia	Anura	Pyxicephalidae	Aubria	Least Concern	NoThreatened	Small	544	86	0	0	0	31594	741	2	0	0	-84.19117647	-100	-100	-100	-97.65461797	-99.99366968	-100	-100	1.69270023	10.39903265	0	NA	NA
Aubria subsigillata	97772	82606	80428	72986	70946	Amphibia	Anura	Pyxicephalidae	Aubria	Least Concern	NoThreatened	Large	6773	5151	3730	3140	3848	90999	77455	76698	69846	67098	-23.94802894	-44.92839215	-53.63945076	-43.18618042	-14.88368004	-15.71555731	-23.24531039	-26.26512379	6.927341161	6.235624531	4.637688367	4.302194941	5.423843487
Austrochaperina adelphe	40528	705	896	0	43	Amphibia	Anura	Microhylidae	Austrochaperina	Least Concern	NoThreatened	Large	6426	0	0	0	0	34102	705	896	0	43	-100	-100	-100	-100	-97.93267257	-97.37258812	-100	-99.87390769	15.8557047	0	0	NA	0
Austrochaperina derongo	17593	10170	9137	7360	6134	Amphibia	Anura	Microhylidae	Copiula	Least Concern	NoThreatened	Small	0	0	0	0	0	17593	10170	9137	7360	6134	NA	NA	NA	NA	-42.19291764	-48.06457114	-58.16517933	-65.13386006	0	0	0	0	0
Austrochaperina fryi	18030	9848	8143	4630	1621	Amphibia	Anura	Microhylidae	Austrochaperina	Least Concern	NoThreatened	Small	6654	4775	3590	2529	859	11376	5073	4553	2101	762	-28.23865344	-46.04749023	-61.99278629	-87.0904719	-55.40611814	-59.97714487	-81.53129395	-93.30168776	36.90515807	48.48700244	44.08694584	54.62203024	52.99198026
Austrochaperina gracilipes	120215	107055	104312	93881	85378	Amphibia	Anura	Microhylidae	Austrochaperina	Least Concern	NoThreatened	Large	20921	17159	16087	11807	9453	99294	89896	88225	82074	75925	-17.98193203	-23.10597008	-43.56388318	-54.81573539	-9.464821641	-11.14770278	-17.34243761	-23.53515822	17.40298632	16.0282098	15.42200322	12.57655969	11.07193891
Austrochaperina palmipes	17704	13495	14182	9781	15257	Amphibia	Anura	Microhylidae	Austrochaperina	Least Concern	NoThreatened	Small	0	0	0	0	0	17704	13495	14182	9781	15257	NA	NA	NA	NA	-23.7742883	-19.89380931	-44.75259828	-13.8217352	0	0	0	0	0
Austrochaperina pluvialis	19315	13386	12846	8626	8534	Amphibia	Anura	Microhylidae	Austrochaperina	Least Concern	NoThreatened	Small	8062	6213	5814	4058	3872	11253	7173	7032	4568	4662	-22.93475564	-27.88389978	-49.66509551	-51.97221533	-36.25699813	-37.50999733	-59.40638052	-58.57104772	41.73958064	46.41416405	45.25922466	47.04382101	45.37145536
Austrochaperina robusta	21575	5982	3040	1824	366	Amphibia	Anura	Microhylidae	Austrochaperina	Least Concern	NoThreatened	Small	8896	3511	1866	1183	291	12679	2471	1174	641	75	-60.53282374	-79.02428058	-86.70188849	-96.72886691	-80.51108132	-90.74059468	-94.94439625	-99.4084707	41.23290846	58.6927449	61.38157895	64.85745614	79.50819672
Babina adenopleura	25231	20182	16430	17104	13843	Amphibia	Anura	Ranidae	Nidirana	NA	NoThreatened	Small	2474	2352	2093	2114	2073	22757	17830	14337	14990	11770	-4.931285368	-15.40016168	-14.55133387	-16.20856912	-21.65048117	-36.99960452	-34.13015775	-48.27965022	9.805398121	11.65394906	12.73889227	12.35968195	14.97507766
Babina chapaensis	22136	4997	4755	5365	2934	Amphibia	Anura	Ranidae	Nidirana	NA	NoThreatened	Small	1617	522	543	463	357	20519	4475	4212	4902	2577	-67.71799629	-66.41929499	-71.36672851	-77.92207792	-78.19094498	-79.47268385	-76.10994688	-87.44090843	7.30484279	10.44626776	11.41955836	8.63000932	12.16768916
Babina okinavana	23	0	0	0	0	Amphibia	Anura	Ranidae	Nidirana	NA	NoThreatened	Small	1	0	0	0	0	22	0	0	0	0	-100	-100	-100	-100	-100	-100	-100	-100	4.347826087	NA	NA	NA	NA
Babina pleuraden	30961	15126	7750	7439	4274	Amphibia	Anura	Ranidae	Nidirana	NA	NoThreatened	Small	1956	1312	1011	996	726	29005	13814	6739	6443	3548	-32.92433538	-48.31288344	-49.0797546	-62.88343558	-52.37372867	-76.76607481	-77.78658852	-87.76762627	6.3176254	8.67380669	13.04516129	13.38889636	16.98642957
Barbarophryne brongersmai	174401	134685	132074	84854	102317	Amphibia	Anura	Bufonidae	Barbarophryne	Least Concern	NoThreatened	Large	2798	2088	2073	1567	980	171603	132597	130001	83287	101337	-25.37526805	-25.91136526	-43.99571122	-64.97498213	-22.73037185	-24.24316591	-51.46530072	-40.94683659	1.604348599	1.550283996	1.569574632	1.846701393	0.957807598
Barbourula busuangensis	4778	398	51	375	5	Amphibia	Anura	Bombinatoridae	Barbourula	Near Threatened	Threatened	Small	4121	397	50	374	5	657	1	1	1	0	-90.36641592	-98.78670226	-90.92453288	-99.87867023	-99.847793	-99.847793	-99.847793	-100	86.24947677	99.74874372	98.03921569	99.73333333	100
Barycholos pulcher	52471	38323	43520	40452	38141	Amphibia	Anura	Craugastoridae	Barycholos	Least Concern	NoThreatened	Large	118	0	0	4	5	52353	38323	43520	40448	38136	-100	-100	-96.61016949	-95.76271186	-26.79884629	-16.87200351	-22.73986209	-27.1560369	0.224886128	0	0	0.009888263	0.013109253
Barycholos ternetzi	609878	112958	27015	42048	60269	Amphibia	Anura	Craugastoridae	Barycholos	Least Concern	NoThreatened	Large	9093	3438	1928	2140	2829	600785	109520	25087	39908	57440	-62.19069614	-78.79687672	-76.46541296	-68.88815572	-81.77051691	-95.82429655	-93.35735746	-90.43917541	1.490953928	3.043609129	7.136775865	5.089421613	4.693955433
Batrachoseps altasierrae	13883	8484	7027	6418	4438	Amphibia	Caudata	Plethodontidae	Batrachoseps	NA	NoThreatened	Small	4218	3351	2831	2645	2045	9665	5133	4196	3773	2393	-20.55476529	-32.88288288	-37.29255571	-51.51730678	-46.89084325	-56.58561821	-60.96223487	-75.24055872	30.38248217	39.49787836	40.28746264	41.21221564	46.07931501
Batrachoseps aridus	521	2	76	0	0	Amphibia	Caudata	Plethodontidae	Batrachoseps	NA	NoThreatened	Small	259	1	44	0	0	262	1	32	0	0	-99.61389961	-83.01158301	-100	-100	-99.61832061	-87.78625954	-100	-100	49.71209213	50	57.89473684	NA	NA
Batrachoseps attenuatus	84707	55337	52871	48474	46620	Amphibia	Caudata	Plethodontidae	Batrachoseps	Least Concern	NoThreatened	Large	3523	2948	2901	2794	2742	81184	52389	49970	45680	43878	-16.32131706	-17.65540732	-20.69259154	-22.1686063	-35.46881159	-38.44846275	-43.73275522	-45.95240441	4.159042346	5.327357826	5.48693991	5.763914676	5.881595882
Batrachoseps bramei	7264	2036	1562	1033	151	Amphibia	Caudata	Plethodontidae	Batrachoseps	NA	NoThreatened	Small	1007	575	503	388	127	6257	1461	1059	645	24	-42.89970209	-50.04965243	-61.46971202	-87.38828203	-76.65015183	-83.07495605	-89.69154547	-99.6164296	13.86288546	28.24165029	32.20230474	37.56050339	84.10596026
Batrachoseps campi	9023	1043	221	0	0	Amphibia	Caudata	Plethodontidae	Batrachoseps	Endangered	Threatened	Small	4472	437	151	0	0	4551	606	70	0	0	-90.22808587	-96.6234347	-100	-100	-86.68424522	-98.46187651	-100	-100	49.56222986	41.89837009	68.32579186	NA	NA
Batrachoseps diabolicus	15378	9584	7933	7460	5484	Amphibia	Caudata	Plethodontidae	Batrachoseps	Data Deficient	NoThreatened	Small	259	155	159	148	154	15119	9429	7774	7312	5330	-40.15444015	-38.61003861	-42.85714286	-40.54054054	-37.6347642	-48.58125537	-51.63701303	-64.74634566	1.684224216	1.617278798	2.004285894	1.983914209	2.80816922
Batrachoseps gabrieli	26145	16339	14621	14529	12762	Amphibia	Caudata	Plethodontidae	Batrachoseps	Data Deficient	NoThreatened	Small	5196	4218	4352	4195	3676	20949	12121	10269	10334	9086	-18.8221709	-16.24326405	-19.26481909	-29.25327175	-42.1404363	-50.98095374	-50.6706764	-56.62800134	19.87378084	25.81553339	29.76540592	28.87328791	28.80426265
Batrachoseps gavilanensis	27299	6293	1427	1121	180	Amphibia	Caudata	Plethodontidae	Batrachoseps	Least Concern	NoThreatened	Small	1839	996	732	679	144	25460	5297	695	442	36	-45.84013051	-60.19575856	-63.07775965	-92.16965742	-79.1948154	-97.27022781	-98.26394344	-99.85860173	6.736510495	15.82710949	51.29642607	60.57091882	80
Batrachoseps gregarius	56729	49706	50660	50234	44796	Amphibia	Caudata	Plethodontidae	Batrachoseps	Least Concern	NoThreatened	Large	3082	2338	2190	2084	1786	53647	47368	48470	48150	43010	-24.14016872	-28.9422453	-32.38157041	-42.05061648	-11.70428915	-9.65012023	-10.24661211	-19.82776297	5.432847397	4.703657506	4.322937229	4.148584624	3.986963122
Batrachoseps incognitus	1579	0	0	0	0	Amphibia	Caudata	Plethodontidae	Batrachoseps	Data Deficient	NoThreatened	Small	211	0	0	0	0	1368	0	0	0	0	-100	-100	-100	-100	-100	-100	-100	-100	13.3628879	NA	NA	NA	NA
Batrachoseps kawia	10328	6023	7169	6113	5040	Amphibia	Caudata	Plethodontidae	Batrachoseps	Data Deficient	NoThreatened	Small	2484	1881	2121	1885	1826	7844	4142	5048	4228	3214	-24.27536232	-14.61352657	-24.11433172	-26.48953301	-47.19530852	-35.64507904	-46.09892912	-59.02600714	24.05112316	31.23028391	29.58571628	30.83592344	36.23015873
Batrachoseps luciae	10261	1405	59	0	0	Amphibia	Caudata	Plethodontidae	Batrachoseps	Least Concern	NoThreatened	Small	1486	542	13	0	0	8775	863	46	0	0	-63.52624495	-99.12516824	-100	-100	-90.16524217	-99.47578348	-100	-100	14.4820193	38.57651246	22.03389831	NA	NA
Batrachoseps major	59719	53714	54670	51357	51573	Amphibia	Caudata	Plethodontidae	Batrachoseps	Least Concern	NoThreatened	Large	3008	2465	2716	2314	2079	56711	51249	51954	49043	49494	-18.0518617	-9.707446809	-23.07180851	-30.88430851	-9.631288463	-8.388143394	-13.52118637	-12.72592619	5.036922922	4.589120155	4.967989757	4.505714898	4.031179105
Batrachoseps minor	5772	811	0	0	0	Amphibia	Caudata	Plethodontidae	Batrachoseps	Data Deficient	NoThreatened	Small	660	198	0	0	0	5112	613	0	0	0	-70	-100	-100	-100	-88.0086072	-100	-100	-100	11.43451143	24.41430333	NA	NA	NA
Batrachoseps nigriventris	65715	47848	44416	40180	37495	Amphibia	Caudata	Plethodontidae	Batrachoseps	Least Concern	NoThreatened	Large	4213	3833	3679	3538	3369	61502	44015	40737	36642	34126	-9.019700926	-12.67505341	-16.02183717	-20.03323048	-28.43322168	-33.76312965	-40.42144971	-44.51237358	6.411017272	8.01078415	8.283051153	8.805375809	8.985198026
Batrachoseps pacificus	43407	39811	41499	39820	41854	Amphibia	Caudata	Plethodontidae	Batrachoseps	Least Concern	NoThreatened	Large	1665	1556	1515	1563	1628	41742	38255	39984	38257	40226	-6.546546547	-9.009009009	-6.126126126	-2.222222222	-8.353696517	-4.211585454	-8.348905179	-3.631833645	3.835786855	3.908467509	3.650690378	3.925163235	3.889711855
Batrachoseps regius	16360	12724	13572	13045	13296	Amphibia	Caudata	Plethodontidae	Batrachoseps	Vulnerable	Threatened	Small	2978	2198	2432	2340	2472	13382	10526	11140	10705	10824	-26.19207522	-18.33445265	-21.42377435	-16.99126931	-21.34210133	-16.75384845	-20.00448363	-19.11522941	18.20293399	17.274442	17.91924551	17.93790724	18.59205776
Batrachoseps relictus	57641	22004	18275	14701	10175	Amphibia	Caudata	Plethodontidae	Batrachoseps	Data Deficient	NoThreatened	Large	7929	5942	5265	4707	3631	49712	16062	13010	9994	6544	-25.05990667	-33.59818388	-40.63564132	-54.20607895	-67.68989379	-73.82925652	-79.89620212	-86.83617638	13.75583352	27.00418106	28.80984952	32.01823005	35.68550369
Batrachoseps robustus	9615	5338	4550	3966	1953	Amphibia	Caudata	Plethodontidae	Batrachoseps	Near Threatened	Threatened	Small	4790	3318	2999	2629	1542	4825	2020	1551	1337	411	-30.73068894	-37.39039666	-45.11482255	-67.80793319	-58.13471503	-67.85492228	-72.29015544	-91.48186528	49.81799272	62.15811165	65.91208791	66.28845184	78.95545315
Batrachoseps simatus	14059	12051	12511	13170	10122	Amphibia	Caudata	Plethodontidae	Batrachoseps	Vulnerable	Threatened	Small	812	627	510	588	361	13247	11424	12001	12582	9761	-22.78325123	-37.19211823	-27.5862069	-55.54187192	-13.7616064	-9.405903223	-5.020004529	-26.31539216	5.77565972	5.202887727	4.076412757	4.464692483	3.566488836
Batrachoseps stebbinsi	9697	6026	4395	4233	1518	Amphibia	Caudata	Plethodontidae	Batrachoseps	Vulnerable	Threatened	Small	1002	834	538	597	197	8695	5192	3857	3636	1321	-16.76646707	-46.30738523	-40.41916168	-80.33932136	-40.28752156	-55.64117309	-58.18286371	-84.80736055	10.33309271	13.84002655	12.24118316	14.10347271	12.97760211
Batrachoseps wrighti	52034	50305	48834	46106	45581	Amphibia	Caudata	Plethodontidae	Batrachoseps	Vulnerable	Threatened	Large	4495	4465	4392	4251	4309	47539	45840	44442	41855	41272	-0.667408231	-2.291434928	-5.428253615	-4.137931034	-3.573907739	-6.514651129	-11.95649887	-13.18286039	8.638582465	8.875857271	8.993733874	9.220058127	9.453500362
Batrachuperus daochengensis	53305	27861	49954	32305	28186	Amphibia	Caudata	Hynobiidae	Batrachuperus	NA	NoThreatened	Large	4138	1628	3891	2746	1714	49167	26233	46063	29559	26472	-60.65732238	-5.969067182	-33.63943934	-58.57902368	-46.64510749	-6.313177538	-39.88040759	-46.15900909	7.762874027	5.843293493	7.789166033	8.500232162	6.081033137
Batrachuperus karlschmidti	155830	136767	122647	125019	109152	Amphibia	Caudata	Hynobiidae	Batrachuperus	Vulnerable	Threatened	Large	27659	24028	22377	22435	19768	128171	112739	100270	102584	89384	-13.12773419	-19.09685817	-18.8871615	-28.52959254	-12.04016509	-21.76857479	-19.9631742	-30.26191572	17.74947058	17.56856552	18.24504472	17.94527232	18.11052477
Batrachuperus londongensis	21927	21633	19954	19959	18566	Amphibia	Caudata	Hynobiidae	Batrachuperus	Endangered	Threatened	Small	1698	1659	1512	1525	1509	20229	19974	18442	18434	17057	-2.296819788	-10.9540636	-10.18845701	-11.13074205	-1.260566513	-8.83385239	-8.873399575	-15.68045875	7.743877411	7.668839273	7.577428085	7.64066336	8.127760422
Batrachuperus longdongensis	175167	165573	137933	155450	137165	Amphibia	Caudata	Hynobiidae	Batrachuperus	NA	NoThreatened	Large	9060	8790	6913	7619	6780	166107	156783	131020	147831	130385	-2.98013245	-23.69757174	-15.90507726	-25.16556291	-5.613249291	-21.12313148	-11.00254655	-21.50541518	5.172207094	5.308836586	5.011853581	4.901254423	4.942951919
Batrachuperus pinchonii	687779	496214	392083	431569	363551	Amphibia	Caudata	Hynobiidae	Batrachuperus	Vulnerable	Threatened	Large	90494	80370	71657	74576	67171	597285	415844	320426	356993	296380	-11.18748204	-20.81574469	-17.59011647	-25.77297942	-30.37762542	-46.3529136	-40.23071063	-50.37879739	13.15742411	16.19664097	18.27597728	17.28020317	18.47636233
Batrachuperus taibaiensis	135673	69647	61418	52212	39856	Amphibia	Caudata	Hynobiidae	Batrachuperus	NA	NoThreatened	Large	10110	5149	4450	4107	3061	125563	64498	56968	48105	36795	-49.0702275	-55.98417409	-59.3768546	-69.72304649	-48.63295716	-54.62994672	-61.68855475	-70.69598528	7.451740582	7.392996109	7.245432935	7.866007814	7.680148535
Batrachuperus tibetanus	651285	507767	469570	490347	467086	Amphibia	Caudata	Hynobiidae	Batrachuperus	Vulnerable	Threatened	Large	106408	97532	91131	93141	89608	544877	410235	378439	397206	377478	-8.341478084	-14.35700323	-12.46804752	-15.78828659	-24.710531	-30.54597643	-27.10171286	-30.72234651	16.33816225	19.20802258	19.40733011	18.99491585	19.18447566
Batrachuperus yenyuanensis	138033	135542	134123	133976	130709	Amphibia	Caudata	Hynobiidae	Batrachuperus	Endangered	Threatened	Large	16990	16699	16173	16124	15355	121043	118843	117950	117852	115354	-1.712772219	-4.808711006	-5.097115951	-9.623307828	-1.817535917	-2.555290269	-2.636253232	-4.699982651	12.30865083	12.32016644	12.05833451	12.03499134	11.74746957
Batrachyla antartandica	134346	110446	93757	103642	92173	Amphibia	Anura	Batrachylidae	Batrachyla	Least Concern	NoThreatened	Large	44142	42480	39844	41701	39597	90204	67966	53913	61941	52576	-3.765121653	-9.736758643	-5.529880839	-10.29631643	-24.65300874	-40.23214048	-31.33231342	-41.71433639	32.85695145	38.46223494	42.49709355	40.23561876	42.95943498
Batrachyla leptopus	102555	89480	88409	82692	72734	Amphibia	Anura	Batrachylidae	Batrachyla	Least Concern	NoThreatened	Large	20117	18522	18360	18004	16854	82438	70958	70049	64688	55880	-7.928617587	-8.733906646	-10.50355421	-16.22011234	-13.92561683	-15.02826366	-21.53133264	-32.21572576	19.6158159	20.69959768	20.76711647	21.77236008	23.17210658
Batrachyla taeniata	161331	146021	132075	142942	122921	Amphibia	Anura	Batrachylidae	Batrachyla	Least Concern	NoThreatened	Large	23206	22390	21261	21974	19557	138125	123631	110814	120968	103364	-3.516331983	-8.381453072	-5.308971818	-15.72438163	-10.49339367	-19.77266968	-12.42135747	-25.16633484	14.38409233	15.33341095	16.09767178	15.37266863	15.91021876
Batrachylodes trossulus	861	61	3	6	24	Amphibia	Anura	Ceratobatrachidae	Cornufer	NA	NoThreatened	Small	3	0	0	0	0	858	61	3	6	24	-100	-100	-100	-100	-92.89044289	-99.65034965	-99.3006993	-97.2027972	0.348432056	0	0	0	0
Batrachylodes vertebralis	5967	2827	2618	2546	1848	Amphibia	Anura	Ceratobatrachidae	Cornufer	NA	NoThreatened	Small	2	0	0	0	0	5965	2827	2618	2546	1848	-100	-100	-100	-100	-52.60687343	-56.11064543	-57.3176865	-69.01927913	0.033517681	0	0	0	0
Beddomixalus bijui	1812	1288	919	1094	392	Amphibia	Anura	Rhacophoridae	Beddomixalus	NA	NoThreatened	Small	408	307	253	283	140	1404	981	666	811	252	-24.75490196	-37.99019608	-30.6372549	-65.68627451	-30.12820513	-52.56410256	-42.23646724	-82.05128205	22.51655629	23.83540373	27.52992383	25.86837294	35.71428571
Blommersia blommersae	33016	7239	4459	11851	10193	Amphibia	Anura	Mantellidae	Blommersia	Least Concern	NoThreatened	Small	5844	1831	854	968	744	27172	5408	3605	10883	9449	-68.66872005	-85.38672142	-83.43600274	-87.26899384	-80.09715884	-86.73266598	-59.94774032	-65.22523186	17.70050884	25.29354883	19.1522763	8.168087081	7.299126852
Blommersia domerguei	53170	42897	38945	45410	45793	Amphibia	Anura	Mantellidae	Blommersia	Least Concern	NoThreatened	Large	5800	4724	4047	4366	4831	47370	38173	34898	41044	40962	-18.55172414	-30.22413793	-24.72413793	-16.70689655	-19.41524171	-26.32890015	-13.35444374	-13.52754908	10.908407	11.01242511	10.39157787	9.61462233	10.54964733
Blommersia galani	144	0	0	0	0	Amphibia	Anura	Mantellidae	Blommersia	Least Concern	NoThreatened	Small	0	0	0	0	0	144	0	0	0	0	NA	NA	NA	NA	-100	-100	-100	-100	0	NA	NA	NA	NA
Blommersia grandisonae	55946	18404	10251	12862	10937	Amphibia	Anura	Mantellidae	Blommersia	Least Concern	NoThreatened	Large	9895	3889	2260	2409	1289	46051	14515	7991	10453	9648	-60.69732188	-77.16018191	-75.65437089	-86.9732188	-68.4805976	-82.64749951	-77.30125296	-79.04931489	17.68669789	21.13127581	22.0466296	18.72959104	11.78568163
Blommersia sarotra	1999	2	0	6	0	Amphibia	Anura	Mantellidae	Blommersia	Least Concern	NoThreatened	Small	341	1	0	0	0	1658	1	0	6	0	-99.70674487	-100	-100	-100	-99.93968637	-100	-99.63811821	-100	17.05852926	50	NA	0	NA
Blommersia transmarina	433	200	100	21	0	Amphibia	Anura	Mantellidae	Blommersia	Near Threatened	Threatened	Small	76	66	65	10	0	357	134	35	11	0	-13.15789474	-14.47368421	-86.84210526	-100	-62.46498599	-90.19607843	-96.91876751	-100	17.55196305	33	65	47.61904762	NA
Blommersia wittei	50657	46706	46823	47042	46501	Amphibia	Anura	Mantellidae	Blommersia	Least Concern	NoThreatened	Large	4161	3699	3663	3668	3415	46496	43007	43160	43374	43086	-11.10310022	-11.96827686	-11.84811343	-17.9283826	-7.503871301	-7.174810736	-6.714556091	-7.333964212	8.214067158	7.919753351	7.823078402	7.79728753	7.343928088
Blythophryne beryet	257	0	0	0	0	Amphibia	Anura	Bufonidae	Blythophryne	NA	NoThreatened	Small	26	0	0	0	0	231	0	0	0	0	-100	-100	-100	-100	-100	-100	-100	-100	10.11673152	NA	NA	NA	NA
Boana albomarginata	381123	315748	252257	251127	226115	Amphibia	Anura	Hylidae	Boana	Least Concern	NoThreatened	Large	18321	17247	15672	15587	15204	362802	298501	236585	235540	210911	-5.86212543	-14.45881775	-14.92276622	-17.01326347	-17.72344144	-34.78949951	-35.0775354	-41.86608674	4.807109516	5.462267378	6.212711639	6.206819657	6.724012118
Boana albopunctata	779569	359640	233592	273550	172414	Amphibia	Anura	Hylidae	Boana	Least Concern	NoThreatened	Large	20559	13384	10672	11409	8875	759010	346256	222920	262141	163539	-34.89955737	-48.09086045	-44.50605574	-56.83155796	-54.3805747	-70.63016298	-65.46277388	-78.45364356	2.637226467	3.721499277	4.568649611	4.170718333	5.147493823
Boana alfaroi	20417	807	350	175	122	Amphibia	Anura	Hylidae	Boana	NA	NoThreatened	Small	2819	108	31	2	3	17598	699	319	173	119	-96.1688542	-98.90031926	-99.92905286	-99.89357928	-96.02795772	-98.18729401	-99.01693374	-99.32378679	13.80712152	13.38289963	8.857142857	1.142857143	2.459016393
Boana almendarizae	36852	22376	20679	18809	18449	Amphibia	Anura	Hylidae	Boana	NA	NoThreatened	Large	1495	789	782	706	770	35357	21587	19897	18103	17679	-47.22408027	-47.69230769	-52.77591973	-48.49498328	-38.9456119	-43.72542919	-48.79938909	-49.99858585	4.056767611	3.526099392	3.781614198	3.75352225	4.173667949
Boana atlantica	17077	15647	9190	6617	12693	Amphibia	Anura	Hylidae	Boana	Least Concern	NoThreatened	Small	677	655	424	246	577	16400	14992	8766	6371	12116	-3.249630724	-37.37075332	-63.66322009	-14.77104874	-8.585365854	-46.54878049	-61.15243902	-26.12195122	3.964396557	4.186105963	4.613710555	3.717696841	4.545812653
Boana bischoffi	179170	134732	127501	128042	89789	Amphibia	Anura	Hylidae	Boana	Least Concern	NoThreatened	Large	12959	10650	9506	9022	6839	166211	124082	117995	119020	82950	-17.81773285	-26.6455745	-30.38043059	-47.22586619	-25.34669787	-29.00891036	-28.39222434	-50.09355578	7.232795669	7.904580946	7.455627799	7.04612549	7.616745927
Boana boans	1326772	694730	708669	816075	741789	Amphibia	Anura	Hylidae	Boana	Least Concern	NoThreatened	Large	217138	103609	106069	135425	113840	1109634	591121	602600	680650	627949	-52.28426162	-51.15134154	-37.63182861	-47.57251149	-46.72829059	-45.69380534	-38.65995454	-43.4093584	16.36588653	14.91356354	14.96735429	16.59467573	15.34668214
Boana caiapo	2431	453	2	389	318	Amphibia	Anura	Hylidae	Boana	NA	NoThreatened	Small	384	0	0	0	0	2047	453	2	389	318	-100	-100	-100	-100	-77.87005374	-99.90229604	-80.99658036	-84.46507084	15.79596874	0	0	0	0
Boana caingua	26054	6918	6187	4495	3348	Amphibia	Anura	Hylidae	Boana	Least Concern	NoThreatened	Small	4450	2804	2516	2173	1403	21604	4114	3671	2322	1945	-36.98876404	-43.46067416	-51.16853933	-68.47191011	-80.95723014	-83.00777634	-89.25199037	-90.99703759	17.07991095	40.53194565	40.6659124	48.34260289	41.90561529
Boana calcarata	1081889	593308	514522	471386	619699	Amphibia	Anura	Hylidae	Boana	Least Concern	NoThreatened	Large	136899	80122	71400	77486	76308	944990	513186	443122	393900	543391	-41.47364115	-47.84476147	-43.39914828	-44.25963667	-45.69402851	-53.10828686	-58.31701923	-42.49769839	12.65370107	13.50428445	13.87695764	16.43790864	12.31372005
Boana cinerascens	737193	171897	118265	116310	93134	Amphibia	Anura	Hylidae	Boana	Least Concern	NoThreatened	Large	103243	26499	22130	26951	17137	633950	145398	96135	89359	75997	-74.33336885	-78.56513275	-73.89556677	-83.40129597	-77.06475274	-84.83555485	-85.90440887	-88.01214607	14.00488068	15.4156268	18.7122141	23.17169633	18.40036936
Boana cordobae	25211	6564	5301	3937	3138	Amphibia	Anura	Hylidae	Boana	Least Concern	NoThreatened	Small	354	267	262	248	239	24857	6297	5039	3689	2899	-24.57627119	-25.98870056	-29.94350282	-32.48587571	-74.66709579	-79.72804441	-85.15911011	-88.33728929	1.404148983	4.067641682	4.942463686	6.299212598	7.616316125
Boana crepitans	1388431	779771	587369	547374	501148	Amphibia	Anura	Hylidae	Boana	Least Concern	NoThreatened	Large	101531	51713	39510	41194	33702	1286900	728058	547859	506180	467446	-49.06678748	-61.08577676	-59.42717003	-66.80619712	-43.42544098	-57.42800528	-60.66671847	-63.67658715	7.312642832	6.631818829	6.726606273	7.525750218	6.724959493
Boana curupi	81624	53951	53839	48133	43542	Amphibia	Anura	Hylidae	Boana	Least Concern	NoThreatened	Large	3898	3253	3595	2099	2467	77726	50698	50244	46034	41075	-16.54694715	-7.773217034	-46.15187276	-36.71113391	-34.77343489	-35.35753802	-40.77400098	-47.15410545	4.775556209	6.029545328	6.677315701	4.360833524	5.665793946
Boana exastis	9	0	0	0	0	Amphibia	Anura	Hylidae	Boana	Data Deficient	NoThreatened	Small	5	0	0	0	0	4	0	0	0	0	-100	-100	-100	-100	-100	-100	-100	-100	55.55555556	NA	NA	NA	NA
Boana faber	989069	758087	649691	634824	482550	Amphibia	Anura	Hylidae	Boana	Least Concern	NoThreatened	Large	31784	27823	25044	25014	22511	957285	730264	624647	609810	460039	-12.46224515	-21.20563806	-21.30002517	-29.17505663	-23.71509007	-34.74806353	-36.29796769	-51.94336065	3.213527064	3.67015923	3.854755568	3.940304714	4.665008807
Boana fasciata	315280	70074	37857	77440	43189	Amphibia	Anura	Hylidae	Boana	Least Concern	NoThreatened	Large	36692	11191	4392	11969	6114	278588	58883	33465	65471	37075	-69.50016352	-88.0300883	-67.37981031	-83.33696719	-78.86377016	-87.98763766	-76.49898775	-86.69181731	11.63790916	15.97026001	11.60155321	15.45583678	14.15638241
Boana geographica	1160674	652673	756977	718660	932542	Amphibia	Anura	Hylidae	Boana	Least Concern	NoThreatened	Large	148060	69016	84398	83223	99267	1012614	583657	672579	635437	833275	-53.38646495	-42.99743347	-43.79103066	-32.95488316	-42.36135388	-33.57992285	-37.24785555	-17.71049976	12.75638121	10.57436113	11.149348	11.58030223	10.64477525
Boana heilprini	246	0	0	0	0	Amphibia	Anura	Hylidae	Boana	Vulnerable	Threatened	Small	96	0	0	0	0	150	0	0	0	0	-100	-100	-100	-100	-100	-100	-100	-100	39.02439024	NA	NA	NA	NA
Boana icamiaba	55263	45946	53065	47880	55259	Amphibia	Anura	Hylidae	Boana	NA	NoThreatened	Large	1851	1851	1851	1851	1851	53412	44095	51214	46029	53408	0	0	0	0	-17.44364562	-4.115180109	-13.82273646	-0.007488954	3.349438141	4.028642319	3.48817488	3.865914787	3.349680595
Boana joaquini	9458	2153	1372	985	450	Amphibia	Anura	Hylidae	Boana	Least Concern	NoThreatened	Small	1032	415	336	279	176	8426	1738	1036	706	274	-59.78682171	-67.44186047	-72.96511628	-82.94573643	-79.37336815	-87.70472347	-91.62117256	-96.74816046	10.91139776	19.27542963	24.48979592	28.3248731	39.11111111
Boana lanciformis	750372	269971	254768	278590	231054	Amphibia	Anura	Hylidae	Boana	Least Concern	NoThreatened	Large	111680	52524	51419	56956	43721	638692	217447	203349	221634	187333	-52.96919771	-53.95863181	-49.00071633	-60.85154011	-65.9543254	-68.16164912	-65.29876685	-70.66927408	14.88328456	19.45542299	20.182676	20.44438063	18.9224164
Boana leptolineata	49525	20713	12957	9456	5738	Amphibia	Anura	Hylidae	Boana	Least Concern	NoThreatened	Large	2431	1343	1085	812	644	47094	19370	11872	8644	5094	-44.75524476	-55.36816125	-66.59810777	-73.5088441	-58.86949505	-74.79084384	-81.6452202	-89.18333546	4.908632004	6.483850722	8.373851972	8.58714044	11.2234228
Boana lundii	559039	171917	70305	126534	80131	Amphibia	Anura	Hylidae	Boana	Least Concern	NoThreatened	Large	14826	5752	2621	4946	3386	544213	166165	67684	121588	76745	-61.20329151	-82.32159719	-66.63968704	-77.16174288	-69.46691828	-87.56295789	-77.65801258	-85.8979848	2.652051109	3.34580059	3.728042102	3.908830828	4.225580612
Boana maculateralis	509085	350150	336219	305769	329354	Amphibia	Anura	Hylidae	Boana	NA	NoThreatened	Large	63751	40849	35735	34683	30014	445334	309301	300484	271086	299340	-35.92414237	-43.94597732	-45.59614751	-52.9199542	-30.54628661	-32.52614891	-39.12748634	-32.78303476	12.52266321	11.66614308	10.62848917	11.34287649	9.112990885
Boana marginata	62134	33187	24976	20728	21061	Amphibia	Anura	Hylidae	Boana	Least Concern	NoThreatened	Large	4387	3329	2976	2300	2010	57747	29858	22000	18428	19051	-24.11670846	-32.16320948	-47.57237292	-54.18281286	-48.29514953	-61.90278283	-68.08838554	-67.00954162	7.060546561	10.03103625	11.91543882	11.09610189	9.543706377
Boana microderma	18050	11731	3488	5189	8382	Amphibia	Anura	Hylidae	Boana	Least Concern	NoThreatened	Small	507	177	191	156	54	17543	11554	3297	5033	8328	-65.0887574	-62.32741617	-69.23076923	-89.34911243	-34.13897281	-81.2061791	-71.31049421	-52.52807388	2.808864266	1.508822777	5.475917431	3.006359607	0.644237652
Boana multifasciata	288171	68866	100136	96125	200349	Amphibia	Anura	Hylidae	Boana	Least Concern	NoThreatened	Large	64538	12849	15333	14494	48285	223633	56017	84803	81631	152064	-80.09079922	-76.24190399	-77.54191329	-25.18361276	-74.95137122	-62.079389	-63.49778432	-32.00287972	22.39573031	18.65797346	15.31217544	15.07828349	24.10044472
Boana nympha	164487	47209	33869	26995	26023	Amphibia	Anura	Hylidae	Boana	Least Concern	NoThreatened	Large	15294	4120	1860	2238	1077	149193	43089	32009	24757	24946	-73.06133124	-87.83836799	-85.36681051	-92.95802275	-71.11861817	-78.54524006	-83.40605792	-83.27937638	9.297999234	8.727149484	5.491747616	8.290424153	4.138646582
Boana pardalis	142242	134572	126117	123503	123105	Amphibia	Anura	Hylidae	Boana	Least Concern	NoThreatened	Large	12453	10969	10505	10370	10568	129789	123603	115612	113133	112537	-11.9168072	-15.64281699	-16.72689312	-15.1369148	-4.766197444	-10.92311367	-12.83313686	-13.29234373	8.754798161	8.15102696	8.329566989	8.396557169	8.584541651
Boana pellucens	83243	41766	40866	36204	32886	Amphibia	Anura	Hylidae	Boana	Least Concern	NoThreatened	Large	1534	942	750	491	355	81709	40824	40116	35713	32531	-38.59191656	-51.10821382	-67.99217731	-76.85788787	-50.03732759	-50.9038172	-56.29245248	-60.18676033	1.842797593	2.255423071	1.835266481	1.356203734	1.079486712
Boana picturata	41733	24801	23100	20331	17949	Amphibia	Anura	Hylidae	Boana	Least Concern	NoThreatened	Large	561	299	292	234	33	41172	24502	22808	20097	17916	-46.70231729	-47.95008913	-58.28877005	-94.11764706	-40.48868163	-44.60312834	-51.18770038	-56.4849898	1.344259938	1.205596549	1.264069264	1.150951749	0.183854254
Boana platanera	484736	384121	383776	371331	376784	Amphibia	Anura	Hylidae	Boana	NA	NoThreatened	Large	37028	25902	24671	24188	23405	447708	358219	359105	347143	353379	-30.0475316	-33.37204278	-34.67646106	-36.79107702	-19.98825127	-19.79035443	-22.46218517	-21.06931303	7.638797201	6.743187693	6.428489536	6.513864988	6.211781817
Boana polytaenia	199524	95394	67791	74931	35640	Amphibia	Anura	Hylidae	Boana	Least Concern	NoThreatened	Large	12273	8277	5857	5755	4256	187251	87117	61934	69176	31384	-32.55927646	-52.2773568	-53.10844944	-65.3222521	-53.47581588	-66.92460921	-63.05707313	-83.23960887	6.151139713	8.67664633	8.639789943	7.680399301	11.94163861
Boana prasina	279773	121488	95785	85135	49909	Amphibia	Anura	Hylidae	Boana	Least Concern	NoThreatened	Large	17728	12114	10616	9617	7844	262045	109374	85169	75518	42065	-31.66741877	-40.11732852	-45.75248195	-55.75361011	-58.26136732	-67.49833044	-71.18128566	-83.94741361	6.336565716	9.971355196	11.08315498	11.29617666	15.71660422
Boana pugnax	209613	166019	175789	161885	179532	Amphibia	Anura	Hylidae	Boana	Least Concern	NoThreatened	Large	12227	5326	7102	7146	9993	197386	160693	168687	154739	169539	-56.4406641	-41.91543306	-41.55557373	-18.2710395	-18.5894643	-14.53953168	-21.60588897	-14.10789012	5.833130579	3.208066547	4.040070767	4.41424468	5.566138627
Boana pulchella	794977	583424	457488	507721	326420	Amphibia	Anura	Hylidae	Boana	Least Concern	NoThreatened	Large	4231	3477	2876	2857	1944	790746	579947	454612	504864	324476	-17.82084614	-32.02552588	-32.47459229	-54.05341527	-26.65824424	-42.50846669	-36.15345509	-58.96583732	0.532216655	0.595964513	0.628650369	0.562710623	0.595551743
Boana punctata	2414400	1645018	1651419	1614503	1690109	Amphibia	Anura	Hylidae	Boana	Least Concern	NoThreatened	Large	214881	139455	141371	152564	142713	2199519	1505563	1510048	1461939	1547396	-35.10128862	-34.20963231	-29.00070271	-33.58510059	-31.5503526	-31.34644438	-33.53369532	-29.64843677	8.899975149	8.477414837	8.560577297	9.449595324	8.444011599
Boana raniceps	2274895	2059757	1980840	1942295	2055181	Amphibia	Anura	Hylidae	Boana	Least Concern	NoThreatened	Large	63575	57490	54856	55245	53185	2211320	2002267	1925984	1887050	2001996	-9.571372395	-13.71451042	-13.10263468	-16.34290208	-9.453765172	-12.9034242	-14.66409204	-9.466020296	2.794634478	2.791105941	2.769330183	2.844315616	2.587849927
Boana riojana	265493	191499	157775	162276	120563	Amphibia	Anura	Hylidae	Boana	Least Concern	NoThreatened	Large	4500	3286	2625	2858	1916	260993	188213	155150	159418	118647	-26.97777778	-41.66666667	-36.48888889	-57.42222222	-27.88580537	-40.55396122	-38.91866832	-54.54016008	1.694959942	1.715935853	1.663761686	1.761196973	1.58921062
Boana rosenbergi	192893	147200	152147	148658	144132	Amphibia	Anura	Hylidae	Boana	Least Concern	NoThreatened	Large	9780	8135	8961	7763	7502	183113	139065	143186	140895	136630	-16.8200409	-8.374233129	-20.62372188	-23.29243354	-24.05509166	-21.80456876	-23.05570877	-25.38487164	5.070168435	5.526494565	5.889698778	5.222053304	5.204951017
Boana rufitela	98079	87685	87682	92984	84946	Amphibia	Anura	Hylidae	Boana	Least Concern	NoThreatened	Large	6253	5886	5919	5994	5495	91826	81799	81763	86990	79451	-5.869182792	-5.341436111	-4.142011834	-12.12218135	-10.91956526	-10.95876985	-5.26648226	-13.47657526	6.375472833	6.712664652	6.750530325	6.446270326	6.468815483
Boana semiguttata	21775	7715	4349	3644	1462	Amphibia	Anura	Hylidae	Boana	Least Concern	NoThreatened	Small	782	381	349	293	203	20993	7334	4000	3351	1259	-51.27877238	-55.37084399	-62.53196931	-74.04092072	-65.06454532	-80.94602963	-84.03753632	-94.00276283	3.591274397	4.938431627	8.024833295	8.040614709	13.88508892
Boana semilineata	412568	390665	357436	362164	335635	Amphibia	Anura	Hylidae	Boana	Least Concern	NoThreatened	Large	21470	20243	18244	18467	17356	391098	370422	339192	343697	318279	-5.714951095	-15.02561714	-13.98695855	-19.16162087	-5.286654496	-13.27186536	-12.11998016	-18.61911848	5.203990615	5.181677396	5.10413053	5.099071139	5.171093599
Boana steinbachi	34199	33072	33764	6069	5804	Amphibia	Anura	Hylidae	Boana	NA	NoThreatened	Small	621	462	619	0	0	33578	32610	33145	6069	5804	-25.60386473	-0.322061192	-100	-100	-2.882839955	-1.289534814	-81.92566561	-82.71487283	1.815842568	1.396952104	1.833313588	0	0
Boana stellae	9654	6850	3445	140	0	Amphibia	Anura	Hylidae	Boana	Least Concern	NoThreatened	Small	2	2	2	0	0	9652	6848	3443	140	0	0	0	-100	-100	-29.05097389	-64.32863655	-98.54952341	-100	0.020716801	0.02919708	0.058055152	0	NA
Boana tetete	162	0	0	0	0	Amphibia	Anura	Hylidae	Boana	Vulnerable	Threatened	Small	0	0	0	0	0	162	0	0	0	0	NA	NA	NA	NA	-100	-100	-100	-100	0	NA	NA	NA	NA
Boana wavrini	226530	226530	226530	226530	226530	Amphibia	Anura	Hylidae	Boana	Least Concern	NoThreatened	Large	25716	25716	25716	25716	25716	200814	200814	200814	200814	200814	0	0	0	0	0	0	0	0	11.35213879	11.35213879	11.35213879	11.35213879	11.35213879
Boana xerophylla	1009413	506384	475839	511604	448630	Amphibia	Anura	Hylidae	Boana	NA	NoThreatened	Large	142130	58631	60404	67661	44765	867283	447753	415435	443943	403865	-58.74832899	-57.50087948	-52.3949905	-68.50418631	-48.37290711	-52.09925711	-48.81221009	-53.43330839	14.08046062	11.5783674	12.6942096	13.22526798	9.978155719
Boehmantis microtympanum	2383	1396	1083	1045	594	Amphibia	Anura	Mantellidae	Boehmantis	Vulnerable	Threatened	Small	487	432	380	382	294	1896	964	703	663	300	-11.2936345	-21.97125257	-21.56057495	-39.63039014	-49.15611814	-62.92194093	-65.03164557	-84.17721519	20.43642467	30.94555874	35.0877193	36.55502392	49.49494949
Bokermannohyla ahenea	703	0	0	0	0	Amphibia	Anura	Hylidae	Bokermannohyla	Data Deficient	NoThreatened	Small	104	0	0	0	0	599	0	0	0	0	-100	-100	-100	-100	-100	-100	-100	-100	14.79374111	NA	NA	NA	NA
Bokermannohyla alvarengai	113443	58273	46245	26108	21136	Amphibia	Anura	Hylidae	Bokermannohyla	Least Concern	NoThreatened	Large	7731	5688	5066	3038	2100	105712	52585	41179	23070	19036	-26.42607683	-34.47160781	-60.70366059	-72.83663174	-50.25635689	-61.04604964	-78.17655517	-81.99258362	6.814876193	9.760952757	10.95469781	11.63628007	9.935654807
Bokermannohyla astartea	6326	3559	3217	2955	1813	Amphibia	Anura	Hylidae	Bokermannohyla	Least Concern	NoThreatened	Small	2185	1490	1402	1362	972	4141	2069	1815	1593	841	-31.80778032	-35.83524027	-37.66590389	-55.51487414	-50.03622313	-56.17000724	-61.53103115	-79.69089592	34.53999368	41.86569261	43.58097606	46.09137056	53.61279647
Bokermannohyla capra	6959	5126	819	202	664	Amphibia	Anura	Hylidae	Bokermannohyla	NA	NoThreatened	Small	362	238	0	0	0	6597	4888	819	202	664	-34.25414365	-100	-100	-100	-25.90571472	-87.58526603	-96.93800212	-89.93481886	5.201896824	4.642996488	0	0	0
Bokermannohyla caramaschii	12399	5236	2921	1039	2437	Amphibia	Anura	Hylidae	Bokermannohyla	Least Concern	NoThreatened	Small	970	399	448	31	132	11429	4837	2473	1008	2305	-58.86597938	-53.81443299	-96.80412371	-86.39175258	-57.67783708	-78.36206142	-91.18033074	-79.8320063	7.823211549	7.620320856	15.33721328	2.983638114	5.416495691
Bokermannohyla carvalhoi	41033	30485	28660	24082	17615	Amphibia	Anura	Hylidae	Bokermannohyla	Least Concern	NoThreatened	Large	9889	7220	7033	5618	4510	31144	23265	21627	18464	13105	-26.98958439	-28.88057438	-43.18940237	-54.39377086	-25.29861289	-30.55805292	-40.71410223	-57.92126894	24.10011454	23.68377891	24.53942777	23.32862719	25.60317911
Bokermannohyla circumdata	280747	224006	193903	233234	187700	Amphibia	Anura	Hylidae	Bokermannohyla	Least Concern	NoThreatened	Large	20853	19277	17377	19169	16948	259894	204729	176526	214065	170752	-7.557665564	-16.6690644	-8.075576656	-18.72632235	-21.22596135	-32.07769321	-17.6337276	-34.2993682	7.427684	8.605573065	8.961697344	8.218784568	9.029302078
Bokermannohyla flavopicta	2478	29	3	5	0	Amphibia	Anura	Hylidae	Bokermannohyla	NA	NoThreatened	Small	816	2	0	1	0	1662	27	3	4	0	-99.75490196	-100	-99.87745098	-100	-98.37545126	-99.81949458	-99.75932611	-100	32.92978208	6.896551724	0	20	NA
Bokermannohyla hylax	86788	82772	78258	83000	73487	Amphibia	Anura	Hylidae	Bokermannohyla	Least Concern	NoThreatened	Large	13186	13067	12679	13013	12191	73602	69705	65579	69987	61296	-0.902472319	-3.844987108	-1.311997573	-7.545881996	-5.294693079	-10.90051901	-4.911551317	-16.71965436	15.1933447	15.78673948	16.2015385	15.67831325	16.58932872
Bokermannohyla ibitipoca	33835	13665	9662	9769	5087	Amphibia	Anura	Hylidae	Bokermannohyla	Data Deficient	NoThreatened	Small	4567	2410	2071	1984	1184	29268	11255	7591	7785	3903	-47.23012919	-54.65294504	-56.55791548	-74.07488504	-61.54503212	-74.06382397	-73.40098401	-86.66461665	13.49785725	17.63629711	21.43448561	20.30914116	23.27501474
Bokermannohyla izecksohni	1140	604	410	422	60	Amphibia	Anura	Hylidae	Bokermannohyla	Critically Endangered	Threatened	Small	475	233	126	120	28	665	371	284	302	32	-50.94736842	-73.47368421	-74.73684211	-94.10526316	-44.21052632	-57.29323308	-54.58646617	-95.18796992	41.66666667	38.57615894	30.73170732	28.43601896	46.66666667
Bokermannohyla luctuosa	56487	27784	18354	19702	7986	Amphibia	Anura	Hylidae	Bokermannohyla	Least Concern	NoThreatened	Large	6086	3493	2886	3545	2143	50401	24291	15468	16157	5843	-42.60598094	-52.57969109	-41.75156096	-64.78803812	-51.80452769	-69.31013274	-67.94309637	-88.40697605	10.77416043	12.57198388	15.72409284	17.99309715	26.83446031
Bokermannohyla martinsi	226	0	0	0	0	Amphibia	Anura	Hylidae	Bokermannohyla	Least Concern	NoThreatened	Small	77	0	0	0	0	149	0	0	0	0	-100	-100	-100	-100	-100	-100	-100	-100	34.07079646	NA	NA	NA	NA
Bokermannohyla nanuzae	51666	24688	16150	2916	2349	Amphibia	Anura	Hylidae	Bokermannohyla	Least Concern	NoThreatened	Large	2538	1746	1018	334	283	49128	22942	15132	2582	2066	-31.20567376	-59.88967691	-86.84003152	-88.84948779	-53.30157955	-69.19882755	-94.74434131	-95.79465885	4.912321449	7.072261828	6.303405573	11.45404664	12.04767986
Bokermannohyla oxente	1829	0	0	0	0	Amphibia	Anura	Hylidae	Bokermannohyla	Least Concern	NoThreatened	Small	294	0	0	0	0	1535	0	0	0	0	-100	-100	-100	-100	-100	-100	-100	-100	16.07435757	NA	NA	NA	NA
Bokermannohyla pseudopseudis	12029	2153	146	0	0	Amphibia	Anura	Hylidae	Bokermannohyla	Least Concern	NoThreatened	Small	1569	718	130	0	0	10460	1435	16	0	0	-54.23836839	-91.71446781	-100	-100	-86.28107075	-99.84703633	-100	-100	13.04347826	33.34881561	89.04109589	NA	NA
Bokermannohyla sapiranga	58778	422	98	116	10	Amphibia	Anura	Hylidae	Bokermannohyla	NA	NoThreatened	Large	3515	127	17	29	1	55263	295	81	87	9	-96.38691323	-99.51635846	-99.17496444	-99.9715505	-99.46618895	-99.85342815	-99.84257098	-99.98371424	5.98012862	30.09478673	17.34693878	25	10
Bokermannohyla saxicola	67097	27611	18999	4813	4114	Amphibia	Anura	Hylidae	Bokermannohyla	Least Concern	NoThreatened	Large	5164	3334	2295	571	1060	61933	24277	16704	4242	3054	-35.43764524	-55.5577072	-88.94268009	-79.47327653	-60.80118838	-73.02891835	-93.15066281	-95.06886474	7.696320253	12.07489769	12.07958314	11.86370247	25.76567817
Bolitoglossa adspersa	53707	42455	35409	32346	24081	Amphibia	Caudata	Plethodontidae	Bolitoglossa	Near Threatened	Threatened	Large	13319	11861	10819	10892	9377	40388	30594	24590	21454	14704	-10.94676778	-18.77017794	-18.22208875	-29.59681658	-24.24977716	-39.11557888	-46.88026146	-63.59314648	24.79937438	27.93781651	30.55437883	33.67340629	38.93941282
Bolitoglossa alberchi	22388	17472	12065	12300	10201	Amphibia	Caudata	Plethodontidae	Bolitoglossa	Vulnerable	Threatened	Small	875	812	764	740	672	21513	16660	11301	11560	9529	-7.2	-12.68571429	-15.42857143	-23.2	-22.55845303	-47.46897225	-46.26504904	-55.70585228	3.908343756	4.647435897	6.332366349	6.016260163	6.587589452
Bolitoglossa altamazonica	533894	344572	317378	344235	310451	Amphibia	Caudata	Plethodontidae	Bolitoglossa	Least Concern	NoThreatened	Large	68200	42512	34177	40427	29287	465694	302060	283201	303808	281164	-37.66568915	-49.88709677	-40.7228739	-57.05718475	-35.13766551	-39.18732043	-34.76231173	-39.62473212	12.77407126	12.33762465	10.76854728	11.74401208	9.43369485
Bolitoglossa alvaradoi	7	0	0	0	0	Amphibia	Caudata	Plethodontidae	Bolitoglossa	Vulnerable	Threatened	Small	7	0	0	0	0	0	0	0	0	0	-100	-100	-100	-100	NA	NA	NA	NA	100	NA	NA	NA	NA
Bolitoglossa biseriata	155364	78289	77069	70367	72481	Amphibia	Caudata	Plethodontidae	Bolitoglossa	Least Concern	NoThreatened	Large	4907	1698	1615	1710	1762	150457	76591	75454	68657	70719	-65.39637253	-67.08783371	-65.15182393	-64.09211331	-49.09442565	-49.85012329	-54.3676931	-52.99720186	3.158389331	2.168887072	2.095524789	2.43011639	2.430981913
Bolitoglossa cataguana	6194	4152	4250	2406	3054	Amphibia	Caudata	Plethodontidae	Bolitoglossa	Critically Endangered	Threatened	Small	1822	1653	1671	1104	1415	4372	2499	2579	1302	1639	-9.275521405	-8.287596048	-39.40724479	-22.33809001	-42.84080512	-41.01097896	-70.21957914	-62.51143641	29.41556345	39.81213873	39.31764706	45.88528678	46.33267845
Bolitoglossa celaque	14523	9359	6939	6839	5977	Amphibia	Caudata	Plethodontidae	Bolitoglossa	Critically Endangered	Threatened	Small	3473	2740	2228	2186	1797	11050	6619	4711	4653	4180	-21.10567233	-35.84797005	-37.05729916	-48.25799021	-40.09954751	-57.36651584	-57.89140271	-62.1719457	23.91379192	29.27663212	32.10837296	31.96373739	30.06525013
Bolitoglossa cerroensis	416	254	240	246	175	Amphibia	Caudata	Plethodontidae	Bolitoglossa	Least Concern	NoThreatened	Small	216	169	164	171	138	200	85	76	75	37	-21.75925926	-24.07407407	-20.83333333	-36.11111111	-57.5	-62	-62.5	-81.5	51.92307692	66.53543307	68.33333333	69.51219512	78.85714286
Bolitoglossa chica	5047	1625	1478	578	432	Amphibia	Caudata	Plethodontidae	Bolitoglossa	Critically Endangered	Threatened	Small	0	0	0	0	0	5047	1625	1478	578	432	NA	NA	NA	NA	-67.80265504	-70.7152764	-88.54765207	-91.44045968	0	0	0	0	0
Bolitoglossa colonnea	38215	25654	24191	21496	14795	Amphibia	Caudata	Plethodontidae	Bolitoglossa	Least Concern	NoThreatened	Large	7444	5409	5591	5517	4081	30771	20245	18600	15979	10714	-27.33745298	-24.8925309	-25.8866201	-45.17732402	-34.20753307	-39.55347568	-48.0712359	-65.18150206	19.47926207	21.08443128	23.11190112	25.66524004	27.58364312
Bolitoglossa conanti	30488	17166	9112	11552	7822	Amphibia	Caudata	Plethodontidae	Bolitoglossa	Vulnerable	Threatened	Small	5171	3329	2062	2627	1899	25317	13837	7050	8925	5923	-35.62173661	-60.12376716	-49.1974473	-63.2759621	-45.34502508	-72.15309871	-64.74700794	-76.604653	16.96077145	19.39298614	22.62949956	22.74065097	24.27767834
Bolitoglossa copinhorum	1557	246	127	8	3	Amphibia	Caudata	Plethodontidae	Bolitoglossa	Endangered	Threatened	Small	825	170	100	4	3	732	76	27	4	0	-79.39393939	-87.87878788	-99.51515152	-99.63636364	-89.61748634	-96.31147541	-99.45355191	-100	52.98651252	69.10569106	78.74015748	50	100
Bolitoglossa cuchumatana	7476	879	321	141	2	Amphibia	Caudata	Plethodontidae	Bolitoglossa	Endangered	Threatened	Small	258	4	0	0	0	7218	875	321	141	2	-98.4496124	-100	-100	-100	-87.8775284	-95.5527847	-98.04655029	-99.97229149	3.451043339	0.455062571	0	0	0
Bolitoglossa diaphora	10910	6314	2345	3961	2126	Amphibia	Caudata	Plethodontidae	Bolitoglossa	Endangered	Threatened	Small	3062	2076	1101	1536	989	7848	4238	1244	2425	1137	-32.2011757	-64.04310908	-49.83670803	-67.70084912	-45.99898063	-84.14882773	-69.10040775	-85.51223242	28.0659945	32.87931581	46.95095949	38.77808634	46.51928504
Bolitoglossa dofleini	45378	22892	12075	15404	9481	Amphibia	Caudata	Plethodontidae	Bolitoglossa	Near Threatened	Threatened	Large	7375	4790	3047	4013	2946	38003	18102	9028	11391	6535	-35.05084746	-58.68474576	-45.58644068	-60.05423729	-52.3669184	-76.24398074	-70.02605057	-82.80398916	16.25236899	20.92434038	25.23395445	26.05167489	31.07267166
Bolitoglossa dunni	2685	1123	311	535	186	Amphibia	Caudata	Plethodontidae	Bolitoglossa	Endangered	Threatened	Small	945	466	203	282	125	1740	657	108	253	61	-50.68783069	-78.51851852	-70.15873016	-86.77248677	-62.24137931	-93.79310345	-85.45977011	-96.49425287	35.19553073	41.49599288	65.2733119	52.71028037	67.20430108
Bolitoglossa engelhardti	11514	6056	1839	5969	1050	Amphibia	Caudata	Plethodontidae	Bolitoglossa	Endangered	Threatened	Small	510	328	102	334	33	11004	5728	1737	5635	1017	-35.68627451	-80	-34.50980392	-93.52941176	-47.94620138	-84.21483097	-48.7913486	-90.75790622	4.429390307	5.416116248	5.546492659	5.595577149	3.142857143
Bolitoglossa equatoriana	109972	29527	20566	16916	8824	Amphibia	Caudata	Plethodontidae	Bolitoglossa	Least Concern	NoThreatened	Large	6317	1012	694	677	497	103655	28515	19872	16239	8327	-83.97973722	-89.01377236	-89.28288745	-92.1323413	-72.4904732	-80.82871063	-84.33360668	-91.96662004	5.74418943	3.427371558	3.374501605	4.002128163	5.632366274
Bolitoglossa flavimembris	8176	4866	1281	5013	1389	Amphibia	Caudata	Plethodontidae	Bolitoglossa	Endangered	Threatened	Small	230	131	45	142	25	7946	4735	1236	4871	1364	-43.04347826	-80.43478261	-38.26086957	-89.13043478	-40.41026932	-84.44500378	-38.69871634	-82.83413038	2.813111546	2.69214961	3.512880562	2.832635149	1.799856012
Bolitoglossa flaviventris	6752	5998	3235	4798	1854	Amphibia	Caudata	Plethodontidae	Bolitoglossa	Endangered	Threatened	Small	259	205	43	65	10	6493	5793	3192	4733	1844	-20.84942085	-83.3976834	-74.9034749	-96.13899614	-10.78084091	-50.83936547	-27.10611428	-71.60018481	3.835900474	3.417805935	1.329211747	1.354731138	0.539374326
Bolitoglossa franklini	34753	13393	5928	13415	2831	Amphibia	Caudata	Plethodontidae	Bolitoglossa	Vulnerable	Threatened	Large	1188	561	248	646	115	33565	12832	5680	12769	2716	-52.77777778	-79.12457912	-45.62289562	-90.31986532	-61.76970058	-83.07761061	-61.9573961	-91.90823775	3.418409921	4.18875532	4.183535762	4.815505032	4.062168845
Bolitoglossa guaneae	43571	27756	26102	22881	19288	Amphibia	Caudata	Plethodontidae	Bolitoglossa	Vulnerable	Threatened	Large	4124	2312	2328	2035	1740	39447	25444	23774	20846	17548	-43.93792435	-43.5499515	-50.65470417	-57.80795344	-35.49826349	-39.73179202	-47.15440971	-55.5149948	9.465011131	8.329730509	8.918856793	8.893842052	9.021153049
Bolitoglossa hartwegi	46774	18656	10072	13560	4857	Amphibia	Caudata	Plethodontidae	Bolitoglossa	Vulnerable	Threatened	Large	2051	919	419	943	293	44723	17737	9653	12617	4564	-55.19258898	-79.570941	-54.02242808	-85.71428571	-60.34031706	-78.41602755	-71.78856517	-89.79496009	4.384914696	4.92602916	4.160047657	6.954277286	6.032530369
Bolitoglossa heiroreias	4445	970	768	97	164	Amphibia	Caudata	Plethodontidae	Bolitoglossa	Endangered	Threatened	Small	583	142	158	24	16	3862	828	610	73	148	-75.6432247	-72.89879931	-95.88336192	-97.25557461	-78.56033143	-84.20507509	-98.10978767	-96.16778871	13.11586052	14.63917526	20.57291667	24.74226804	9.756097561
Bolitoglossa helmrichi	7650	3811	2413	2156	1389	Amphibia	Caudata	Plethodontidae	Bolitoglossa	Vulnerable	Threatened	Small	595	250	75	150	106	7055	3561	2338	2006	1283	-57.98319328	-87.39495798	-74.78991597	-82.18487395	-49.52515946	-66.86038271	-71.56626506	-81.81431609	7.777777778	6.559958016	3.108164111	6.957328386	7.631389489
Bolitoglossa hypacra	1321	227	93	54	47	Amphibia	Caudata	Plethodontidae	Bolitoglossa	Endangered	Threatened	Small	288	52	12	31	6	1033	175	81	23	41	-81.94444444	-95.83333333	-89.23611111	-97.91666667	-83.05905131	-92.15876089	-97.77347531	-96.03097773	21.8016654	22.90748899	12.90322581	57.40740741	12.76595745
Bolitoglossa lignicolor	17823	11375	8794	9053	5289	Amphibia	Caudata	Plethodontidae	Bolitoglossa	Least Concern	NoThreatened	Small	2010	1440	1151	1307	1126	15813	9935	7643	7746	4163	-28.35820896	-42.73631841	-34.97512438	-43.9800995	-37.17194713	-51.66635047	-51.01498767	-73.67355973	11.2775627	12.65934066	13.08846941	14.43720314	21.28946871
Bolitoglossa lincolni	32652	10443	7315	7943	3620	Amphibia	Caudata	Plethodontidae	Bolitoglossa	Near Threatened	Threatened	Small	1756	763	550	646	346	30896	9680	6765	7297	3274	-56.54897494	-68.67881549	-63.2118451	-80.29612756	-68.66908338	-78.10396168	-76.38205593	-89.40315898	5.377924783	7.306329599	7.518796992	8.132947249	9.55801105
Bolitoglossa longissima	70	3	1	0	0	Amphibia	Caudata	Plethodontidae	Bolitoglossa	Critically Endangered	Threatened	Small	70	3	1	0	0	0	0	0	0	0	-95.71428571	-98.57142857	-100	-100	NA	NA	NA	NA	100	100	100	NA	NA
Bolitoglossa lozanoi	138674	49573	43670	31842	23490	Amphibia	Caudata	Plethodontidae	Bolitoglossa	Least Concern	NoThreatened	Large	4640	2513	2241	1299	1540	134034	47060	41429	30543	21950	-45.84051724	-51.70258621	-72.00431034	-66.81034483	-64.88950565	-69.09067848	-77.21249832	-83.6235582	3.345976895	5.069291752	5.131669338	4.079517618	6.555981269
Bolitoglossa macrinii	5276	9	0	0	0	Amphibia	Caudata	Plethodontidae	Bolitoglossa	Endangered	Threatened	Small	33	0	0	0	0	5243	9	0	0	0	-100	-100	-100	-100	-99.82834255	-100	-100	-100	0.625473844	0	NA	NA	NA
Bolitoglossa marmorea	295	40	2	0	0	Amphibia	Caudata	Plethodontidae	Bolitoglossa	Endangered	Threatened	Small	170	29	2	0	0	125	11	0	0	0	-82.94117647	-98.82352941	-100	-100	-91.2	-100	-100	-100	57.62711864	72.5	100	NA	NA
Bolitoglossa medemi	111580	93736	97238	94399	98072	Amphibia	Caudata	Plethodontidae	Bolitoglossa	Least Concern	NoThreatened	Large	3028	2542	2286	2048	2224	108552	91194	94952	92351	95848	-16.05019815	-24.50462351	-32.36459709	-26.55217966	-15.99049304	-12.52855774	-14.92464441	-11.70314688	2.713747984	2.711871639	2.350932763	2.169514508	2.267721674
Bolitoglossa meliana	13081	6010	4933	3181	2065	Amphibia	Caudata	Plethodontidae	Bolitoglossa	Endangered	Threatened	Small	1306	607	558	376	287	11775	5403	4375	2805	1778	-53.52220521	-57.27411945	-71.20980092	-78.0245023	-54.11464968	-62.84501062	-76.17834395	-84.90021231	9.983946181	10.09983361	11.31157511	11.82018233	13.89830508
Bolitoglossa mexicana	194600	145675	117067	135855	119963	Amphibia	Caudata	Plethodontidae	Bolitoglossa	Least Concern	NoThreatened	Large	15019	12192	9696	11591	10141	179581	133483	107371	124264	109822	-18.82282442	-35.44177375	-22.8244224	-32.47886011	-25.66975348	-40.21026723	-30.80337007	-38.84542351	7.717882837	8.369315257	8.282436553	8.531890619	8.453439811
Bolitoglossa minutula	2169	1287	1125	848	712	Amphibia	Caudata	Plethodontidae	Bolitoglossa	Endangered	Threatened	Small	227	143	140	106	107	1942	1144	985	742	605	-37.00440529	-38.32599119	-53.30396476	-52.86343612	-41.09165808	-49.27909372	-61.79196704	-68.84654995	10.46565237	11.11111111	12.44444444	12.5	15.02808989
Bolitoglossa mombachoensis	43	0	0	0	0	Amphibia	Caudata	Plethodontidae	Bolitoglossa	Vulnerable	Threatened	Small	11	0	0	0	0	32	0	0	0	0	-100	-100	-100	-100	-100	-100	-100	-100	25.58139535	NA	NA	NA	NA
Bolitoglossa morio	18600	9265	7310	6041	4355	Amphibia	Caudata	Plethodontidae	Bolitoglossa	Vulnerable	Threatened	Small	1690	934	799	633	498	16910	8331	6511	5408	3857	-44.73372781	-52.72189349	-62.5443787	-70.53254438	-50.73329391	-61.49615612	-68.01892371	-77.19101124	9.086021505	10.08094981	10.93023256	10.47839762	11.43513203
Bolitoglossa mulleri	24967	17976	8674	18656	7712	Amphibia	Caudata	Plethodontidae	Bolitoglossa	Vulnerable	Threatened	Small	471	315	99	343	94	24496	17661	8575	18313	7618	-33.12101911	-78.98089172	-27.17622081	-80.04246285	-27.9025147	-64.99428478	-25.24085565	-68.90104507	1.886490167	1.752336449	1.141341941	1.8385506	1.218879668
Bolitoglossa nicefori	49005	18177	14716	7504	5979	Amphibia	Caudata	Plethodontidae	Bolitoglossa	Least Concern	NoThreatened	Large	4559	2439	2394	1503	1122	44446	15738	12322	6001	4857	-46.50142575	-47.48848432	-67.03224391	-75.38933977	-64.59073932	-72.27647032	-86.49822256	-89.07213248	9.303132333	13.41805578	16.26800761	20.0293177	18.76567988
Bolitoglossa nympha	32206	15271	5459	9245	3207	Amphibia	Caudata	Plethodontidae	Bolitoglossa	Least Concern	NoThreatened	Small	3652	1861	870	1636	552	28554	13410	4589	7609	2655	-49.04162103	-76.17743702	-55.2026287	-84.88499452	-53.03635217	-83.9286965	-73.35224487	-90.70182812	11.33950196	12.18649728	15.9369848	17.69605192	17.21234799
Bolitoglossa occidentalis	78838	39871	24708	30383	14928	Amphibia	Caudata	Plethodontidae	Bolitoglossa	Least Concern	NoThreatened	Large	3382	1918	993	1636	601	75456	37953	23715	28747	14327	-43.28799527	-70.63867534	-51.62625665	-82.22945003	-49.70181298	-68.57108779	-61.90230068	-81.01277566	4.289809483	4.810513907	4.018941234	5.384590067	4.025991426
Bolitoglossa odonnelli	13	0	0	0	0	Amphibia	Caudata	Plethodontidae	Bolitoglossa	Near Threatened	Threatened	Small	0	0	0	0	0	13	0	0	0	0	NA	NA	NA	NA	-100	-100	-100	-100	0	NA	NA	NA	NA
Bolitoglossa oresbia	1865	1022	750	376	365	Amphibia	Caudata	Plethodontidae	Bolitoglossa	Critically Endangered	Threatened	Small	1144	739	537	290	272	721	283	213	86	93	-35.4020979	-53.05944056	-74.65034965	-76.22377622	-60.74895978	-70.45769764	-88.07212205	-87.10124827	61.34048257	72.30919765	71.6	77.12765957	74.52054795
Bolitoglossa palmata	5612	3425	2500	1657	1302	Amphibia	Caudata	Plethodontidae	Bolitoglossa	Least Concern	NoThreatened	Small	992	584	369	283	354	4620	2841	2131	1374	948	-41.12903226	-62.80241935	-71.47177419	-64.31451613	-38.50649351	-53.87445887	-70.25974026	-79.48051948	17.6764077	17.05109489	14.76	17.07905854	27.18894009
Bolitoglossa pandi	45	0	0	0	0	Amphibia	Caudata	Plethodontidae	Bolitoglossa	Endangered	Threatened	Small	0	0	0	0	0	45	0	0	0	0	NA	NA	NA	NA	-100	-100	-100	-100	0	NA	NA	NA	NA
Bolitoglossa paraensis	227	0	0	0	0	Amphibia	Caudata	Plethodontidae	Bolitoglossa	Data Deficient	NoThreatened	Small	8	0	0	0	0	219	0	0	0	0	-100	-100	-100	-100	-100	-100	-100	-100	3.524229075	NA	NA	NA	NA
Bolitoglossa peruviana	86423	24854	22533	18041	14395	Amphibia	Caudata	Plethodontidae	Bolitoglossa	Data Deficient	NoThreatened	Large	7052	506	512	435	345	79371	24348	22021	17606	14050	-92.82473057	-92.73964833	-93.83153715	-95.10777085	-69.32380844	-72.25560973	-77.81809477	-82.29832055	8.159864851	2.035889595	2.272222962	2.411174547	2.396665509
Bolitoglossa pesrubra	2249	1548	1056	1009	668	Amphibia	Caudata	Plethodontidae	Bolitoglossa	Least Concern	NoThreatened	Small	1084	797	578	552	392	1165	751	478	457	276	-26.47601476	-46.67896679	-49.07749077	-63.83763838	-35.53648069	-58.96995708	-60.77253219	-76.30901288	48.19919964	51.48578811	54.73484848	54.70763132	58.68263473
Bolitoglossa phalarosoma	150180	64122	55579	41429	47540	Amphibia	Caudata	Plethodontidae	Bolitoglossa	Near Threatened	Threatened	Large	9555	4853	3792	2609	4286	140625	59269	51787	38820	43254	-49.20983778	-60.31397174	-72.69492412	-55.14390372	-57.85315556	-63.17368889	-72.39466667	-69.2416	6.362365162	7.568385266	6.822720812	6.29752106	9.015565839
Bolitoglossa platydactyla	102510	76917	62427	50380	48027	Amphibia	Caudata	Plethodontidae	Bolitoglossa	Least Concern	NoThreatened	Large	6004	5300	4176	4139	4332	96506	71617	58251	46241	43695	-11.72551632	-30.44636909	-31.06262492	-27.84810127	-25.79010631	-39.64002238	-52.08484447	-54.7230224	5.856989562	6.890544353	6.689413235	8.215561731	9.019926291
Bolitoglossa porrasorum	17328	8986	6752	5198	5087	Amphibia	Caudata	Plethodontidae	Bolitoglossa	Endangered	Threatened	Small	3987	2843	2647	1779	1971	13341	6143	4105	3419	3116	-28.69325307	-33.60923	-55.37998495	-50.56433409	-53.95397646	-69.23019264	-74.37223596	-76.64343003	23.00900277	31.63810372	39.20319905	34.22470181	38.74582269
Bolitoglossa ramosi	133741	62063	51994	41067	38838	Amphibia	Caudata	Plethodontidae	Bolitoglossa	Near Threatened	Threatened	Large	15061	7355	7916	5573	5387	118680	54708	44078	35494	33451	-51.16526127	-47.440409	-62.99714494	-64.2321227	-53.90293225	-62.85979103	-70.09268622	-71.81412201	11.26131852	11.85086122	15.22483363	13.57050673	13.87043617
Bolitoglossa riletti	430	0	0	0	0	Amphibia	Caudata	Plethodontidae	Bolitoglossa	Endangered	Threatened	Small	0	0	0	0	0	430	0	0	0	0	NA	NA	NA	NA	-100	-100	-100	-100	0	NA	NA	NA	NA
Bolitoglossa robusta	17369	12451	8818	10147	6750	Amphibia	Caudata	Plethodontidae	Bolitoglossa	Vulnerable	Threatened	Small	4342	3542	2954	3226	2522	13027	8909	5864	6921	4228	-18.42468908	-31.96683556	-25.70244127	-41.91616766	-31.6112689	-54.98579873	-46.87188148	-67.544331	24.99856065	28.44751426	33.49965979	31.79264807	37.36296296
Bolitoglossa rostrata	22909	9402	6652	6702	4231	Amphibia	Caudata	Plethodontidae	Bolitoglossa	Near Threatened	Threatened	Small	1616	849	627	710	447	21293	8553	6025	5992	3784	-47.46287129	-61.20049505	-56.06435644	-72.33910891	-59.83186963	-71.70431597	-71.85929648	-82.22890152	7.053996246	9.029993618	9.425736621	10.59385258	10.56487828
Bolitoglossa rufescens	199886	137220	89240	97478	67197	Amphibia	Caudata	Plethodontidae	Bolitoglossa	Least Concern	NoThreatened	Large	13704	9291	6828	7598	5310	186182	127929	82412	89880	61887	-32.20227671	-50.17513135	-44.55633392	-61.25218914	-31.28820187	-55.73578541	-51.72465652	-66.75994457	6.855907867	6.770878881	7.651277454	7.79457929	7.902138488
Bolitoglossa salvinii	4151	2132	1210	1369	873	Amphibia	Caudata	Plethodontidae	Bolitoglossa	Vulnerable	Threatened	Small	271	144	102	133	100	3880	1988	1108	1236	773	-46.86346863	-62.36162362	-50.92250923	-63.099631	-48.7628866	-71.44329897	-68.1443299	-80.07731959	6.528547338	6.754221388	8.429752066	9.715120526	11.45475372
Bolitoglossa savagei	3488	2085	1038	364	673	Amphibia	Caudata	Plethodontidae	Bolitoglossa	Near Threatened	Threatened	Small	964	572	307	165	293	2524	1513	731	199	380	-40.66390041	-68.15352697	-82.88381743	-69.60580913	-40.05546751	-71.03803487	-92.11568938	-84.94453249	27.63761468	27.43405276	29.5761079	45.32967033	43.53640416
Bolitoglossa schizodactyla	2653	614	472	408	164	Amphibia	Caudata	Plethodontidae	Bolitoglossa	Least Concern	NoThreatened	Small	556	83	76	79	37	2097	531	396	329	127	-85.07194245	-86.33093525	-85.79136691	-93.34532374	-74.67811159	-81.11587983	-84.31092036	-93.94372914	20.95740671	13.51791531	16.10169492	19.3627451	22.56097561
Bolitoglossa sima	9303	4421	4393	3306	2818	Amphibia	Caudata	Plethodontidae	Bolitoglossa	Least Concern	NoThreatened	Small	0	0	0	0	0	9303	4421	4393	3306	2818	NA	NA	NA	NA	-52.47769537	-52.77867355	-64.46307643	-69.70869612	0	0	0	0	0
Bolitoglossa sooyorum	240	63	85	58	15	Amphibia	Caudata	Plethodontidae	Bolitoglossa	Endangered	Threatened	Small	75	32	43	28	11	165	31	42	30	4	-57.33333333	-42.66666667	-62.66666667	-85.33333333	-81.21212121	-74.54545455	-81.81818182	-97.57575758	31.25	50.79365079	50.58823529	48.27586207	73.33333333
Bolitoglossa striatula	67700	43212	37276	39418	39399	Amphibia	Caudata	Plethodontidae	Bolitoglossa	Least Concern	NoThreatened	Large	7741	5619	4859	4675	4699	59959	37593	32417	34743	34700	-27.41247901	-37.230332	-39.60728588	-39.29724842	-37.30215647	-45.93472206	-42.05540453	-42.1271202	11.43426883	13.00333241	13.03519691	11.86006393	11.92669865
Bolitoglossa stuarti	3485	412	42	25	3	Amphibia	Caudata	Plethodontidae	Bolitoglossa	Vulnerable	Threatened	Small	84	8	2	5	0	3401	404	40	20	3	-90.47619048	-97.61904762	-94.04761905	-100	-88.12114084	-98.82387533	-99.41193767	-99.91179065	2.410329986	1.941747573	4.761904762	20	0
Bolitoglossa subpalmata	14374	10166	8389	8409	6490	Amphibia	Caudata	Plethodontidae	Bolitoglossa	Least Concern	NoThreatened	Small	3661	3024	2732	2795	2438	10713	7142	5657	5614	4052	-17.39961759	-25.37558044	-23.65473914	-33.40617318	-33.33333333	-47.19499673	-47.59637823	-62.17679455	25.46959789	29.74621287	32.56645607	33.23819717	37.56548536
Bolitoglossa synoria	333	147	81	49	53	Amphibia	Caudata	Plethodontidae	Bolitoglossa	Critically Endangered	Threatened	Small	260	116	77	49	50	73	31	4	0	3	-55.38461538	-70.38461538	-81.15384615	-80.76923077	-57.53424658	-94.52054795	-100	-95.89041096	78.07807808	78.91156463	95.0617284	100	94.33962264
Bolitoglossa tatamae	1710	0	0	0	0	Amphibia	Caudata	Plethodontidae	Bolitoglossa	Endangered	Threatened	Small	165	0	0	0	0	1545	0	0	0	0	-100	-100	-100	-100	-100	-100	-100	-100	9.649122807	NA	NA	NA	NA
Bolitoglossa tica	2630	1738	1427	1354	851	Amphibia	Caudata	Plethodontidae	Bolitoglossa	Data Deficient	NoThreatened	Small	1085	744	632	608	398	1545	994	795	746	453	-31.42857143	-41.75115207	-43.96313364	-63.31797235	-35.66343042	-48.54368932	-51.71521036	-70.67961165	41.25475285	42.80782509	44.28871759	44.90398818	46.76850764
Bolitoglossa vallecula	70255	37148	31976	22611	22083	Amphibia	Caudata	Plethodontidae	Bolitoglossa	Least Concern	NoThreatened	Large	10830	7393	7794	5644	5271	59425	29755	24182	16967	16812	-31.73591874	-28.033241	-47.88550323	-51.32963989	-49.92848128	-59.3066891	-71.44804375	-71.70887674	15.41527293	19.90147518	24.3745309	24.96130202	23.86903953
Bolitoglossa walkeri	36178	6524	2884	2335	862	Amphibia	Caudata	Plethodontidae	Bolitoglossa	Near Threatened	Threatened	Large	4749	810	382	80	38	31429	5714	2502	2255	824	-82.94377764	-91.95620131	-98.31543483	-99.19983154	-81.81933883	-92.03919947	-92.82509784	-97.37821757	13.12676212	12.41569589	13.24549237	3.426124197	4.408352668
Bolitoglossa xibalba	1	0	0	0	0	Amphibia	Caudata	Plethodontidae	Bolitoglossa	Endangered	Threatened	Small	0	0	0	0	0	1	0	0	0	0	NA	NA	NA	NA	-100	-100	-100	-100	0	NA	NA	NA	NA
Bolitoglossa yariguiensis	21907	10071	7613	4112	3769	Amphibia	Caudata	Plethodontidae	Bolitoglossa	Endangered	Threatened	Small	4726	2500	3019	1610	1145	17181	7571	4594	2502	2624	-47.10114262	-36.11933982	-65.93313584	-75.77232332	-55.93388045	-73.26116058	-85.43740178	-84.72731506	21.57301319	24.82375137	39.65585183	39.1536965	30.37941098
Bolitoglossa yucatana	56869	45755	48382	46497	37327	Amphibia	Caudata	Plethodontidae	Bolitoglossa	Least Concern	NoThreatened	Large	3459	2755	2755	2611	1178	53410	43000	45627	43886	36149	-20.35270309	-20.35270309	-24.515756	-65.94391443	-19.49073207	-14.57217749	-17.83186669	-32.31791799	6.082399902	6.021199869	5.694266463	5.615416048	3.155892517
Bolitoglossa zacapensis	304	15	0	0	0	Amphibia	Caudata	Plethodontidae	Bolitoglossa	Vulnerable	Threatened	Small	0	0	0	0	0	304	15	0	0	0	NA	NA	NA	NA	-95.06578947	-100	-100	-100	0	0	NA	NA	NA
Bolitoglossa zapoteca	4689	2187	3148	1501	2296	Amphibia	Caudata	Plethodontidae	Bolitoglossa	Endangered	Threatened	Small	2	0	2	0	0	4687	2187	3146	1501	2296	-100	0	-100	-100	-53.33902283	-32.87817367	-67.97525069	-51.01344143	0.042653018	0	0.063532402	0	0
Bombina bombina	1886698	649142	330876	258399	4289	Amphibia	Anura	Bombinatoridae	Bombina	Least Concern	NoThreatened	Large	55429	24381	11426	10605	112	1831269	624761	319450	247794	4177	-56.01399989	-79.38624186	-80.86741597	-99.79793971	-65.88371233	-82.55581239	-86.46872742	-99.7719068	2.93788407	3.75588084	3.453257414	4.10411805	2.611331313
Bombina fortinuptialis	17312	4649	1747	2494	1165	Amphibia	Anura	Bombinatoridae	Bombina	Vulnerable	Threatened	Small	4496	1783	486	909	478	12816	2866	1261	1585	687	-60.34252669	-89.19039146	-79.78202847	-89.3683274	-77.63732834	-90.16073658	-87.63264669	-94.63951311	25.97042514	38.35233384	27.81911849	36.44747394	41.03004292
Bombina lichuanensis	35891	22071	17343	13546	9980	Amphibia	Anura	Bombinatoridae	Bombina	Vulnerable	Threatened	Large	6932	2991	2314	1649	1294	28959	19080	15029	11897	8686	-56.85227928	-66.6185805	-76.21177149	-81.33294864	-34.11374702	-48.10248973	-58.91778031	-70.00587037	19.31403416	13.55171945	13.34255896	12.1733353	12.96593186
Bombina maxima	423289	339110	329832	319877	293993	Amphibia	Anura	Bombinatoridae	Bombina	Least Concern	NoThreatened	Large	49593	45515	43131	42116	39576	373696	293595	286701	277761	254417	-8.222934688	-13.03006473	-15.07672454	-20.1984151	-21.43480262	-23.27961766	-25.67193655	-31.91872538	11.71610885	13.4218985	13.07665721	13.1663108	13.461545
Bombina microdeladigitora	368903	186768	222711	179098	146940	Amphibia	Anura	Bombinatoridae	Bombina	Vulnerable	Threatened	Large	22625	15294	16072	14097	11748	346278	171474	206639	165001	135192	-32.40220994	-28.96353591	-37.69281768	-48.07513812	-50.48082754	-40.32569207	-52.35013486	-60.95853621	6.133048525	8.188768954	7.216527248	7.871109672	7.995100041
Bombina orientalis	196635	124898	78168	70141	62448	Amphibia	Anura	Bombinatoridae	Bombina	Least Concern	NoThreatened	Large	15488	11056	9435	8895	8485	181147	113842	68733	61246	53963	-28.61570248	-39.08186983	-42.56844008	-45.21565083	-37.15490734	-62.05678261	-66.18988998	-70.21038162	7.876522491	8.852023251	12.07015659	12.68159849	13.58730464
Bombina variegata	805653	565244	466922	340520	330933	Amphibia	Anura	Bombinatoridae	Bombina	Least Concern	NoThreatened	Large	29140	23045	19438	16251	16168	776513	542199	447484	324269	314765	-20.9162663	-33.29444063	-44.23129719	-44.51612903	-30.17515483	-42.37263253	-58.2403643	-59.46429744	3.616941785	4.077000375	4.163007954	4.772406907	4.885581069
Boophis albilabris	25679	7445	3334	3057	2600	Amphibia	Anura	Mantellidae	Boophis	Least Concern	NoThreatened	Small	5484	1926	796	689	464	20195	5519	2538	2368	2136	-64.87964989	-85.48504741	-87.43617797	-91.53902261	-72.67145333	-87.43253281	-88.27432533	-89.42312454	21.35597181	25.86971122	23.87522496	22.53843638	17.84615385
Boophis albipunctatus	34645	16138	10511	10391	11628	Amphibia	Anura	Mantellidae	Boophis	Least Concern	NoThreatened	Large	5716	2290	1726	1419	1209	28929	13848	8785	8972	10419	-59.93701889	-69.80405878	-75.17494752	-78.84884535	-52.13107954	-69.63254865	-68.98613848	-63.98423727	16.49877327	14.1901103	16.4208924	13.6560485	10.39731682
Boophis andohahela	40407	19639	11231	14821	19101	Amphibia	Anura	Mantellidae	Boophis	Vulnerable	Threatened	Large	4278	1575	747	965	920	36129	18064	10484	13856	18181	-63.18373072	-82.53856942	-77.44273025	-78.49462366	-50.00138393	-70.98175981	-61.64853719	-49.67754435	10.58727448	8.019756607	6.651233194	6.511031644	4.816501754
Boophis andreonei	6422	2947	3389	2492	223	Amphibia	Anura	Mantellidae	Boophis	Vulnerable	Threatened	Small	1118	585	653	586	116	5304	2362	2736	1906	107	-47.6744186	-41.5921288	-47.58497317	-89.62432916	-55.46757164	-48.41628959	-64.06485671	-97.9826546	17.40890688	19.85069562	19.26822071	23.5152488	52.01793722
Boophis ankaratra	33479	16690	10201	10323	13557	Amphibia	Anura	Mantellidae	Boophis	Least Concern	NoThreatened	Small	1557	733	338	304	399	31922	15957	9863	10019	13158	-52.92228645	-78.29158638	-80.47527296	-74.37379576	-50.01253054	-69.10281311	-68.61412192	-58.78077815	4.650676544	4.391851408	3.313400647	2.944880364	2.943129011
Boophis axelmeyeri	19808	7833	8952	7591	1377	Amphibia	Anura	Mantellidae	Boophis	Least Concern	NoThreatened	Small	3241	1990	1997	1818	720	16567	5843	6955	5773	657	-38.59919778	-38.38321506	-43.90620179	-77.78463437	-64.73109193	-58.01895334	-65.15361864	-96.03428502	16.36207593	25.4053364	22.30786416	23.94941378	52.2875817
Boophis blommersae	221	14	3	0	0	Amphibia	Anura	Mantellidae	Boophis	Vulnerable	Threatened	Small	200	14	3	0	0	21	0	0	0	0	-93	-98.5	-100	-100	-100	-100	-100	-100	90.49773756	100	100	NA	NA
Boophis boehmei	26345	7874	3927	3690	3582	Amphibia	Anura	Mantellidae	Boophis	Endangered	Threatened	Small	5226	1427	529	467	368	21119	6447	3398	3223	3214	-72.6942212	-89.8775354	-91.06391121	-92.9582855	-69.47298641	-83.91022302	-84.73886074	-84.7814764	19.83678117	18.12293625	13.47084288	12.65582656	10.27359017
Boophis bottae	8106	911	192	715	651	Amphibia	Anura	Mantellidae	Boophis	Least Concern	NoThreatened	Small	1883	281	40	73	64	6223	630	152	642	587	-85.07700478	-97.87573022	-96.12320765	-96.60116835	-89.87626547	-97.55744818	-89.68343243	-90.56725052	23.22970639	30.84522503	20.83333333	10.20979021	9.831029186
Boophis brachychir	16279	8952	7831	10816	7681	Amphibia	Anura	Mantellidae	Boophis	Vulnerable	Threatened	Small	2032	1775	1540	1892	1593	14247	7177	6291	8924	6088	-12.6476378	-24.21259843	-6.88976378	-21.60433071	-49.62448235	-55.84333544	-37.3622517	-57.26819681	12.48233921	19.8279714	19.66543226	17.49260355	20.73948705
Boophis burgeri	3378	46	0	2	0	Amphibia	Anura	Mantellidae	Boophis	Data Deficient	NoThreatened	Small	719	46	0	2	0	2659	0	0	0	0	-93.60222531	-100	-99.72183588	-100	-100	-100	-100	-100	21.2847839	100	NA	100	NA
Boophis difficilis	3738	1332	92	877	641	Amphibia	Anura	Mantellidae	Boophis	NA	NoThreatened	Small	92	0	4	0	0	3646	1332	88	877	641	-100	-95.65217391	-100	-100	-63.46681295	-97.58639605	-75.94624246	-82.41908941	2.461209203	0	4.347826087	0	0
Boophis doulioti	85469	73685	61162	59839	57859	Amphibia	Anura	Mantellidae	Boophis	Least Concern	NoThreatened	Large	6603	5878	5184	5019	4159	78866	67807	55978	54820	53700	-10.97985764	-21.49023171	-23.98909587	-37.01347872	-14.02251921	-29.02137803	-30.48969138	-31.90982172	7.725608115	7.977200244	8.475851019	8.387506476	7.188164331
Boophis elenae	16875	2928	1041	5057	2791	Amphibia	Anura	Mantellidae	Boophis	Near Threatened	Threatened	Small	2236	603	65	159	66	14639	2325	976	4898	2725	-73.03220036	-97.09302326	-92.88908766	-97.04830054	-84.11776761	-93.33287793	-66.54143043	-81.38534053	13.25037037	20.5942623	6.243996158	3.144156615	2.364743819
Boophis englaenderi	57949	52312	50844	55257	52218	Amphibia	Anura	Mantellidae	Boophis	Vulnerable	Threatened	Large	9004	8803	8553	8877	8536	48945	43509	42291	46380	43682	-2.232341182	-5.00888494	-1.410484229	-5.197689916	-11.10634386	-13.59485136	-5.240576157	-10.75288589	15.53780048	16.82787888	16.8220439	16.06493295	16.34685358
Boophis erythrodactylus	14103	5268	2615	9131	8771	Amphibia	Anura	Mantellidae	Boophis	Least Concern	NoThreatened	Small	1751	627	347	594	580	12352	4641	2268	8537	8191	-64.19189035	-80.18275271	-66.0765277	-66.87607082	-62.42713731	-81.63860104	-30.88568653	-33.68685233	12.41579806	11.90205011	13.26959847	6.505311576	6.612700946
Boophis goudotii	105145	52303	36590	33804	29787	Amphibia	Anura	Mantellidae	Boophis	Least Concern	NoThreatened	Large	10916	4455	2604	2576	1359	94229	47848	33986	31228	28428	-59.18834738	-76.1451081	-76.40161231	-87.55038476	-49.22157722	-63.9325473	-66.8594594	-69.83094376	10.38185363	8.51767585	7.116698552	7.620399953	4.56239299
Boophis guibei	7608	380	68	187	0	Amphibia	Anura	Mantellidae	Boophis	Least Concern	NoThreatened	Small	1680	32	0	0	0	5928	348	68	187	0	-98.0952381	-100	-100	-100	-94.12955466	-98.85290148	-96.84547908	-100	22.08201893	8.421052632	0	0	NA
Boophis haematopus	572	186	73	59	0	Amphibia	Anura	Mantellidae	Boophis	Endangered	Threatened	Small	27	3	9	3	0	545	183	64	56	0	-88.88888889	-66.66666667	-88.88888889	-100	-66.42201835	-88.25688073	-89.72477064	-100	4.72027972	1.612903226	12.32876712	5.084745763	NA
Boophis idae	33582	8940	5119	6266	7857	Amphibia	Anura	Mantellidae	Boophis	Least Concern	NoThreatened	Small	5401	1372	514	489	362	28181	7568	4605	5777	7495	-74.5972968	-90.48324384	-90.94612109	-93.29753749	-73.14502679	-83.65920301	-79.50037259	-73.40406657	16.08302067	15.34675615	10.04102364	7.804021704	4.607356497
Boophis jaegeri	277	275	274	93	72	Amphibia	Anura	Mantellidae	Boophis	Endangered	Threatened	Small	7	7	7	6	7	270	268	267	87	65	0	0	-14.28571429	0	-0.740740741	-1.111111111	-67.77777778	-75.92592593	2.527075812	2.545454545	2.554744526	6.451612903	9.722222222
Boophis laurenti	7724	1299	822	1327	2403	Amphibia	Anura	Mantellidae	Boophis	Endangered	Threatened	Small	653	214	202	189	201	7071	1085	620	1138	2202	-67.22817764	-69.06584992	-71.05666156	-69.21898928	-84.6556357	-91.23179183	-83.90609532	-68.85871871	8.454168824	16.47421093	24.57420925	14.2426526	8.36454432
Boophis liami	11	0	0	0	0	Amphibia	Anura	Mantellidae	Boophis	Critically Endangered	Threatened	Small	1	0	0	0	0	10	0	0	0	0	-100	-100	-100	-100	-100	-100	-100	-100	9.090909091	NA	NA	NA	NA
Boophis lichenoides	18982	1069	565	703	320	Amphibia	Anura	Mantellidae	Boophis	Least Concern	NoThreatened	Small	3808	421	161	128	3	15174	648	404	575	317	-88.94432773	-95.77205882	-96.63865546	-99.92121849	-95.72953737	-97.33755107	-96.21062343	-97.91090022	20.06111053	39.38260056	28.49557522	18.20768137	0.9375
Boophis luciae	7420	154	3	82	0	Amphibia	Anura	Mantellidae	Boophis	Least Concern	NoThreatened	Small	879	2	0	0	0	6541	152	3	82	0	-99.77246871	-100	-100	-100	-97.6761963	-99.95413545	-98.74636906	-100	11.84636119	1.298701299	0	0	NA
Boophis luteus	74125	30564	24310	29177	28191	Amphibia	Anura	Mantellidae	Boophis	Least Concern	NoThreatened	Large	9587	5124	3060	3525	2854	64538	25440	21250	25652	25337	-46.55262334	-68.08177741	-63.23145927	-70.2305205	-60.58136292	-67.07366203	-60.25287428	-60.74095881	12.93355818	16.76482136	12.58741259	12.08143401	10.12379838
Boophis madagascariensis	95622	46057	32993	34773	32195	Amphibia	Anura	Mantellidae	Boophis	Least Concern	NoThreatened	Large	12806	6412	4631	4206	3195	82816	39645	28362	30567	29000	-49.92972044	-63.83726378	-67.15602062	-75.05075746	-52.12881569	-65.75299459	-63.09046561	-64.98261206	13.39231558	13.92187941	14.03631073	12.09559141	9.923901227
Boophis majori	4128	456	93	504	497	Amphibia	Anura	Mantellidae	Boophis	Vulnerable	Threatened	Small	523	112	4	177	153	3605	344	89	327	344	-78.58508604	-99.23518164	-66.15678776	-70.7456979	-90.45769764	-97.53120666	-90.92926491	-90.45769764	12.66957364	24.56140351	4.301075269	35.11904762	30.78470825
Boophis mandraka	296	0	0	0	0	Amphibia	Anura	Mantellidae	Boophis	Data Deficient	NoThreatened	Small	34	0	0	0	0	262	0	0	0	0	-100	-100	-100	-100	-100	-100	-100	-100	11.48648649	NA	NA	NA	NA
Boophis marojezensis	29694	3973	1341	4383	3494	Amphibia	Anura	Mantellidae	Boophis	Least Concern	NoThreatened	Small	4893	1264	315	807	285	24801	2709	1026	3576	3209	-74.1671776	-93.56223176	-83.50705089	-94.17535254	-89.07705334	-95.86307004	-85.58122656	-87.0610056	16.47807638	31.81474956	23.48993289	18.41204654	8.156840298
Boophis microtympanum	21185	8680	5190	3943	2258	Amphibia	Anura	Mantellidae	Boophis	Least Concern	NoThreatened	Small	333	170	142	118	83	20852	8510	5048	3825	2175	-48.94894895	-57.35735736	-64.56456456	-75.07507508	-59.18856704	-75.791291	-81.65643583	-89.56934587	1.571866887	1.958525346	2.736030829	2.992645194	3.675819309
Boophis miniatus	2967	2568	1246	2528	2431	Amphibia	Anura	Mantellidae	Boophis	Vulnerable	Threatened	Small	525	359	230	409	407	2442	2209	1016	2119	2024	-31.61904762	-56.19047619	-22.0952381	-22.47619048	-9.541359541	-58.39475839	-13.22686323	-17.11711712	17.69464105	13.97975078	18.45906902	16.17879747	16.74208145
Boophis nauticus	335	98	98	2	0	Amphibia	Anura	Mantellidae	Boophis	Near Threatened	Threatened	Small	75	66	66	1	0	260	32	32	1	0	-12	-12	-98.66666667	-100	-87.69230769	-87.69230769	-99.61538462	-100	22.3880597	67.34693878	67.34693878	50	NA
Boophis occidentalis	70021	23311	9136	9005	1735	Amphibia	Anura	Mantellidae	Boophis	Least Concern	NoThreatened	Large	5855	1535	621	516	176	64166	21776	8515	8489	1559	-73.78309137	-89.39368061	-91.18701964	-96.9940222	-66.06302403	-86.72973226	-86.77025216	-97.57036437	8.361777181	6.584874094	6.797285464	5.730149917	10.14409222
Boophis opisthodon	81703	76772	74680	74975	78519	Amphibia	Anura	Mantellidae	Boophis	Least Concern	NoThreatened	Large	6172	5934	5740	5716	5815	75531	70838	68940	69259	72704	-3.856124433	-6.999351912	-7.388204796	-5.784186649	-6.213342866	-8.726218374	-8.30387523	-3.742834068	7.554190177	7.729380503	7.686127477	7.623874625	7.405850813
Boophis pauliani	2864	0	93	1	29	Amphibia	Anura	Mantellidae	Boophis	Least Concern	NoThreatened	Small	437	0	35	1	0	2427	0	58	0	29	-100	-91.99084668	-99.77116705	-100	-100	-97.61021838	-100	-98.80510919	15.25837989	NA	37.6344086	100	0
Boophis periegetes	7167	1392	427	329	793	Amphibia	Anura	Mantellidae	Boophis	Near Threatened	Threatened	Small	1022	166	82	71	47	6145	1226	345	258	746	-83.75733855	-91.97651663	-93.05283757	-95.40117417	-80.04882018	-94.38567941	-95.80146461	-87.86004882	14.25980187	11.92528736	19.20374707	21.58054711	5.926860025
Boophis picturatus	13428	2114	611	2833	2118	Amphibia	Anura	Mantellidae	Boophis	Least Concern	NoThreatened	Small	2095	430	35	62	32	11333	1684	576	2771	2086	-79.47494033	-98.32935561	-97.04057279	-98.4725537	-85.14073943	-94.91749757	-75.54928086	-81.59357628	15.60172773	20.34058657	5.728314239	2.188492764	1.510859301
Boophis popi	2650	294	184	364	788	Amphibia	Anura	Mantellidae	Boophis	Vulnerable	Threatened	Small	349	129	111	107	129	2301	165	73	257	659	-63.03724928	-68.19484241	-69.34097421	-63.03724928	-92.82920469	-96.82746632	-88.83094307	-71.36027814	13.16981132	43.87755102	60.32608696	29.3956044	16.37055838
Boophis praedictus	185	0	0	0	0	Amphibia	Anura	Mantellidae	Boophis	Least Concern	NoThreatened	Small	102	0	0	0	0	83	0	0	0	0	-100	-100	-100	-100	-100	-100	-100	-100	55.13513514	NA	NA	NA	NA
Boophis pyrrhus	12595	443	12	324	3	Amphibia	Anura	Mantellidae	Boophis	Least Concern	NoThreatened	Small	1972	102	12	5	0	10623	341	0	319	3	-94.82758621	-99.39148073	-99.7464503	-100	-96.789984	-100	-96.9970818	-99.97175939	15.65700675	23.0248307	100	1.543209877	0
Boophis quasiboehmei	1185	0	0	0	0	Amphibia	Anura	Mantellidae	Boophis	Near Threatened	Threatened	Small	294	0	0	0	0	891	0	0	0	0	-100	-100	-100	-100	-100	-100	-100	-100	24.81012658	NA	NA	NA	NA
Boophis rappiodes	69956	36042	29274	32502	33755	Amphibia	Anura	Mantellidae	Boophis	Least Concern	NoThreatened	Large	8796	4999	3709	3925	3786	61160	31043	25565	28577	29969	-43.16734879	-57.83310596	-55.37744429	-56.95770805	-49.24296926	-58.19980379	-53.27501635	-50.99901897	12.5736177	13.86992953	12.66994603	12.07617993	11.21611613
Boophis reticulatus	42487	16894	10526	10175	10555	Amphibia	Anura	Mantellidae	Boophis	Least Concern	NoThreatened	Large	6297	1797	780	706	662	36190	15097	9746	9469	9893	-71.46260124	-87.61314912	-88.78831189	-89.48705733	-58.28405637	-73.06990881	-73.83531362	-72.66371926	14.82100407	10.63691251	7.410222307	6.938574939	6.271909048
Boophis rhodoscelis	9513	1523	324	379	556	Amphibia	Anura	Mantellidae	Boophis	Endangered	Threatened	Small	941	154	77	73	79	8572	1369	247	306	477	-83.63443146	-91.81721573	-92.24229543	-91.60467588	-84.02939804	-97.11852543	-96.43023798	-94.43537098	9.89172711	10.1116218	23.7654321	19.26121372	14.20863309
Boophis roseipalmatus	475	78	57	34	3	Amphibia	Anura	Mantellidae	Boophis	Least Concern	NoThreatened	Small	334	48	32	29	1	141	30	25	5	2	-85.62874251	-90.41916168	-91.31736527	-99.7005988	-78.72340426	-82.26950355	-96.45390071	-98.58156028	70.31578947	61.53846154	56.14035088	85.29411765	33.33333333
Boophis rufioculis	689	0	0	0	0	Amphibia	Anura	Mantellidae	Boophis	Near Threatened	Threatened	Small	49	0	0	0	0	640	0	0	0	0	-100	-100	-100	-100	-100	-100	-100	-100	7.111756168	NA	NA	NA	NA
Boophis sandrae	43852	7650	2260	7798	2773	Amphibia	Anura	Mantellidae	Boophis	Endangered	Threatened	Large	4274	1514	223	666	118	39578	6136	2037	7132	2655	-64.57650912	-94.78240524	-84.41740758	-97.23912026	-84.49643741	-94.85320127	-81.97988782	-93.29172773	9.746419776	19.79084967	9.867256637	8.540651449	4.255319149
Boophis schuboeae	393	0	0	0	0	Amphibia	Anura	Mantellidae	Boophis	Endangered	Threatened	Small	178	0	0	0	0	215	0	0	0	0	-100	-100	-100	-100	-100	-100	-100	-100	45.29262087	NA	NA	NA	NA
Boophis septentrionalis	23771	8274	4876	7053	2400	Amphibia	Anura	Mantellidae	Boophis	Least Concern	NoThreatened	Small	9123	4917	3176	3901	1539	14648	3357	1700	3152	861	-46.10325551	-65.18689028	-57.239943	-83.13054916	-77.08219552	-88.39432004	-78.48170399	-94.12206445	38.37869673	59.4271211	65.13535685	55.30979725	64.125
Boophis sibilans	3522	27	3	1	0	Amphibia	Anura	Mantellidae	Boophis	Least Concern	NoThreatened	Small	637	26	3	1	0	2885	1	0	0	0	-95.91836735	-99.52904239	-99.84301413	-100	-99.96533795	-100	-100	-100	18.08631459	96.2962963	100	100	NA
Boophis solomaso	109	0	0	0	0	Amphibia	Anura	Mantellidae	Boophis	Endangered	Threatened	Small	3	0	0	0	0	106	0	0	0	0	-100	-100	-100	-100	-100	-100	-100	-100	2.752293578	NA	NA	NA	NA
Boophis tasymena	15514	2934	1071	2037	1422	Amphibia	Anura	Mantellidae	Boophis	Least Concern	NoThreatened	Small	3214	803	87	152	75	12300	2131	984	1885	1347	-75.01555694	-97.29309272	-95.27069073	-97.66645924	-82.67479675	-92	-84.67479675	-89.04878049	20.71677195	27.36877982	8.1232493	7.461953854	5.274261603
Boophis tephraeomystax	71049	51703	54142	56872	60635	Amphibia	Anura	Mantellidae	Boophis	Least Concern	NoThreatened	Large	9255	5569	6249	6384	7152	61794	46134	47893	50488	53483	-39.82712048	-32.47974068	-31.02106969	-22.72285251	-25.34226624	-22.49571156	-18.29627472	-13.44952584	13.02622134	10.77113514	11.54187138	11.22520748	11.79516781
Boophis untersteini	1159	331	152	85	11	Amphibia	Anura	Mantellidae	Boophis	NA	NoThreatened	Small	573	270	149	84	11	586	61	3	1	0	-52.87958115	-73.9965096	-85.34031414	-98.08027923	-89.59044369	-99.48805461	-99.82935154	-100	49.4391717	81.57099698	98.02631579	98.82352941	100
Boophis viridis	37130	7640	3382	3842	3179	Amphibia	Anura	Mantellidae	Boophis	Least Concern	NoThreatened	Large	7026	1632	599	694	497	30104	6008	2783	3148	2682	-76.77198975	-91.4745232	-90.1224025	-92.92627384	-80.04251927	-90.75538134	-89.54291788	-91.09088493	18.92270401	21.36125654	17.71141336	18.06350859	15.63384712
Boophis vittatus	16570	6818	4356	7179	3719	Amphibia	Anura	Mantellidae	Boophis	Vulnerable	Threatened	Small	1612	1084	1002	908	375	14958	5734	3354	6271	3344	-32.75434243	-37.84119107	-43.67245658	-76.7369727	-61.66599813	-77.57721621	-58.07594598	-77.64407006	9.728424864	15.89909064	23.00275482	12.64800111	10.08335574
Boulengerula boulengeri	1423	557	466	192	184	Amphibia	Gymnophiona	Herpelidae	Boulengerula	Least Concern	NoThreatened	Small	666	284	161	37	74	757	273	305	155	110	-57.35735736	-75.82582583	-94.44444444	-88.88888889	-63.93659181	-59.70937913	-79.52443857	-85.46895641	46.80252987	50.98743268	34.54935622	19.27083333	40.2173913
Boulengerula taitana	387	35	0	0	0	Amphibia	Gymnophiona	Herpelidae	Boulengerula	Endangered	Threatened	Small	59	24	0	0	0	328	11	0	0	0	-59.3220339	-100	-100	-100	-96.64634146	-100	-100	-100	15.24547804	68.57142857	NA	NA	NA
Boulenophrys boettgeri	21949	20604	16274	10816	17858	Amphibia	Anura	Megophryidae	Megophrys	NA	NoThreatened	Small	2937	2928	2780	2213	2852	19012	17676	13494	8603	15006	-0.306435138	-5.345590739	-24.65100443	-2.894109636	-7.027140753	-29.02377446	-54.74963181	-21.07090259	13.38101964	14.21083285	17.08246282	20.46042899	15.97043342
Boulenophrys brachykolos	22415	16312	14685	17689	16573	Amphibia	Anura	Megophryidae	Megophrys	NA	NoThreatened	Small	1755	1603	1556	1554	1602	20660	14709	13129	16135	14971	-8.660968661	-11.33903134	-11.45299145	-8.717948718	-28.80445305	-36.45208132	-21.90222652	-27.53630203	7.829578407	9.827121138	10.5958461	8.785120696	9.666324745
Boulenophrys huangshanensis	52093	5143	1981	192	390	Amphibia	Anura	Megophryidae	Megophrys	NA	NoThreatened	Large	5598	634	237	39	55	46495	4509	1744	153	335	-88.67452662	-95.76634512	-99.30332262	-99.01750625	-90.30218303	-96.24905904	-99.67093236	-99.27949242	10.74616551	12.32743535	11.96365472	20.3125	14.1025641
Boulenophrys jingdongensis	1757337	0	0	0	0	Amphibia	Anura	Megophryidae	Megophrys	NA	NoThreatened	Large	126112	0	0	0	0	1631225	0	0	0	0	-100	-100	-100	-100	-100	-100	-100	-100	7.176312796	NA	NA	NA	NA
Boulenophrys jiulianensis	52	0	0	0	0	Amphibia	Anura	Megophryidae	Megophrys	NA	NoThreatened	Small	6	0	0	0	0	46	0	0	0	0	-100	-100	-100	-100	-100	-100	-100	-100	11.53846154	NA	NA	NA	NA
Boulenophrys kuatunensis	13977	13876	13692	12373	13632	Amphibia	Anura	Megophryidae	Megophrys	NA	NoThreatened	Small	2160	2160	2160	2159	2160	11817	11716	11532	10214	11472	0	0	-0.046296296	0	-0.854700855	-2.41177964	-13.56520267	-2.919522722	15.45396008	15.56644566	15.77563541	17.44928473	15.84507042
Boulenophrys minor	344762	123973	163861	167551	118650	Amphibia	Anura	Megophryidae	Megophrys	NA	NoThreatened	Large	30741	10335	5229	7265	1918	314021	113638	158632	160286	116732	-66.38040402	-82.99014346	-76.36706678	-93.76077551	-63.81197436	-49.48363326	-48.95691689	-62.82668993	8.916585935	8.336492623	3.191119302	4.33599322	1.616519174
Boulenophrys palpebralespinosa	2917	694	379	546	137	Amphibia	Anura	Megophryidae	Megophrys	NA	NoThreatened	Small	501	166	82	100	50	2416	528	297	446	87	-66.86626747	-83.63273453	-80.03992016	-90.01996008	-78.14569536	-87.70695364	-81.5397351	-96.39900662	17.17517998	23.91930836	21.63588391	18.31501832	36.49635036
Boulenophrys shunhuangensis	1623	4	2	1	0	Amphibia	Anura	Megophryidae	Megophrys	NA	NoThreatened	Small	217	1	0	1	0	1406	3	2	0	0	-99.53917051	-100	-99.53917051	-100	-99.78662873	-99.85775249	-100	-100	13.37030191	25	0	100	NA
Boulenophrys spinata	132564	28025	19520	28311	9361	Amphibia	Anura	Megophryidae	Megophrys	NA	NoThreatened	Large	4607	1080	473	1052	144	127957	26945	19047	27259	9217	-76.55741263	-89.73301498	-77.16518342	-96.87432168	-78.94214463	-85.11453066	-78.69674969	-92.79679892	3.475302495	3.853702052	2.423155738	3.715870156	1.53829719
Boulenophrys wushanensis	159357	122350	122281	129459	106374	Amphibia	Anura	Megophryidae	Megophrys	NA	NoThreatened	Large	7003	4391	4363	4171	4029	152354	117959	117918	125288	102345	-37.29830073	-37.69812937	-40.43981151	-42.46751392	-22.57571183	-22.60262284	-17.76520472	-32.82421203	4.39453554	3.588884348	3.568011384	3.221869472	3.787579672
Brachycephalus alipioi	13668	3684	4584	3914	3866	Amphibia	Anura	Brachycephalidae	Brachycephalus	Data Deficient	NoThreatened	Small	975	418	636	401	372	12693	3266	3948	3513	3494	-57.12820513	-34.76923077	-58.87179487	-61.84615385	-74.26928228	-68.89624202	-72.32332782	-72.47301662	7.133450395	11.34636265	13.87434555	10.24527338	9.622348681
Brachycephalus didactylus	29949	27329	26307	25012	22890	Amphibia	Anura	Brachycephalidae	Brachycephalus	Least Concern	NoThreatened	Small	2740	2242	2243	2204	2329	27209	25087	24064	22808	20561	-18.17518248	-18.13868613	-19.5620438	-15	-7.798890073	-11.55867544	-16.1747951	-24.43309199	9.14888644	8.203739617	8.526247767	8.81177035	10.1747488
Brachycephalus ephippium	83357	75418	75738	80532	66559	Amphibia	Anura	Brachycephalidae	Brachycephalus	Least Concern	NoThreatened	Large	12624	10701	11091	11419	11860	70733	64717	64647	69113	54699	-15.23288973	-12.14353612	-9.54531052	-6.051964512	-8.50522387	-8.604187579	-2.29030297	-22.66834434	15.14449896	14.18892042	14.64390398	14.17945661	17.81877733
Brachycephalus hermogenesi	42179	39302	38191	40007	34475	Amphibia	Anura	Brachycephalidae	Brachycephalus	Least Concern	NoThreatened	Large	10794	10588	10469	10626	9988	31385	28714	27722	29381	24487	-1.908467667	-3.010931999	-1.556420233	-7.467111358	-8.510434921	-11.6711805	-6.385215867	-21.97865222	25.59093388	26.94010483	27.41221754	26.56035194	28.97171864
Brachycephalus nodoterga	2882	1967	1864	1476	364	Amphibia	Anura	Brachycephalidae	Brachycephalus	Data Deficient	NoThreatened	Small	1327	942	871	701	242	1555	1025	993	775	122	-29.01281085	-34.36322532	-47.17407687	-81.76337604	-34.08360129	-36.1414791	-50.1607717	-92.15434084	46.0444136	47.8901881	46.72746781	47.49322493	66.48351648
Brachycephalus pitanga	94	1	0	0	0	Amphibia	Anura	Brachycephalidae	Brachycephalus	NA	NoThreatened	Small	79	0	0	0	0	15	1	0	0	0	-100	-100	-100	-100	-93.33333333	-100	-100	-100	84.04255319	0	NA	NA	NA
Brachytarsophrys carinense	176663	134020	70617	101861	68033	Amphibia	Anura	Megophryidae	Megophrys	NA	NoThreatened	Large	26683	19574	7549	16747	5632	149980	114446	63068	85114	62401	-26.64243151	-71.7085785	-37.23719222	-78.89292808	-23.69249233	-57.94905987	-43.24976664	-58.39378584	15.10389838	14.60528279	10.69006047	16.44103239	8.278335514
Brachytarsophrys feae	389974	214684	184819	190902	140260	Amphibia	Anura	Megophryidae	Megophrys	NA	NoThreatened	Large	34532	25197	21210	21730	16800	355442	189487	163609	169172	123460	-27.03289702	-38.5787096	-37.07285996	-51.34947295	-46.68975529	-53.970268	-52.4051744	-65.26578176	8.854949304	11.73678523	11.47609283	11.38280374	11.9777556
Brachytarsophrys intermedia	3256	578	206	296	30	Amphibia	Anura	Megophryidae	Megophrys	NA	NoThreatened	Small	412	154	76	106	19	2844	424	130	190	11	-62.62135922	-81.55339806	-74.27184466	-95.38834951	-85.09142053	-95.42897328	-93.31926864	-99.61322082	12.65356265	26.64359862	36.89320388	35.81081081	63.33333333
Brachytarsophrys platyparietus	278408	213922	207603	202627	183243	Amphibia	Anura	Megophryidae	Megophrys	NA	NoThreatened	Large	12712	10526	10380	10113	9925	265696	203396	197223	192514	173318	-17.19634991	-18.34487099	-20.44524858	-21.92416614	-23.44785017	-25.7711821	-27.54350837	-34.76830664	4.565960748	4.920485037	4.999927747	4.990943951	5.416305125
Brachytarsophrys popei	647	0	0	0	0	Amphibia	Anura	Megophryidae	Megophrys	NA	NoThreatened	Small	162	0	0	0	0	485	0	0	0	0	-100	-100	-100	-100	-100	-100	-100	-100	25.03863988	NA	NA	NA	NA
Bradytriton silus	28614	24707	13666	22124	13440	Amphibia	Caudata	Plethodontidae	Bradytriton	Endangered	Threatened	Small	655	433	64	583	100	27959	24274	13602	21541	13340	-33.89312977	-90.22900763	-10.99236641	-84.73282443	-13.18001359	-51.35019135	-22.95504131	-52.2872778	2.289089257	1.752539766	0.468315528	2.635147351	0.744047619
Breviceps acutirostris	24107	16821	12421	12235	9961	Amphibia	Anura	Brevicipitidae	Breviceps	Least Concern	NoThreatened	Small	0	0	0	0	0	24107	16821	12421	12235	9961	NA	NA	NA	NA	-30.22358651	-48.47554652	-49.24710665	-58.68005144	0	0	0	0	0
Breviceps adspersus	290145	122729	78525	71987	52057	Amphibia	Anura	Brevicipitidae	Breviceps	Least Concern	NoThreatened	Large	6235	476	229	260	181	283910	122253	78296	71727	51876	-92.36567763	-96.32718524	-95.82999198	-97.09703288	-56.93952309	-72.42224649	-74.73600789	-81.7280124	2.148925537	0.387846393	0.29162687	0.361176324	0.347695795
Breviceps carruthersi	1447	971	914	845	218	Amphibia	Anura	Brevicipitidae	Breviceps	NA	NoThreatened	Small	0	0	0	0	0	1447	971	914	845	218	NA	NA	NA	NA	-32.89564616	-36.83483068	-41.60331721	-84.93434692	0	0	0	0	0
Breviceps fuscus	4815	3705	1343	1396	148	Amphibia	Anura	Brevicipitidae	Breviceps	Least Concern	NoThreatened	Small	0	0	0	0	0	4815	3705	1343	1396	148	NA	NA	NA	NA	-23.0529595	-72.10799585	-71.00726895	-96.92627207	0	0	0	0	0
Breviceps gibbosus	3859	3721	3040	2678	2495	Amphibia	Anura	Brevicipitidae	Breviceps	Near Threatened	Threatened	Small	0	0	0	0	0	3859	3721	3040	2678	2495	NA	NA	NA	NA	-3.576055973	-21.2231148	-30.60378336	-35.34594455	0	0	0	0	0
Breviceps macrops	1108	144	0	0	0	Amphibia	Anura	Brevicipitidae	Breviceps	Near Threatened	Threatened	Small	0	0	0	0	0	1108	144	0	0	0	NA	NA	NA	NA	-87.00361011	-100	-100	-100	0	0	NA	NA	NA
Breviceps montanus	20618	14349	9341	8586	6240	Amphibia	Anura	Brevicipitidae	Breviceps	Least Concern	NoThreatened	Small	0	0	0	0	0	20618	14349	9341	8586	6240	NA	NA	NA	NA	-30.40547095	-54.69492676	-58.35677563	-69.73518285	0	0	0	0	0
Breviceps mossambicus	703524	320843	325673	317755	340878	Amphibia	Anura	Brevicipitidae	Breviceps	Least Concern	NoThreatened	Large	61189	27433	29701	30704	35519	642335	293410	295972	287051	305359	-55.16677834	-51.46022978	-49.82104627	-41.95198483	-54.32134322	-53.92248593	-55.31132509	-52.46109896	8.697500014	8.550287835	9.119884055	9.662790515	10.41985696
Breviceps namaquensis	39361	39361	39361	39361	39361	Amphibia	Anura	Brevicipitidae	Breviceps	Least Concern	NoThreatened	Large	151	151	151	151	151	39210	39210	39210	39210	39210	0	0	0	0	0	0	0	0	0.383628465	0.383628465	0.383628465	0.383628465	0.383628465
Breviceps passmorei	6174	6039	5944	5507	5344	Amphibia	Anura	Brevicipitidae	Breviceps	NA	NoThreatened	Small	8	8	8	8	1	6166	6031	5936	5499	5343	0	0	0	-87.5	-2.189425884	-3.730132987	-10.81738566	-13.34738891	0.12957564	0.132472264	0.134589502	0.145269657	0.018712575
Breviceps pentheri	7164	1237	1475	2004	2628	Amphibia	Anura	Brevicipitidae	Breviceps	NA	NoThreatened	Small	0	0	0	0	0	7164	1237	1475	2004	2628	NA	NA	NA	NA	-82.73310999	-79.41094361	-72.02680067	-63.31658291	0	0	0	0	0
Breviceps poweri	75580	40185	39642	43514	39260	Amphibia	Anura	Brevicipitidae	Breviceps	Least Concern	NoThreatened	Large	10961	9260	8853	9565	9760	64619	30925	30789	33949	29500	-15.51865706	-19.23182191	-12.73606423	-10.95702947	-52.14255869	-52.3530231	-47.46282053	-54.34779244	14.50251389	23.04342416	22.33237475	21.98143126	24.8599083
Breviceps rosei	12111	10819	9099	9180	7985	Amphibia	Anura	Brevicipitidae	Breviceps	Least Concern	NoThreatened	Small	0	0	0	0	0	12111	10819	9099	9180	7985	NA	NA	NA	NA	-10.66798778	-24.86995294	-24.20113946	-34.06820246	0	0	0	0	0
Breviceps sylvestris	22071	8279	6627	6095	1754	Amphibia	Anura	Brevicipitidae	Breviceps	Near Threatened	Threatened	Small	426	271	256	156	110	21645	8008	6371	5939	1644	-36.38497653	-39.90610329	-63.38028169	-74.17840376	-63.003003	-70.56595057	-72.56179256	-92.4047124	1.930134566	3.273342191	3.862984759	2.559474979	6.271379704
Breviceps verrucosus	110276	49565	51472	44286	31846	Amphibia	Anura	Brevicipitidae	Breviceps	Least Concern	NoThreatened	Large	290	231	213	219	197	109986	49334	51259	44067	31649	-20.34482759	-26.55172414	-24.48275862	-32.06896552	-55.1452003	-53.39497754	-59.9339916	-71.22451948	0.262976532	0.466054676	0.413817221	0.494512939	0.618602022
Bromeliohyla bromeliacia	29208	16717	8932	11749	7529	Amphibia	Anura	Hylidae	Bromeliohyla	Least Concern	NoThreatened	Small	4160	2530	1481	1882	1292	25048	14187	7451	9867	6237	-39.18269231	-64.39903846	-54.75961538	-68.94230769	-43.36074737	-70.25311402	-60.60763334	-75.09980837	14.24267324	15.13429443	16.58083296	16.01838454	17.16031345
Bromeliohyla dendroscarta	428	0	2	0	0	Amphibia	Anura	Hylidae	Bromeliohyla	Endangered	Threatened	Small	37	0	0	0	0	391	0	2	0	0	-100	-100	-100	-100	-100	-99.48849105	-100	-100	8.644859813	NA	0	NA	NA
Bryophryne bakersfield	32	0	0	0	0	Amphibia	Anura	Brachycephalidae	Bryophryne	Least Concern	NoThreatened	Small	13	0	0	0	0	19	0	0	0	0	-100	-100	-100	-100	-100	-100	-100	-100	40.625	NA	NA	NA	NA
Bryophryne cophites	21839	11491	9971	12044	7129	Amphibia	Anura	Craugastoridae	Bryophryne	Endangered	Threatened	Small	1616	563	631	930	322	20223	10928	9340	11114	6807	-65.16089109	-60.9529703	-42.45049505	-80.07425743	-45.96251793	-53.81496316	-45.04277308	-66.34030559	7.399606209	4.899486555	6.328352221	7.721687147	4.516762519
Buergeria buergeri	71931	29796	24005	20374	15625	Amphibia	Anura	Rhacophoridae	Buergeria	Least Concern	NoThreatened	Large	6055	3004	2689	2333	2193	65876	26792	21316	18041	13432	-50.388109	-55.59042114	-61.46985962	-63.78199835	-59.32964964	-67.64223693	-72.61369846	-79.6101767	8.41778927	10.08189019	11.20183295	11.45086875	14.0352
Buergeria choui	8618	5991	4905	4610	3444	Amphibia	Anura	Rhacophoridae	Buergeria	Least Concern	NoThreatened	Small	230	169	173	155	140	8388	5822	4732	4455	3304	-26.52173913	-24.7826087	-32.60869565	-39.13043478	-30.59132093	-43.58607535	-46.88841202	-60.6103958	2.668832676	2.820898014	3.527013252	3.362255965	4.06504065
Buergeria japonica	1497	1197	1419	1153	1423	Amphibia	Anura	Rhacophoridae	Buergeria	Least Concern	NoThreatened	Small	83	72	83	82	83	1414	1125	1336	1071	1340	-13.25301205	0	-1.204819277	0	-20.43847242	-5.516265912	-24.25742574	-5.233380481	5.544422178	6.015037594	5.84918957	7.111882047	5.832747716
Buergeria otai	6615	5635	5049	5534	4131	Amphibia	Anura	Rhacophoridae	Buergeria	Least Concern	NoThreatened	Small	443	368	344	362	315	6172	5267	4705	5172	3816	-16.93002257	-22.3476298	-18.28442438	-28.89390519	-14.66299417	-23.76863253	-16.2022035	-38.17239145	6.696900983	6.530612245	6.813230343	6.541380557	7.625272331
Buergeria oxycephala	23636	10183	6105	5060	3010	Amphibia	Anura	Rhacophoridae	Buergeria	Vulnerable	Threatened	Small	2174	1495	1168	1049	747	21462	8688	4937	4011	2263	-31.23275069	-46.27414903	-51.74793008	-65.63937443	-59.51915013	-76.99655205	-81.3111546	-89.45578231	9.197833813	14.68133163	19.13185913	20.7312253	24.81727575
Buergeria robusta	11566	7936	6531	6020	4924	Amphibia	Anura	Rhacophoridae	Buergeria	Least Concern	NoThreatened	Small	618	508	501	471	460	10948	7428	6030	5549	4464	-17.79935275	-18.93203883	-23.78640777	-25.56634304	-32.15199123	-44.92144684	-49.31494337	-59.2254293	5.343247449	6.401209677	7.671107028	7.823920266	9.341998375
Bufo abei	261	0	0	0	0	Amphibia	Anura	Bufonidae	Rhinella	NA	NoThreatened	Small	0	0	0	0	0	261	0	0	0	0	NA	NA	NA	NA	-100	-100	-100	-100	0	NA	NA	NA	NA
Bufo ailaoanus	44159	11292	18548	7213	7694	Amphibia	Anura	Bufonidae	Bufo	Endangered	Threatened	Large	2179	455	945	303	360	41980	10837	17603	6910	7334	-79.11886186	-56.63148233	-86.09453878	-83.47865994	-74.18532635	-58.06812768	-83.53978085	-82.52977608	4.93444145	4.029401346	5.094888937	4.200748648	4.678970626
Bufo alvarius	222811	222810	222811	222811	222811	Amphibia	Anura	Bufonidae	Incilius	NA	NoThreatened	Large	12561	12561	12561	12561	12561	210250	210249	210250	210250	210250	0	0	0	0	-0.000475624	0	0	0	5.637513408	5.63753871	5.637513408	5.637513408	5.637513408
Bufo americanus	1500253	770169	564026	400445	278294	Amphibia	Anura	Bufonidae	Anaxyrus	NA	NoThreatened	Large	25004	20256	19778	15906	15695	1475249	749913	544248	384539	262599	-18.98896177	-20.9006559	-36.38617821	-37.23004319	-49.16702197	-63.10805837	-73.93395962	-82.1996829	1.666652225	2.630072101	3.506575938	3.97208106	5.639719146
Bufo andrewsi	1470447	1028938	889342	882042	800207	Amphibia	Anura	Bufonidae	Bufo	NA	NoThreatened	Large	164219	142371	133516	134045	127260	1306228	886567	755826	747997	672947	-13.30418526	-18.69637496	-18.37424415	-22.50592197	-32.12769899	-42.13674795	-42.73610733	-48.48165864	11.16796457	13.83669376	15.01289718	15.19712213	15.903385
Bufo angusticeps	30306	20344	14099	13190	10420	Amphibia	Anura	Bufonidae	Vandijkophrynus	NA	NoThreatened	Small	0	0	0	0	0	30306	20344	14099	13190	10420	NA	NA	NA	NA	-32.8713786	-53.47785917	-56.47726523	-65.6173695	0	0	0	0	0
Bufo arabicus	385226	347395	320646	331300	330437	Amphibia	Anura	Bufonidae	Sclerophrys	NA	NoThreatened	Large	3050	2981	2846	2996	2994	382176	344414	317800	328304	327443	-2.262295082	-6.68852459	-1.770491803	-1.836065574	-9.880787909	-16.84459516	-14.09612325	-14.32141212	0.791743029	0.858101009	0.887583191	0.90431633	0.906072867
Bufo arenarius	64893	10632	5995	6737	3712	Amphibia	Anura	Bufonidae	Rhinella	NA	NoThreatened	Large	1025	485	336	419	260	63868	10147	5659	6318	3452	-52.68292683	-67.2195122	-59.12195122	-74.63414634	-84.11254462	-91.1395378	-90.10772218	-94.5951024	1.579523215	4.561700527	5.604670559	6.219385483	7.004310345
Bufo arenarum	59143	56579	49633	48552	49413	Amphibia	Anura	Bufonidae	Rhinella	NA	NoThreatened	Large	2359	2309	2155	2153	2087	56784	54270	47478	46399	47326	-2.119542179	-8.64773209	-8.732513777	-11.53030945	-4.427303466	-16.38841927	-18.28860242	-16.65610031	3.988637709	4.08101946	4.341869321	4.434420827	4.223584887
Bufo asmarae	4554	48	5	1	0	Amphibia	Anura	Bufonidae	Sclerophrys	NA	NoThreatened	Small	0	0	0	0	0	4554	48	5	1	0	NA	NA	NA	NA	-98.94598155	-99.89020641	-99.97804128	-100	0	0	0	0	NA
Bufo asper	56613	52649	52044	52904	51791	Amphibia	Anura	Bufonidae	Phrynoidis	NA	NoThreatened	Large	2854	2265	2390	2188	2216	53759	50384	49654	50716	49575	-20.63770147	-16.25788367	-23.33566924	-22.35459005	-6.278018564	-7.635930728	-5.660447553	-7.782882866	5.041244944	4.302076013	4.592268081	4.135793135	4.278735688
Bufo aucoinae	964	611	565	760	208	Amphibia	Anura	Bufonidae	Incilius	NA	NoThreatened	Small	228	192	197	198	130	736	419	368	562	78	-15.78947368	-13.59649123	-13.15789474	-42.98245614	-43.07065217	-50	-23.64130435	-89.40217391	23.65145228	31.42389525	34.86725664	26.05263158	62.5
Bufo bankorensis	12323	8352	7194	5855	5906	Amphibia	Anura	Bufonidae	Bufo	Least Concern	NoThreatened	Small	1260	863	889	478	774	11063	7489	6305	5377	5132	-31.50793651	-29.44444444	-62.06349206	-38.57142857	-32.30588448	-43.00822562	-51.39654705	-53.61113622	10.22478293	10.33285441	12.35752016	8.163962425	13.10531663
Bufo biporcatus	31142	20149	14711	17271	11845	Amphibia	Anura	Bufonidae	Ingerophrynus	NA	NoThreatened	Small	9144	8621	5362	7895	4305	21998	11528	9349	9376	7540	-5.71959755	-41.36045494	-13.6592301	-52.91994751	-47.59523593	-57.50068188	-57.37794345	-65.72415674	29.36227603	42.78624249	36.44891578	45.71246598	36.34444913
Bufo blanfordii	146982	107464	97611	91544	107168	Amphibia	Anura	Bufonidae	Sclerophrys	NA	NoThreatened	Large	7870	5231	4086	3322	6890	139112	102233	93525	88222	100278	-33.53240152	-48.08132147	-57.78907243	-12.4523507	-26.51029386	-32.76999827	-36.58203462	-27.91563632	5.354397137	4.867676617	4.186003627	3.628856069	6.429157958
Bufo bocourti	16910	7101	5607	5770	3486	Amphibia	Anura	Bufonidae	Incilius	NA	NoThreatened	Small	1375	661	543	597	404	15535	6440	5064	5173	3082	-51.92727273	-60.50909091	-56.58181818	-70.61818182	-58.54522047	-67.4026392	-66.70099775	-80.16092694	8.131283264	9.308548092	9.684323167	10.34662045	11.589214
Bufo boreas	800826	688873	683113	683704	655358	Amphibia	Anura	Bufonidae	Anaxyrus	NA	NoThreatened	Large	95478	74427	72289	70400	64792	705348	614446	610824	613304	590566	-22.04801106	-24.28727037	-26.26573661	-32.139341	-12.8875392	-13.40104459	-13.0494451	-16.27310207	11.92244008	10.80416855	10.58229019	10.29685361	9.886504781
Bufo burmanus	12411	10755	11017	11947	9454	Amphibia	Anura	Bufonidae	Bufo	NA	NoThreatened	Small	1485	1476	1470	1482	1454	10926	9279	9547	10465	8000	-0.606060606	-1.01010101	-0.202020202	-2.087542088	-15.07413509	-12.62127036	-4.219293429	-26.78015742	11.96519217	13.72384937	13.34301534	12.40478781	15.37973345
Bufo caeruleostictus	766	75	20	51	0	Amphibia	Anura	Bufonidae	Rhaebo	NA	NoThreatened	Small	0	0	0	0	0	766	75	20	51	0	NA	NA	NA	NA	-90.20887728	-97.38903394	-93.34203655	-100	0	0	0	0	NA
Bufo calamita	1130077	914544	902488	743905	803798	Amphibia	Anura	Bufonidae	Epidalea	NA	NoThreatened	Large	51744	45924	45028	37434	42626	1078333	868620	857460	706471	761172	-11.24768089	-12.97928262	-27.65538033	-17.62136673	-19.44788855	-20.48281931	-34.48489474	-29.41215747	4.578803037	5.021518921	4.989318418	5.032094152	5.303073658
Bufo californicus	80100	54070	45267	42496	32108	Amphibia	Anura	Bufonidae	Anaxyrus	NA	NoThreatened	Large	2376	1536	1029	880	590	77724	52534	44238	41616	31518	-35.35353535	-56.69191919	-62.96296296	-75.16835017	-32.40955175	-43.08321754	-46.45669291	-59.4488189	2.966292135	2.840761975	2.273179137	2.070783133	1.837548275
Bufo camerunensis	110278	34052	27561	20699	13336	Amphibia	Anura	Bufonidae	Sclerophrys	NA	NoThreatened	Large	11397	4134	3516	3135	2321	98881	29918	24045	17564	11015	-63.72729666	-69.14977626	-72.49276125	-79.63499166	-69.74342897	-75.68289156	-82.23723466	-88.86034729	10.33479026	12.14025608	12.75715685	15.14565921	17.4040192
Bufo canaliferus	101696	71527	55509	66357	46571	Amphibia	Anura	Bufonidae	Incilius	NA	NoThreatened	Large	3246	2078	1701	1921	1507	98450	69449	53808	64436	45064	-35.982748	-47.59704251	-40.81947012	-53.57362908	-29.45759269	-45.3448451	-34.54951752	-54.22651092	3.191865953	2.905196639	3.06436794	2.894947029	3.235919349
Bufo canorus	15676	2860	509	79	0	Amphibia	Anura	Bufonidae	Anaxyrus	NA	NoThreatened	Small	10455	2503	443	60	0	5221	357	66	19	0	-76.05930177	-95.76279292	-99.42611191	-100	-93.16222946	-98.73587435	-99.63608504	-100	66.69430977	87.51748252	87.03339882	75.94936709	NA
Bufo cavifrons	16103	11729	8356	4920	4747	Amphibia	Anura	Bufonidae	Incilius	NA	NoThreatened	Small	934	872	503	521	507	15169	10857	7853	4399	4240	-6.638115632	-46.14561028	-44.21841542	-45.71734475	-28.42639594	-48.22994265	-71.00006592	-72.04825631	5.800161461	7.434563901	6.019626616	10.58943089	10.68042975
Bufo celebensis	131010	65606	55716	57351	46607	Amphibia	Anura	Bufonidae	Ingerophrynus	NA	NoThreatened	Large	10419	6071	5270	5329	4554	120591	59535	50446	52022	42053	-41.73145215	-49.41933007	-48.85305692	-56.29139073	-50.63064408	-58.16769079	-56.86079392	-65.12758	7.952828028	9.253726793	9.458683323	9.291904239	9.771064432
Bufo coccifer	101291	73320	71969	69010	65055	Amphibia	Anura	Bufonidae	Incilius	NA	NoThreatened	Large	6769	3638	3778	2992	2658	94522	69682	68191	66018	62397	-46.25498597	-44.18673364	-55.79849313	-60.73275225	-26.27959628	-27.85700683	-30.15594253	-33.98679672	6.682726007	4.961811238	5.249482416	4.335603536	4.085773576
Bufo cognatus	1377415	1255646	1243047	1284104	1259581	Amphibia	Anura	Bufonidae	Anaxyrus	NA	NoThreatened	Large	44766	42682	41862	42625	43414	1332649	1212964	1201185	1241479	1216167	-4.655318769	-6.487066077	-4.782647545	-3.02014922	-8.98098449	-9.864863141	-6.841261277	-8.740636131	3.250000907	3.399206464	3.367692452	3.319435186	3.446701721
Bufo compactilis	224831	162066	148689	104877	114519	Amphibia	Anura	Bufonidae	Anaxyrus	NA	NoThreatened	Large	2450	1659	1495	1197	1352	222381	160407	147194	103680	113167	-32.28571429	-38.97959184	-51.14285714	-44.81632653	-27.86838804	-33.80999276	-53.37731191	-49.11121004	1.08970738	1.023657029	1.005454338	1.141336995	1.18059012
Bufo coniferus	7478	3509	2407	2440	793	Amphibia	Anura	Bufonidae	Incilius	NA	NoThreatened	Small	1577	886	718	894	192	5901	2623	1689	1546	601	-43.81737476	-54.47051363	-43.31008244	-87.82498415	-55.5499068	-71.37773259	-73.80105067	-89.81528554	21.08852634	25.24935879	29.82966348	36.63934426	24.21185372
Bufo cristatus	20170	14207	11455	7407	7473	Amphibia	Anura	Bufonidae	Incilius	NA	NoThreatened	Small	2463	1798	1232	1053	1127	17707	12409	10223	6354	6346	-26.99959399	-49.97969955	-57.24725944	-54.24279334	-29.92037047	-42.2657706	-64.11588637	-64.16106624	12.21120476	12.65573309	10.75512876	14.2162819	15.08095812
Bufo crucifer	733973	495284	360579	372542	237142	Amphibia	Anura	Bufonidae	Rhinella	NA	NoThreatened	Large	26587	21221	18407	19757	16312	707386	474063	342172	352785	220830	-20.1827961	-30.76691616	-25.68924662	-38.64670704	-32.98383061	-51.62867232	-50.12835991	-68.78224901	3.622340331	4.284612465	5.104845263	5.303294662	6.878579079
Bufo cryptotympanicus	47159	9207	6418	7042	3450	Amphibia	Anura	Bufonidae	Bufo	Least Concern	NoThreatened	Large	6742	1947	1303	1403	853	40417	7260	5115	5639	2597	-71.12132898	-80.67339069	-79.19015129	-87.34796796	-82.03726155	-87.34443427	-86.04795012	-93.57448598	14.29631672	21.14695341	20.30227485	19.92331724	24.72463768
Bufo damaranus	21239	21014	21158	21160	20836	Amphibia	Anura	Bufonidae	Poyntonophrynus	NA	NoThreatened	Small	3121	3048	3117	3118	3118	18118	17966	18041	18042	17718	-2.338993912	-0.12816405	-0.096123037	-0.096123037	-0.838944696	-0.424991721	-0.419472348	-2.2077492	14.69466547	14.50461597	14.73201626	14.73534972	14.96448455
Bufo danatensis	192022	189850	191709	191895	192022	Amphibia	Anura	Bufonidae	Bufotes	NA	NoThreatened	Large	9914	9909	9914	9914	9914	182108	179941	181795	181981	182108	-0.05043373	0	0	0	-1.189953215	-0.17187603	-0.069738836	0	5.162950079	5.219383724	5.171379539	5.166367024	5.162950079
Bufo debilis	912895	806040	643956	601321	494390	Amphibia	Anura	Bufonidae	Anaxyrus	NA	NoThreatened	Large	7681	6890	5672	5174	3489	905214	799150	638284	596147	490901	-10.29813826	-26.15544851	-32.6389793	-54.57622705	-11.71700835	-29.48805476	-34.14297614	-45.76961912	0.841389207	0.854796288	0.880805521	0.860438934	0.705718158
Bufo dhufarensis	408309	382396	366538	350595	334374	Amphibia	Anura	Bufonidae	Duttaphrynus	NA	NoThreatened	Large	6339	6065	5919	5926	5811	401970	376331	360619	344669	328563	-4.322448336	-6.625650734	-6.515223221	-8.329389494	-6.378336692	-10.2870861	-14.25504391	-18.26181058	1.55250068	1.586052155	1.614839389	1.690269399	1.737874356
Bufo dodsoni	26946	16747	16777	14477	12996	Amphibia	Anura	Bufonidae	Sclerophrys	NA	NoThreatened	Small	3	0	0	0	3	26943	16747	16777	14477	12993	-100	-100	-100	0	-37.84285343	-37.73150726	-46.26804736	-51.7759715	0.011133378	0	0	0	0.023084026
Bufo eichwaldi	36975	36814	36213	36415	36091	Amphibia	Anura	Bufonidae	Bufo	Vulnerable	Threatened	Large	768	768	767	768	768	36207	36046	35446	35647	35323	0	-0.130208333	0	0	-0.444665396	-2.101803519	-1.546662248	-2.441516834	2.077079108	2.086162873	2.118023914	2.109021008	2.127954338
Bufo exsul	8390	0	0	0	0	Amphibia	Anura	Bufonidae	Anaxyrus	NA	NoThreatened	Small	507	0	0	0	0	7883	0	0	0	0	-100	-100	-100	-100	-100	-100	-100	-100	6.042908224	NA	NA	NA	NA
Bufo fastidiosus	36	0	0	0	0	Amphibia	Anura	Bufonidae	Incilius	NA	NoThreatened	Small	0	0	0	0	0	36	0	0	0	0	NA	NA	NA	NA	-100	-100	-100	-100	0	NA	NA	NA	NA
Bufo fenoulheti	396672	281705	227614	221852	195496	Amphibia	Anura	Bufonidae	Poyntonophrynus	NA	NoThreatened	Large	12899	12657	11490	9898	10795	383773	269048	216124	211954	184701	-1.876114427	-10.92332739	-23.26536941	-16.31134196	-29.89397378	-43.68441761	-44.77099744	-51.87233078	3.251805018	4.492997994	5.048019893	4.461532914	5.52185211
Bufo fernandezae	65306	63350	63140	60891	63758	Amphibia	Anura	Bufonidae	Rhinella	NA	NoThreatened	Large	2379	2378	2379	2338	2339	62927	60972	60761	58553	61419	-0.042034468	0	-1.723413199	-1.681378731	-3.106774517	-3.442083684	-6.950911373	-2.396427607	3.64285058	3.753749013	3.767817548	3.839647895	3.66855924
Bufo fowleri	797044	440504	325726	98560	83074	Amphibia	Anura	Bufonidae	Anaxyrus	NA	NoThreatened	Large	8784	5408	4289	2821	2137	788260	435096	321437	95739	80937	-38.43351548	-51.17258652	-67.88479053	-75.67167577	-44.80298379	-59.22195722	-87.85438815	-89.73219496	1.102072157	1.227684652	1.316750889	2.862215909	2.572405325
Bufo galeatus	14157	5601	3453	4710	1205	Amphibia	Anura	Bufonidae	Ingerophrynus	NA	NoThreatened	Small	1344	679	432	516	108	12813	4922	3021	4194	1097	-49.47916667	-67.85714286	-61.60714286	-91.96428571	-61.58588933	-76.42238352	-67.26761882	-91.43838289	9.493536766	12.12283521	12.51086012	10.95541401	8.962655602
Bufo gargarizans	2314485	1542697	1419244	1394293	1360905	Amphibia	Anura	Bufonidae	Bufo	Least Concern	NoThreatened	Large	164096	118836	111792	109154	100507	2150389	1423861	1307452	1285139	1260398	-27.58141576	-31.87402496	-33.48162051	-38.75109692	-33.78588711	-39.19927976	-40.23690597	-41.38744199	7.089957377	7.70313289	7.876869657	7.828627125	7.385306101
Bufo gariepensis	435724	198211	135662	140851	78462	Amphibia	Anura	Bufonidae	Vandijkophrynus	NA	NoThreatened	Large	4477	1387	1020	989	436	431247	196824	134642	139862	78026	-69.01943266	-77.21688631	-77.90931427	-90.26133572	-54.35933467	-68.77844947	-67.56800627	-81.90688863	1.027485289	0.699759347	0.751868615	0.702160439	0.555683006
Bufo garmani	889377	492712	359857	341956	274194	Amphibia	Anura	Bufonidae	Sclerophrys	NA	NoThreatened	Large	29899	14615	4267	8744	776	859478	478097	355590	333212	273418	-51.11876651	-85.72861969	-70.75487474	-97.40459547	-44.37356163	-58.62721326	-61.23088665	-68.1879001	3.361791456	2.966235854	1.185748784	2.557054124	0.283011299
Bufo gemmifer	17265	17225	17265	17265	17265	Amphibia	Anura	Bufonidae	Incilius	NA	NoThreatened	Small	240	240	240	240	240	17025	16985	17025	17025	17025	0	0	0	0	-0.234948605	0	0	0	1.390095569	1.393323657	1.390095569	1.390095569	1.390095569
Bufo glaberrimus	87126	82446	82514	82702	79597	Amphibia	Anura	Bufonidae	Rhaebo	NA	NoThreatened	Large	3573	3016	3104	2699	2996	83553	79430	79410	80003	76601	-15.58914078	-13.12622446	-24.46123706	-16.14889449	-4.934592414	-4.958529317	-4.248800163	-8.320467248	4.100957234	3.658152003	3.761785879	3.263524461	3.763960953
Bufo gracilipes	143612	99367	95571	95794	101566	Amphibia	Anura	Bufonidae	Sclerophrys	NA	NoThreatened	Large	12866	4791	5504	7616	5405	130746	94576	90067	88178	96161	-62.76231929	-57.22058138	-40.80522307	-57.9900513	-27.66432625	-31.11299772	-32.55778379	-26.45205207	8.958861376	4.821520223	5.759069174	7.950393553	5.321662761
Bufo granulosus	1406583	1164394	1057626	1110299	993786	Amphibia	Anura	Bufonidae	Rhinella	NA	NoThreatened	Large	71966	58646	48200	57187	49345	1334617	1105748	1009426	1053112	944441	-18.50874024	-33.02392797	-20.53608649	-31.43289887	-17.14866512	-24.36586676	-21.09256813	-29.23505395	5.116370666	5.036611319	4.557376615	5.15059457	4.965354714
Bufo guttatus	315675	156272	71135	84887	38380	Amphibia	Anura	Bufonidae	Rhaebo	NA	NoThreatened	Large	62490	13895	7411	10172	3842	253185	142377	63724	74715	34538	-77.76444231	-88.14050248	-83.72219555	-93.85181629	-43.76562593	-74.83105239	-70.48995794	-86.35859154	19.79567593	8.89154807	10.41821888	11.98298915	10.01042209
Bufo gutturalis	672885	330354	280681	277932	236005	Amphibia	Anura	Bufonidae	Sclerophrys	NA	NoThreatened	Large	45008	21239	18859	19418	17297	627877	309115	261822	258514	218708	-52.81061145	-58.09856026	-56.85655883	-61.56905439	-50.76822371	-58.30043145	-58.82728624	-65.16706298	6.688810124	6.429163867	6.719015537	6.986601039	7.329082011
Bufo haematiticus	197883	126049	123307	137630	114742	Amphibia	Anura	Bufonidae	Rhaebo	NA	NoThreatened	Large	12433	8943	8077	9134	6931	185450	117106	115230	128496	107811	-28.07045765	-35.03579184	-26.53422344	-44.25319714	-36.85306012	-37.86465355	-30.71124292	-41.86519277	6.283005614	7.094859935	6.5503175	6.636634455	6.040508271
Bufo hemiophrys	373399	204129	181001	168416	112565	Amphibia	Anura	Bufonidae	Anaxyrus	NA	NoThreatened	Large	8656	4836	6386	5657	4065	364743	199293	174615	162759	108500	-44.13123845	-26.2245841	-34.64648799	-53.0383549	-45.36070603	-52.12656583	-55.37707372	-70.25302747	2.31816368	2.369090134	3.528157303	3.358944518	3.611246835
Bufo himalayanus	45647	20049	20091	15929	18000	Amphibia	Anura	Bufonidae	Duttaphrynus	NA	NoThreatened	Large	5672	2731	3160	2481	2592	39975	17318	16931	13448	15408	-51.85119887	-44.2877292	-56.25881523	-54.30183357	-56.6779237	-57.64602877	-66.35897436	-61.45590994	12.42578921	13.62162701	15.72843562	15.57536569	14.4
Bufo houstonensis	26368	12360	3941	4561	1092	Amphibia	Anura	Bufonidae	Anaxyrus	NA	NoThreatened	Small	0	0	0	0	0	26368	12360	3941	4561	1092	NA	NA	NA	NA	-53.125	-85.05385316	-82.7025182	-95.8586165	0	0	0	0	0
Bufo ictericus	460021	298859	198877	255164	152381	Amphibia	Anura	Bufonidae	Rhinella	NA	NoThreatened	Large	22938	19458	16495	17933	16370	437083	279401	182382	237231	136011	-15.17133142	-28.08876101	-21.81968785	-28.63370826	-36.07598557	-58.27291384	-45.72403868	-68.88211164	4.986294104	6.5107626	8.29407121	7.028029032	10.74280914
Bufo japonicus	33037	14083	11235	10459	6921	Amphibia	Anura	Bufonidae	Bufo	Least Concern	NoThreatened	Small	5270	3024	2482	2515	1607	27767	11059	8753	7944	5314	-42.61859583	-52.90322581	-52.27703985	-69.50664137	-60.17214679	-68.47696906	-71.39049951	-80.86217452	15.95181161	21.47269758	22.09167779	24.04627593	23.21918798
Bufo juxtasper	7827	1606	116	738	71	Amphibia	Anura	Bufonidae	Phrynoidis	NA	NoThreatened	Small	1189	160	45	51	21	6638	1446	71	687	50	-86.54331371	-96.21530698	-95.71068124	-98.23380992	-78.21633022	-98.93040072	-89.65049714	-99.24676107	15.19100549	9.9626401	38.79310345	6.910569106	29.57746479
Bufo kelloggi	78823	78821	78816	78802	78821	Amphibia	Anura	Bufonidae	Anaxyrus	NA	NoThreatened	Large	77	77	77	77	77	78746	78744	78739	78725	78744	0	0	0	0	-0.002539812	-0.00888934	-0.026668021	-0.002539812	0.097687223	0.097689702	0.097695899	0.097713256	0.097689702
Bufo kerinyagae	114595	50628	29664	25636	12688	Amphibia	Anura	Bufonidae	Sclerophrys	NA	NoThreatened	Large	7152	5730	5291	4952	4345	107443	44898	24373	20684	8343	-19.88255034	-26.02069351	-30.7606264	-39.24776286	-58.21226139	-77.31541375	-80.74886219	-92.23495249	6.241109996	11.31784783	17.83643474	19.31658605	34.24495586
Bufo kisoloensis	22496	3530	4582	3195	322	Amphibia	Anura	Bufonidae	Sclerophrys	NA	NoThreatened	Small	2184	400	1309	761	203	20312	3130	3273	2434	119	-81.68498168	-40.06410256	-65.15567766	-90.70512821	-84.59038992	-83.88637259	-88.0169358	-99.41413942	9.708392603	11.33144476	28.56831078	23.81846635	63.04347826
Bufo latifrons	65295	32384	25149	21110	15474	Amphibia	Anura	Bufonidae	Sclerophrys	NA	NoThreatened	Large	10214	5529	5008	4335	4115	55081	26855	20141	16775	11359	-45.8684159	-50.96925788	-57.55825338	-59.71215978	-51.24453078	-63.43385196	-69.54485213	-79.37764383	15.64285167	17.07324605	19.91331663	20.53529133	26.5929947
Bufo limensis	78278	65229	61008	59921	43860	Amphibia	Anura	Bufonidae	Rhinella	NA	NoThreatened	Large	148	142	141	131	114	78130	65087	60867	59790	43746	-4.054054054	-4.72972973	-11.48648649	-22.97297297	-16.69397159	-22.09522591	-23.47369768	-44.00870344	0.189069726	0.217694584	0.231117231	0.218621185	0.259917921
Bufo lonnbergi	981008	0	0	0	0	Amphibia	Anura	Bufonidae	Mertensophryne	NA	NoThreatened	Large	67574	0	0	0	0	913434	0	0	0	0	-100	-100	-100	-100	-100	-100	-100	-100	6.888221095	NA	NA	NA	NA
Bufo luetkenii	88825	69729	75508	70593	61566	Amphibia	Anura	Bufonidae	Incilius	NA	NoThreatened	Large	3859	3197	3563	3442	3300	84966	66532	71945	67151	58266	-17.15470329	-7.670380928	-10.80590827	-14.48561804	-21.69573712	-15.32495351	-20.96721041	-31.42433444	4.344497608	4.584892943	4.718705303	4.875837548	5.360101355
Bufo lughensis	332080	252947	259520	241116	207236	Amphibia	Anura	Bufonidae	Poyntonophrynus	NA	NoThreatened	Large	20057	13967	14988	12310	13479	312023	238980	244532	228806	193757	-30.36346413	-25.27297203	-38.62491898	-32.79652989	-23.40949225	-21.63013624	-26.67014932	-37.9029751	6.039809684	5.521710082	5.775277435	5.105426434	6.504178811
Bufo macrocristatus	32799	20483	11094	11641	5886	Amphibia	Anura	Bufonidae	Incilius	NA	NoThreatened	Small	1377	696	89	681	137	31422	19787	11005	10960	5749	-49.45533769	-93.53667393	-50.54466231	-90.05083515	-37.0281968	-64.97676787	-65.11997963	-81.70390172	4.198298729	3.397939755	0.802235443	5.850012885	2.327556915
Bufo macrotis	164455	141327	141695	140300	139080	Amphibia	Anura	Bufonidae	Ingerophrynus	NA	NoThreatened	Large	14109	12877	13450	13299	13597	150346	128450	128245	127001	125483	-8.732015026	-4.670777518	-5.741016373	-3.628889361	-14.56373964	-14.70009179	-15.52751653	-16.53718755	8.579246602	9.111493204	9.492219203	9.478973628	9.776387691
Bufo maculatus	2402733	1791764	1844834	1834913	1793363	Amphibia	Anura	Bufonidae	Sclerophrys	NA	NoThreatened	Large	183940	144508	155302	155435	149185	2218793	1647256	1689532	1679478	1644178	-21.43742525	-15.56920735	-15.49690116	-18.89474829	-25.75891487	-23.85355461	-24.30668386	-25.89763894	7.655449024	8.065124648	8.418209985	8.470973828	8.318728556
Bufo margaritifer	262787	142849	121702	102309	111732	Amphibia	Anura	Bufonidae	Rhinella	NA	NoThreatened	Large	42610	19256	18158	16428	16579	220177	123593	103544	85881	95153	-54.80873034	-57.38559024	-61.44567003	-61.09129312	-43.86652557	-52.97238131	-60.99456346	-56.78340608	16.21465293	13.47996836	14.92005062	16.05723837	14.83818423
Bufo marinus	11380499	9367609	9361354	9227533	9221414	Amphibia	Anura	Bufonidae	Rhinella	NA	NoThreatened	Large	1013441	820123	849122	859072	834841	10367058	8547486	8512232	8368461	8386573	-19.07540745	-16.21396806	-15.23216448	-17.62312754	-17.55147892	-17.89153683	-19.278343	-19.10363577	8.905066465	8.754880781	9.070504117	9.309877299	9.053286188
Bufo marmoreus	436125	390509	400927	390212	403321	Amphibia	Anura	Bufonidae	Incilius	NA	NoThreatened	Large	7511	5324	5603	5313	5562	428614	385185	395324	384899	397759	-29.11729463	-25.40274264	-29.26374651	-25.94860871	-10.13242685	-7.766895155	-10.19915355	-7.198784921	1.722212668	1.36334886	1.397511268	1.361567558	1.379050434
Bufo mauritanicus	190914	187474	171103	132460	171488	Amphibia	Anura	Bufonidae	Sclerophrys	NA	NoThreatened	Large	11213	11159	8926	5397	8909	179701	176315	162177	127063	162579	-0.481583876	-20.39596896	-51.86836707	-20.5475787	-1.884241045	-9.751754303	-29.29199058	-9.528049371	5.873325162	5.952292051	5.216740794	4.074437566	5.195115693
Bufo mazatlanensis	226526	222423	223912	221203	222625	Amphibia	Anura	Bufonidae	Incilius	NA	NoThreatened	Large	526	517	526	525	526	226000	221906	223386	220678	222099	-1.711026616	0	-0.190114068	0	-1.811504425	-1.156637168	-2.354867257	-1.726106195	0.232202926	0.23243999	0.234913716	0.237338553	0.236271757
Bufo melanochlorus	1594	1320	1218	1285	956	Amphibia	Anura	Bufonidae	Incilius	NA	NoThreatened	Small	352	305	285	289	245	1242	1015	933	996	711	-13.35227273	-19.03409091	-17.89772727	-30.39772727	-18.27697262	-24.87922705	-19.80676329	-42.75362319	22.08281054	23.10606061	23.39901478	22.49027237	25.62761506
Bufo melanostictus	2186449	1655581	1508409	1538113	1282146	Amphibia	Anura	Bufonidae	Duttaphrynus	NA	NoThreatened	Large	142168	100394	88559	94807	79883	2044281	1555187	1419850	1443306	1202263	-29.38354623	-37.70820438	-33.31340386	-43.81084351	-23.92498879	-30.54526261	-29.39786654	-41.18895592	6.502232616	6.063973916	5.871020393	6.163851421	6.230413697
Bufo melanosticus	1177589	886263	860647	856500	765722	Amphibia	Anura	Bufonidae	Bufo	NA	NoThreatened	Large	98347	77090	76288	74913	71399	1079242	809173	784359	781587	694323	-21.61428412	-22.429764	-23.82787477	-27.4009375	-25.023952	-27.32315829	-27.58000523	-35.66568017	8.351555594	8.698320927	8.864029039	8.746409807	9.324402329
Bufo mexicanus	78907	62942	57917	52485	43337	Amphibia	Anura	Bufonidae	Anaxyrus	NA	NoThreatened	Large	176	175	174	173	165	78731	62767	57743	52312	43172	-0.568181818	-1.136363636	-1.704545455	-6.25	-20.27663817	-26.65786031	-33.55603257	-45.16518271	0.223047385	0.278033745	0.300429926	0.329617986	0.380737015
Bufo microscaphus	396002	331029	313966	325375	277409	Amphibia	Anura	Bufonidae	Anaxyrus	NA	NoThreatened	Large	42123	35333	33029	33894	29450	353879	295696	280937	291481	247959	-16.11945968	-21.58915557	-19.53564561	-30.0857014	-16.44149554	-20.61213013	-17.63258063	-29.93113465	10.63706749	10.6736872	10.51992891	10.41690357	10.61609393
Bufo minshanicus	161673	132820	107202	104907	93300	Amphibia	Anura	Bufonidae	Bufo	NA	NoThreatened	Large	34545	28321	24203	24259	23240	127128	104499	82999	80648	70060	-18.01707917	-29.93776234	-29.77565494	-32.7254306	-17.80016991	-34.71225851	-36.56157573	-44.89018942	21.36720417	21.32284295	22.57700416	23.12429104	24.90889603
Bufo nebulifer	349146	303878	270858	269284	259623	Amphibia	Anura	Bufonidae	Incilius	NA	NoThreatened	Large	3234	3208	3111	3113	3077	345912	300670	267747	266171	256546	-0.803957947	-3.803339518	-3.741496599	-4.85466914	-13.07904901	-22.59678762	-23.05239483	-25.83489442	0.926260075	1.055686822	1.148572315	1.156028579	1.18518005
Bufo nelsoni	664	0	0	0	0	Amphibia	Anura	Bufonidae	Anaxyrus	NA	NoThreatened	Small	278	0	0	0	0	386	0	0	0	0	-100	-100	-100	-100	-100	-100	-100	-100	41.86746988	NA	NA	NA	NA
Bufo occidentalis	440709	319583	311107	265976	245685	Amphibia	Anura	Bufonidae	Incilius	NA	NoThreatened	Large	5995	4960	4638	4137	4176	434714	314623	306469	261839	241509	-17.26438699	-22.63552961	-30.99249374	-30.34195163	-27.62528927	-29.50100526	-39.76752532	-44.44416329	1.360308049	1.552022479	1.490805414	1.555403495	1.699737469
Bufo orientalis	133725	131923	130366	125953	130308	Amphibia	Anura	Bufonidae	Sclerophrys	NA	NoThreatened	Large	2378	2378	2378	2373	2367	131347	129545	127988	123580	127941	0	0	-0.210260723	-0.462573591	-1.371938453	-2.557348093	-5.913344043	-2.593131172	1.778276313	1.802566649	1.82409524	1.884036109	1.816465605
Bufo ornatus	1488	74	20	58	6	Amphibia	Anura	Bufonidae	Rhinella	NA	NoThreatened	Small	226	13	13	36	2	1262	61	7	22	4	-94.24778761	-94.24778761	-84.07079646	-99.11504425	-95.16640254	-99.44532488	-98.25673534	-99.68304279	15.18817204	17.56756757	65	62.06896552	33.33333333
Bufo pageoti	61935	38203	29594	32087	16586	Amphibia	Anura	Bufonidae	Bufo	Near Threatened	Threatened	Large	7706	5137	4107	4440	2910	54229	33066	25487	27647	13676	-33.33765897	-46.70386712	-42.38255904	-62.23721775	-39.0252448	-53.00116174	-49.01805307	-74.78102122	12.44207637	13.44658796	13.87781307	13.83737962	17.5449174
Bufo paracnemis	730361	601063	623990	594295	455878	Amphibia	Anura	Bufonidae	Rhinella	NA	NoThreatened	Large	20938	16656	16363	15228	11728	709423	584407	607627	579067	444150	-20.4508549	-21.85022447	-27.27099054	-43.98700927	-17.62220847	-14.34912598	-18.37493287	-37.39278259	2.866801486	2.771090551	2.622317665	2.562363809	2.572618113
Bufo pardalis	165	0	0	0	0	Amphibia	Anura	Bufonidae	Sclerophrys	NA	NoThreatened	Small	0	0	0	0	0	165	0	0	0	0	NA	NA	NA	NA	-100	-100	-100	-100	0	NA	NA	NA	NA
Bufo parvus	48829	42702	44322	38975	35845	Amphibia	Anura	Bufonidae	Ingerophrynus	NA	NoThreatened	Large	4427	3375	3642	2599	1817	44402	39327	40680	36376	34028	-23.76327084	-17.73209849	-41.29207138	-58.95640389	-11.42966533	-8.382505293	-18.07576235	-23.36381244	9.066333531	7.903611072	8.217138216	6.668377165	5.069047287
Bufo pentoni	6702	5674	5528	6098	5446	Amphibia	Anura	Bufonidae	Sclerophrys	NA	NoThreatened	Small	62	40	50	29	48	6640	5634	5478	6069	5398	-35.48387097	-19.35483871	-53.22580645	-22.58064516	-15.15060241	-17.5	-8.59939759	-18.70481928	0.925096986	0.704970039	0.904486252	0.475565759	0.88138083
Bufo perplexus	102034	91709	93735	95680	92111	Amphibia	Anura	Bufonidae	Incilius	NA	NoThreatened	Large	551	498	530	521	513	101483	91211	93205	95159	91598	-9.618874773	-3.811252269	-5.444646098	-6.896551724	-10.12189234	-8.157031227	-6.231585586	-9.740547678	0.540016073	0.54302195	0.565423801	0.544523411	0.556936739
Bufo pewzowi	2770534	0	0	0	0	Amphibia	Anura	Bufonidae	Bufotes	NA	NoThreatened	Large	256363	0	0	0	0	2514171	0	0	0	0	-100	-100	-100	-100	-100	-100	-100	-100	9.25319812	NA	NA	NA	NA
Bufo poeppigii	772	8	191	35	0	Amphibia	Anura	Bufonidae	Rhinella	NA	NoThreatened	Small	84	8	0	0	0	688	0	191	35	0	-90.47619048	-100	-100	-100	-100	-72.23837209	-94.9127907	-100	10.88082902	100	0	0	NA
Bufo poweri	58	0	0	0	0	Amphibia	Anura	Bufonidae	Sclerophrys	NA	NoThreatened	Small	0	0	0	0	0	58	0	0	0	0	NA	NA	NA	NA	-100	-100	-100	-100	0	NA	NA	NA	NA
Bufo punctatus	1095351	871847	824936	813449	848286	Amphibia	Anura	Bufonidae	Anaxyrus	NA	NoThreatened	Large	60909	53690	53222	52984	54108	1034442	818157	771714	760465	794178	-11.85210724	-12.6204666	-13.01121345	-11.16583756	-20.90837379	-25.39804068	-26.48548686	-23.22643512	5.560683288	6.1581906	6.451652007	6.513499924	6.378509135
Bufo pusillus	1321	22	0	0	0	Amphibia	Anura	Bufonidae	Sclerophrys	NA	NoThreatened	Small	47	0	0	0	0	1274	22	0	0	0	-100	-100	-100	-100	-98.27315542	-100	-100	-100	3.557910674	0	NA	NA	NA
Bufo pygmaeus	137	0	19	88	91	Amphibia	Anura	Bufonidae	Rhinella	NA	NoThreatened	Small	0	0	0	0	0	137	0	19	88	91	NA	NA	NA	NA	-100	-86.13138686	-35.76642336	-33.57664234	0	NA	0	0	0
Bufo quercicus	261309	232200	246901	207896	234117	Amphibia	Anura	Bufonidae	Anaxyrus	NA	NoThreatened	Large	11981	9578	10522	10294	10778	249328	222622	236379	197602	223339	-20.05675653	-12.17761456	-14.08062766	-10.04089809	-10.71119168	-5.19356029	-20.74616569	-10.42361869	4.584993246	4.124892334	4.26162713	4.951514219	4.603681065
Bufo raddei	1255115	1027213	938358	947760	863160	Amphibia	Anura	Bufonidae	Strauchbufo	NA	NoThreatened	Large	46788	40201	36980	38150	34803	1208327	987012	901378	909610	828357	-14.07839617	-20.96263999	-18.4619988	-25.61554245	-18.31582014	-25.40280901	-24.72153647	-31.44595792	3.7277859	3.913599224	3.940926597	4.025280662	4.032045044
Bufo rangeri	456185	355667	308631	305407	260980	Amphibia	Anura	Bufonidae	Sclerophrys	NA	NoThreatened	Large	3162	2054	1739	1428	1138	453023	353613	306892	303979	259842	-35.04111322	-45.00316256	-54.83870968	-64.01012018	-21.94369822	-32.25686113	-32.89987484	-42.64264728	0.693139845	0.577506488	0.563456036	0.46757278	0.436048739
Bufo regularis	1780698	1483779	1484674	1479372	1423827	Amphibia	Anura	Bufonidae	Sclerophrys	NA	NoThreatened	Large	101317	88462	87988	87686	81935	1679381	1395317	1396686	1391686	1341892	-12.68790035	-13.15573892	-13.45381328	-19.13005715	-16.91480373	-16.8332856	-17.13101434	-20.09603538	5.689735149	5.961939076	5.926418864	5.927244804	5.754561474
Bufo retiformis	154923	150876	148987	154658	154669	Amphibia	Anura	Bufonidae	Anaxyrus	NA	NoThreatened	Large	4605	4596	4596	4596	4599	150318	146280	144391	150062	150070	-0.195439739	-0.195439739	-0.195439739	-0.13029316	-2.686305033	-3.942974228	-0.170305619	-0.164983568	2.972444376	3.046210133	3.084832905	2.971718243	2.973446521
Bufo rubescens	2525	87	1	5	0	Amphibia	Anura	Bufonidae	Rhinella	NA	NoThreatened	Small	645	14	0	0	0	1880	73	1	5	0	-97.82945736	-100	-100	-100	-96.11702128	-99.94680851	-99.73404255	-100	25.54455446	16.09195402	0	0	NA
Bufo speciosus	721710	716163	715797	718211	710033	Amphibia	Anura	Bufonidae	Anaxyrus	NA	NoThreatened	Large	6616	6578	6606	6521	6459	715094	709585	709191	711690	703574	-0.574365175	-0.15114873	-1.435912938	-2.373035067	-0.770388229	-0.82548588	-0.476021334	-1.610977018	0.916711699	0.918505983	0.922887355	0.907950449	0.909676029
Bufo spinosus	881510	626436	580532	483794	482535	Amphibia	Anura	Bufonidae	Bufo	NA	NoThreatened	Large	34196	21666	16686	11347	10680	847314	604770	563846	472447	471855	-36.64171248	-51.20481928	-66.81775646	-68.76827699	-28.62504337	-33.45489394	-44.2418041	-44.31167194	3.879252646	3.45861349	2.874260161	2.345419745	2.213310952
Bufo spinulosus	1010937	799618	737928	762976	663580	Amphibia	Anura	Bufonidae	Rhinella	NA	NoThreatened	Large	41576	33609	29888	32219	28138	969361	766009	708040	730757	635442	-19.16249759	-28.11237252	-22.50577256	-32.32153165	-20.9779432	-26.95806825	-24.61456568	-34.4473318	4.112620272	4.203131996	4.050259646	4.222806484	4.240332741
Bufo steindachneri	10434	5012	960	1036	0	Amphibia	Anura	Bufonidae	Sclerophrys	NA	NoThreatened	Small	0	0	0	0	0	10434	5012	960	1036	0	NA	NA	NA	NA	-51.96473069	-90.79930995	-90.07092199	-100	0	0	0	0	NA
Bufo stejnegeri	62062	30357	19634	18831	16256	Amphibia	Anura	Bufonidae	Bufo	Least Concern	NoThreatened	Large	7943	5937	4687	4517	4163	54119	24420	14947	14314	12093	-25.25494146	-40.99206849	-43.13231776	-47.58907214	-54.87721503	-72.38123395	-73.55087862	-77.65479776	12.79849183	19.5572685	23.87185495	23.98704264	25.60900591
Bufo sternosignatus	17572	8975	6140	6194	3642	Amphibia	Anura	Bufonidae	Rhinella	NA	NoThreatened	Small	1265	504	335	312	203	16307	8471	5805	5882	3439	-60.15810277	-73.51778656	-75.33596838	-83.95256917	-48.05298338	-64.40179064	-63.92960078	-78.91089716	7.19895288	5.615598886	5.456026059	5.037132709	5.573860516
Bufo stuarti	1625	264	18	22	0	Amphibia	Anura	Bufonidae	Duttaphrynus	NA	NoThreatened	Small	166	20	1	2	0	1459	244	17	20	0	-87.95180723	-99.39759036	-98.79518072	-100	-83.27621659	-98.83481837	-98.62919808	-100	10.21538462	7.575757576	5.555555556	9.090909091	NA
Bufo superciliaris	6879	2343	1313	760	413	Amphibia	Anura	Bufonidae	Sclerophrys	NA	NoThreatened	Small	1325	404	210	147	108	5554	1939	1103	613	305	-69.50943396	-84.1509434	-88.90566038	-91.8490566	-65.0882247	-80.14043932	-88.96290961	-94.50846237	19.26152057	17.24285105	15.99390708	19.34210526	26.15012107
Bufo surdus	564429	345832	309191	270189	242269	Amphibia	Anura	Bufonidae	Bufotes	NA	NoThreatened	Large	11655	4545	4314	4301	4063	552774	341287	304877	265888	238206	-61.003861	-62.98584299	-63.0973831	-65.13942514	-38.25921624	-44.84599493	-51.89932956	-56.90716278	2.064918705	1.314221934	1.395254066	1.591848669	1.677061448
Bufo tacanensis	3950	1371	135	1079	1	Amphibia	Anura	Bufonidae	Incilius	NA	NoThreatened	Small	280	158	19	171	1	3670	1213	116	908	0	-43.57142857	-93.21428571	-38.92857143	-99.64285714	-66.94822888	-96.83923706	-75.25885559	-100	7.088607595	11.52443472	14.07407407	15.84800741	100
Bufo terrestris	312051	56006	13471	3890	3355	Amphibia	Anura	Bufonidae	Anaxyrus	NA	NoThreatened	Large	12605	7365	1624	737	344	299446	48641	11847	3153	3011	-41.57080524	-87.11622372	-94.15311384	-97.27092424	-83.7563367	-96.04369402	-98.94705556	-98.99447647	4.039403815	13.15037675	12.05552669	18.94601542	10.2533532
Bufo tibetanus	456130	408835	398317	400077	388691	Amphibia	Anura	Bufonidae	Bufo	NA	NoThreatened	Large	73619	67250	67172	67640	65034	382511	341585	331145	332437	323657	-8.651299257	-8.757250166	-8.12154471	-11.66139176	-10.69930015	-13.42863342	-13.09086536	-15.38622419	16.13991625	16.44917876	16.86395509	16.90674545	16.73154254
Bufo tihamicus	124774	121179	101325	110482	103013	Amphibia	Anura	Bufonidae	Sclerophrys	NA	NoThreatened	Large	307	307	287	293	288	124467	120872	101038	110189	102725	0	-6.51465798	-4.560260586	-6.188925081	-2.888315778	-18.82346325	-11.47131368	-17.46808391	0.246044849	0.253344226	0.283246978	0.265201571	0.279576364
Bufo togoensis	63381	38798	39027	44583	4003	Amphibia	Anura	Bufonidae	Sclerophrys	NA	NoThreatened	Large	539	335	281	357	60	62842	38463	38746	44226	3943	-37.84786642	-47.86641929	-33.76623377	-88.86827458	-38.79411858	-38.34378282	-29.62350021	-93.72553388	0.850412584	0.863446569	0.720014349	0.80075365	1.498875843
Bufo tuberculatus	215779	170440	199040	197602	185754	Amphibia	Anura	Bufonidae	Bufo	Near Threatened	Threatened	Large	28417	19660	25127	24853	21510	187362	150780	173913	172749	164244	-30.81606081	-11.5775768	-12.54178837	-24.30587324	-19.52477023	-7.178083069	-7.799340314	-12.33868127	13.16949286	11.53485097	12.62409566	12.57730185	11.57983139
Bufo tuberospinius	28602	13490	6153	7070	3783	Amphibia	Anura	Bufonidae	Bufo	Critically Endangered	Threatened	Small	2102	1335	854	999	682	26500	12155	5299	6071	3101	-36.48905804	-59.37202664	-52.47383444	-67.5547098	-54.13207547	-80.00377358	-77.09056604	-88.29811321	7.349136424	9.896219422	13.87940842	14.1301273	18.02802009
Bufo tutelarius	5456	1433	873	721	358	Amphibia	Anura	Bufonidae	Incilius	NA	NoThreatened	Small	55	32	2	1	0	5401	1401	871	720	358	-41.81818182	-96.36363636	-98.18181818	-100	-74.06035919	-83.87335679	-86.66913535	-93.37159785	1.008064516	2.23307746	0.229095074	0.138696255	0
Bufo typhonius	1358000	868737	755240	822856	771901	Amphibia	Anura	Hylidae	Trachycephalus	NA	NoThreatened	Large	204818	136169	118662	137706	112250	1153182	732568	636578	685150	659651	-33.51707369	-42.06466229	-32.76665137	-45.19524651	-36.47420789	-44.79813247	-40.58613471	-42.7973208	15.08232695	15.67436405	15.7118267	16.73512741	14.54202028
Bufo valentinensis	722855	715343	715980	712962	716832	Amphibia	Anura	Bufonidae	Bufo	NA	NoThreatened	Large	110903	107610	107577	107912	107277	611952	607733	608403	605050	609555	-2.969261427	-2.999017159	-2.69695139	-3.269523818	-0.689433158	-0.579947447	-1.127866238	-0.391697388	15.34235773	15.04313315	15.02514037	15.13572953	14.96543123
Bufo valliceps	1303552	1184790	1076887	985138	887429	Amphibia	Anura	Bufonidae	Incilius	NA	NoThreatened	Large	39946	36254	33911	34014	31064	1263606	1148536	1042976	951124	856365	-9.242477344	-15.10789566	-14.85004756	-22.23501727	-9.10647781	-17.46034761	-24.72938558	-32.22847945	3.064396357	3.059951553	3.148984062	3.452714239	3.50044905
Bufo variabilis	4099	1291	0	0	0	Amphibia	Anura	Bufonidae	Bufotes	NA	NoThreatened	Small	28	0	0	0	0	4071	1291	0	0	0	-100	-100	-100	-100	-68.28788995	-100	-100	-100	0.683093437	0	NA	NA	NA
Bufo verrucosissimus	204657	142444	117507	85156	93261	Amphibia	Anura	Bufonidae	Bufo	Near Threatened	Threatened	Large	20418	19427	18267	15310	17018	184239	123017	99240	69846	76243	-4.853560584	-10.53482222	-25.01714174	-16.65197375	-33.22966364	-46.1351831	-62.08945989	-58.61733943	9.97669271	13.63834209	15.54545687	17.97876838	18.24771341
Bufo villiersi	1948	540	431	316	152	Amphibia	Anura	Bufonidae	Sclerophrys	NA	NoThreatened	Small	392	199	156	149	75	1556	341	275	167	77	-49.23469388	-60.20408163	-61.98979592	-80.86734694	-78.0848329	-82.32647815	-89.26735219	-95.05141388	20.12320329	36.85185185	36.19489559	47.15189873	49.34210526
Bufo viridis	4031920	3652958	3541429	3422990	3359210	Amphibia	Anura	Bufonidae	Bufotes	NA	NoThreatened	Large	141252	131808	130152	127959	124593	3890668	3521150	3411277	3295031	3234617	-6.685923031	-7.858295812	-9.4108402	-11.79381531	-9.497546437	-12.32156021	-15.30937618	-16.86216866	3.50334332	3.608253914	3.675126623	3.738223016	3.708997056
Bufo woodhousii	2390696	1965395	2108198	2236973	2191061	Amphibia	Anura	Bufonidae	Anaxyrus	NA	NoThreatened	Large	57449	52434	53426	55289	52991	2333247	1912961	2054772	2181684	2138070	-8.729481801	-7.002732859	-3.759856568	-7.759926195	-18.01292362	-11.93508446	-6.495797487	-8.365038078	2.403024057	2.667860659	2.534202195	2.471598897	2.418508659
Bufo xeros	1025208	686158	639776	659217	554893	Amphibia	Anura	Bufonidae	Sclerophrys	NA	NoThreatened	Large	50800	37033	32684	32851	26888	974408	649125	607092	626366	528005	-27.1003937	-35.66141732	-35.33267717	-47.07086614	-33.38262822	-37.69632433	-35.71830281	-45.81273963	4.95509204	5.397153425	5.108663032	4.983336291	4.845618885
Bufoides meghalayanus	969606	540472	457336	404753	327028	Amphibia	Anura	Bufonidae	Bufoides	Endangered	Threatened	Large	21227	9721	8497	7275	5070	948379	530751	448839	397478	321958	-54.20455081	-59.97079192	-65.72761106	-76.11532482	-44.0359814	-52.67303473	-58.08869661	-66.05175779	2.189239753	1.798613064	1.857933773	1.797392484	1.550325966
Bufotes balearicus	211511	167101	98959	55356	25007	Amphibia	Anura	Bufonidae	Bufotes	Least Concern	NoThreatened	Large	6700	5606	4126	2973	1769	204811	161495	94833	52383	23238	-16.32835821	-38.41791045	-55.62686567	-73.59701493	-21.14925468	-53.69731118	-74.42373701	-88.65392972	3.16768395	3.354857242	4.16940349	5.370691524	7.074019275
Bufotes baturae	115215	106031	110594	103764	110143	Amphibia	Anura	Bufonidae	Bufotes	NA	NoThreatened	Large	4702	4651	4669	4633	4692	110513	101380	105925	99131	105451	-1.084644832	-0.701829009	-1.467460655	-0.212675457	-8.264186114	-4.151547782	-10.29924081	-4.580456598	4.081065833	4.386453018	4.221748015	4.464939671	4.259916654
Bufotes boulengeri	1330430	1164741	1051642	987128	859913	Amphibia	Anura	Bufonidae	Bufotes	Least Concern	NoThreatened	Large	27932	24744	24719	24371	24043	1302498	1139997	1026923	962757	835870	-11.41343262	-11.5029357	-12.74881856	-13.92309895	-12.47610361	-21.15742212	-26.08380205	-35.82562123	2.099471599	2.124420794	2.350514719	2.468879416	2.795980524
Bufotes cypriensis	9167	6192	4865	3580	2612	Amphibia	Anura	Bufonidae	Bufotes	Near Threatened	Threatened	Small	770	478	430	390	279	8397	5714	4435	3190	2333	-37.92207792	-44.15584416	-49.35064935	-63.76623377	-31.95188758	-47.18351792	-62.01024175	-72.21626771	8.399694557	7.719638243	8.838643371	10.89385475	10.68147014
Bufotes latastii	78710	67290	60777	56932	52969	Amphibia	Anura	Bufonidae	Bufotes	Least Concern	NoThreatened	Large	2098	1921	1907	1862	1843	76612	65369	58870	55070	51126	-8.436606292	-9.103908484	-11.24880839	-12.15443279	-14.6752467	-23.15825197	-28.11831045	-33.26632903	2.665480879	2.854807549	3.137700117	3.270568397	3.479393608
Bufotes luristanicus	163136	159424	160966	162085	162418	Amphibia	Anura	Bufonidae	Bufotes	Least Concern	NoThreatened	Large	397	396	396	396	396	162739	159028	160570	161689	162022	-0.251889169	-0.251889169	-0.251889169	-0.251889169	-2.280338456	-1.332808976	-0.645204899	-0.440582774	0.243355237	0.248394219	0.246014686	0.244316254	0.243815341
Bufotes oblongus	445699	175358	129717	111931	59668	Amphibia	Anura	Bufonidae	Bufotes	Least Concern	NoThreatened	Large	15903	6480	4800	3941	2704	429796	168878	124917	107990	56964	-59.25297114	-69.81701566	-75.21851223	-82.99691882	-60.70740537	-70.93574626	-74.87412633	-86.74627032	3.568103137	3.69529762	3.700363098	3.520919138	4.531742307
Bufotes perrini	598495	332298	188156	148094	65236	Amphibia	Anura	Bufonidae	Bufotes	NA	NoThreatened	Large	13618	7600	5400	4579	2311	584877	324698	182756	143515	62925	-44.19151124	-60.34660009	-66.37538552	-83.02981348	-44.48439586	-68.75308826	-75.46236217	-89.24132766	2.275374063	2.287103744	2.86995897	3.09195511	3.542522534
Bufotes pewzowi	2909855	2368767	2254621	2187995	2043333	Amphibia	Anura	Bufonidae	Bufotes	Least Concern	NoThreatened	Large	224044	205807	205333	205498	198052	2685811	2162960	2049288	1982497	1845281	-8.139918944	-8.35148453	-8.277838282	-11.6012926	-19.46715536	-23.69947104	-26.18628042	-31.29520283	7.699490181	8.688359809	9.107206932	9.392068995	9.692595382
Bufotes pseudoraddei	274921	230829	195898	175556	177400	Amphibia	Anura	Bufonidae	Bufotes	Least Concern	NoThreatened	Large	7377	6728	6324	6068	5910	267544	224101	189574	169488	171490	-8.797614206	-14.27409516	-17.74434052	-19.88613257	-16.23770296	-29.14286996	-36.65042012	-35.90213199	2.683316298	2.914711756	3.228210599	3.456446946	3.33145434
Bufotes sitibundus	3600706	2968707	2758650	2651343	2700844	Amphibia	Anura	Bufonidae	Bufotes	NA	NoThreatened	Large	122981	101047	96514	91407	92313	3477725	2867660	2662136	2559936	2608531	-17.83527537	-21.52121059	-25.67388458	-24.93718542	-17.54207133	-23.45179679	-26.39049954	-24.99317801	3.415469077	3.403737722	3.498595327	3.44757355	3.41793158
Bufotes surdus	398507	323415	241905	252479	206650	Amphibia	Anura	Bufonidae	Bufotes	Least Concern	NoThreatened	Large	6457	5855	4359	4768	2552	392050	317560	237546	247711	204098	-9.323215115	-32.49186929	-26.15765836	-60.4770017	-19.00012753	-39.40925902	-36.81647749	-47.94082387	1.620297761	1.810367485	1.801947045	1.888473893	1.234938301
Bufotes turanensis	198	0	0	0	0	Amphibia	Anura	Bufonidae	Bufotes	Least Concern	NoThreatened	Small	1	0	0	0	0	197	0	0	0	0	-100	-100	-100	-100	-100	-100	-100	-100	0.505050505	NA	NA	NA	NA
Bufotes variabilis	134927	29751	18644	13928	5169	Amphibia	Anura	Bufonidae	Bufotes	Data Deficient	NoThreatened	Large	7059	1056	578	611	301	127868	28695	18066	13317	4868	-85.04037399	-91.81187137	-91.34438306	-95.73593993	-77.55888885	-85.87136735	-89.58535365	-96.19294898	5.231717892	3.549460522	3.100193092	4.38684664	5.82317663
Bufotes viridis	4349592	4196296	4080101	3852519	3558911	Amphibia	Anura	Bufonidae	Bufotes	Least Concern	NoThreatened	Large	163756	154536	148911	143898	137870	4185836	4041760	3931190	3708621	3421041	-5.630328049	-9.065316691	-12.12657857	-15.80766506	-3.441988649	-6.083515933	-11.40070944	-18.27102161	3.764858865	3.682676341	3.649689064	3.735166524	3.873937842
Bufotes zugmayeri	43132	34619	26473	24115	19811	Amphibia	Anura	Bufonidae	Bufotes	Least Concern	NoThreatened	Large	450	342	145	65	66	42682	34277	26328	24050	19745	-24	-67.77777778	-85.55555556	-85.33333333	-19.69214189	-38.31591772	-43.65306218	-53.7392812	1.043308912	0.98789682	0.547727874	0.269541779	0.333148251
Cacosternum aggestum	344	343	150	117	32	Amphibia	Anura	Pyxicephalidae	Cacosternum	Least Concern	NoThreatened	Small	0	0	0	0	0	344	343	150	117	32	NA	NA	NA	NA	-0.290697674	-56.39534884	-65.98837209	-90.69767442	0	0	0	0	0
Cacosternum australis	6520	5502	4784	4942	4041	Amphibia	Anura	Pyxicephalidae	Cacosternum	Least Concern	NoThreatened	Small	0	0	0	0	0	6520	5502	4784	4942	4041	NA	NA	NA	NA	-15.61349693	-26.62576687	-24.20245399	-38.02147239	0	0	0	0	0
Cacosternum boettgeri	864529	515407	408938	417088	298591	Amphibia	Anura	Pyxicephalidae	Cacosternum	Least Concern	NoThreatened	Large	8104	6430	6071	6211	6000	856425	508977	402867	410877	292591	-20.65646594	-25.0863771	-23.35883514	-25.96248766	-40.56957702	-52.95945354	-52.02417024	-65.83577079	0.937389029	1.247557755	1.484577124	1.489134188	2.009437659
Cacosternum capense	1408	1287	877	758	85	Amphibia	Anura	Pyxicephalidae	Cacosternum	Near Threatened	Threatened	Small	0	0	0	0	0	1408	1287	877	758	85	NA	NA	NA	NA	-8.59375	-37.71306818	-46.16477273	-93.96306818	0	0	0	0	0
Cacosternum karooicum	155	0	0	0	0	Amphibia	Anura	Pyxicephalidae	Cacosternum	Least Concern	NoThreatened	Small	0	0	0	0	0	155	0	0	0	0	NA	NA	NA	NA	-100	-100	-100	-100	0	NA	NA	NA	NA
Cacosternum namaquense	65462	58799	54680	54184	50444	Amphibia	Anura	Pyxicephalidae	Cacosternum	Least Concern	NoThreatened	Large	3338	2449	2166	2711	2393	62124	56350	52514	51473	48051	-26.6327142	-35.11084482	-18.78370282	-28.31036549	-9.294314597	-15.46906188	-17.14474277	-22.65308093	5.099141487	4.16503682	3.961228969	5.003322014	4.743874395
Cacosternum nanum	187121	114997	92427	84161	56562	Amphibia	Anura	Pyxicephalidae	Cacosternum	Least Concern	NoThreatened	Large	222	157	136	144	117	186899	114840	92291	84017	56445	-29.27927928	-38.73873874	-35.13513514	-47.2972973	-38.55504845	-50.6198535	-55.04684348	-69.79919636	0.118639811	0.136525301	0.147143151	0.171100629	0.206852657
Cacosternum parvum	13951	2038	2229	2141	649	Amphibia	Anura	Pyxicephalidae	Cacosternum	Least Concern	NoThreatened	Small	137	60	30	29	5	13814	1978	2199	2112	644	-56.20437956	-78.10218978	-78.83211679	-96.35036496	-85.68119299	-84.08136673	-84.71116259	-95.33806283	0.982008458	2.944062807	1.34589502	1.35450724	0.770416025
Cacosternum platys	467	446	274	241	160	Amphibia	Anura	Pyxicephalidae	Cacosternum	Near Threatened	Threatened	Small	0	0	0	0	0	467	446	274	241	160	NA	NA	NA	NA	-4.496788009	-41.32762313	-48.39400428	-65.73875803	0	0	0	0	0
Cacosternum plimptoni	6221	507	0	0	0	Amphibia	Anura	Pyxicephalidae	Cacosternum	Least Concern	NoThreatened	Small	27	0	0	0	0	6194	507	0	0	0	-100	-100	-100	-100	-91.81465935	-100	-100	-100	0.434013824	0	NA	NA	NA
Cacosternum rhythmum	459	0	0	0	0	Amphibia	Anura	Pyxicephalidae	Cacosternum	Least Concern	NoThreatened	Small	0	0	0	0	0	459	0	0	0	0	NA	NA	NA	NA	-100	-100	-100	-100	0	NA	NA	NA	NA
Caecilia degenerata	38	0	0	0	0	Amphibia	Gymnophiona	Caeciliidae	Caecilia	Data Deficient	NoThreatened	Small	4	0	0	0	0	34	0	0	0	0	-100	-100	-100	-100	-100	-100	-100	-100	10.52631579	NA	NA	NA	NA
Caecilia gracilis	2333	1115	276	13	0	Amphibia	Gymnophiona	Caeciliidae	Caecilia	Least Concern	NoThreatened	Small	681	562	33	0	0	1652	553	243	13	0	-17.4743025	-95.15418502	-100	-100	-66.52542373	-85.2905569	-99.21307506	-100	29.18988427	50.40358744	11.95652174	0	NA
Caecilia guntheri	6381	19	0	0	2	Amphibia	Gymnophiona	Caeciliidae	Caecilia	Least Concern	NoThreatened	Small	352	0	0	0	0	6029	19	0	0	2	-100	-100	-100	-100	-99.68485653	-100	-100	-99.966827	5.516376743	0	NA	NA	0
Caecilia leucocephala	954	811	791	652	854	Amphibia	Gymnophiona	Caeciliidae	Caecilia	Least Concern	NoThreatened	Small	0	0	0	0	0	954	811	791	652	854	NA	NA	NA	NA	-14.98951782	-17.08595388	-31.65618449	-10.48218029	0	0	0	0	0
Caecilia nigricans	5738	2417	1295	1207	1123	Amphibia	Gymnophiona	Caeciliidae	Caecilia	Least Concern	NoThreatened	Small	1	0	0	0	0	5737	2417	1295	1207	1123	-100	-100	-100	-100	-57.86996688	-77.42722677	-78.96112951	-80.4253094	0.017427675	0	0	0	0
Caecilia occidentalis	1814	114	152	3	0	Amphibia	Gymnophiona	Caeciliidae	Caecilia	Near Threatened	Threatened	Small	73	0	0	0	0	1741	114	152	3	0	-100	-100	-100	-100	-93.45203906	-91.26938541	-99.82768524	-100	4.024255788	0	0	0	NA
Caecilia orientalis	34738	12559	8659	5312	4310	Amphibia	Gymnophiona	Caeciliidae	Caecilia	Least Concern	NoThreatened	Large	4757	2457	1524	523	691	29981	10102	7135	4789	3619	-48.34980029	-67.96300189	-89.00567585	-85.47403826	-66.30532671	-76.20159434	-84.02655015	-87.92902171	13.69393747	19.56365953	17.60018478	9.84563253	16.0324826
Caecilia pachynema	58049	25041	18013	15146	12001	Amphibia	Gymnophiona	Caeciliidae	Caecilia	Least Concern	NoThreatened	Large	6697	2040	1910	1836	1262	51352	23001	16103	13310	10739	-69.53859937	-71.47976706	-72.58473944	-81.15574138	-55.20914473	-68.64192242	-74.08085372	-79.08747468	11.53680511	8.146639511	10.60345306	12.12201241	10.51579035
Caecilia subdermalis	116997	30934	27320	18038	14418	Amphibia	Gymnophiona	Caeciliidae	Caecilia	Least Concern	NoThreatened	Large	9720	3197	3564	1543	1658	107277	27737	23756	16495	12760	-67.1090535	-63.33333333	-84.1255144	-82.94238683	-74.14450441	-77.8554583	-84.62391752	-88.10555851	8.307905331	10.33490658	13.04538799	8.554163433	11.4995145
Caecilia subnigricans	489430	434236	434311	415604	409911	Amphibia	Gymnophiona	Caeciliidae	Caecilia	Least Concern	NoThreatened	Large	25102	20964	20314	18234	16681	464328	413272	413997	397370	393230	-16.48474225	-19.07417736	-27.36036969	-33.54712772	-10.99567547	-10.83953585	-14.42040971	-15.31202081	5.128823325	4.827789497	4.67729346	4.387349496	4.069419947
Caecilia tentaculata	589134	63757	49172	50781	79022	Amphibia	Gymnophiona	Caeciliidae	Caecilia	Least Concern	NoThreatened	Large	96433	10118	9320	7443	10031	492701	53639	39852	43338	68991	-89.50774113	-90.33525868	-92.2816878	-89.5979592	-89.1132756	-91.91152443	-91.20399593	-85.9973899	16.36860205	15.86963	18.95387619	14.65705677	12.69393334
Caecilia thompsoni	163013	58790	55228	32351	36064	Amphibia	Gymnophiona	Caeciliidae	Caecilia	Least Concern	NoThreatened	Large	8884	3622	3236	1812	2163	154129	55168	51992	30539	33901	-59.23007654	-63.57496623	-79.60378208	-75.65285907	-64.20660615	-66.26721772	-80.1860779	-78.0047882	5.449872096	6.16091172	5.859346708	5.601063337	5.997670807
Caecilia volcani	1164	241	48	40	7	Amphibia	Gymnophiona	Caeciliidae	Caecilia	Least Concern	NoThreatened	Small	101	26	8	10	4	1063	215	40	30	3	-74.25742574	-92.07920792	-90.0990099	-96.03960396	-79.77422389	-96.23706491	-97.17779868	-99.71777987	8.676975945	10.78838174	16.66666667	25	57.14285714
Callimedusa tomopterna	1729083	822235	820066	949143	886148	Amphibia	Anura	Phyllomedusidae	Callimedusa	Least Concern	NoThreatened	Large	225658	97400	98797	108090	99076	1503425	724835	721269	841053	787072	-56.83733792	-56.21825949	-52.10008065	-56.09462106	-51.7877513	-52.02494305	-44.05753529	-47.64807024	13.05073267	11.84576186	12.04744496	11.38816806	11.18052515
Calliopersa luristanica	128592	117441	95455	85701	98201	Amphibia	Anura	Bufonidae	Calliopersa	NA	NoThreatened	Large	597	454	205	298	277	127995	116987	95250	85403	97924	-23.95309883	-65.66164154	-50.08375209	-53.60134003	-8.600335951	-25.58303059	-33.27629986	-23.49388648	0.464259052	0.38657709	0.214760882	0.347720563	0.282074521
Calliopersa surda	251366	182791	121982	124490	85134	Amphibia	Anura	Bufonidae	Calliopersa	NA	NoThreatened	Large	4070	1936	1691	1722	1551	247296	180855	120291	122768	83583	-52.43243243	-58.45208845	-57.69041769	-61.89189189	-26.8669934	-51.35748253	-50.35584886	-66.20123253	1.619152948	1.059133108	1.386270105	1.383243634	1.821833815
Calluella guttulata	190950	100981	89336	87663	51366	Amphibia	Anura	Microhylidae	Glyphoglossus	NA	NoThreatened	Large	18775	11491	10413	10655	3130	172175	89490	78923	77008	48236	-38.79627164	-44.5379494	-43.24900133	-83.32889481	-48.02381298	-54.16117322	-55.27341368	-71.98431828	9.832416863	11.3793684	11.65599534	12.15450076	6.0935249
Calluella yunnanensis	428440	327518	312799	302335	265348	Amphibia	Anura	Microhylidae	Glyphoglossus	NA	NoThreatened	Large	39880	35076	34535	33697	31855	388560	292442	278264	268638	233493	-12.04613842	-13.40270812	-15.50401204	-20.12286861	-24.73697756	-28.38583488	-30.86318715	-39.9081223	9.308187844	10.70964039	11.04063632	11.14558354	12.00498967
Callulina kisiwamsitu	1450	970	1048	187	531	Amphibia	Anura	Brevicipitidae	Callulina	Endangered	Threatened	Small	242	177	164	49	104	1208	793	884	138	427	-26.85950413	-32.23140496	-79.75206612	-57.02479339	-34.35430464	-26.82119205	-88.57615894	-64.65231788	16.68965517	18.24742268	15.64885496	26.20320856	19.58568738
Callulina kreffti	16094	11865	10309	11704	7672	Amphibia	Anura	Brevicipitidae	Callulina	Least Concern	NoThreatened	Small	2829	2146	1865	1719	1428	13265	9719	8444	9985	6244	-24.14280665	-34.0756451	-39.23647932	-49.52279958	-26.73200151	-36.34376178	-24.72672446	-52.92875989	17.57797937	18.08680995	18.09098846	14.6872864	18.61313869
Callulops doriae	1053	576	641	254	716	Amphibia	Anura	Microhylidae	Callulops	Least Concern	NoThreatened	Small	0	0	0	0	0	1053	576	641	254	716	NA	NA	NA	NA	-45.2991453	-39.12630579	-75.87844255	-32.00379867	0	0	0	0	0
Callulops humicola	3223	1171	690	1344	223	Amphibia	Anura	Microhylidae	Callulops	Least Concern	NoThreatened	Small	0	0	0	0	0	3223	1171	690	1344	223	NA	NA	NA	NA	-63.66739063	-78.5913745	-58.29972076	-93.08098045	0	0	0	0	0
Callulops microtis	411	67	12	143	2	Amphibia	Anura	Microhylidae	Callulops	Least Concern	NoThreatened	Small	0	0	0	0	0	411	67	12	143	2	NA	NA	NA	NA	-83.69829684	-97.08029197	-65.20681265	-99.513382	0	0	0	0	0
Callulops omnistriatus	471	1	0	0	0	Amphibia	Anura	Microhylidae	Callulops	Least Concern	NoThreatened	Small	0	0	0	0	0	471	1	0	0	0	NA	NA	NA	NA	-99.78768577	-100	-100	-100	0	0	NA	NA	NA
Callulops taxispilotus	1	0	0	0	0	Amphibia	Anura	Microhylidae	Callulops	Least Concern	NoThreatened	Small	0	0	0	0	0	1	0	0	0	0	NA	NA	NA	NA	-100	-100	-100	-100	0	NA	NA	NA	NA
Calotriton arnoldi	485	4	0	0	0	Amphibia	Caudata	Salamandridae	Calotriton	Critically Endangered	Threatened	Small	3	0	0	0	0	482	4	0	0	0	-100	-100	-100	-100	-99.17012448	-100	-100	-100	0.618556701	0	NA	NA	NA
Calotriton asper	46181	12910	14444	1709	4741	Amphibia	Caudata	Salamandridae	Calotriton	Least Concern	NoThreatened	Large	2870	933	913	191	350	43311	11977	13531	1518	4391	-67.4912892	-68.18815331	-93.34494774	-87.80487805	-72.34651705	-68.758514	-96.49511671	-89.86169795	6.214677032	7.226955848	6.320963722	11.17612639	7.382408775
Calyptocephalella gayi	112831	105602	102801	105547	102129	Amphibia	Anura	Calyptocephalellidae	Calyptocephalella	Vulnerable	Threatened	Large	1779	1729	1663	1740	1722	111052	103873	101138	103807	100407	-2.810567735	-6.520517144	-2.192242833	-3.204047218	-6.464539135	-8.92734935	-6.523970752	-9.585599539	1.576694348	1.637279597	1.617688544	1.648554672	1.68610287
Capensibufo rosei	497	396	262	243	156	Amphibia	Anura	Bufonidae	Capensibufo	Critically Endangered	Threatened	Small	0	0	0	0	0	497	396	262	243	156	NA	NA	NA	NA	-20.32193159	-47.28370221	-51.10663984	-68.61167002	0	0	0	0	0
Capensibufo tradouwi	27983	11749	5851	5426	2792	Amphibia	Anura	Bufonidae	Capensibufo	Least Concern	NoThreatened	Small	0	0	0	0	0	27983	11749	5851	5426	2792	NA	NA	NA	NA	-58.01379409	-79.0908766	-80.60965586	-90.02251367	0	0	0	0	0
Cardioglossa elegans	244375	87842	76915	60469	34916	Amphibia	Anura	Arthroleptidae	Cardioglossa	Least Concern	NoThreatened	Large	14391	5934	3836	2877	1260	229984	81908	73079	57592	33656	-58.76589535	-73.34445139	-80.00833854	-91.24452783	-64.38534855	-68.22431126	-74.95825797	-85.3659385	5.888900256	6.755310671	4.987323669	4.757809787	3.608660786
Cardioglossa gracilis	245229	132733	110047	84764	51003	Amphibia	Anura	Arthroleptidae	Cardioglossa	Least Concern	NoThreatened	Large	16635	11044	8244	6853	5691	228594	121689	101803	77911	45312	-33.60985873	-50.4418395	-58.80372708	-65.7889991	-46.76631933	-55.46558527	-65.91730317	-80.17795743	6.783455464	8.320462884	7.491344607	8.084800151	11.15816717
Cardioglossa gratiosa	482226	133714	119987	79236	12901	Amphibia	Anura	Arthroleptidae	Cardioglossa	Least Concern	NoThreatened	Large	29608	10190	6093	4683	1832	452618	123524	113894	74553	11069	-65.58362605	-79.4211024	-84.18332883	-93.81248311	-72.70899522	-74.83661719	-83.52849423	-97.55444989	6.139859734	7.620742779	5.078050122	5.910192337	14.20044958
Cardioglossa leucomystax	422598	267691	271348	244892	294673	Amphibia	Anura	Arthroleptidae	Cardioglossa	Least Concern	NoThreatened	Large	30976	23623	22820	21375	23361	391622	244068	248528	223517	271312	-23.73773244	-26.33006198	-30.99496384	-24.58354855	-37.67765856	-36.53880528	-42.92532085	-30.7209503	7.329897444	8.824727017	8.409864823	8.72833739	7.927770783
Cardioglossa melanogaster	2183	300	170	107	61	Amphibia	Anura	Arthroleptidae	Cardioglossa	Vulnerable	Threatened	Small	313	148	93	68	36	1870	152	77	39	25	-52.71565495	-70.28753994	-78.27476038	-88.49840256	-91.87165775	-95.88235294	-97.9144385	-98.6631016	14.33806688	49.33333333	54.70588235	63.55140187	59.01639344
Cardioglossa occidentalis	142192	107111	115199	120649	120663	Amphibia	Anura	Arthroleptidae	Cardioglossa	Least Concern	NoThreatened	Large	8317	6783	7188	7444	7643	133875	100328	108011	113205	113020	-18.44415054	-13.57460623	-10.49657328	-8.103883612	-25.05845005	-19.31951447	-15.43977591	-15.57796452	5.849133566	6.332682918	6.239637497	6.169964111	6.334170375
Cardioglossa oreas	656	233	146	118	70	Amphibia	Anura	Arthroleptidae	Cardioglossa	Endangered	Threatened	Small	125	85	65	64	47	531	148	81	54	23	-32	-48	-48.8	-62.4	-72.12806026	-84.74576271	-89.83050847	-95.66854991	19.05487805	36.4806867	44.52054795	54.23728814	67.14285714
Cardioglossa pulchra	5400	2059	1640	1386	1088	Amphibia	Anura	Arthroleptidae	Cardioglossa	Endangered	Threatened	Small	1373	1059	951	890	725	4027	1000	689	496	363	-22.86962855	-30.73561544	-35.17844137	-47.19592134	-75.16761857	-82.8904892	-87.68313881	-90.98584554	25.42592593	51.43273434	57.98780488	64.21356421	66.63602941
Centrolene andinum	6446	991	435	148	981	Amphibia	Anura	Centrolenidae	Espadarana	NA	NoThreatened	Small	308	10	5	0	9	6138	981	430	148	972	-96.75324675	-98.37662338	-100	-97.07792208	-84.01759531	-92.99446074	-97.58879114	-84.16422287	4.778156997	1.009081736	1.149425287	0	0.917431193
Centrolene antioquiensis	10700	2153	1003	105	1284	Amphibia	Anura	Centrolenidae	Centrolene	NA	NoThreatened	Small	442	81	92	0	63	10258	2072	911	105	1221	-81.67420814	-79.18552036	-100	-85.74660633	-79.80113082	-91.11912654	-98.97640866	-88.09709495	4.130841121	3.76219229	9.172482552	0	4.906542056
Centrolene audax	1821	327	12	1	0	Amphibia	Anura	Centrolenidae	Espadarana	NA	NoThreatened	Small	147	34	5	1	0	1674	293	7	0	0	-76.8707483	-96.59863946	-99.31972789	-100	-82.49701314	-99.5818399	-100	-100	8.072487644	10.39755352	41.66666667	100	NA
Centrolene ballux	53792	26410	21654	20904	15981	Amphibia	Anura	Centrolenidae	Centrolene	Endangered	Threatened	Large	7572	3408	3233	2770	2588	46220	23002	18421	18134	13393	-54.99207607	-57.3032224	-63.41785526	-65.82144744	-50.23366508	-60.14495889	-60.76590221	-71.02336651	14.07644259	12.90420295	14.93026693	13.25105243	16.19423065
Centrolene buckleyi	204126	155290	143108	136739	115638	Amphibia	Anura	Centrolenidae	Centrolene	Vulnerable	Threatened	Large	28571	24456	23184	22664	20269	175555	130834	119924	114075	95369	-14.40271604	-18.85478282	-20.67481012	-29.05743586	-25.47406796	-31.68864458	-35.02036399	-45.67571416	13.99674711	15.74859939	16.20035218	16.5746422	17.52797523
Centrolene daidaleum	71583	27619	24728	14909	14821	Amphibia	Anura	Centrolenidae	Centrolene	NA	NoThreatened	Large	10453	5483	6383	4006	3589	61130	22136	18345	10903	11232	-47.546159	-38.93619057	-61.67607385	-65.66535923	-63.78864715	-69.99018485	-82.16424014	-81.62604286	14.60262912	19.85227561	25.81284374	26.86967603	24.21563997
Centrolene geckoideum	53744	13521	8374	6534	5135	Amphibia	Anura	Centrolenidae	Centrolene	NA	NoThreatened	Large	7787	2240	1820	915	737	45957	11281	6554	5619	4398	-71.23410813	-76.62771285	-88.24964685	-90.5355079	-75.45314098	-85.73884283	-87.77335335	-90.43018474	14.48905924	16.56682198	21.73393838	14.00367309	14.35248296
Centrolene gorzulae	7019	1077	698	72	19	Amphibia	Anura	Centrolenidae	Vitreorana	NA	NoThreatened	Small	255	204	190	0	5	6764	873	508	72	14	-20	-25.49019608	-100	-98.03921569	-87.09343584	-92.48965109	-98.9355411	-99.79302188	3.632996153	18.94150418	27.22063037	0	26.31578947
Centrolene grandisonae	112899	62429	50733	39454	35427	Amphibia	Anura	Centrolenidae	Nymphargus	NA	NoThreatened	Large	14628	8259	7879	6436	6174	98271	54170	42854	33018	29253	-43.53978671	-46.13754444	-56.00218759	-57.79327317	-44.87692198	-56.39201799	-66.40107458	-70.23231676	12.95671352	13.22942863	15.53032543	16.31266792	17.42738589
Centrolene heloderma	1007	141	79	68	0	Amphibia	Anura	Centrolenidae	Centrolene	Vulnerable	Threatened	Small	0	0	0	0	0	1007	141	79	68	0	NA	NA	NA	NA	-85.9980139	-92.15491559	-93.24726912	-100	0	0	0	0	NA
Centrolene huilense	111	0	0	0	0	Amphibia	Anura	Centrolenidae	Centrolene	NA	NoThreatened	Small	0	0	0	0	0	111	0	0	0	0	NA	NA	NA	NA	-100	-100	-100	-100	0	NA	NA	NA	NA
Centrolene ilex	454	29	7	4	0	Amphibia	Anura	Centrolenidae	Sachatamia	NA	NoThreatened	Small	57	1	0	1	0	397	28	7	3	0	-98.24561404	-100	-98.24561404	-100	-92.94710327	-98.23677582	-99.24433249	-100	12.55506608	3.448275862	0	25	NA
Centrolene lynchi	621	0	0	0	0	Amphibia	Anura	Centrolenidae	Centrolene	Endangered	Threatened	Small	0	0	0	0	0	621	0	0	0	0	NA	NA	NA	NA	-100	-100	-100	-100	0	NA	NA	NA	NA
Centrolene notostictum	292631	180094	157093	141609	128258	Amphibia	Anura	Centrolenidae	Centrolene	NA	NoThreatened	Large	38569	32044	29985	29352	28248	254062	148050	127108	112257	100010	-16.91773186	-22.25621613	-23.89743058	-26.75983303	-41.72682259	-49.96969244	-55.815116	-60.63559289	13.18008003	17.79293036	19.08741955	20.72749613	22.02435716
Centrolene peristictum	12564	4943	3392	3298	2268	Amphibia	Anura	Centrolenidae	Centrolene	NA	NoThreatened	Small	461	195	143	120	131	12103	4748	3249	3178	2137	-57.70065076	-68.98047722	-73.96963124	-71.5835141	-60.77005701	-73.15541601	-73.74204743	-82.34322069	3.669213626	3.944972689	4.215801887	3.63856883	5.776014109
Centrolene pipilatum	4030	774	130	56	0	Amphibia	Anura	Centrolenidae	Centrolene	NA	NoThreatened	Small	377	90	0	0	0	3653	684	130	56	0	-76.12732095	-100	-100	-100	-81.27566384	-96.44128114	-98.46701341	-100	9.35483871	11.62790698	0	0	NA
Centrolene prosoblepon	319341	201518	173356	179264	137906	Amphibia	Anura	Centrolenidae	Espadarana	NA	NoThreatened	Large	31181	22719	20779	20907	16322	288160	178799	152577	158357	121584	-27.13832141	-33.36005901	-32.94955261	-47.65402008	-37.95148529	-47.05129095	-45.04546086	-57.80677401	9.764170589	11.27393086	11.98631717	11.66268743	11.83559816
Centrolene quindianum	37289	9793	5321	3263	3335	Amphibia	Anura	Centrolenidae	Centrolene	Vulnerable	Threatened	Large	3394	1275	815	300	379	33895	8518	4506	2963	2956	-62.43370654	-75.98703595	-91.16087213	-88.83323512	-74.86944977	-86.70600384	-91.25829768	-91.2789497	9.101879911	13.01950373	15.3166698	9.193993258	11.36431784
Centrolene robledoi	83213	45160	35319	31242	22022	Amphibia	Anura	Centrolenidae	Centrolene	Least Concern	NoThreatened	Large	9702	5475	5145	4371	3693	73511	39685	30174	26871	18329	-43.56833643	-46.96969697	-54.94743352	-61.93568336	-46.01488213	-58.95308185	-63.44628695	-75.06631661	11.65923594	12.12356067	14.5672301	13.99078164	16.76959404
Centrolene savagei	104584	31757	27148	16881	15048	Amphibia	Anura	Centrolenidae	Centrolene	Least Concern	NoThreatened	Large	9604	3762	4061	1693	1594	94980	27995	23087	15188	13454	-60.82882132	-57.71553519	-82.37192836	-83.40274885	-70.52537376	-75.69277743	-84.00926511	-85.83491261	9.183049032	11.84620714	14.95874466	10.02902672	10.5927698
Centrolene tayrona	1847	1096	629	628	467	Amphibia	Anura	Centrolenidae	Ikakogi	NA	NoThreatened	Small	662	486	266	314	285	1185	610	363	314	182	-26.58610272	-59.81873112	-52.56797583	-56.94864048	-48.52320675	-69.36708861	-73.5021097	-84.64135021	35.84190579	44.34306569	42.28934817	50	61.02783726
Centrolene valerioi	15253	13491	13792	14561	14185	Amphibia	Anura	Centrolenidae	Hyalinobatrachium	NA	NoThreatened	Small	1826	1799	1787	1800	1805	13427	11692	12005	12761	12380	-1.47864184	-2.135815991	-1.423877327	-1.150054765	-12.92172488	-10.59060103	-4.960154912	-7.79772101	11.97141546	13.3348158	12.95678654	12.36178834	12.7247092
Centrolenella buckleyi	2659	1012	573	424	10	Amphibia	Anura	Centrolenidae	Centrolene	NA	NoThreatened	Small	272	128	91	82	0	2387	884	482	342	10	-52.94117647	-66.54411765	-69.85294118	-100	-62.96606619	-79.80728948	-85.67239212	-99.5810641	10.22940955	12.64822134	15.88132635	19.33962264	0
Centrolenella fleischmanni	90388	71799	56291	63332	49144	Amphibia	Anura	Centrolenidae	Hyalinobatrachium	NA	NoThreatened	Large	6013	4932	3730	4511	3305	84375	66867	52561	58821	45839	-17.97771495	-37.96773657	-24.97921171	-45.03575586	-20.75022222	-37.70548148	-30.28622222	-45.6722963	6.652431739	6.869176451	6.626281288	7.122781532	6.725134299
Centrolenella grandisonae	264	0	0	0	0	Amphibia	Anura	Centrolenidae	Nymphargus	NA	NoThreatened	Small	0	0	0	0	0	264	0	0	0	0	NA	NA	NA	NA	-100	-100	-100	-100	0	NA	NA	NA	NA
Centrolenella griffithsi	4779	2657	1855	1906	251	Amphibia	Anura	Centrolenidae	Nymphargus	NA	NoThreatened	Small	17	0	0	0	0	4762	2657	1855	1906	251	-100	-100	-100	-100	-44.20411592	-61.04577908	-59.9748005	-94.72910542	0.355722955	0	0	0	0
Centrolenella prosoblepon	82617	62023	49276	57144	38353	Amphibia	Anura	Centrolenidae	Espadarana	NA	NoThreatened	Large	8602	7293	6879	7043	5665	74015	54730	42397	50101	32688	-15.2173913	-20.03022553	-18.12369216	-34.14322251	-26.05552928	-42.7183679	-32.30966696	-55.83597919	10.4119007	11.75854119	13.96014287	12.3250035	14.77068287
Ceratobatrachus guentheri	597	150	288	126	1	Amphibia	Anura	Ceratobatrachidae	Cornufer	NA	NoThreatened	Small	1	0	0	0	0	596	150	288	126	1	-100	-100	-100	-100	-74.83221477	-51.67785235	-78.8590604	-99.83221477	0.167504188	0	0	0	0
Ceratophrys aurita	197810	190527	173792	175444	178717	Amphibia	Anura	Ceratophryidae	Ceratophrys	Least Concern	NoThreatened	Large	13520	12453	12155	12275	12252	184290	178074	161637	163169	166465	-7.892011834	-10.09615385	-9.208579882	-9.378698225	-3.372944815	-12.29203972	-11.46074122	-9.672255684	6.834841515	6.5360815	6.993992819	6.996534507	6.855531371
Ceratophrys calcarata	169823	160541	160880	151441	162673	Amphibia	Anura	Ceratophryidae	Ceratophrys	Least Concern	NoThreatened	Large	8720	8526	8506	8177	8646	161103	152015	152374	143264	154027	-2.224770642	-2.45412844	-6.22706422	-0.848623853	-5.641111587	-5.418272782	-11.07304023	-4.392221126	5.134757954	5.310792882	5.287170562	5.399462497	5.314957
Ceratophrys cornuta	440397	80128	48328	68189	56200	Amphibia	Anura	Ceratophryidae	Ceratophrys	Least Concern	NoThreatened	Large	80366	12598	5527	11117	7089	360031	67530	42801	57072	49111	-84.32421671	-93.12271359	-86.16703581	-91.17910559	-81.24328183	-88.11185703	-84.1480317	-86.35923018	18.24853484	15.72234425	11.43643437	16.30321606	12.613879
Ceratophrys cranwelli	440334	364973	346816	375379	371083	Amphibia	Anura	Ceratophryidae	Ceratophrys	Least Concern	NoThreatened	Large	12002	11231	10313	10597	10481	428332	353742	336503	364782	360602	-6.423929345	-14.07265456	-11.70638227	-12.67288785	-17.41406199	-21.43874378	-14.83662206	-15.81250058	2.72565825	3.077213931	2.973622901	2.823013541	2.824435504
Ceratophrys joazeirensis	0	0	0	0	0	Amphibia	Anura	Ceratophryidae	Ceratophrys	Data Deficient	NoThreatened	Small	0	0	0	0	0	0	0	0	0	0	NA	NA	NA	NA	NA	NA	NA	NA	NA	NA	NA	NA	NA
Ceratophrys ornata	177611	170123	160327	149886	168980	Amphibia	Anura	Ceratophryidae	Ceratophrys	Near Threatened	Threatened	Large	945	377	234	253	186	176666	169746	160093	149633	168794	-60.10582011	-75.23809524	-73.22751323	-80.31746032	-3.916995913	-9.380978796	-15.30175586	-4.455865871	0.53206164	0.221604369	0.145951711	0.168794951	0.110072198
Ceratophrys stolzmanni	17649	7798	6907	4988	2753	Amphibia	Anura	Ceratophryidae	Ceratophrys	Vulnerable	Threatened	Small	972	542	476	399	278	16677	7256	6431	4589	2475	-44.23868313	-51.02880658	-58.95061728	-71.39917695	-56.4909756	-61.4379085	-72.4830605	-85.1592013	5.507394187	6.950500128	6.891559288	7.999198075	10.09807483
Chacophrys pierottii	188569	178400	177844	174724	180364	Amphibia	Anura	Ceratophryidae	Chacophrys	Least Concern	NoThreatened	Large	6638	6638	6638	6638	6638	181931	171762	171206	168086	173726	0	0	0	0	-5.589481727	-5.895092095	-7.610027978	-4.509951575	3.520196851	3.720852018	3.732484649	3.799134635	3.680335322
Chalcorana chalconota	145718	115623	101774	105562	91454	Amphibia	Anura	Ranidae	Chalcorana	Least Concern	NoThreatened	Large	9140	8061	7636	7511	6882	136578	107562	94138	98051	84572	-11.80525164	-16.45514223	-17.82275711	-24.70459519	-21.24500286	-31.07381862	-28.20878912	-38.07787491	6.272389135	6.971796269	7.502898579	7.115249806	7.525094583
Chalcorana eschatia	61170	24068	15909	10688	4273	Amphibia	Anura	Ranidae	Chalcorana	Least Concern	NoThreatened	Large	17681	13097	9693	7301	2892	43489	10971	6216	3387	1381	-25.9261354	-45.17844013	-58.7070867	-83.64345908	-74.77293109	-85.70673044	-92.21182368	-96.82448435	28.90469184	54.41665282	60.92777673	68.31025449	67.68078633
Chalcorana labialis	55347	36159	32787	29728	24041	Amphibia	Anura	Ranidae	Chalcorana	NA	NoThreatened	Large	4390	3097	2738	2485	2007	50957	33062	30049	27243	22034	-29.45330296	-37.6309795	-43.39407745	-54.28246014	-35.11784446	-41.03067292	-46.53727653	-56.75962086	7.931775887	8.564949252	8.350870772	8.359122713	8.348238426
Chalcorana megalonesa	76353	42327	37505	38018	30827	Amphibia	Anura	Ranidae	Chalcorana	Least Concern	NoThreatened	Large	5907	3067	2305	2433	1994	70446	39260	35200	35585	28833	-48.07855087	-60.97850008	-58.81157948	-66.24343999	-44.26936945	-50.03264912	-49.48613122	-59.07077762	7.736434718	7.245965932	6.14584722	6.399600189	6.468355662
Chalcorana mocquardi	29275	7437	4372	5050	2026	Amphibia	Anura	Ranidae	Chalcorana	NA	NoThreatened	Small	851	54	27	30	20	28424	7383	4345	5020	2006	-93.65452409	-96.82726204	-96.47473561	-97.64982374	-74.02547143	-84.71362229	-82.33886856	-92.94258373	2.906917165	0.726099234	0.617566331	0.594059406	0.987166831
Chalcorana parvaccola	14152	323	138	85	13	Amphibia	Anura	Ranidae	Chalcorana	Least Concern	NoThreatened	Small	874	42	93	27	4	13278	281	45	58	9	-95.19450801	-89.35926773	-96.91075515	-99.5423341	-97.88371743	-99.66109354	-99.56318723	-99.93221871	6.17580554	13.00309598	67.39130435	31.76470588	30.76923077
Chalcorana raniceps	329255	257955	274455	282433	291543	Amphibia	Anura	Ranidae	Chalcorana	Least Concern	NoThreatened	Large	22861	16316	15431	16563	18002	306394	241639	259024	265870	273541	-28.62954376	-32.5007655	-27.54910109	-21.2545383	-21.13455224	-15.46048552	-13.22610756	-10.72246846	6.943250672	6.325134229	5.622415332	5.864399698	6.174732372
Chaperina fusca	96442	45892	34744	38729	25287	Amphibia	Anura	Microhylidae	Chaperina	Least Concern	NoThreatened	Large	19973	9007	6241	7158	3784	76469	36885	28503	31571	21503	-54.90412056	-68.7528163	-64.16161818	-81.05442347	-51.76476742	-62.726072	-58.71398868	-71.88010828	20.7098567	19.62651443	17.96281372	18.48227426	14.96421086
Charadrahyla altipotens	3	0	0	0	0	Amphibia	Anura	Hylidae	Charadrahyla	Endangered	Threatened	Small	0	0	0	0	0	3	0	0	0	0	NA	NA	NA	NA	-100	-100	-100	-100	0	NA	NA	NA	NA
Charadrahyla chaneque	10628	5185	2564	3083	1695	Amphibia	Anura	Hylidae	Charadrahyla	Vulnerable	Threatened	Small	799	398	99	398	117	9829	4787	2465	2685	1578	-50.18773467	-87.60951189	-50.18773467	-85.35669587	-51.29718181	-74.92115169	-72.6828772	-83.94546749	7.517877305	7.675988428	3.861154446	12.90950373	6.902654867
Charadrahyla nephila	36907	20867	18613	14021	16338	Amphibia	Anura	Hylidae	Charadrahyla	Endangered	Threatened	Large	3672	1671	1549	1370	1428	33235	19196	17064	12651	14910	-54.49346405	-57.81590414	-62.69063181	-61.11111111	-42.24161276	-48.65653678	-61.93470739	-55.13765609	9.949332105	8.007859299	8.322140439	9.771057699	8.740359897
Charadrahyla taeniopus	41800	30721	24304	17907	14779	Amphibia	Anura	Hylidae	Charadrahyla	Vulnerable	Threatened	Large	1594	1420	1256	1180	1120	40206	29301	23048	16727	13659	-10.91593476	-21.20451694	-25.97239649	-29.73651192	-27.12281749	-42.6752226	-58.3967567	-66.02745859	3.813397129	4.62224537	5.167873601	6.589601832	7.57832059
Chaunus crucifer	85392	66381	42022	43616	42311	Amphibia	Anura	Bufonidae	Rhinella	NA	NoThreatened	Large	1923	1410	919	1042	951	83469	64971	41103	42574	41360	-26.67706708	-52.2100884	-45.81383255	-50.54602184	-22.16152104	-50.75656831	-48.99423738	-50.44866957	2.251967397	2.124101776	2.186949693	2.389031548	2.247642457
Chaunus granulosus	8133	7039	7108	7409	6984	Amphibia	Anura	Bufonidae	Rhinella	NA	NoThreatened	Small	48	48	48	48	48	8085	6991	7060	7361	6936	0	0	0	0	-13.53123067	-12.67779839	-8.954854669	-14.21150278	0.590188122	0.681915045	0.675295442	0.64786071	0.687285223
Chaunus ictericus	31968	4002	760	1248	221	Amphibia	Anura	Bufonidae	Rhinella	NA	NoThreatened	Small	1781	649	246	473	159	30187	3353	514	775	62	-63.55979787	-86.18753509	-73.44188658	-91.07243122	-88.89256965	-98.29728029	-97.43266969	-99.79461358	5.571196196	16.21689155	32.36842105	37.90064103	71.94570136
Chaunus marinus	21442	4839	3727	2900	2130	Amphibia	Anura	Bufonidae	Rhinella	NA	NoThreatened	Small	4405	631	547	468	226	17037	4208	3180	2432	1904	-85.6753689	-87.58229285	-89.37570942	-94.86946652	-75.30081587	-81.33474203	-85.72518636	-88.82432353	20.54379256	13.03988427	14.67668366	16.13793103	10.61032864
Chaunus ornatus	49003	27482	19160	23872	11690	Amphibia	Anura	Bufonidae	Rhinella	NA	NoThreatened	Large	3377	1603	1068	1270	678	45626	25879	18092	22602	11012	-52.53183299	-68.37429671	-62.3926562	-79.92300859	-43.28014728	-60.34717047	-50.46245562	-75.86463858	6.891414811	5.832908813	5.574112735	5.320040214	5.799828914
Chaunus pombali	1090	25	0	0	0	Amphibia	Anura	Bufonidae	Rhinella	NA	NoThreatened	Small	165	10	0	0	0	925	15	0	0	0	-93.93939394	-100	-100	-100	-98.37837838	-100	-100	-100	15.13761468	40	NA	NA	NA
Chaunus schneideri	62444	25513	3642	27753	11637	Amphibia	Anura	Bufonidae	Rhinella	NA	NoThreatened	Large	91	11	6	14	9	62353	25502	3636	27739	11628	-87.91208791	-93.40659341	-84.61538462	-90.10989011	-59.10060462	-94.16868475	-55.5129665	-81.35133835	0.145730575	0.043115275	0.164744646	0.050444997	0.07733952
Chiasmocleis alagoanus	3673	1236	0	151	0	Amphibia	Anura	Microhylidae	Chiasmocleis	NA	NoThreatened	Small	148	43	0	10	0	3525	1193	0	141	0	-70.94594595	-100	-93.24324324	-100	-66.15602837	-100	-96	-100	4.029403757	3.478964401	NA	6.622516556	NA
Chiasmocleis albopunctata	822698	571221	301461	425578	216341	Amphibia	Anura	Microhylidae	Chiasmocleis	Least Concern	NoThreatened	Large	13030	8806	3917	6349	3449	809668	562415	297544	419229	212892	-32.41749808	-69.93860322	-51.27398312	-73.53031466	-30.53757837	-63.25111033	-48.22211079	-73.70625985	1.583813258	1.54160999	1.299338886	1.491853432	1.594242423
Chiasmocleis avilapiresae	6201	0	0	0	0	Amphibia	Anura	Microhylidae	Chiasmocleis	Least Concern	NoThreatened	Small	204	0	0	0	0	5997	0	0	0	0	-100	-100	-100	-100	-100	-100	-100	-100	3.289791969	NA	NA	NA	NA
Chiasmocleis bassleri	890715	642174	542648	521159	700631	Amphibia	Anura	Microhylidae	Chiasmocleis	Least Concern	NoThreatened	Large	88920	76677	65501	72122	77585	801795	565497	477147	449037	623046	-13.76855601	-26.337157	-18.8911381	-12.74741341	-29.47112417	-40.49015023	-43.9960339	-22.29360373	9.982991192	11.94022181	12.07062405	13.83877089	11.07358938
Chiasmocleis capixaba	27782	27617	27437	27497	27571	Amphibia	Anura	Microhylidae	Chiasmocleis	Least Concern	NoThreatened	Small	1237	1229	1226	1229	1229	26545	26388	26211	26268	26342	-0.64672595	-0.889248181	-0.64672595	-0.64672595	-0.591448484	-1.258240723	-1.043511019	-0.764739122	4.452523216	4.450157512	4.468418559	4.469578499	4.457582242
Chiasmocleis carvalhoi	6676	0	1	0	2226	Amphibia	Anura	Microhylidae	Chiasmocleis	Least Concern	NoThreatened	Small	38	0	1	0	28	6638	0	0	0	2198	-100	-97.36842105	-100	-26.31578947	-100	-100	-100	-66.88761675	0.569203116	NA	100	NA	1.257861635
Chiasmocleis hudsoni	207754	29712	27951	25765	8645	Amphibia	Anura	Microhylidae	Chiasmocleis	Least Concern	NoThreatened	Large	52380	2772	3868	2739	787	155374	26940	24083	23026	7858	-94.70790378	-92.6155021	-94.77090493	-98.49751814	-82.66119171	-84.49998069	-85.18027469	-94.94252578	25.21251095	9.329563813	13.83850309	10.63070056	9.103528051
Chiasmocleis lacrimae	137594	137587	128489	136428	135753	Amphibia	Anura	Microhylidae	Chiasmocleis	Endangered	Threatened	Large	11495	11493	11129	11450	11470	126099	126094	117360	124978	124283	-0.017398869	-3.18399304	-0.391474554	-0.217485863	-0.003965139	-6.930269074	-0.888984052	-1.440138304	8.354288704	8.353260119	8.661441835	8.39270531	8.449168711
Chiasmocleis leucosticta	81995	70707	66699	73996	61572	Amphibia	Anura	Microhylidae	Chiasmocleis	Least Concern	NoThreatened	Large	13427	12812	12693	13031	12095	68568	57895	54006	60965	49477	-4.580323229	-5.466597155	-2.949281299	-9.920309823	-15.56556995	-21.23731187	-11.08826275	-27.84243379	16.37538874	18.11984669	19.03027032	17.61041137	19.6436692
Chiasmocleis magnova	1000	541	0	12	0	Amphibia	Anura	Microhylidae	Chiasmocleis	Least Concern	NoThreatened	Small	0	0	0	0	0	1000	541	0	12	0	NA	NA	NA	NA	-45.9	-100	-98.8	-100	0	0	NA	0	NA
Chiasmocleis mantiqueira	2942	1987	1210	1865	668	Amphibia	Anura	Microhylidae	Chiasmocleis	Data Deficient	NoThreatened	Small	747	618	473	611	297	2195	1369	737	1254	371	-17.26907631	-36.68005355	-18.20615797	-60.24096386	-37.6309795	-66.42369021	-42.87015945	-83.09794989	25.39089055	31.10216407	39.09090909	32.7613941	44.46107784
Chiasmocleis mehelyi	121755	8718	0	855	0	Amphibia	Anura	Microhylidae	Chiasmocleis	Data Deficient	NoThreatened	Large	1167	166	0	0	0	120588	8552	0	855	0	-85.77549272	-100	-100	-100	-92.90808372	-100	-99.29097423	-100	0.958482198	1.904106446	NA	0	NA
Chiasmocleis panamensis	57773	54937	56483	54399	55264	Amphibia	Anura	Microhylidae	Elachistocleis	NA	NoThreatened	Large	2510	2502	2493	2429	2506	55263	52435	53990	51970	52758	-0.3187251	-0.677290837	-3.227091633	-0.15936255	-5.117347954	-2.303530391	-5.95877893	-4.532870094	4.344590033	4.554307662	4.413717402	4.465155609	4.534597568
Chiasmocleis schubarti	88872	81941	68092	72432	67804	Amphibia	Anura	Microhylidae	Chiasmocleis	Least Concern	NoThreatened	Large	2753	2291	1789	1952	1926	86119	79650	66303	70480	65878	-16.7816927	-35.0163458	-29.09553215	-30.03995641	-7.511698928	-23.01002102	-18.15975569	-23.50352419	3.097713566	2.795914133	2.627327733	2.694941462	2.840540381
Chiasmocleis shudikarensis	46718	3756	2020	2593	515	Amphibia	Anura	Microhylidae	Chiasmocleis	Least Concern	NoThreatened	Large	8753	458	321	92	0	37965	3298	1699	2501	515	-94.76750828	-96.33268594	-98.94893179	-100	-91.31305149	-95.5248255	-93.41235348	-98.64348742	18.73581917	12.19382322	15.89108911	3.548013884	0
Chiasmocleis tridactyla	97379	69564	91573	71723	94944	Amphibia	Anura	Microhylidae	Chiasmocleis	Least Concern	NoThreatened	Large	8634	4739	8219	3364	8532	88745	64825	83354	68359	86412	-45.11234654	-4.806578643	-61.0377577	-1.181375956	-26.95363119	-6.074708434	-22.97143501	-2.6288805	8.86638803	6.812431718	8.975352997	4.690266721	8.986349848
Chiasmocleis ventrimaculata	111237	83041	78262	84140	80675	Amphibia	Anura	Microhylidae	Chiasmocleis	Least Concern	NoThreatened	Large	8393	5836	3831	6356	4803	102844	77205	74431	77784	75872	-30.46586441	-54.35481949	-24.27022519	-42.77374002	-24.92999105	-27.62728015	-24.36700245	-26.22612889	7.545151344	7.027853711	4.89509596	7.554076539	5.953517199
Chikila alcocki	2214	23	13	42	0	Amphibia	Gymnophiona	Chikilidae	Chikila	NA	NoThreatened	Small	41	0	0	0	0	2173	23	13	42	0	-100	-100	-100	-100	-98.94155545	-99.40174873	-98.06718822	-100	1.851851852	0	0	0	NA
Chikila gaiduwani	5315	767	1026	350	190	Amphibia	Gymnophiona	Chikilidae	Chikila	NA	NoThreatened	Small	58	2	9	6	0	5257	765	1017	344	190	-96.55172414	-84.48275862	-89.65517241	-100	-85.44797413	-80.65436561	-93.45634392	-96.38577135	1.091251176	0.260756193	0.877192982	1.714285714	0
Chimerella mariaelenae	31704	18125	18022	15275	11969	Amphibia	Anura	Centrolenidae	Chimerella	Least Concern	NoThreatened	Small	1026	342	394	320	251	30678	17783	17628	14955	11718	-66.66666667	-61.59844055	-68.81091618	-75.53606238	-42.03337897	-42.53862703	-51.25171132	-61.80324663	3.236184709	1.886896552	2.186216846	2.09492635	2.097084134
Chioglossa lusitanica	66417	57586	55880	50205	44432	Amphibia	Caudata	Salamandridae	Chioglossa	Near Threatened	Threatened	Large	1298	1031	1004	924	910	65119	56555	54876	49281	43522	-20.57010786	-22.65023112	-28.81355932	-29.89214176	-13.15130761	-15.72966415	-24.32162656	-33.16543559	1.954318924	1.790365714	1.79670723	1.840454138	2.048073461
Chirixalus doriae	463892	251123	273192	303529	190021	Amphibia	Anura	Rhacophoridae	Chiromantis	Least Concern	NoThreatened	Large	47584	22485	21150	28178	14237	416308	228638	252042	275351	175784	-52.74672159	-55.55228648	-40.78261601	-70.08027909	-45.07960452	-39.45780528	-33.85882568	-57.77549314	10.25755995	8.953779622	7.741807959	9.283462206	7.492329795
Chirixalus eiffingeri	12716	10287	9971	9875	10328	Amphibia	Anura	Rhacophoridae	Kurixalus	NA	NoThreatened	Small	3136	2492	2303	2160	2417	9580	7795	7668	7715	7911	-20.53571429	-26.5625	-31.12244898	-22.92729592	-18.63256785	-19.95824635	-19.46764092	-17.4217119	24.66184335	24.22474968	23.09698125	21.87341772	23.40240124
Chirixalus idiootocus	1300	580	830	666	793	Amphibia	Anura	Rhacophoridae	Kurixalus	NA	NoThreatened	Small	11	11	10	0	9	1289	569	820	666	784	0	-9.090909091	-100	-18.18181818	-55.85725369	-36.38479441	-48.33204034	-39.1776571	0.846153846	1.896551724	1.204819277	0	1.134930643
Chirixalus nongkhorensis	39210	17902	14372	14538	10808	Amphibia	Anura	Rhacophoridae	Chiromantis	Least Concern	NoThreatened	Large	5018	3407	2748	2974	1692	34192	14495	11624	11564	9116	-32.10442407	-45.23714627	-40.7333599	-66.28138701	-57.60704258	-66.00374357	-66.17922321	-73.3387927	12.79775567	19.03139314	19.12051211	20.45673408	15.65507032
Chirixalus trilaksonoi	591	591	591	591	591	Amphibia	Anura	Rhacophoridae	Chiromantis	Endangered	Threatened	Small	2	2	2	2	2	589	589	589	589	589	0	0	0	0	0	0	0	0	0.338409475	0.338409475	0.338409475	0.338409475	0.338409475
Chirixalus vittatus	102881	70132	65128	61080	61006	Amphibia	Anura	Rhacophoridae	Feihyla	NA	NoThreatened	Large	17354	14497	14477	14027	13990	85527	55635	50651	47053	47016	-16.46306327	-16.57831048	-19.17137259	-19.38457992	-34.95036655	-40.77776609	-44.98462474	-45.02788593	16.868032	20.67102036	22.22853458	22.96496398	22.93217061
Chiromantis doriae	675809	412536	357222	345998	251719	Amphibia	Anura	Rhacophoridae	Chiromantis	NA	NoThreatened	Large	41287	21762	18762	17201	14632	634522	390774	338460	328797	237087	-47.29091482	-54.55712452	-58.33797563	-64.56027321	-38.4144285	-46.65905989	-48.18193853	-62.6353381	6.109270519	5.275175985	5.252196113	4.97141602	5.812830974
Chiromantis kelleri	1463	285	308	101	863	Amphibia	Anura	Rhacophoridae	Chiromantis	Least Concern	NoThreatened	Small	14	0	0	0	0	1449	285	308	101	863	-100	-100	-100	-100	-80.33126294	-78.74396135	-93.02967564	-40.44168392	0.956937799	0	0	0	0
Chiromantis nongkhorensis	14850	4081	2367	1908	1138	Amphibia	Anura	Rhacophoridae	Chiromantis	NA	NoThreatened	Small	2428	588	266	362	126	12422	3493	2101	1546	1012	-75.78253707	-89.04448105	-85.09060956	-94.81054366	-71.88053454	-83.08645951	-87.55433908	-91.85316374	16.35016835	14.40823328	11.23785382	18.97274633	11.07205624
Chiromantis petersii	283032	114151	88210	55426	58997	Amphibia	Anura	Rhacophoridae	Chiromantis	Least Concern	NoThreatened	Large	17281	8067	3726	1068	768	265751	106084	84484	54358	58229	-53.31867369	-78.43874776	-93.81980209	-95.55581274	-60.08142961	-68.20933882	-79.54551441	-78.08888772	6.10567003	7.066955173	4.224010883	1.926893516	1.301761106
Chiromantis rufescens	428555	193130	189452	191371	117217	Amphibia	Anura	Rhacophoridae	Chiromantis	Least Concern	NoThreatened	Large	32485	15937	13188	14079	8574	396070	177193	176264	177292	108643	-50.94043405	-59.40280129	-56.65999692	-73.60627982	-55.26220113	-55.49675562	-55.23720554	-72.56974777	7.580123905	8.251954642	6.961129996	7.356914057	7.314638662
Chiromantis vittatus	752880	697896	673840	685427	670607	Amphibia	Anura	Rhacophoridae	Feihyla	NA	NoThreatened	Large	87475	72480	67245	66181	63895	665405	625416	606595	619246	606712	-17.14204058	-23.1266076	-24.34295513	-26.95627322	-6.009723402	-8.838226343	-6.936978231	-8.820643067	11.61871746	10.38550156	9.979371958	9.655441061	9.527935139
Chiromantis xerampelina	1036868	958805	938795	935349	938665	Amphibia	Anura	Rhacophoridae	Chiromantis	Least Concern	NoThreatened	Large	99004	93897	90966	90839	90403	937864	864908	847829	844510	848262	-5.158377439	-8.118863884	-8.24714153	-8.687527777	-7.778953025	-9.600005971	-9.953895234	-9.55383723	9.54837067	9.793127904	9.689655356	9.711776032	9.631018521
Chiropterotriton arboreus	10351	7884	6516	3096	1447	Amphibia	Caudata	Plethodontidae	Chiropterotriton	Critically Endangered	Threatened	Small	122	114	107	90	80	10229	7770	6409	3006	1367	-6.557377049	-12.29508197	-26.2295082	-34.42622951	-24.03949555	-37.34480399	-70.61296314	-86.6360348	1.178630084	1.445966514	1.642111725	2.906976744	5.528680028
Chiropterotriton chiroptera	6171	1798	1373	478	295	Amphibia	Caudata	Plethodontidae	Chiropterotriton	NA	NoThreatened	Small	1310	802	718	349	229	4861	996	655	129	66	-38.77862595	-45.19083969	-73.35877863	-82.51908397	-79.51038881	-86.5254063	-97.34622506	-98.64225468	21.22832604	44.6051168	52.29424618	73.0125523	77.62711864
Chiropterotriton chiropterus	60854	28722	21210	13858	10641	Amphibia	Caudata	Plethodontidae	Chiropterotriton	Critically Endangered	Threatened	Large	3214	2570	2443	1752	1544	57640	26152	18767	12106	9097	-20.03733665	-23.988799	-45.48848787	-51.96017424	-54.62873005	-67.44101319	-78.99722415	-84.21755725	5.28149341	8.947844858	11.51815182	12.64251696	14.50991448
Chiropterotriton chondrostega	70891	58903	51491	45798	36244	Amphibia	Caudata	Plethodontidae	Chiropterotriton	Endangered	Threatened	Large	1932	1584	1420	1066	1021	68959	57319	50071	44732	35223	-18.01242236	-26.5010352	-44.82401656	-47.15320911	-16.87959512	-27.39018837	-35.13247002	-48.92182311	2.725310688	2.689166935	2.757763493	2.32761256	2.817017989
Chiropterotriton cieloensis	23	0	0	0	0	Amphibia	Caudata	Plethodontidae	Chiropterotriton	Vulnerable	Threatened	Small	2	0	0	0	0	21	0	0	0	0	-100	-100	-100	-100	-100	-100	-100	-100	8.695652174	NA	NA	NA	NA
Chiropterotriton dimidiatus	14774	5941	3848	2119	1824	Amphibia	Caudata	Plethodontidae	Chiropterotriton	Vulnerable	Threatened	Small	617	539	470	376	384	14157	5402	3378	1743	1440	-12.64181524	-23.82495948	-39.05996759	-37.76337115	-61.84219821	-76.1390125	-87.68806951	-89.82835346	4.176255584	9.072546709	12.21413721	17.74421897	21.05263158
Chiropterotriton infernalis	333	2	0	0	0	Amphibia	Caudata	Plethodontidae	Chiropterotriton	Least Concern	NoThreatened	Small	1	0	0	0	0	332	2	0	0	0	-100	-100	-100	-100	-99.39759036	-100	-100	-100	0.3003003	0	NA	NA	NA
Chiropterotriton lavae	609	159	90	40	32	Amphibia	Caudata	Plethodontidae	Chiropterotriton	Critically Endangered	Threatened	Small	40	38	35	22	19	569	121	55	18	13	-5	-12.5	-45	-52.5	-78.73462214	-90.33391916	-96.83655536	-97.71528998	6.568144499	23.89937107	38.88888889	55	59.375
Chiropterotriton magnipes	6347	4316	4105	3117	2827	Amphibia	Caudata	Plethodontidae	Chiropterotriton	Endangered	Threatened	Small	62	62	62	55	57	6285	4254	4043	3062	2770	0	0	-11.29032258	-8.064516129	-32.3150358	-35.67223548	-51.28082737	-55.92680986	0.976839452	1.436515292	1.510353228	1.764517164	2.016271666
Chiropterotriton miquihuanus	23134	3805	2293	331	624	Amphibia	Caudata	Plethodontidae	Chiropterotriton	Endangered	Threatened	Small	710	133	37	2	8	22424	3672	2256	329	616	-81.26760563	-94.78873239	-99.71830986	-98.87323944	-83.62468783	-89.9393507	-98.53282198	-97.25294328	3.069075819	3.495400788	1.613606629	0.604229607	1.282051282
Chiropterotriton multidentatus	155749	124066	100405	89310	80430	Amphibia	Caudata	Plethodontidae	Chiropterotriton	Endangered	Threatened	Large	3220	2559	1943	1584	1500	152529	121507	98462	87726	78930	-20.52795031	-39.65838509	-50.80745342	-53.41614907	-20.33842745	-35.44702975	-42.48569125	-48.25246347	2.067429004	2.062611836	1.935162592	1.773597581	1.864975755
Chiropterotriton nubilus	1418	219	120	35	10	Amphibia	Caudata	Plethodontidae	Chiropterotriton	Critically Endangered	Threatened	Small	183	130	113	35	10	1235	89	7	0	0	-28.96174863	-38.25136612	-80.87431694	-94.53551913	-92.79352227	-99.43319838	-100	-100	12.90550071	59.36073059	94.16666667	100	100
Chiropterotriton orculus	27146	7752	7205	3672	1614	Amphibia	Caudata	Plethodontidae	Chiropterotriton	Vulnerable	Threatened	Small	1799	1483	1444	1094	524	25347	6269	5761	2578	1090	-17.56531406	-19.7331851	-39.18843802	-70.87270706	-75.26729001	-77.27147197	-89.82917111	-95.69968833	6.627127385	19.13054696	20.04163775	29.79302832	32.46592317
Chiropterotriton priscus	9726	2550	1232	798	386	Amphibia	Caudata	Plethodontidae	Chiropterotriton	Near Threatened	Threatened	Small	849	528	223	83	59	8877	2022	1009	715	327	-37.80918728	-73.73380448	-90.2237927	-93.05064782	-77.22203447	-88.63354737	-91.94547708	-96.31632308	8.729179519	20.70588235	18.10064935	10.40100251	15.28497409
Chiropterotriton terrestris	2024	552	377	44	6	Amphibia	Caudata	Plethodontidae	Chiropterotriton	Critically Endangered	Threatened	Small	42	15	10	2	0	1982	537	367	42	6	-64.28571429	-76.19047619	-95.23809524	-100	-72.9061554	-81.48335015	-97.88092836	-99.69727548	2.075098814	2.717391304	2.652519894	4.545454545	0
Chrysopaa sternosignata	100430	78718	65461	46235	46084	Amphibia	Anura	Dicroglossidae	Chrysopaa	Least Concern	NoThreatened	Large	1463	1197	867	662	426	98967	77521	64594	45573	45658	-18.18181818	-40.73820916	-54.75051265	-70.88174983	-21.66984955	-34.73177928	-53.95131711	-53.86542989	1.456736035	1.520617902	1.324452728	1.431815724	0.924398924
Chthonerpeton indistinctum	23186	20417	18484	18404	18975	Amphibia	Gymnophiona	Typhlonectidae	Chthonerpeton	Least Concern	NoThreatened	Small	1605	1563	1465	1372	1300	21581	18854	17019	17032	17675	-2.61682243	-8.722741433	-14.51713396	-19.00311526	-12.6361151	-21.13896483	-21.07872666	-18.09925397	6.922280687	7.655385218	7.925773642	7.454901108	6.851119895
Clinotarsus alticola	358432	317561	320411	333626	315899	Amphibia	Anura	Ranidae	Clinotarsus	Least Concern	NoThreatened	Large	46508	41389	42706	39566	44781	311924	276172	277705	294060	271118	-11.00670852	-8.174937645	-14.92646426	-3.71333964	-11.46176633	-10.97030046	-5.727036073	-13.0820328	12.97540398	13.03340146	13.3285062	11.85938746	14.17573338
Clinotarsus curtipes	74631	66977	61550	61538	67861	Amphibia	Anura	Ranidae	Clinotarsus	Near Threatened	Threatened	Large	9773	8904	8440	8592	8191	64858	58073	53110	52946	59670	-8.891844879	-13.63961936	-12.08431393	-16.18745523	-10.46131549	-18.113417	-18.3662771	-7.999013229	13.09509453	13.29411589	13.71242892	13.96210472	12.07026127
Clinotarsus penelope	4450	343	38	0	0	Amphibia	Anura	Ranidae	Clinotarsus	NA	NoThreatened	Small	1597	218	29	0	0	2853	125	9	0	0	-86.34940513	-98.18409518	-100	-100	-95.61864704	-99.68454259	-100	-100	35.88764045	63.55685131	76.31578947	NA	NA
Cochranella adiazeta	154	11	36	0	12	Amphibia	Anura	Centrolenidae	Rulyrana	NA	NoThreatened	Small	0	0	0	0	0	154	11	36	0	12	NA	NA	NA	NA	-92.85714286	-76.62337662	-100	-92.20779221	0	0	0	NA	0
Cochranella albomaculata	9943	4684	2428	1848	533	Amphibia	Anura	Centrolenidae	Sachatamia	NA	NoThreatened	Small	692	238	116	74	23	9251	4446	2312	1774	510	-65.60693642	-83.23699422	-89.30635838	-96.67630058	-51.94033078	-75.00810723	-80.82369474	-94.48708248	6.95967012	5.081127242	4.777594728	4.004329004	4.315196998
Cochranella daidalea	19023	423	854	89	23	Amphibia	Anura	Centrolenidae	Centrolene	NA	NoThreatened	Small	2182	11	30	1	1	16841	412	824	88	22	-99.49587534	-98.62511457	-99.95417049	-99.95417049	-97.55358945	-95.10717891	-99.47746571	-99.86936643	11.4703254	2.600472813	3.512880562	1.123595506	4.347826087
Cochranella euknemos	117349	58988	45176	43834	28418	Amphibia	Anura	Centrolenidae	Cochranella	Least Concern	NoThreatened	Large	11532	6629	3377	3956	2630	105817	52359	41799	39878	25788	-42.51647589	-70.71626778	-65.69545612	-77.19389525	-50.51929274	-60.49878564	-62.31418392	-75.62962473	9.82709695	11.23787889	7.475208075	9.024957795	9.254697727
Cochranella flavopunctata	9482	4919	3228	3692	2033	Amphibia	Anura	Centrolenidae	Rulyrana	NA	NoThreatened	Small	808	394	241	288	166	8674	4525	2987	3404	1867	-51.23762376	-70.17326733	-64.35643564	-79.45544554	-47.83260318	-65.56375375	-60.75628315	-78.475905	8.521408985	8.009758081	7.465923172	7.800650054	8.165272996
Cochranella garciae	31604	19889	14269	13987	8060	Amphibia	Anura	Centrolenidae	Nymphargus	NA	NoThreatened	Small	1813	503	509	196	8	29791	19386	13760	13791	8052	-72.2559294	-71.92498621	-89.18918919	-99.55874242	-34.9266557	-53.81155382	-53.70749555	-72.97170286	5.736615618	2.529036151	3.567173593	1.401301208	0.099255583
Cochranella granulosa	77755	53672	56186	54721	55774	Amphibia	Anura	Centrolenidae	Cochranella	Least Concern	NoThreatened	Large	9195	6465	6686	6500	6573	68560	47207	49500	48221	49201	-29.69004894	-27.28656879	-29.30940729	-28.51549755	-31.1449825	-27.80046674	-29.665986	-28.2365811	11.82560607	12.04538679	11.89976151	11.87843789	11.78506114
Cochranella griffithsi	127670	76791	64568	60402	49451	Amphibia	Anura	Centrolenidae	Nymphargus	NA	NoThreatened	Large	15264	9839	9138	8557	7979	112406	66952	55430	51845	41472	-35.54114256	-40.1336478	-43.93998952	-47.72667715	-40.4373432	-50.68768571	-53.87701724	-63.10517232	11.95582361	12.8126994	14.15252137	14.16674945	16.1351641
Cochranella ignota	8811	2467	2071	919	1369	Amphibia	Anura	Centrolenidae	Nymphargus	NA	NoThreatened	Small	1017	204	113	84	102	7794	2263	1958	835	1267	-79.94100295	-88.88888889	-91.74041298	-89.97050147	-70.96484475	-74.87811137	-89.28663074	-83.74390557	11.54239019	8.269152817	5.456301304	9.140369967	7.450693937
Cochranella midas	3840	1	0	0	0	Amphibia	Anura	Centrolenidae	Teratohyla	NA	NoThreatened	Small	0	0	0	0	0	3840	1	0	0	0	NA	NA	NA	NA	-99.97395833	-100	-100	-100	0	0	NA	NA	NA
Cochranella oyampiensis	20924	495	72	48	0	Amphibia	Anura	Centrolenidae	Vitreorana	NA	NoThreatened	Small	4593	192	14	31	0	16331	303	58	17	0	-95.81972567	-99.69518833	-99.32505987	-100	-98.14463291	-99.64484722	-99.8959035	-100	21.95086981	38.78787879	19.44444444	64.58333333	NA
Cochranella pulverata	25951	12825	11161	5163	3891	Amphibia	Anura	Centrolenidae	Teratohyla	NA	NoThreatened	Small	4869	2327	2110	1214	1131	21082	10498	9051	3949	2760	-52.20784555	-56.66461286	-75.06674882	-76.77141097	-50.20396547	-57.06764064	-81.26838061	-86.90826297	18.76228276	18.14424951	18.90511603	23.51346117	29.06707787
Cochranella punctulata	36091	3901	3230	453	1218	Amphibia	Anura	Centrolenidae	Sachatamia	NA	NoThreatened	Large	1884	150	222	36	40	34207	3751	3008	417	1178	-92.03821656	-88.21656051	-98.08917197	-97.87685775	-89.03440816	-91.20647821	-98.78095127	-96.55626041	5.220137985	3.845167906	6.873065015	7.947019868	3.28407225
Cochranella resplendens	13035	3775	3306	2057	662	Amphibia	Anura	Centrolenidae	Cochranella	Least Concern	NoThreatened	Small	372	197	152	149	13	12663	3578	3154	1908	649	-47.04301075	-59.13978495	-59.94623656	-96.50537634	-71.74445234	-75.09279002	-84.93248045	-94.87483219	2.853855006	5.218543046	4.597701149	7.24355858	1.963746224
Cochranella rosada	217	129	128	13	37	Amphibia	Anura	Centrolenidae	Nymphargus	NA	NoThreatened	Small	1	0	0	0	0	216	129	128	13	37	-100	-100	-100	-100	-40.27777778	-40.74074074	-93.98148148	-82.87037037	0.460829493	0	0	0	0
Cochranella savagei	5712	44	0	7	82	Amphibia	Anura	Centrolenidae	Centrolene	NA	NoThreatened	Small	174	0	0	0	0	5538	44	0	7	82	-100	-100	-100	-100	-99.20548935	-100	-99.87360058	-98.51932105	3.046218487	0	NA	0	0
Cochranella spinosa	101729	69806	57570	63606	47875	Amphibia	Anura	Centrolenidae	Teratohyla	NA	NoThreatened	Large	8616	5937	5197	5167	3498	93113	63869	52373	58439	44377	-31.09331476	-39.681987	-40.03017642	-59.40111421	-31.4070001	-43.75328901	-37.23862404	-52.34070431	8.469561285	8.50499957	9.027271148	8.123447474	7.306527415
Cochranella susatamai	4700	452	124	16	28	Amphibia	Anura	Centrolenidae	Rulyrana	NA	NoThreatened	Small	94	0	0	0	0	4606	452	124	16	28	-100	-100	-100	-100	-90.18671298	-97.30785931	-99.65262701	-99.39209726	2	0	0	0	0
Colostethus abditaurantius	29804	12451	10753	5976	7446	Amphibia	Anura	Dendrobatidae	Hyloxalus	NA	NoThreatened	Small	3199	1321	1341	814	1078	26605	11130	9412	5162	6368	-58.70584558	-58.0806502	-74.5545483	-66.30196937	-58.16575832	-64.62319113	-80.59763202	-76.0646495	10.7334586	10.60958959	12.47093834	13.62115127	14.47757185
Colostethus agilis	13175	488	357	114	15	Amphibia	Anura	Dendrobatidae	Colostethus	Endangered	Threatened	Small	2969	84	78	0	0	10206	404	279	114	15	-97.17076457	-97.37285281	-100	-100	-96.04154419	-97.26631393	-98.88300999	-99.85302763	22.53510436	17.21311475	21.8487395	0	0
Colostethus alacris	102505	67288	60336	52982	42103	Amphibia	Anura	Dendrobatidae	Colostethus	NA	NoThreatened	Large	11275	9073	9328	7941	6026	91230	58215	51008	45041	36077	-19.52993348	-17.26829268	-29.56984479	-46.55432373	-36.1887537	-44.08856736	-50.629179	-60.45489422	10.99946344	13.4838307	15.46009016	14.98810917	14.3125193
Colostethus baeobatrachus	38842	8691	3209	634	395	Amphibia	Anura	Aromobatidae	Anomaloglossus	NA	NoThreatened	Large	9670	1496	447	165	9	29172	7195	2762	469	386	-84.5294726	-95.37745605	-98.29369183	-99.90692865	-75.33593857	-90.532017	-98.39229398	-98.67681338	24.89573142	17.21320907	13.92957308	26.02523659	2.278481013
Colostethus beebei	51412	4088	1603	421	605	Amphibia	Anura	Aromobatidae	Anomaloglossus	NA	NoThreatened	Large	10861	582	126	74	0	40551	3506	1477	347	605	-94.64137741	-98.83988583	-99.31866311	-100	-91.35409731	-96.35767305	-99.14428744	-98.50805159	21.12541819	14.23679061	7.860262009	17.57719715	0
Colostethus bocagei	43522	22745	21233	18271	17358	Amphibia	Anura	Dendrobatidae	Hyloxalus	NA	NoThreatened	Large	3415	1755	2037	1928	1818	40107	20990	19196	16343	15540	-48.6090776	-40.35139092	-43.5431918	-46.76427526	-47.66499614	-52.13803077	-59.25150223	-61.2536465	7.846606314	7.715981534	9.593557199	10.55224126	10.47355686
Colostethus brunneus	18618	1379	402	317	3	Amphibia	Anura	Aromobatidae	Allobates	NA	NoThreatened	Small	1080	30	0	13	0	17538	1349	402	304	3	-97.22222222	-100	-98.7962963	-100	-92.30813092	-97.70783442	-98.26662105	-99.98289429	5.800837899	2.175489485	0	4.100946372	0
Colostethus carioca	1377	232	31	13	0	Amphibia	Anura	Aromobatidae	Allobates	NA	NoThreatened	Small	96	8	6	4	0	1281	224	25	9	0	-91.66666667	-93.75	-95.83333333	-100	-82.5136612	-98.04839969	-99.29742389	-100	6.97167756	3.448275862	19.35483871	30.76923077	NA
Colostethus degranvillei	44570	10759	6644	2539	3047	Amphibia	Anura	Aromobatidae	Anomaloglossus	NA	NoThreatened	Large	11294	1855	1026	496	325	33276	8904	5618	2043	2722	-83.57534974	-90.91553037	-95.60828759	-97.12236586	-73.2419762	-83.11696117	-93.86043996	-91.81993028	25.33991474	17.24137931	15.44250452	19.5352501	10.66622908
Colostethus delatorreae	16248	9223	6722	7084	3063	Amphibia	Anura	Dendrobatidae	Hyloxalus	NA	NoThreatened	Small	662	126	116	44	11	15586	9097	6606	7040	3052	-80.96676737	-82.47734139	-93.35347432	-98.33836858	-41.63351726	-57.61580906	-54.83125882	-80.41832414	4.074347612	1.366149843	1.725676882	0.621118012	0.359125041
Colostethus elachyhistus	83981	75250	71020	69938	62043	Amphibia	Anura	Dendrobatidae	Hyloxalus	NA	NoThreatened	Large	1769	1320	1179	1362	537	82212	73930	69841	68576	61506	-25.38157151	-33.35217637	-23.00734878	-69.64386659	-10.07395514	-15.0476816	-16.58638642	-25.18610422	2.106428835	1.754152824	1.660095748	1.94743916	0.865528746
Colostethus flotator	28862	11821	10509	10540	8795	Amphibia	Anura	Dendrobatidae	Silverstoneia	NA	NoThreatened	Small	4286	2364	1688	1970	1644	24576	9457	8821	8570	7151	-44.84367709	-60.61595894	-54.03639757	-61.64255716	-61.51936849	-64.10725911	-65.12858073	-70.90250651	14.84997575	19.9983081	16.06242269	18.69070209	18.69243889
Colostethus fraterdanieli	153450	84605	71724	53272	51933	Amphibia	Anura	Dendrobatidae	Leucostethus	NA	NoThreatened	Large	12541	7558	7512	5933	5657	140909	77047	64212	47339	46276	-39.73367355	-40.10047046	-52.69117295	-54.89195439	-45.32144859	-54.43016415	-66.40455897	-67.15894655	8.172694689	8.933278175	10.47348168	11.13718276	10.89288121
Colostethus fugax	893331	614858	598271	626833	626305	Amphibia	Anura	Dendrobatidae	Leucostethus	NA	NoThreatened	Large	60607	38857	33541	35446	32204	832724	576001	564730	591387	594101	-35.88694375	-44.6582078	-41.51500652	-46.8642236	-30.82930239	-32.18281207	-28.98163137	-28.65571306	6.784383392	6.319670558	5.606322219	5.654775674	5.141903705
Colostethus idiomelus	94277	69238	66529	61585	54624	Amphibia	Anura	Dendrobatidae	Hyloxalus	NA	NoThreatened	Large	2562	1742	1557	1389	1111	91715	67496	64972	60196	53513	-32.00624512	-39.22716628	-45.78454333	-56.63544106	-26.40680369	-29.15880717	-34.36624325	-41.65294663	2.717523892	2.515959444	2.340332787	2.255419339	2.033904511
Colostethus imbricolus	216	0	0	0	0	Amphibia	Anura	Dendrobatidae	Colostethus	Endangered	Threatened	Small	1	0	0	0	0	215	0	0	0	0	-100	-100	-100	-100	-100	-100	-100	-100	0.462962963	NA	NA	NA	NA
Colostethus infraguttatus	102818	65011	64639	61492	50315	Amphibia	Anura	Dendrobatidae	Hyloxalus	NA	NoThreatened	Large	728	478	553	454	435	102090	64533	64086	61038	49880	-34.34065934	-24.03846154	-37.63736264	-40.24725275	-36.78812812	-37.22597708	-40.21157802	-51.14114997	0.708047229	0.735260187	0.855520661	0.738307422	0.864553314
Colostethus inguinalis	109168	50493	54754	45569	41888	Amphibia	Anura	Dendrobatidae	Colostethus	Least Concern	NoThreatened	Large	5466	2346	2319	1979	2326	103702	48147	52435	43590	39562	-57.08013172	-57.5740944	-63.79436517	-57.44603	-53.57177296	-49.43684789	-57.96609516	-61.85030183	5.006961747	4.646188581	4.23530701	4.342864667	5.552902979
Colostethus jacobuspetersi	33408	22622	19582	20539	13935	Amphibia	Anura	Dendrobatidae	Colostethus	Critically Endangered	Threatened	Small	2441	740	847	790	617	30967	21882	18735	19749	13318	-69.68455551	-65.3011061	-67.63621467	-74.72347399	-29.33768205	-39.50011302	-36.22565957	-56.99292796	7.306633142	3.271151976	4.325400878	3.846341107	4.427700036
Colostethus kingsburyi	10202	5960	4650	3605	3421	Amphibia	Anura	Aromobatidae	Allobates	NA	NoThreatened	Small	155	42	39	35	21	10047	5918	4611	3570	3400	-72.90322581	-74.83870968	-77.41935484	-86.4516129	-41.09684483	-54.10570319	-64.46700508	-66.15905245	1.519309939	0.704697987	0.838709677	0.970873786	0.613855598
Colostethus latinasus	195077	134536	122247	118831	105640	Amphibia	Anura	Dendrobatidae	Colostethus	Critically Endangered	Threatened	Large	33885	26480	27048	26379	24761	161192	108056	95199	92452	80879	-21.85332743	-20.1770695	-22.15139442	-26.9263686	-32.96441511	-40.9406174	-42.64479627	-49.82443297	17.37006413	19.68246417	22.12569634	22.19875285	23.43903824
Colostethus lehmanni	74022	40369	31503	26891	21183	Amphibia	Anura	Dendrobatidae	Hyloxalus	NA	NoThreatened	Large	12100	7636	7184	5969	5110	61922	32733	24319	20922	16073	-36.89256198	-40.62809917	-50.66942149	-57.76859504	-47.13833533	-60.72639773	-66.21233164	-74.04315106	16.34649158	18.91550447	22.80417738	22.19701759	24.12311759
Colostethus marchesianus	265563	137268	64846	136951	99160	Amphibia	Anura	Aromobatidae	Allobates	NA	NoThreatened	Large	26620	15151	4086	16045	6194	238943	122117	60760	120906	92966	-43.08414726	-84.65063862	-39.7257701	-76.73178062	-48.89283218	-74.57134128	-49.39964761	-61.09281293	10.02398678	11.03753242	6.301082565	11.71586918	6.246470351
Colostethus nexipus	50987	21652	21948	17707	12467	Amphibia	Anura	Dendrobatidae	Hyloxalus	NA	NoThreatened	Large	1453	638	689	519	347	49534	21014	21259	17188	12120	-56.09084652	-52.58086717	-64.28079835	-76.11837577	-57.57661404	-57.08200428	-65.30060161	-75.53195785	2.849746014	2.946610013	3.139238199	2.93104422	2.783348039
Colostethus nubicola	51122	34408	33772	36061	31241	Amphibia	Anura	Dendrobatidae	Silverstoneia	NA	NoThreatened	Large	4086	3121	2984	3132	2586	47036	31287	30788	32929	28655	-23.61722956	-26.97014195	-23.34801762	-36.71071953	-33.48286419	-34.54375372	-29.99192108	-39.07857811	7.992645045	9.070564985	8.8357219	8.68528327	8.277583944
Colostethus palmatus	109470	54265	41750	26106	32606	Amphibia	Anura	Aromobatidae	Rheobates	NA	NoThreatened	Large	9281	4765	4404	3626	4052	100189	49500	37346	22480	28554	-48.65854973	-52.54821679	-60.93093417	-56.34091154	-50.59337851	-62.72445079	-77.56240705	-71.49986525	8.47812186	8.780982217	10.54850299	13.88952731	12.42716065
Colostethus panamansis	19472	9068	6816	8221	7832	Amphibia	Anura	Dendrobatidae	Colostethus	Least Concern	NoThreatened	Small	3791	2561	927	1142	1430	15681	6507	5889	7079	6402	-32.4452651	-75.54734898	-69.87602216	-62.27908204	-58.50392194	-62.44499713	-54.8561954	-59.1735221	19.4689811	28.24217027	13.60035211	13.89125411	18.25842697
Colostethus peruvianus	773752	773415	582467	720393	623848	Amphibia	Anura	Dendrobatidae	Hyloxalus	NA	NoThreatened	Large	80715	80715	60556	71620	63798	693037	692700	521911	648773	560050	0	-24.97553119	-11.26804188	-20.95892957	-0.048626552	-24.69218815	-6.386960581	-19.18901877	10.43163701	10.43618239	10.39646881	9.941795659	10.22652954
Colostethus pratti	88318	48646	45354	37258	30091	Amphibia	Anura	Dendrobatidae	Colostethus	Least Concern	NoThreatened	Large	9911	6051	5255	5016	3689	78407	42595	40099	32242	26402	-38.94662496	-46.97810514	-49.38956715	-62.7787307	-45.67449335	-48.85788259	-58.87867155	-66.32698611	11.22194796	12.43884389	11.58662962	13.46288046	12.25947958
Colostethus pulchellus	2	0	0	0	0	Amphibia	Anura	Dendrobatidae	Hyloxalus	NA	NoThreatened	Small	NA	NA	NA	NA	NA	NA	NA	NA	NA	NA	NA	NA	NA	NA	NA	NA	NA	NA	NA	NA	NA	NA	NA
Colostethus ruthveni	76845	22257	18275	12005	16779	Amphibia	Anura	Dendrobatidae	Colostethus	Near Threatened	Threatened	Large	11830	4859	2812	1995	3498	65015	17398	15463	10010	13281	-58.92645816	-76.22992392	-83.13609467	-70.43110735	-73.24002153	-76.21625779	-84.60355303	-79.57240637	15.39462554	21.83133396	15.3871409	16.6180758	20.84748793
Colostethus sauli	74838	62539	60373	58416	64391	Amphibia	Anura	Dendrobatidae	Hyloxalus	NA	NoThreatened	Large	1021	939	885	808	906	73817	61600	59488	57608	63485	-8.031341822	-13.32027424	-20.8619001	-11.26346719	-16.55038812	-19.41151767	-21.95835648	-13.99677581	1.364280179	1.501463087	1.465887069	1.38318269	1.407028933
Colostethus shuar	20597	12961	10938	10418	8510	Amphibia	Anura	Dendrobatidae	Hyloxalus	NA	NoThreatened	Small	3100	2229	1533	1554	1417	17497	10732	9405	8864	7093	-28.09677419	-50.5483871	-49.87096774	-54.29032258	-38.66377093	-46.24792822	-49.33988684	-59.46162199	15.05073554	17.19774709	14.0153593	14.91649069	16.65099882
Colostethus stepheni	4312	68	4	9	1	Amphibia	Anura	Aromobatidae	Anomaloglossus	NA	NoThreatened	Small	1927	55	4	7	0	2385	13	0	2	1	-97.14582252	-99.79242346	-99.63674105	-100	-99.45492662	-100	-99.91614256	-99.95807128	44.68923933	80.88235294	100	77.77777778	0
Colostethus subpunctatus	45775	33605	27991	27050	21560	Amphibia	Anura	Dendrobatidae	Hyloxalus	NA	NoThreatened	Large	13246	11755	10479	10515	9157	32529	21850	17512	16535	12403	-11.2562283	-20.88932508	-20.61754492	-30.86969651	-32.82916782	-46.1649605	-49.16843432	-61.87094593	28.93719279	34.9799137	37.43703333	38.87245841	42.47217069
Colostethus sylvaticus	29604	22950	19614	17930	14641	Amphibia	Anura	Dendrobatidae	Hyloxalus	NA	NoThreatened	Small	382	342	357	367	342	29222	22608	19257	17563	14299	-10.47120419	-6.544502618	-3.926701571	-10.47120419	-22.63363219	-34.10101978	-39.89802204	-51.06768873	1.290366167	1.490196078	1.82012848	2.046848857	2.335906017
Colostethus taeniatus	16664	9186	7241	6807	3995	Amphibia	Anura	Dendrobatidae	Hyloxalus	NA	NoThreatened	Small	646	147	181	77	31	16018	9039	7060	6730	3964	-77.24458204	-71.98142415	-88.08049536	-95.20123839	-43.56973405	-55.92458484	-57.98476714	-75.25284055	3.876620259	1.600261267	2.499654744	1.131188482	0.775969962
Colostethus talamancae	9289	6283	6274	7018	7275	Amphibia	Anura	Aromobatidae	Allobates	NA	NoThreatened	Small	849	594	593	606	613	8440	5689	5681	6412	6662	-30.03533569	-30.15312132	-28.62190813	-27.79740872	-32.59478673	-32.68957346	-24.02843602	-21.06635071	9.139842825	9.454082445	9.451705451	8.634938729	8.426116838
Colostethus trinitatus	343	86	51	48	13	Amphibia	Anura	Aromobatidae	Mannophryne	NA	NoThreatened	Small	185	60	36	39	12	158	26	15	9	1	-67.56756757	-80.54054054	-78.91891892	-93.51351351	-83.5443038	-90.50632911	-94.30379747	-99.36708861	53.93586006	69.76744186	70.58823529	81.25	92.30769231
Colostethus vertebralis	27853	20390	21895	20045	19982	Amphibia	Anura	Dendrobatidae	Hyloxalus	NA	NoThreatened	Small	55	0	0	3	0	27798	20390	21895	20042	19982	-100	-100	-94.54545455	-100	-26.64939924	-21.23534067	-27.90128786	-28.11713073	0.197465264	0	0	0.014966326	0
Colostethus whymperi	1477	258	111	86	0	Amphibia	Anura	Dendrobatidae	Paruwrobates	NA	NoThreatened	Small	0	0	0	0	0	1477	258	111	86	0	NA	NA	NA	NA	-82.53215978	-92.48476642	-94.17738659	-100	0	0	0	0	NA
Conraua alleni	107844	56367	56862	71512	23951	Amphibia	Anura	Conrauidae	Conraua	Least Concern	NoThreatened	Large	1564	769	513	706	174	106280	55598	56349	70806	23777	-50.83120205	-67.19948849	-54.85933504	-88.87468031	-47.68724125	-46.98061724	-33.37786978	-77.62796387	1.450242944	1.364273422	0.902184236	0.987246896	0.726483237
Conraua beccarii	82902	58660	57989	45551	55346	Amphibia	Anura	Conrauidae	Conraua	Least Concern	NoThreatened	Large	5433	49	59	53	49	77469	58611	57930	45498	55297	-99.09810418	-98.91404381	-99.02448003	-99.09810418	-24.34264028	-25.22170158	-41.26941099	-28.62048045	6.553521025	0.08353222	0.101743434	0.116353099	0.08853395
Conraua crassipes	409918	312522	303797	295285	240991	Amphibia	Anura	Conrauidae	Conraua	Least Concern	NoThreatened	Large	27934	18349	16968	16932	11513	381984	294173	286829	278353	229478	-34.31302356	-39.25681965	-39.38569485	-58.7849932	-22.98813563	-24.91072925	-27.12967035	-39.92470889	6.814533638	5.871266663	5.585308611	5.734121273	4.777356831
Conraua goliath	46511	14975	12638	8936	10920	Amphibia	Anura	Conrauidae	Conraua	Endangered	Threatened	Large	7084	2601	2036	2059	2604	39427	12374	10602	6877	8316	-63.28345567	-71.25917561	-70.93450028	-63.24110672	-68.61541583	-73.10979785	-82.55763817	-78.90785502	15.23080562	17.36894825	16.11014401	23.04162936	23.84615385
Conraua robusta	28411	12310	7882	4932	4744	Amphibia	Anura	Conrauidae	Conraua	Vulnerable	Threatened	Small	6388	3324	2618	1812	1807	22023	8986	5264	3120	2937	-47.96493425	-59.0169067	-71.63431434	-71.7125861	-59.19720292	-76.09771602	-85.83299278	-86.66394224	22.48424906	27.00243704	33.21492007	36.73965937	38.09021922
Cophixalus aenigma	3854	594	180	53	5	Amphibia	Anura	Microhylidae	Cophixalus	Vulnerable	Threatened	Small	2313	553	179	53	5	1541	41	1	0	0	-76.09165586	-92.26113273	-97.70860355	-99.78383052	-97.33939001	-99.93510707	-100	-100	60.01556824	93.0976431	99.44444444	100	100
Cophixalus australis	11962	3277	1545	349	216	Amphibia	Anura	Microhylidae	Cophixalus	NA	NoThreatened	Small	5960	1997	1285	333	205	6002	1280	260	16	11	-66.49328859	-78.43959732	-94.41275168	-96.56040268	-78.67377541	-95.66811063	-99.73342219	-99.81672776	49.82444407	60.93988404	83.17152104	95.41547278	94.90740741
Cophixalus balbus	643	56	17	2	48	Amphibia	Anura	Microhylidae	Cophixalus	Least Concern	NoThreatened	Small	1	0	0	0	0	642	56	17	2	48	-100	-100	-100	-100	-91.27725857	-97.35202492	-99.68847352	-92.52336449	0.155520995	0	0	0	0
Cophixalus bombiens	9172	2889	1543	459	6	Amphibia	Anura	Microhylidae	Cophixalus	Near Threatened	Threatened	Small	4225	2031	1156	436	6	4947	858	387	23	0	-51.92899408	-72.63905325	-89.68047337	-99.85798817	-82.65615525	-92.17707702	-99.53507176	-100	46.06410816	70.30114226	74.91898898	94.98910675	100
Cophixalus caverniphilus	1665	0	0	0	0	Amphibia	Anura	Microhylidae	Cophixalus	Least Concern	NoThreatened	Small	0	0	0	0	0	1665	0	0	0	0	NA	NA	NA	NA	-100	-100	-100	-100	0	NA	NA	NA	NA
Cophixalus cheesmanae	3010	1267	1519	977	1266	Amphibia	Anura	Microhylidae	Cophixalus	Least Concern	NoThreatened	Small	0	0	0	0	0	3010	1267	1519	977	1266	NA	NA	NA	NA	-57.90697674	-49.53488372	-67.54152824	-57.94019934	0	0	0	0	0
Cophixalus concinnus	162	7	6	0	0	Amphibia	Anura	Microhylidae	Cophixalus	Critically Endangered	Threatened	Small	142	7	6	0	0	20	0	0	0	0	-95.07042254	-95.77464789	-100	-100	-100	-100	-100	-100	87.65432099	100	100	NA	NA
Cophixalus crepitans	868	20	0	0	0	Amphibia	Anura	Microhylidae	Cophixalus	Near Threatened	Threatened	Small	375	20	0	0	0	493	0	0	0	0	-94.66666667	-100	-100	-100	-100	-100	-100	-100	43.20276498	100	NA	NA	NA
Cophixalus cryptotympanum	33035	29195	26890	28123	23108	Amphibia	Anura	Microhylidae	Cophixalus	Least Concern	NoThreatened	Small	0	0	0	0	0	33035	29195	26890	28123	23108	NA	NA	NA	NA	-11.62403511	-18.60148328	-14.86907825	-30.04994703	0	0	0	0	0
Cophixalus cupricarenus	171	61	40	33	68	Amphibia	Anura	Microhylidae	Cophixalus	Least Concern	NoThreatened	Small	0	0	0	0	0	171	61	40	33	68	NA	NA	NA	NA	-64.32748538	-76.60818713	-80.70175439	-60.23391813	0	0	0	0	0
Cophixalus desticans	516	11	245	1	21	Amphibia	Anura	Microhylidae	Cophixalus	Least Concern	NoThreatened	Small	0	0	0	0	0	516	11	245	1	21	NA	NA	NA	NA	-97.86821705	-52.51937984	-99.80620155	-95.93023256	0	0	0	0	0
Cophixalus exiguus	470	45	0	0	0	Amphibia	Anura	Microhylidae	Cophixalus	Near Threatened	Threatened	Small	323	42	0	0	0	147	3	0	0	0	-86.99690402	-100	-100	-100	-97.95918367	-100	-100	-100	68.72340426	93.33333333	NA	NA	NA
Cophixalus hinchinbrookensis	300	0	0	0	0	Amphibia	Anura	Microhylidae	Cophixalus	NA	NoThreatened	Small	257	0	0	0	0	43	0	0	0	0	-100	-100	-100	-100	-100	-100	-100	-100	85.66666667	NA	NA	NA	NA
Cophixalus hosmeri	836	192	50	1	0	Amphibia	Anura	Microhylidae	Cophixalus	Least Concern	NoThreatened	Small	778	192	50	1	0	58	0	0	0	0	-75.32133676	-93.57326478	-99.8714653	-100	-100	-100	-100	-100	93.06220096	100	100	100	NA
Cophixalus infacetus	10852	4779	3807	1288	427	Amphibia	Anura	Microhylidae	Cophixalus	Least Concern	NoThreatened	Small	5412	2528	2112	894	381	5440	2251	1695	394	46	-53.28898744	-60.97560976	-83.48115299	-92.96008869	-58.62132353	-68.84191176	-92.75735294	-99.15441176	49.87099152	52.89809584	55.47675335	69.40993789	89.22716628
Cophixalus kulakula	1280	0	0	0	0	Amphibia	Anura	Microhylidae	Cophixalus	NA	NoThreatened	Small	264	0	0	0	0	1016	0	0	0	0	-100	-100	-100	-100	-100	-100	-100	-100	20.625	NA	NA	NA	NA
Cophixalus neglectus	777	403	311	0	0	Amphibia	Anura	Microhylidae	Cophixalus	Endangered	Threatened	Small	334	149	121	0	0	443	254	190	0	0	-55.38922156	-63.77245509	-100	-100	-42.66365688	-57.11060948	-100	-100	42.98584299	36.97270471	38.90675241	NA	NA
Cophixalus ornatus	16048	7079	4260	2652	865	Amphibia	Anura	Microhylidae	Cophixalus	Least Concern	NoThreatened	Small	7321	4044	2726	1852	708	8727	3035	1534	800	157	-44.76164458	-62.76464964	-74.70290944	-90.32919	-65.22287155	-82.42236737	-90.83304687	-98.20098545	45.61939182	57.12671281	63.99061033	69.83408748	81.84971098
Cophixalus riparius	32871	17366	15590	18386	9227	Amphibia	Anura	Microhylidae	Cophixalus	Least Concern	NoThreatened	Small	16	0	0	0	0	32855	17366	15590	18386	9227	-100	-100	-100	-100	-47.14350936	-52.54907929	-44.03895906	-71.91599452	0.048675124	0	0	0	0
Cophixalus saxatilis	1813	32	0	0	0	Amphibia	Anura	Microhylidae	Cophixalus	Vulnerable	Threatened	Small	455	24	0	0	0	1358	8	0	0	0	-94.72527473	-100	-100	-100	-99.41089838	-100	-100	-100	25.0965251	75	NA	NA	NA
Cophixalus shellyi	2173	49	66	55	2	Amphibia	Anura	Microhylidae	Cophixalus	Least Concern	NoThreatened	Small	0	0	0	0	0	2173	49	66	55	2	NA	NA	NA	NA	-97.74505292	-96.96272434	-97.46893695	-99.90796134	0	0	0	0	0
Cophixalus variabilis	5578	3089	3879	2369	2734	Amphibia	Anura	Microhylidae	Cophixalus	Least Concern	NoThreatened	Small	0	0	0	0	0	5578	3089	3879	2369	2734	NA	NA	NA	NA	-44.62172822	-30.45894586	-57.52958049	-50.98601649	0	0	0	0	0
Cophixalus verrucosus	15080	10987	11412	9715	10825	Amphibia	Anura	Microhylidae	Cophixalus	Least Concern	NoThreatened	Small	0	0	0	0	0	15080	10987	11412	9715	10825	NA	NA	NA	NA	-27.14190981	-24.32360743	-35.57692308	-28.21618037	0	0	0	0	0
Cophyla grandis	4209	154	4	148	0	Amphibia	Anura	Microhylidae	Cophyla	Least Concern	NoThreatened	Small	946	10	0	0	0	3263	144	4	148	0	-98.94291755	-100	-100	-100	-95.58688324	-99.87741342	-95.46429666	-100	22.47564742	6.493506494	0	0	NA
Cophyla occultans	5959	3969	3798	3955	3721	Amphibia	Anura	Microhylidae	Cophyla	Vulnerable	Threatened	Small	622	88	66	67	54	5337	3881	3732	3888	3667	-85.85209003	-89.38906752	-89.22829582	-91.31832797	-27.28124414	-30.07307476	-27.15008432	-31.29098745	10.43799295	2.21718317	1.737756714	1.694058154	1.45122279
Cophyla phyllodactyla	1690	1241	1285	1655	1390	Amphibia	Anura	Microhylidae	Cophyla	Least Concern	NoThreatened	Small	172	69	19	138	42	1518	1172	1266	1517	1348	-59.88372093	-88.95348837	-19.76744186	-75.58139535	-22.79314888	-16.60079051	-0.065876153	-11.19894598	10.17751479	5.560032232	1.478599222	8.33836858	3.021582734
Cophyla tuberifera	9693	410	68	210	29	Amphibia	Anura	Microhylidae	Cophyla	Least Concern	NoThreatened	Small	2273	73	4	1	0	7420	337	64	209	29	-96.78838539	-99.82402112	-99.95600528	-100	-95.45822102	-99.13746631	-97.18328841	-99.60916442	23.44991231	17.80487805	5.882352941	0.476190476	0
Copiula fistulans	4	0	0	0	0	Amphibia	Anura	Microhylidae	Copiula	Least Concern	NoThreatened	Small	0	0	0	0	0	4	0	0	0	0	NA	NA	NA	NA	-100	-100	-100	-100	0	NA	NA	NA	NA
Copiula oxyrhina	13181	6881	6780	5701	5240	Amphibia	Anura	Microhylidae	Copiula	Least Concern	NoThreatened	Small	0	0	0	0	0	13181	6881	6780	5701	5240	NA	NA	NA	NA	-47.7960701	-48.56232456	-56.7483499	-60.24580836	0	0	0	0	0
Cornufer bufoniformis	1	0	0	0	0	Amphibia	Anura	Ceratobatrachidae	Cornufer	Least Concern	NoThreatened	Small	0	0	0	0	0	1	0	0	0	0	NA	NA	NA	NA	-100	-100	-100	-100	0	NA	NA	NA	NA
Cornufer guentheri	5516	1420	640	448	97	Amphibia	Anura	Ceratobatrachidae	Cornufer	Least Concern	NoThreatened	Small	1	0	0	0	0	5515	1420	640	448	97	-100	-100	-100	-100	-74.25203989	-88.39528558	-91.87669991	-98.24116047	0.018129079	0	0	0	0
Cornufer guppyi	1552	87	36	7	22	Amphibia	Anura	Ceratobatrachidae	Cornufer	Least Concern	NoThreatened	Small	0	0	0	0	0	1552	87	36	7	22	NA	NA	NA	NA	-94.3943299	-97.68041237	-99.54896907	-98.58247423	0	0	0	0	0
Cornufer hedigeri	82	0	0	0	0	Amphibia	Anura	Ceratobatrachidae	Cornufer	Least Concern	NoThreatened	Small	0	0	0	0	0	82	0	0	0	0	NA	NA	NA	NA	-100	-100	-100	-100	0	NA	NA	NA	NA
Cornufer heffernani	1	0	0	0	0	Amphibia	Anura	Ceratobatrachidae	Cornufer	Least Concern	NoThreatened	Small	0	0	0	0	0	1	0	0	0	0	NA	NA	NA	NA	-100	-100	-100	-100	0	NA	NA	NA	NA
Cornufer malukuna	375	14	18	15	29	Amphibia	Anura	Ceratobatrachidae	Cornufer	Least Concern	NoThreatened	Small	0	0	0	0	0	375	14	18	15	29	NA	NA	NA	NA	-96.26666667	-95.2	-96	-92.26666667	0	0	0	0	0
Cornufer papuensis	30819	17156	13612	14258	8206	Amphibia	Anura	Ceratobatrachidae	Cornufer	Least Concern	NoThreatened	Small	3106	2355	2317	2304	1486	27713	14801	11295	11954	6720	-24.17900837	-25.40244688	-25.82099163	-52.15711526	-46.5918522	-59.24295457	-56.8650092	-75.75145239	10.07819851	13.72697599	17.02174552	16.15934914	18.10870095
Cornufer solomonis	599	36	47	6	10	Amphibia	Anura	Ceratobatrachidae	Cornufer	Least Concern	NoThreatened	Small	0	0	0	0	0	599	36	47	6	10	NA	NA	NA	NA	-93.98998331	-92.15358932	-98.99833055	-98.33055092	0	0	0	0	0
Cornufer trossulus	13584	13363	13382	13416	13397	Amphibia	Anura	Ceratobatrachidae	Cornufer	Least Concern	NoThreatened	Small	8	8	8	8	8	13576	13355	13374	13408	13389	0	0	0	0	-1.627872717	-1.487919859	-1.237477902	-1.37743076	0.058892815	0.059866796	0.059781796	0.059630292	0.059714862
Cornufer vertebralis	4258	941	717	421	269	Amphibia	Anura	Ceratobatrachidae	Cornufer	Least Concern	NoThreatened	Small	0	0	0	0	0	4258	941	717	421	269	NA	NA	NA	NA	-77.90042273	-83.1611085	-90.11272898	-93.68248004	0	0	0	0	0
Cornufer weberi	4568	1209	1237	697	383	Amphibia	Anura	Ceratobatrachidae	Cornufer	Least Concern	NoThreatened	Small	0	0	0	0	0	4568	1209	1237	697	383	NA	NA	NA	NA	-73.53327496	-72.92031524	-84.74168126	-91.61558669	0	0	0	0	0
Corythomantis greeningi	90414	15883	5552	4557	5265	Amphibia	Anura	Hylidae	Corythomantis	Least Concern	NoThreatened	Large	3695	154	91	64	42	86719	15729	5461	4493	5223	-95.83220568	-97.53721245	-98.26792963	-98.86332882	-81.86210634	-93.70264879	-94.81889782	-93.97709844	4.086756476	0.969590128	1.639048991	1.404432741	0.797720798
Craugastor alfredi	146252	100881	69166	66192	47439	Amphibia	Anura	Craugastoridae	Craugastor	Least Concern	NoThreatened	Large	9884	6715	5164	4997	3868	136368	94166	64002	61195	43571	-32.06191825	-47.75394577	-49.44354512	-60.86604614	-30.94714302	-53.06670187	-55.12510266	-68.04895577	6.758198178	6.656357491	7.466096059	7.549250665	8.153628871
Craugastor andi	14064	8258	5601	7078	4864	Amphibia	Anura	Craugastoridae	Craugastor	Critically Endangered	Threatened	Small	3210	2534	1976	2416	1797	10854	5724	3625	4662	3067	-21.05919003	-38.4423676	-24.73520249	-44.01869159	-47.26368159	-66.60217431	-57.04809287	-71.74313617	22.82423208	30.68539598	35.27941439	34.13393614	36.94490132
Craugastor angelicus	256	40	4	18	0	Amphibia	Anura	Craugastoridae	Craugastor	Critically Endangered	Threatened	Small	79	13	0	12	0	177	27	4	6	0	-83.5443038	-100	-84.81012658	-100	-84.74576271	-97.74011299	-96.61016949	-100	30.859375	32.5	0	66.66666667	NA
Craugastor augusti	575376	444214	406439	355400	318607	Amphibia	Anura	Craugastoridae	Craugastor	Least Concern	NoThreatened	Large	7274	5945	5244	4310	3942	568102	438269	401195	351090	314665	-18.27055265	-27.90761617	-40.74786912	-45.80698378	-22.8538185	-29.37975927	-38.19947826	-44.61117898	1.26421679	1.338318918	1.290230514	1.212718064	1.237260952
Craugastor aurilegulus	24864	12897	8582	8814	3497	Amphibia	Anura	Craugastoridae	Craugastor	Vulnerable	Threatened	Small	4654	3003	2411	2586	1190	20210	9894	6171	6228	2307	-35.47486034	-48.19510099	-44.43489471	-74.43059734	-51.04403761	-69.46561108	-69.18357249	-88.58485898	18.71782497	23.28448476	28.09368446	29.33968686	34.02916786
Craugastor berkenbuschii	35280	28676	18627	16028	9590	Amphibia	Anura	Craugastoridae	Craugastor	Least Concern	NoThreatened	Large	2751	2580	2060	2308	1495	32529	26096	16567	13720	8095	-6.215921483	-25.11813886	-16.10323519	-45.65612505	-19.7761997	-49.07006056	-57.82225091	-75.1145132	7.797619048	8.997070721	11.05921512	14.39980035	15.58915537
Craugastor bransfordii	85796	61166	49452	50033	31739	Amphibia	Anura	Craugastoridae	Craugastor	Least Concern	NoThreatened	Large	11847	10047	8926	9048	6661	73949	51119	40526	40985	25078	-15.19371993	-24.65603106	-23.62623449	-43.77479531	-30.87262843	-45.19736575	-44.5766677	-66.08743864	13.80833605	16.42579211	18.04982609	18.08406452	20.98679858
Craugastor brocchi	6875	2926	1301	1759	784	Amphibia	Anura	Craugastoridae	Craugastor	Vulnerable	Threatened	Small	431	224	51	174	45	6444	2702	1250	1585	739	-48.02784223	-88.16705336	-59.6287703	-89.55916473	-58.06952204	-80.60211049	-75.4034761	-88.53196772	6.269090909	7.655502392	3.920061491	9.891984082	5.739795918
Craugastor chac	64534	26144	15893	15782	12509	Amphibia	Anura	Craugastoridae	Craugastor	Least Concern	NoThreatened	Large	8415	4238	2431	3211	2142	56119	21906	13462	12571	10367	-49.63755199	-71.11111111	-61.8419489	-74.54545455	-60.96509204	-76.01168945	-77.59938702	-81.52675564	13.03963802	16.21022032	15.29604228	20.34596376	17.12367096
Craugastor charadra	20044	10967	7805	7270	3235	Amphibia	Anura	Craugastoridae	Craugastor	Vulnerable	Threatened	Small	2289	1059	639	701	240	17755	9908	7166	6569	2995	-53.73525557	-72.08387942	-69.37527304	-89.51507208	-44.19600113	-59.63953816	-63.00197128	-83.13151225	11.41987627	9.656241452	8.187059577	9.642365887	7.41885626
Craugastor crassidigitus	33314	21629	17516	20388	16524	Amphibia	Anura	Craugastoridae	Craugastor	Least Concern	NoThreatened	Small	6271	4698	4262	4531	3142	27043	16931	13254	15857	13382	-25.08371871	-32.03635784	-27.74677085	-49.89634827	-37.39230115	-50.9891654	-41.36375402	-50.51584514	18.82391787	21.72083776	24.33203928	22.22385717	19.0147664
Craugastor daryi	2733	1528	786	881	463	Amphibia	Anura	Craugastoridae	Craugastor	Endangered	Threatened	Small	67	33	1	26	8	2666	1495	785	855	455	-50.74626866	-98.50746269	-61.19402985	-88.05970149	-43.92348087	-70.55513878	-67.92948237	-82.93323331	2.451518478	2.159685864	0.127226463	2.951191827	1.727861771
Craugastor decoratus	26414	26234	25596	20492	20140	Amphibia	Anura	Craugastoridae	Craugastor	Least Concern	NoThreatened	Small	441	441	435	242	239	25973	25793	25161	20250	19901	0	-1.360544218	-45.12471655	-45.80498866	-0.693027375	-3.12632349	-22.03442036	-23.37812344	1.669569168	1.681024625	1.699484294	1.180948663	1.186693148
Craugastor emleni	9156	6136	7822	3278	5059	Amphibia	Anura	Craugastoridae	Craugastor	Endangered	Threatened	Small	2469	1641	2157	709	1320	6687	4495	5665	2569	3739	-33.53584447	-12.63669502	-71.28392062	-46.53705954	-32.78002094	-15.28338567	-61.58217437	-44.08553911	26.96592398	26.74380704	27.5760675	21.6290421	26.09211307
Craugastor escoces	13050	9132	9050	8481	7335	Amphibia	Anura	Craugastoridae	Craugastor	Critically Endangered	Threatened	Small	3423	2588	2578	2523	2261	9627	6544	6472	5958	5074	-24.3938066	-24.685948	-26.29272568	-33.94683027	-32.02451439	-32.77241093	-38.11156123	-47.29406876	26.22988506	28.33990364	28.48618785	29.74885037	30.82481254
Craugastor fitzingeri	315064	237226	216095	194267	139862	Amphibia	Anura	Craugastoridae	Craugastor	Least Concern	NoThreatened	Large	29737	22797	22114	20668	15558	285327	214429	193981	173599	124304	-23.33792918	-25.63473114	-30.49736019	-47.68133975	-24.84798144	-32.01449565	-39.1578785	-56.43454703	9.438399817	9.609823544	10.23346213	10.63896596	11.12382205
Craugastor fleischmanni	3328	1653	1547	1438	909	Amphibia	Anura	Craugastoridae	Craugastor	Critically Endangered	Threatened	Small	664	244	295	211	46	2664	1409	1252	1227	863	-63.25301205	-55.57228916	-68.22289157	-93.07228916	-47.10960961	-53.003003	-53.94144144	-67.60510511	19.95192308	14.76104053	19.06916613	14.67315716	5.060506051
Craugastor gollmeri	55828	26989	20783	16416	9266	Amphibia	Anura	Craugastoridae	Craugastor	Least Concern	NoThreatened	Large	8657	5192	4780	4453	2520	47171	21797	16003	11963	6746	-40.02541296	-44.7845674	-48.56185746	-70.89060876	-53.79152445	-66.07449492	-74.6390791	-85.69884039	15.50655585	19.23746712	22.99956695	27.12597466	27.19620117
Craugastor greggi	1359	95	0	37	0	Amphibia	Anura	Craugastoridae	Craugastor	Endangered	Threatened	Small	94	14	0	7	0	1265	81	0	30	0	-85.10638298	-100	-92.55319149	-100	-93.59683794	-100	-97.6284585	-100	6.916850625	14.73684211	NA	18.91891892	NA
Craugastor gutschei	10653	6074	4881	3596	4033	Amphibia	Anura	Craugastoridae	Craugastor	Endangered	Threatened	Small	3275	2397	2207	1373	1675	7378	3677	2674	2223	2358	-26.80916031	-32.61068702	-58.07633588	-48.85496183	-50.1626457	-63.75711575	-69.86988344	-68.04011927	30.74251385	39.46328614	45.21614423	38.18131257	41.53235805
Craugastor hobartsmithi	22959	6036	4998	2473	1661	Amphibia	Anura	Craugastoridae	Craugastor	Least Concern	NoThreatened	Small	307	31	14	6	4	22652	6005	4984	2467	1657	-89.90228013	-95.43973941	-98.04560261	-98.6970684	-73.49019954	-77.99752781	-89.10912944	-92.68497263	1.337166253	0.513585156	0.280112045	0.242620299	0.240818784
Craugastor laevissimus	81550	51911	31310	39855	24235	Amphibia	Anura	Craugastoridae	Craugastor	Endangered	Threatened	Large	7953	5463	3729	4938	3366	73597	46448	27581	34917	20869	-31.30894002	-53.1120332	-37.91022256	-57.67634855	-36.88873188	-62.52428767	-52.55649007	-71.64422463	9.752299203	10.52378109	11.90993293	12.38991344	13.88900351
Craugastor laticeps	116422	63457	40826	44256	29571	Amphibia	Anura	Craugastoridae	Craugastor	Least Concern	NoThreatened	Large	9615	5828	4366	4703	3620	106807	57629	36460	39553	25951	-39.38637546	-54.59178367	-51.08684347	-62.35049402	-46.04379863	-65.86366062	-62.96778301	-75.70290337	8.258748347	9.184171959	10.69416548	10.62680766	12.24172331
Craugastor lauraster	58572	37658	33862	24610	17121	Amphibia	Anura	Craugastoridae	Craugastor	Least Concern	NoThreatened	Large	10340	6298	6001	4240	3573	48232	31360	27861	20370	13548	-39.09090909	-41.96324952	-58.99419729	-65.44487427	-34.98092553	-42.23544535	-57.76662796	-71.91076464	17.65348631	16.72420203	17.72193019	17.22876879	20.86910811
Craugastor lineatus	33320	12137	4769	8378	2398	Amphibia	Anura	Craugastoridae	Craugastor	Least Concern	NoThreatened	Small	1685	661	176	573	119	31635	11476	4593	7805	2279	-60.77151335	-89.55489614	-65.99406528	-92.93768546	-63.72372372	-85.48127074	-75.32795954	-92.79595385	5.057022809	5.446156381	3.690501153	6.839341132	4.962468724
Craugastor loki	139201	88738	58161	68652	48454	Amphibia	Anura	Craugastoridae	Craugastor	Least Concern	NoThreatened	Large	6539	4839	3476	4438	3066	132662	83899	54685	64214	45388	-25.997859	-46.84202477	-32.13029515	-53.11209665	-36.75732312	-58.77870076	-51.59578478	-65.78673622	4.697523725	5.453131691	5.976513471	6.46448756	6.327650968
Craugastor longirostris	298353	196986	200894	210671	213638	Amphibia	Anura	Craugastoridae	Craugastor	Least Concern	NoThreatened	Large	14069	9353	8882	9054	8638	284284	187633	192012	201617	205000	-33.52050608	-36.86829199	-35.64574597	-38.60260146	-33.99804421	-32.45768316	-29.07901957	-27.8890124	4.715555064	4.748053161	4.42123707	4.297696408	4.043288179
Craugastor matudai	15918	6165	2015	4037	902	Amphibia	Anura	Craugastoridae	Craugastor	Endangered	Threatened	Small	634	400	150	291	104	15284	5765	1865	3746	798	-36.90851735	-76.34069401	-54.10094637	-83.59621451	-62.28081654	-87.79769694	-75.49070924	-94.7788537	3.982912426	6.488240065	7.444168734	7.208323012	11.52993348
Craugastor megacephalus	50759	38718	38072	35532	28947	Amphibia	Anura	Craugastoridae	Craugastor	Least Concern	NoThreatened	Large	6105	4209	4319	4308	3392	44654	34509	33753	31224	25555	-31.05651106	-29.25470925	-29.43488943	-44.43898444	-22.71912931	-24.41214673	-30.07569311	-42.77108434	12.02742371	10.87091275	11.34429502	12.12428234	11.71796732
Craugastor megalotympanum	1820	1654	1523	198	782	Amphibia	Anura	Craugastoridae	Craugastor	Endangered	Threatened	Small	189	188	174	54	63	1631	1466	1349	144	719	-0.529100529	-7.936507937	-71.42857143	-66.66666667	-10.11649295	-17.29000613	-91.1710607	-55.91661557	10.38461538	11.36638452	11.42481944	27.27272727	8.056265985
Craugastor melanostictus	13935	9561	7657	7912	6280	Amphibia	Anura	Craugastoridae	Craugastor	Least Concern	NoThreatened	Small	3635	2842	2503	2559	2259	10300	6719	5154	5353	4021	-21.81568088	-31.14167813	-29.60110041	-37.85419532	-34.76699029	-49.96116505	-48.02912621	-60.96116505	26.08539648	29.72492417	32.68904271	32.34327604	35.97133758
Craugastor metriosistus	75048	27673	26366	15005	16401	Amphibia	Anura	Craugastoridae	Craugastor	Least Concern	NoThreatened	Large	2058	1114	1031	570	621	72990	26559	25335	14435	15780	-45.86977648	-49.90281827	-72.303207	-69.82507289	-63.61282367	-65.28976572	-80.22331826	-78.38060008	2.742244963	4.025584505	3.910339073	3.798733755	3.786354491
Craugastor mexicanus	174483	120833	98444	84517	67443	Amphibia	Anura	Craugastoridae	Craugastor	Least Concern	NoThreatened	Large	7042	5289	4307	4276	3570	167441	115544	94137	80241	63873	-24.89349617	-38.83839818	-39.27861403	-49.30417495	-30.99420094	-43.77900275	-52.0780454	-61.85342897	4.03592327	4.377115523	4.375076185	5.059337175	5.293358836
Craugastor mimus	19483	10529	7990	9128	7164	Amphibia	Anura	Craugastoridae	Craugastor	Least Concern	NoThreatened	Small	3278	1609	1399	1347	1145	16205	8920	6591	7781	6019	-50.91519219	-57.32153752	-58.90787065	-65.07016473	-44.95526072	-59.3273681	-51.98395557	-62.85714286	16.82492429	15.28160319	17.50938673	14.75679229	15.98269123
Craugastor montanus	17682	6078	2882	4217	1643	Amphibia	Anura	Craugastoridae	Craugastor	Endangered	Threatened	Small	716	212	73	171	38	16966	5866	2809	4046	1605	-70.39106145	-89.80446927	-76.11731844	-94.69273743	-65.42496758	-83.4433573	-76.15230461	-90.53990334	4.049315688	3.48798947	2.53296322	4.055015414	2.312842362
Craugastor noblei	25491	9608	4898	5375	2484	Amphibia	Anura	Craugastoridae	Craugastor	Least Concern	NoThreatened	Small	4588	1600	1210	763	331	20903	8008	3688	4612	2153	-65.12641674	-73.62685266	-83.36965998	-92.78552746	-61.68970961	-82.35659953	-77.93618141	-89.70004306	17.99850928	16.65278934	24.7039608	14.19534884	13.3252818
Craugastor occidentalis	226526	175410	179126	144552	142589	Amphibia	Anura	Craugastoridae	Craugastor	Least Concern	NoThreatened	Large	2142	1706	1739	1400	1409	224384	173704	177387	143152	141180	-20.35480859	-18.81419234	-34.64052288	-34.22035481	-22.58628066	-20.94489803	-36.20222476	-37.0810753	0.94558682	0.97257853	0.970825006	0.968509602	0.988154766
Craugastor omiltemanus	220	0	0	0	0	Amphibia	Anura	Craugastoridae	Craugastor	Least Concern	NoThreatened	Small	0	0	0	0	0	220	0	0	0	0	NA	NA	NA	NA	-100	-100	-100	-100	0	NA	NA	NA	NA
Craugastor opimus	51769	45759	42067	43276	39534	Amphibia	Anura	Craugastoridae	Craugastor	Least Concern	NoThreatened	Large	2648	2160	2267	1986	1653	49121	43599	39800	41290	37881	-18.42900302	-14.38821752	-25	-37.5755287	-11.24162782	-18.97559089	-15.94226502	-22.88227031	5.11503023	4.720382875	5.389022274	4.58914872	4.181211109
Craugastor palenque	15280	7179	5373	9935	4851	Amphibia	Anura	Craugastoridae	Craugastor	Vulnerable	Threatened	Small	80	59	8	60	1	15200	7120	5365	9875	4850	-26.25	-90	-25	-98.75	-53.15789474	-64.70394737	-35.03289474	-68.09210526	0.523560209	0.821841482	0.148892611	0.603925516	0.020614306
Craugastor pelorus	27306	24172	17322	19452	11463	Amphibia	Anura	Craugastoridae	Craugastor	Vulnerable	Threatened	Small	63	61	13	57	1	27243	24111	17309	19395	11462	-3.174603175	-79.36507937	-9.523809524	-98.41269841	-11.49653122	-36.46441288	-28.80740007	-57.92680689	0.230718523	0.2523581	0.075049071	0.293028994	0.00872372
Craugastor persimilis	98	0	0	0	0	Amphibia	Anura	Craugastoridae	Craugastor	Least Concern	NoThreatened	Small	0	0	0	0	0	98	0	0	0	0	NA	NA	NA	NA	-100	-100	-100	-100	0	NA	NA	NA	NA
Craugastor podiciferus	12715	9992	8052	8171	6377	Amphibia	Anura	Craugastoridae	Craugastor	Least Concern	NoThreatened	Small	3564	3235	2954	2973	2546	9151	6757	5098	5198	3831	-9.231200898	-17.11560045	-16.58249158	-28.5634119	-26.16107529	-44.2902415	-43.19746476	-58.13572287	28.02988596	32.37590072	36.68653751	36.38477543	39.9247295
Craugastor polyptychus	12004	10723	11093	10820	10214	Amphibia	Anura	Craugastoridae	Craugastor	Least Concern	NoThreatened	Small	1531	1451	1401	1392	1416	10473	9272	9692	9428	8798	-5.225342913	-8.491182234	-9.079033312	-7.511430438	-11.46758331	-7.457271078	-9.978038766	-15.99350711	12.75408197	13.53166092	12.62958623	12.8650647	13.86332485
Craugastor pozo	5217	726	209	33	0	Amphibia	Anura	Craugastoridae	Craugastor	Critically Endangered	Threatened	Small	158	9	0	0	0	5059	717	209	33	0	-94.30379747	-100	-100	-100	-85.82723858	-95.86874876	-99.34769717	-100	3.028560475	1.239669421	0	0	NA
Craugastor psephosypharus	4915	1267	859	98	160	Amphibia	Anura	Craugastoridae	Craugastor	Near Threatened	Threatened	Small	1553	561	383	84	145	3362	706	476	14	15	-63.87636832	-75.33805538	-94.59111397	-90.66323245	-79.00059488	-85.84176086	-99.5835812	-99.553837	31.59715158	44.27782163	44.58672875	85.71428571	90.625
Craugastor pygmaeus	191924	147957	100826	102733	73073	Amphibia	Anura	Craugastoridae	Craugastor	Least Concern	NoThreatened	Large	9342	7241	5262	6112	4451	182582	140716	95564	96621	68622	-22.48983087	-43.67373154	-34.57503747	-52.35495611	-22.92997119	-47.65968168	-47.08076371	-62.41579126	4.867551739	4.89398947	5.218891952	5.949402821	6.091169105
Craugastor raniformis	234746	139042	131394	111647	125712	Amphibia	Anura	Craugastoridae	Craugastor	Least Concern	NoThreatened	Large	9839	5200	4872	3996	4925	224907	133842	126522	107651	120787	-47.14910052	-50.48277264	-59.38611648	-49.94410001	-40.49006923	-43.74474783	-52.13532705	-46.29469069	4.191338724	3.739877159	3.707931869	3.579137818	3.917684867
Craugastor rhodopis	91649	69794	51539	53809	43259	Amphibia	Anura	Craugastoridae	Craugastor	Least Concern	NoThreatened	Large	5612	4169	3335	3667	2947	86037	65625	48204	50142	40312	-25.71275837	-40.57377049	-34.65787598	-47.48752673	-23.72467659	-43.97294187	-41.72042261	-53.14573962	6.123361957	5.973292833	6.470827917	6.8148451	6.812455212
Craugastor rostralis	13051	6354	3900	4786	2489	Amphibia	Anura	Craugastoridae	Craugastor	Vulnerable	Threatened	Small	4174	2536	1914	2083	1353	8877	3818	1986	2703	1136	-39.24293244	-54.14470532	-50.09583134	-67.58505031	-56.98997409	-77.62757688	-69.55052383	-87.20288386	31.98222358	39.91186654	49.07692308	43.52277476	54.35918039
Craugastor rugosus	2444	2388	2150	2184	1739	Amphibia	Anura	Craugastoridae	Craugastor	Least Concern	NoThreatened	Small	483	483	465	467	396	1961	1905	1685	1717	1343	0	-3.726708075	-3.3126294	-18.01242236	-2.855685875	-14.07445181	-12.44263131	-31.5145334	19.76268412	20.22613065	21.62790698	21.38278388	22.77170788
Craugastor rugulosus	179579	132907	108601	122189	88373	Amphibia	Anura	Craugastoridae	Craugastor	Least Concern	NoThreatened	Large	3818	2412	1962	2558	1672	175761	130495	106639	119631	86701	-36.82556312	-48.61183866	-33.0015715	-56.20743845	-25.75429134	-39.32726828	-31.93541229	-50.67108175	2.126083785	1.814802832	1.806613199	2.093478136	1.891980582
Craugastor rupinius	70223	31053	17196	23272	10321	Amphibia	Anura	Craugastoridae	Craugastor	Least Concern	NoThreatened	Large	4004	2558	2042	2293	1658	66219	28495	15154	20979	8663	-36.11388611	-49.000999	-42.73226773	-58.59140859	-56.96854377	-77.11532944	-68.31876048	-86.91765203	5.701835581	8.237529385	11.87485462	9.853042283	16.06433485
Craugastor sabrinus	12029	2498	2136	76	37	Amphibia	Anura	Craugastoridae	Craugastor	Near Threatened	Threatened	Small	2342	57	38	1	0	9687	2441	2098	75	37	-97.56618275	-98.37745517	-99.95730145	-100	-74.80128007	-78.34210798	-99.22576649	-99.6180448	19.4696151	2.28182546	1.779026217	1.315789474	0
Craugastor saltator	3790	2288	1361	1158	1211	Amphibia	Anura	Craugastoridae	Craugastor	Endangered	Threatened	Small	4	0	0	0	0	3786	2288	1361	1158	1211	-100	-100	-100	-100	-39.56682515	-64.05176968	-69.41362916	-68.01373481	0.105540897	0	0	0	0
Craugastor spatulatus	1288	277	217	34	0	Amphibia	Anura	Craugastoridae	Craugastor	Endangered	Threatened	Small	36	0	0	0	0	1252	277	217	34	0	-100	-100	-100	-100	-77.87539936	-82.66773163	-97.28434505	-100	2.795031056	0	0	0	NA
Craugastor stadelmani	2213	1781	1799	949	1223	Amphibia	Anura	Craugastoridae	Craugastor	Critically Endangered	Threatened	Small	1056	971	961	662	776	1157	810	838	287	447	-8.049242424	-8.996212121	-37.31060606	-26.51515152	-29.99135696	-27.5713051	-75.19446845	-61.36560069	47.71802982	54.51993262	53.41856587	69.75763962	63.45053148
Craugastor stejnegerianus	8898	6751	6164	6876	5324	Amphibia	Anura	Craugastoridae	Craugastor	Least Concern	NoThreatened	Small	918	665	641	669	620	7980	6086	5523	6207	4704	-27.55991285	-30.17429194	-27.12418301	-32.46187364	-23.73433584	-30.78947368	-22.21804511	-41.05263158	10.31692515	9.850392534	10.3990915	9.729493892	11.64537941
Craugastor stuarti	76439	40231	28663	32962	16816	Amphibia	Anura	Craugastoridae	Craugastor	Vulnerable	Threatened	Large	2813	1629	817	1445	341	73626	38602	27846	31517	16475	-42.09029506	-70.95627444	-48.63135443	-87.87771063	-47.57015185	-62.17912151	-57.19311113	-77.62339391	3.680058609	4.049116353	2.850364582	4.383835932	2.027830637
Craugastor tabasarae	60	1	0	0	0	Amphibia	Anura	Craugastoridae	Craugastor	Critically Endangered	Threatened	Small	12	0	0	0	0	48	1	0	0	0	-100	-100	-100	-100	-97.91666667	-100	-100	-100	20	0	NA	NA	NA
Craugastor talamancae	44297	25516	19799	14339	8779	Amphibia	Anura	Craugastoridae	Craugastor	Least Concern	NoThreatened	Large	6747	3661	3187	2849	1685	37550	21855	16612	11490	7094	-45.73884689	-52.76419149	-57.7738254	-75.02593745	-41.7976032	-55.76031957	-69.40079893	-81.10785619	15.23127977	14.34786017	16.09677256	19.86888904	19.19353001
Craugastor tarahumaraensis	53434	44340	42298	37664	30980	Amphibia	Anura	Craugastoridae	Craugastor	Least Concern	NoThreatened	Large	60	56	56	55	54	53374	44284	42242	37609	30926	-6.666666667	-6.666666667	-8.333333333	-10	-17.03076404	-20.85659684	-29.53685315	-42.05793083	0.112288056	0.126296797	0.132393967	0.146028037	0.174306004
Craugastor taurus	1184	888	874	992	365	Amphibia	Anura	Craugastoridae	Craugastor	Endangered	Threatened	Small	253	217	226	224	161	931	671	648	768	204	-14.22924901	-10.67193676	-11.46245059	-36.36363636	-27.92696026	-30.39742213	-17.50805585	-78.08807734	21.36824324	24.43693694	25.85812357	22.58064516	44.10958904
Craugastor underwoodi	3474	2030	2046	1799	1193	Amphibia	Anura	Craugastoridae	Craugastor	Least Concern	NoThreatened	Small	828	323	421	352	178	2646	1707	1625	1447	1015	-60.99033816	-49.15458937	-57.48792271	-78.50241546	-35.48752834	-38.58654573	-45.31368103	-61.64021164	23.83419689	15.91133005	20.57673509	19.56642579	14.92036882
Craugastor vocalis	6028	1680	2564	1049	522	Amphibia	Anura	Craugastoridae	Craugastor	Least Concern	NoThreatened	Small	1	0	0	0	0	6027	1680	2564	1049	522	-100	-100	-100	-100	-72.12543554	-57.45810519	-82.59498922	-91.33897461	0.01658925	0	0	0	0
Craugastor vulcani	1307	990	715	306	369	Amphibia	Anura	Craugastoridae	Craugastor	Endangered	Threatened	Small	130	130	128	79	100	1177	860	587	227	269	0	-1.538461538	-39.23076923	-23.07692308	-26.9328802	-50.12744265	-80.71367884	-77.14528462	9.946442234	13.13131313	17.9020979	25.81699346	27.100271
Craugastor xucanebi	10323	4381	1551	4398	1048	Amphibia	Anura	Craugastoridae	Craugastor	Vulnerable	Threatened	Small	469	229	27	208	49	9854	4152	1524	4190	999	-51.17270789	-94.24307036	-55.65031983	-89.55223881	-57.86482647	-84.53419931	-57.47919627	-89.86198498	4.54325293	5.227117097	1.740812379	4.729422465	4.675572519
Craugastor yucatanensis	50771	45718	47587	45465	43884	Amphibia	Anura	Craugastoridae	Craugastor	Near Threatened	Threatened	Large	2830	2686	2770	2723	2658	47941	43032	44817	42742	41226	-5.088339223	-2.120141343	-3.780918728	-6.077738516	-10.23966959	-6.516343005	-10.8445798	-14.00680003	5.574048177	5.875147644	5.820917477	5.989222479	6.056877222
Craugastor zunigai	369	1	6	0	0	Amphibia	Anura	Craugastoridae	Craugastor	Least Concern	NoThreatened	Small	154	1	4	0	0	215	0	2	0	0	-99.35064935	-97.4025974	-100	-100	-100	-99.06976744	-100	-100	41.73441734	100	66.66666667	NA	NA
Crinia bilingua	324466	322515	316747	318240	316632	Amphibia	Anura	Myobatrachidae	Crinia	Least Concern	NoThreatened	Large	35423	35422	35329	35342	35326	289043	287093	281418	282898	281306	-0.002823025	-0.265364311	-0.228664992	-0.273833385	-0.674640105	-2.638015797	-2.125981255	-2.676764357	10.91732262	10.98305505	11.1536968	11.105455	11.15680032
Crinia deserticola	944729	307474	269721	253001	267001	Amphibia	Anura	Myobatrachidae	Crinia	Least Concern	NoThreatened	Large	59062	35327	21975	17819	20513	885667	272147	247746	235182	246488	-40.18658359	-62.79333582	-69.83000914	-65.26870069	-69.27208533	-72.02718403	-73.4457759	-72.16922387	6.251739917	11.48942675	8.147307774	7.043055166	7.682742761
Crinia flindersensis	33105	7911	1219	325	1	Amphibia	Anura	Myobatrachidae	Crinia	NA	NoThreatened	Small	2447	921	278	163	1	30658	6990	941	162	0	-62.36207601	-88.63914998	-93.33878218	-99.95913363	-77.20007828	-96.93065432	-99.4715898	-100	7.391632684	11.64201744	22.80557834	50.15384615	100
Crinia georgiana	48476	47119	37367	35017	31322	Amphibia	Anura	Myobatrachidae	Crinia	Least Concern	NoThreatened	Large	10809	10395	9010	8593	8093	37667	36724	28357	26424	23229	-3.830141549	-16.64353779	-20.50143399	-25.12720881	-2.503517668	-24.71659543	-29.84840842	-38.33063424	22.29763182	22.06116429	24.11218455	24.53950938	25.83806909
Crinia glauerti	40569	39266	30404	29178	24390	Amphibia	Anura	Myobatrachidae	Crinia	Least Concern	NoThreatened	Large	9469	9121	7751	7653	6865	31100	30145	22653	21525	17525	-3.675150491	-18.14341536	-19.17837153	-27.50026402	-3.07073955	-27.1607717	-30.78778135	-43.64951768	23.34048165	23.22874752	25.49335614	26.22866543	28.14678147
Crinia insignifera	17467	14391	12934	11988	8953	Amphibia	Anura	Myobatrachidae	Crinia	Least Concern	NoThreatened	Small	2083	1614	1457	1300	1036	15384	12777	11477	10688	7917	-22.5156025	-30.05280845	-37.5900144	-50.26404225	-16.94617785	-25.39651586	-30.52522101	-48.5374415	11.92534494	11.21534292	11.26488325	10.84417751	11.57154027
Crinia nimba	1643	848	582	609	197	Amphibia	Anura	Myobatrachidae	Crinia	NA	NoThreatened	Small	1575	831	570	600	197	68	17	12	9	0	-47.23809524	-63.80952381	-61.9047619	-87.49206349	-75	-82.35294118	-86.76470588	-100	95.86122946	97.99528302	97.93814433	98.52216749	100
Crinia nimbus	338	110	0	12	0	Amphibia	Anura	Myobatrachidae	Crinia	Least Concern	NoThreatened	Small	338	110	0	12	0	0	0	0	0	0	-67.4556213	-100	-96.44970414	-100	NA	NA	NA	NA	100	100	NA	100	NA
Crinia parinsignifera	653046	381702	346536	331475	272460	Amphibia	Anura	Myobatrachidae	Crinia	Least Concern	NoThreatened	Large	69317	50629	48643	48312	44729	583729	331073	297893	283163	227731	-26.96019735	-29.82529538	-30.30281172	-35.47181788	-43.28309884	-48.96724336	-51.49067461	-60.98686205	10.61441307	13.26401224	14.03692546	14.57485482	16.41672172
Crinia pseudinsignifera	163642	105750	80177	73597	59991	Amphibia	Anura	Myobatrachidae	Crinia	Least Concern	NoThreatened	Large	20572	17078	13824	13257	11697	143070	88672	66353	60340	48294	-16.98425044	-32.80186661	-35.55804005	-43.14116275	-38.0219473	-53.62200322	-57.82484099	-66.2444957	12.57134476	16.14940898	17.2418524	18.01296248	19.49792469
Crinia remota	371457	316811	307490	318073	253800	Amphibia	Anura	Myobatrachidae	Crinia	Least Concern	NoThreatened	Large	58210	56431	53930	52988	46147	313247	260380	253560	265085	207653	-3.056175915	-7.352688541	-8.970967188	-20.72324343	-16.87709699	-19.05429262	-15.37508739	-33.70950081	15.67072366	17.81219718	17.53878175	16.65906883	18.18242711
Crinia riparia	29703	24514	21199	15170	18253	Amphibia	Anura	Myobatrachidae	Crinia	Least Concern	NoThreatened	Small	1409	775	266	117	147	28294	23739	20933	15053	18106	-44.99645138	-81.12136267	-91.69623847	-89.56706884	-16.09881954	-26.01611649	-46.79790768	-36.00763413	4.74362859	3.161458758	1.254776169	0.771259064	0.805347066
Crinia signifera	556686	425599	408927	382419	348113	Amphibia	Anura	Myobatrachidae	Crinia	Least Concern	NoThreatened	Large	94633	84360	83900	80443	77353	462053	341239	325027	301976	270760	-10.85562119	-11.34170955	-14.99476927	-18.26001501	-26.14721688	-29.65590527	-34.6447269	-41.40066183	16.99934972	19.82147514	20.51710941	21.03530421	22.22065823
Crinia sloanei	131997	49180	36962	25120	15672	Amphibia	Anura	Myobatrachidae	Crinia	Data Deficient	NoThreatened	Large	4518	2677	2404	1605	1171	127479	46503	34558	23515	14501	-40.74811864	-46.79061532	-64.47543161	-74.08145197	-63.52105053	-72.8912213	-81.55382455	-88.6247931	3.422805064	5.443269622	6.503977058	6.38933121	7.471924451
Crinia subinsignifera	29435	14692	10162	9950	4213	Amphibia	Anura	Myobatrachidae	Crinia	Least Concern	NoThreatened	Small	8817	5909	4655	4739	1418	20618	8783	5507	5211	2795	-32.98173982	-47.20426449	-46.25155949	-83.91743223	-57.40129984	-73.29032884	-74.7259676	-86.44388398	29.95413623	40.21916689	45.80791183	47.6281407	33.65772609
Crinia tasmaniensis	52197	42029	29486	35888	15531	Amphibia	Anura	Myobatrachidae	Crinia	Least Concern	NoThreatened	Large	17654	16412	12866	15393	8223	34543	25617	16620	20495	7308	-7.035232808	-27.12133228	-12.8072958	-53.42132095	-25.84025707	-51.88605506	-40.66815274	-78.84375995	33.82186716	39.04922791	43.63426711	42.89177441	52.94572146
Crinia tinnula	35872	25877	21817	18246	15393	Amphibia	Anura	Myobatrachidae	Crinia	Vulnerable	Threatened	Large	6918	5568	4856	3756	2950	28954	20309	16961	14490	12443	-19.51431049	-29.8063024	-45.70685169	-57.35761781	-29.85770533	-41.42087449	-49.95510119	-57.02493611	19.2852364	21.51717742	22.2578723	20.58533377	19.16455532
Crossodactylodes bokermanni	5980	967	532	67	19	Amphibia	Anura	Leptodactylidae	Crossodactylodes	Near Threatened	Threatened	Small	567	194	315	42	13	5413	773	217	25	6	-65.78483245	-44.44444444	-92.59259259	-97.70723104	-85.71956401	-95.99113246	-99.5381489	-99.88915574	9.481605351	20.06204757	59.21052632	62.68656716	68.42105263
Crossodactylodes izecksohni	7044	931	1	0	0	Amphibia	Anura	Leptodactylidae	Crossodactylodes	Near Threatened	Threatened	Small	553	64	0	0	0	6491	867	1	0	0	-88.42676311	-100	-100	-100	-86.64304422	-99.98459405	-100	-100	7.850653038	6.874328679	0	NA	NA
Crossodactylus aeneus	18929	17882	16897	17070	15647	Amphibia	Anura	Hylodidae	Crossodactylus	Data Deficient	NoThreatened	Small	1843	1562	1589	1607	1739	17086	16320	15308	15463	13908	-15.24688009	-13.78187737	-12.8052089	-5.642973413	-4.483202622	-10.4061805	-9.499005033	-18.60002341	9.736383327	8.735040823	9.404036219	9.414176919	11.11395156
Crossodactylus caramaschii	161819	108176	89429	130366	82581	Amphibia	Anura	Hylodidae	Crossodactylus	Least Concern	NoThreatened	Large	16279	15152	14253	15191	13503	145540	93024	75176	115175	69078	-6.92302967	-12.44548191	-6.683457215	-17.05264451	-36.08355091	-48.34684623	-20.86368009	-52.53675965	10.06000531	14.00680373	15.93778305	11.65257813	16.3512188
Crossodactylus dispar	59527	35740	31219	31972	24644	Amphibia	Anura	Hylodidae	Crossodactylus	Data Deficient	NoThreatened	Large	9737	7490	7316	7460	6570	49790	28250	23903	24512	18074	-23.07692308	-24.86392113	-23.38502619	-32.52541851	-43.26169914	-51.99236795	-50.76923077	-63.69953806	16.35728325	20.95691102	23.43444697	23.3329163	26.65963318
Crossodactylus gaudichaudii	72714	71296	63677	66686	63717	Amphibia	Anura	Hylodidae	Crossodactylus	Least Concern	NoThreatened	Large	8746	8669	8555	8613	8580	63968	62627	55122	58073	55137	-0.88040247	-2.183855477	-1.520695175	-1.898010519	-2.09636068	-13.82878939	-9.215545273	-13.80534017	12.0279451	12.15916741	13.43499223	12.91575443	13.46579406
Crossodactylus schmidti	120874	83961	103005	70635	46778	Amphibia	Anura	Hylodidae	Crossodactylus	Near Threatened	Threatened	Large	4860	3863	4601	2302	1795	116014	80098	98404	68333	44983	-20.51440329	-5.329218107	-52.63374486	-63.06584362	-30.95833262	-15.17920251	-41.09935008	-61.22623132	4.020715787	4.600945677	4.466773458	3.259007574	3.837273932
Crossodactylus timbuhy	758	2	0	0	0	Amphibia	Anura	Hylodidae	Crossodactylus	NA	NoThreatened	Small	127	0	0	0	0	631	2	0	0	0	-100	-100	-100	-100	-99.68304279	-100	-100	-100	16.75461741	0	NA	NA	NA
Crossodactylus trachystomus	65773	14988	13058	2527	2291	Amphibia	Anura	Hylodidae	Crossodactylus	Data Deficient	NoThreatened	Large	4684	2716	2312	1160	665	61089	12272	10746	1367	1626	-42.01537148	-50.64047822	-75.23484202	-85.80273271	-79.91127699	-82.40927172	-97.76228126	-97.33830968	7.121463214	18.1211636	17.70562108	45.90423427	29.02662593
Cruziohyla calcarifer	104032	73598	66268	69839	63441	Amphibia	Anura	Phyllomedusidae	Cruziohyla	Least Concern	NoThreatened	Large	6404	5406	4903	5292	4243	97628	68192	61365	64547	59198	-15.58400999	-23.43847595	-17.36414741	-33.74453467	-30.15118614	-37.14405703	-33.88474618	-39.36370713	6.155798216	7.345308296	7.398744492	7.577428085	6.688103908
Cruziohyla craspedopus	426055	311596	274557	325549	331652	Amphibia	Anura	Phyllomedusidae	Cruziohyla	Least Concern	NoThreatened	Large	48321	33091	26278	36423	33251	377734	278505	248279	289126	298401	-31.51838745	-45.61784731	-24.62283479	-31.18726848	-26.26954418	-34.27147146	-23.45777717	-21.00234557	11.34149347	10.61984108	9.571054462	11.18817751	10.02587049
Cruziohyla sylviae	42509	34916	29190	26995	16341	Amphibia	Anura	Phyllomedusidae	Cruziohyla	Least Concern	NoThreatened	Large	5663	5156	4903	4644	3719	36846	29760	24287	22351	12622	-8.952851845	-13.42044853	-17.99399612	-34.32809465	-19.23139554	-34.085111	-39.33941269	-65.74390707	13.32188478	14.76686906	16.79684824	17.20318578	22.7587051
Cryptobatrachus boulengeri	3471	1917	1193	26	423	Amphibia	Anura	Hemiphractidae	Cryptobatrachus	Vulnerable	Threatened	Small	980	408	279	6	146	2491	1509	914	20	277	-58.36734694	-71.53061224	-99.3877551	-85.10204082	-39.42191891	-63.30790847	-99.19710959	-88.87996788	28.23393835	21.28325509	23.38642079	23.07692308	34.51536643
Cryptobatrachus fuhrmanni	148267	62366	55429	44448	45668	Amphibia	Anura	Hemiphractidae	Cryptobatrachus	Least Concern	NoThreatened	Large	11822	6939	6473	5798	5150	136445	55427	48956	38650	40518	-41.30434783	-45.24615124	-50.95584503	-56.43715107	-59.37777126	-64.12034153	-71.6735681	-70.3045183	7.973453297	11.12625469	11.67800249	13.04445644	11.27704301
Cryptobranchus alleganiensis	477822	169825	81576	27458	12461	Amphibia	Caudata	Cryptobranchidae	Cryptobranchus	Near Threatened	Threatened	Large	8339	6818	5465	3864	2831	469483	163007	76111	23594	9630	-18.23959707	-34.4645641	-53.66350881	-66.05108526	-65.27946699	-83.78833738	-94.97447192	-97.94880752	1.74521056	4.014721036	6.699274296	14.07240149	22.71888291
Cryptothylax greshoffii	423359	103521	123325	78481	17421	Amphibia	Anura	Hyperoliidae	Cryptothylax	Least Concern	NoThreatened	Large	16365	7737	6060	4124	1266	406994	95784	117265	74357	16155	-52.72227314	-62.96975252	-74.79987779	-92.263978	-76.46550072	-71.18753593	-81.7301975	-96.03065401	3.865513666	7.473845886	4.91384553	5.254775041	7.267091441
Cryptotriton nasalis	26117	16831	10640	12735	9914	Amphibia	Caudata	Plethodontidae	Cryptotriton	Endangered	Threatened	Small	6293	4746	3311	4223	3341	19824	12085	7329	8512	6573	-24.58286986	-47.38598443	-32.8936914	-46.90926426	-39.03853914	-63.02966102	-57.06214689	-66.84322034	24.09541678	28.19796804	31.11842105	33.16058108	33.69981844
Cryptotriton sierraminensis	2171	1494	816	915	523	Amphibia	Caudata	Plethodontidae	Cryptotriton	Critically Endangered	Threatened	Small	51	27	0	25	5	2120	1467	816	890	518	-47.05882353	-100	-50.98039216	-90.19607843	-30.80188679	-61.50943396	-58.01886792	-75.56603774	2.349147858	1.807228916	0	2.732240437	0.956022945
Cryptotriton veraepacis	3108	1605	1078	901	531	Amphibia	Caudata	Plethodontidae	Cryptotriton	Critically Endangered	Threatened	Small	90	39	8	19	9	3018	1566	1070	882	522	-56.66666667	-91.11111111	-78.88888889	-90	-48.11133201	-64.54605699	-70.77534791	-82.70377734	2.895752896	2.429906542	0.742115028	2.108768036	1.694915254
Ctenophryne aterrima	2139	612	361	563	106	Amphibia	Anura	Microhylidae	Ctenophryne	Least Concern	NoThreatened	Small	199	101	64	100	25	1940	511	297	463	81	-49.24623116	-67.83919598	-49.74874372	-87.43718593	-73.65979381	-84.69072165	-76.13402062	-95.82474227	9.30341281	16.50326797	17.72853186	17.76198934	23.58490566
Ctenophryne geayi	2722454	1351775	1154393	1400667	1157988	Amphibia	Anura	Microhylidae	Ctenophryne	Least Concern	NoThreatened	Large	230438	111380	107681	124495	108711	2492016	1240395	1046712	1276172	1049277	-51.66595787	-53.27116187	-45.97462224	-52.82418698	-50.22523932	-57.99738043	-48.78957438	-57.89445172	8.464348709	8.239536905	9.327932515	8.888265376	9.387921118
Cycloramphus acangatan	44821	30590	25812	27613	14243	Amphibia	Anura	Cycloramphidae	Cycloramphus	Vulnerable	Threatened	Large	8259	5784	5466	4961	3299	36562	24806	20346	22652	10944	-29.96730839	-33.81765347	-39.93219518	-60.05569682	-32.1536021	-44.35205952	-38.04496472	-70.06728297	18.42663037	18.90813992	21.17619712	17.96617535	23.16225514
Cycloramphus bolitoglossus	1542	0	0	0	0	Amphibia	Anura	Cycloramphidae	Cycloramphus	Data Deficient	NoThreatened	Small	121	0	0	0	0	1421	0	0	0	0	-100	-100	-100	-100	-100	-100	-100	-100	7.84695201	NA	NA	NA	NA
Cycloramphus boraceiensis	6449	6349	6420	6376	6283	Amphibia	Anura	Cycloramphidae	Cycloramphus	Least Concern	NoThreatened	Small	3380	3362	3368	3356	3322	3069	2987	3052	3020	2961	-0.532544379	-0.355029586	-0.710059172	-1.715976331	-2.671880091	-0.55392636	-1.596611274	-3.519061584	52.41122655	52.95322098	52.46105919	52.6348808	52.87283145
Cycloramphus brasiliensis	28331	25029	26041	26102	26465	Amphibia	Anura	Cycloramphidae	Cycloramphus	Near Threatened	Threatened	Small	5776	4436	5079	5029	5449	22555	20593	20962	21073	21016	-23.19944598	-12.06717452	-12.93282548	-5.661357341	-8.698736422	-7.062735535	-6.570605187	-6.823320771	20.38756133	17.72344081	19.5038593	19.26672286	20.58945777
Cycloramphus dubius	10451	9703	9690	9667	8853	Amphibia	Anura	Cycloramphidae	Cycloramphus	Least Concern	NoThreatened	Small	4400	4318	4300	4300	4195	6051	5385	5390	5367	4658	-1.863636364	-2.272727273	-2.272727273	-4.659090909	-11.00644522	-10.92381425	-11.30391671	-23.02098827	42.10123433	44.5017005	44.37564499	44.48122479	47.38506721
Cycloramphus eleutherodactylus	50861	39808	41774	44992	42080	Amphibia	Anura	Cycloramphidae	Cycloramphus	Data Deficient	NoThreatened	Large	9582	7174	8002	8023	8403	41279	32634	33772	36969	33677	-25.13045293	-16.48925068	-16.27008975	-12.3043206	-20.9428523	-18.18600257	-10.44114441	-18.4161438	18.83958239	18.02150322	19.15545555	17.83205903	19.96910646
Cycloramphus fuliginosus	9624	8388	6747	6932	4175	Amphibia	Anura	Cycloramphidae	Cycloramphus	Least Concern	NoThreatened	Small	631	576	458	503	280	8993	7812	6289	6429	3895	-8.716323296	-27.41679873	-20.28526149	-55.62599049	-13.13243634	-30.06783053	-28.51106416	-56.68853553	6.556525353	6.86695279	6.788202164	7.256203116	6.706586826
Cycloramphus izecksohni	9073	8997	8941	9031	8311	Amphibia	Anura	Cycloramphidae	Cycloramphus	Data Deficient	NoThreatened	Small	1293	1279	1279	1286	1179	7780	7718	7662	7745	7132	-1.082753287	-1.082753287	-0.541376643	-8.816705336	-0.796915167	-1.516709512	-0.449871465	-8.329048843	14.25107462	14.21584973	14.3048876	14.23984055	14.18601853
Cycloramphus lutzorum	26356	26340	26343	26338	26270	Amphibia	Anura	Cycloramphidae	Cycloramphus	Data Deficient	NoThreatened	Small	4679	4676	4678	4679	4679	21677	21664	21665	21659	21591	-0.064116264	-0.021372088	0	0	-0.059971398	-0.055358214	-0.083037321	-0.396733865	17.7530733	17.75246773	17.75803819	17.76520617	17.81119147
Cycloramphus mirandaribeiroi	4669	4669	4669	4667	4651	Amphibia	Anura	Cycloramphidae	Cycloramphus	Data Deficient	NoThreatened	Small	1475	1475	1475	1475	1475	3194	3194	3194	3192	3176	0	0	0	0	0	0	-0.062617408	-0.563556669	31.59134718	31.59134718	31.59134718	31.60488537	31.71360998
Cycloramphus stejnegeri	1085	231	5	44	0	Amphibia	Anura	Cycloramphidae	Cycloramphus	Data Deficient	NoThreatened	Small	183	64	0	5	0	902	167	5	39	0	-65.0273224	-100	-97.26775956	-100	-81.48558758	-99.44567627	-95.67627494	-100	16.86635945	27.70562771	0	11.36363636	NA
Cycloramphus valae	43166	11143	11033	5821	2334	Amphibia	Anura	Cycloramphidae	Cycloramphus	Data Deficient	NoThreatened	Large	3034	1190	1096	697	436	40132	9953	9937	5124	1898	-60.77785102	-63.87607119	-77.02702703	-85.62953197	-75.19934217	-75.23921061	-87.23213396	-95.270607	7.02867998	10.67935026	9.933834859	11.97388765	18.68037704
Cyclorana alboguttata	773328	491495	363474	240217	233798	Amphibia	Anura	Pelodryadidae	Ranoidea	NA	NoThreatened	Large	45607	30491	22250	19704	17478	727721	461004	341224	220513	216320	-33.14403491	-51.21362949	-56.79610586	-61.67693556	-36.65099674	-53.11060145	-69.69813981	-70.27432216	5.897497569	6.203725369	6.121483242	8.202583497	7.475684138
Cyclorana australis	1150363	1072735	1098338	1103215	1092231	Amphibia	Anura	Pelodryadidae	Ranoidea	NA	NoThreatened	Large	65766	61054	65734	65553	65433	1084597	1011681	1032604	1037662	1026798	-7.164796399	-0.048657361	-0.323875559	-0.506340662	-6.722865728	-4.793762107	-4.327413777	-5.329076145	5.716978032	5.691433579	5.984860762	5.9419968	5.99076569
Cyclorana brevipes	693029	375249	325379	281024	266859	Amphibia	Anura	Pelodryadidae	Ranoidea	NA	NoThreatened	Large	39682	22873	19207	16449	15654	653347	352376	306172	264575	251205	-42.35925609	-51.59770173	-58.54795625	-60.5513835	-46.06602617	-53.13791905	-59.50467363	-61.55105939	5.725878715	6.095419308	5.902962392	5.853236734	5.866019134
Cyclorana cryptotis	435234	434646	435231	435231	435231	Amphibia	Anura	Pelodryadidae	Ranoidea	NA	NoThreatened	Large	14535	14476	14535	14535	14535	420699	420170	420696	420696	420696	-0.405916753	0	0	0	-0.125743108	-0.000713099	-0.000713099	-0.000713099	3.339582845	3.330526451	3.339605864	3.339605864	3.339605864
Cyclorana cultripes	1450377	511637	628430	586171	634388	Amphibia	Anura	Pelodryadidae	Ranoidea	NA	NoThreatened	Large	31489	8736	11599	10651	11587	1418888	502901	616831	575520	622801	-72.25697863	-63.16491473	-66.17548985	-63.20302328	-64.55668101	-56.52715366	-59.43865901	-56.10640163	2.171090689	1.707460563	1.845710739	1.817046561	1.826484738
Cyclorana longipes	459427	458381	455061	439477	442715	Amphibia	Anura	Pelodryadidae	Ranoidea	NA	NoThreatened	Large	43535	43515	43295	40181	41874	415892	414866	411766	399296	400841	-0.045940048	-0.551280579	-7.704146089	-3.815321006	-0.246698662	-0.992084483	-3.990459061	-3.618968386	9.475934153	9.493194526	9.514109097	9.142913053	9.458455214
Cyclorana maculosa	235177	220304	226688	229942	230303	Amphibia	Anura	Pelodryadidae	Ranoidea	NA	NoThreatened	Large	5731	5069	5716	4833	5728	229446	215235	220972	225109	224575	-11.5512127	-0.261734427	-15.66916768	-0.052346885	-6.193614184	-3.693243726	-1.890205103	-2.122939602	2.436887961	2.300911468	2.521527386	2.101834376	2.487158222
Cyclorana maini	930063	551691	684901	711511	763127	Amphibia	Anura	Pelodryadidae	Ranoidea	NA	NoThreatened	Large	46763	37892	39492	41474	42612	883300	513799	645409	670037	720515	-18.97012595	-15.5486175	-11.31022389	-8.876676005	-41.83188045	-26.93207291	-24.14389222	-18.42918601	5.027938968	6.86833753	5.766088822	5.829003346	5.58386743
Cyclorana manya	51282	2163	2	0	0	Amphibia	Anura	Pelodryadidae	Ranoidea	NA	NoThreatened	Large	1959	338	0	0	0	49323	1825	2	0	0	-82.74629913	-100	-100	-100	-96.29990065	-99.9959451	-100	-100	3.82005382	15.62644475	0	NA	NA
Cyclorana novaehollandiae	591738	223473	156776	123198	57373	Amphibia	Anura	Pelodryadidae	Ranoidea	NA	NoThreatened	Large	42217	18723	13067	12070	8068	549521	204750	143709	111128	49305	-55.65056731	-69.04801383	-71.40962172	-80.88921525	-62.74027744	-73.84831517	-79.77729695	-91.02764044	7.134407457	8.378193339	8.334821656	9.797236968	14.06236383
Cyclorana occidentalis	104702	98220	97338	100406	82320	Amphibia	Anura	Pelodryadidae	Ranoidea	NA	NoThreatened	Large	21811	21430	20471	20762	17937	82891	76790	76867	79644	64383	-1.746824997	-6.143688964	-4.809499794	-17.76167989	-7.360268304	-7.267375228	-3.917192458	-22.32811765	20.83150274	21.81836693	21.03084099	20.67804713	21.7893586
Cyclorana platycephala	1047651	270168	208098	149564	118472	Amphibia	Anura	Pelodryadidae	Ranoidea	Least Concern	NoThreatened	Large	40126	8691	9072	5127	4893	1007525	261477	199026	144437	113579	-78.34072671	-77.39121766	-87.22274834	-87.80591138	-74.04759187	-80.24604849	-85.66417707	-88.72692985	3.830092273	3.21688727	4.359484474	3.427963949	4.13008981
Cyclorana vagita	72018	72015	72015	72015	72015	Amphibia	Anura	Pelodryadidae	Ranoidea	NA	NoThreatened	Large	4676	4676	4676	4676	4676	67342	67339	67339	67339	67339	0	0	0	0	-0.004454872	-0.004454872	-0.004454872	-0.004454872	6.492821239	6.493091717	6.493091717	6.493091717	6.493091717
Cyclorana verrucosa	473229	219402	107911	60960	38818	Amphibia	Anura	Pelodryadidae	Ranoidea	NA	NoThreatened	Large	15064	7374	4564	2661	2528	458165	212028	103347	58299	36290	-51.0488582	-69.70260223	-82.33536909	-83.21826872	-53.72234894	-77.44327917	-87.27554484	-92.07927275	3.183236868	3.360953866	4.229411274	4.36515748	6.512442681
Cynops cyanurus	248442	221119	223948	222496	210970	Amphibia	Caudata	Salamandridae	Cynops	Least Concern	NoThreatened	Large	10448	9531	9546	9259	9218	237994	211588	214402	213237	201752	-8.776799387	-8.63323124	-11.38016845	-11.77258806	-11.0952377	-9.912854946	-10.40236308	-15.22811499	4.205408103	4.310348726	4.262596674	4.161423127	4.369341613
Cynops ensicauda	1673	69	323	25	339	Amphibia	Caudata	Salamandridae	Cynops	Vulnerable	Threatened	Small	109	13	29	4	27	1564	56	294	21	312	-88.0733945	-73.39449541	-96.33027523	-75.2293578	-96.41943734	-81.20204604	-98.657289	-80.0511509	6.51524208	18.84057971	8.978328173	16	7.96460177
Cynops fudingensis	132	0	0	0	0	Amphibia	Caudata	Salamandridae	Cynops	Critically Endangered	Threatened	Small	2	0	0	0	0	130	0	0	0	0	-100	-100	-100	-100	-100	-100	-100	-100	1.515151515	NA	NA	NA	NA
Cynops orientalis	424907	293030	210373	95500	123701	Amphibia	Caudata	Salamandridae	Cynops	Least Concern	NoThreatened	Large	30702	23822	21540	9495	11768	394205	269208	188833	86005	111933	-22.40896359	-29.84170412	-69.07367598	-61.6702495	-31.70862876	-52.09776639	-78.18267145	-71.60538299	7.225581127	8.12954305	10.23895652	9.942408377	9.513261817
Cynops orphicus	61666	21901	13348	15962	7641	Amphibia	Caudata	Salamandridae	Cynops	Endangered	Threatened	Large	3663	2713	2164	2532	1842	58003	19188	11184	13430	5799	-25.93502594	-40.92274092	-30.87633088	-49.71334971	-66.91895247	-80.71823871	-76.84602521	-90.00224126	5.940064217	12.38756221	16.21216662	15.86267385	24.1067923
Cynops pyrrhogaster	29775	25072	24604	24527	24266	Amphibia	Caudata	Salamandridae	Cynops	Near Threatened	Threatened	Small	5566	4877	4720	4628	4450	24209	20195	19884	19899	19816	-12.37872799	-15.19942508	-16.85231764	-20.05030543	-16.58061052	-17.86525672	-17.80329629	-18.146144	18.69353484	19.4519783	19.18387254	18.86900151	18.33841589
Dasypops schirchi	7419	6713	17	1045	375	Amphibia	Anura	Microhylidae	Dasypops	Vulnerable	Threatened	Small	76	65	1	33	14	7343	6648	16	1012	361	-14.47368421	-98.68421053	-56.57894737	-81.57894737	-9.464796405	-99.78210541	-86.21816696	-95.08375323	1.024396819	0.96827052	5.882352941	3.157894737	3.733333333
Dendrobates auratus	216822	143938	140114	132299	77147	Amphibia	Anura	Dendrobatidae	Dendrobates	Least Concern	NoThreatened	Large	25539	18266	17861	17338	12976	191283	125672	122253	114961	64171	-28.47801402	-30.06382396	-32.11167234	-49.19143271	-34.30048671	-36.08789072	-39.90004339	-66.45232457	11.77878629	12.69018605	12.74747705	13.1051633	16.81983745
Dendrobates biolat	23079	2520	279	8254	94	Amphibia	Anura	Dendrobatidae	Ranitomeya	NA	NoThreatened	Small	3967	671	0	2045	3	19112	1849	279	6209	91	-83.085455	-100	-48.44971011	-99.9243761	-90.32544998	-98.54018418	-67.51255756	-99.52385936	17.18878634	26.62698413	0	24.77586625	3.191489362
Dendrobates granulifer	2959	2832	2862	2789	2236	Amphibia	Anura	Dendrobatidae	Oophaga	NA	NoThreatened	Small	475	475	475	475	460	2484	2357	2387	2314	1776	0	0	0	-3.157894737	-5.112721417	-3.904991948	-6.843800322	-28.50241546	16.05272051	16.77259887	16.59678546	17.03119398	20.57245081
Dendrobates granuliferus	929	470	391	505	124	Amphibia	Anura	Dendrobatidae	Oophaga	NA	NoThreatened	Small	274	184	163	185	69	655	286	228	320	55	-32.84671533	-40.51094891	-32.48175182	-74.81751825	-56.33587786	-65.19083969	-51.14503817	-91.60305344	29.49407966	39.14893617	41.68797954	36.63366337	55.64516129
Dendrobates histrionicus	119026	77126	73874	69232	76131	Amphibia	Anura	Dendrobatidae	Oophaga	NA	NoThreatened	Large	3685	2301	1768	1494	1659	115341	74825	72106	67738	74472	-37.55766621	-52.02170963	-59.45725916	-54.97964722	-35.12714473	-37.48450248	-41.27153397	-35.43319375	3.095962227	2.983429712	2.393264207	2.157961636	2.17913859
Dendrobates leucomelas	125332	90909	83878	74050	91715	Amphibia	Anura	Dendrobatidae	Dendrobates	Least Concern	NoThreatened	Large	32026	20171	19174	17772	21333	93306	70738	64704	56278	70382	-37.01679885	-40.12989446	-44.50758759	-33.38849685	-24.18708336	-30.65397724	-39.68447903	-24.56862367	25.55293141	22.18812219	22.85939102	24	23.26009922
Dendrobates nubeculosus	7360	1216	458	1143	317	Amphibia	Anura	Dendrobatidae	Dendrobates	Data Deficient	NoThreatened	Small	678	16	0	12	0	6682	1200	458	1131	317	-97.64011799	-100	-98.2300885	-100	-82.041305	-93.14576474	-83.07392996	-95.2559114	9.211956522	1.315789474	0	1.049868766	0
Dendrobates pumilio	28226	23641	22644	23408	16659	Amphibia	Anura	Dendrobatidae	Oophaga	NA	NoThreatened	Small	3099	2674	2274	2424	2114	25127	20967	20370	20984	14545	-13.71410132	-26.6214908	-21.78121975	-31.7844466	-16.55589605	-18.93182632	-16.48823974	-42.11406057	10.979239	11.31085825	10.04239534	10.35543404	12.68983733
Dendrobates quinquevittatus	256317	20661	50618	59077	14305	Amphibia	Anura	Dendrobatidae	Adelphobates	NA	NoThreatened	Large	31007	518	4459	12324	139	225310	20143	46159	46753	14166	-98.32940949	-85.61937627	-60.25413616	-99.55171413	-91.05987306	-79.51311526	-79.2494785	-93.71266255	12.09712973	2.507139054	8.809119286	20.86091034	0.971688221
Dendrobates sylvaticus	49020	31487	32837	30843	31203	Amphibia	Anura	Dendrobatidae	Oophaga	NA	NoThreatened	Large	404	210	203	196	13	48616	31277	32634	30647	31190	-48.01980198	-49.75247525	-51.48514851	-96.78217822	-35.6652131	-32.87395096	-36.96108277	-35.84416653	0.824153407	0.666941913	0.618205074	0.635476445	0.041662661
Dendrobates tinctorius	232654	180721	163691	152310	155607	Amphibia	Anura	Dendrobatidae	Dendrobates	Least Concern	NoThreatened	Large	64992	59055	58125	49129	54820	167662	121666	105566	103181	100787	-9.134970458	-10.56591581	-24.4076194	-15.65115707	-27.43376555	-37.03641851	-38.45892331	-39.88679605	27.93504517	32.67744202	35.50897728	32.25592542	35.22977758
Dendrobates truncatus	226558	124563	86658	62390	59850	Amphibia	Anura	Dendrobatidae	Dendrobates	Least Concern	NoThreatened	Large	8827	4129	2554	2261	1947	217731	120434	84104	60129	57903	-53.22306559	-71.06604735	-74.38540841	-77.94267588	-44.68679242	-61.3725193	-72.38381305	-73.40617551	3.896132558	3.314788501	2.947217799	3.623978202	3.253132832
Dendrobates variabilis	3894	2937	2250	2710	2136	Amphibia	Anura	Dendrobatidae	Ranitomeya	NA	NoThreatened	Small	134	0	0	2	0	3760	2937	2250	2708	2136	-100	-100	-98.50746269	-100	-21.88829787	-40.15957447	-27.9787234	-43.19148936	3.441191577	0	0	0.073800738	0
Dendrobates ventrimaculatus	270497	112722	113927	98825	70168	Amphibia	Anura	Dendrobatidae	Ranitomeya	NA	NoThreatened	Large	46499	15288	14377	14551	9654	223998	97434	99550	84274	60514	-67.12187359	-69.08105551	-68.70685391	-79.23826319	-56.5022902	-55.55763891	-62.37734265	-72.98458022	17.19020913	13.56256986	12.61948441	14.72400708	13.75840839
Dendrobates virolinensis	2697	1031	649	280	347	Amphibia	Anura	Dendrobatidae	Andinobates	NA	NoThreatened	Small	244	158	111	21	27	2453	873	538	259	320	-35.24590164	-54.50819672	-91.39344262	-88.93442623	-64.4109254	-78.06767224	-89.4415002	-86.95474929	9.047089359	15.32492726	17.10323575	7.5	7.780979827
Dendrophryniscus berthalutzae	29214	23048	20444	20294	16376	Amphibia	Anura	Bufonidae	Dendrophryniscus	Least Concern	NoThreatened	Small	6640	6066	5792	5710	4534	22574	16982	14652	14584	11842	-8.644578313	-12.77108434	-14.0060241	-31.71686747	-24.77186143	-35.09347036	-35.39470187	-47.54141933	22.72882864	26.31898646	28.33105068	28.13639499	27.68685882
Dendrophryniscus brevipollicatus	81844	72004	69228	78859	67901	Amphibia	Anura	Bufonidae	Dendrophryniscus	Least Concern	NoThreatened	Large	13432	12062	12284	13197	12410	68412	59942	56944	65662	55491	-10.19952353	-8.54675402	-1.749553306	-7.608695652	-12.38086885	-16.76314097	-4.019762615	-18.88703736	16.41171008	16.75184712	17.74426533	16.73493197	18.27660859
Dendrophryniscus leucomystax	10093	10093	10093	10093	10093	Amphibia	Anura	Bufonidae	Dendrophryniscus	Least Concern	NoThreatened	Small	3531	3531	3531	3531	3531	6562	6562	6562	6562	6562	0	0	0	0	0	0	0	0	34.98464282	34.98464282	34.98464282	34.98464282	34.98464282
Dendrophryniscus minutus	296242	104092	74582	62048	42585	Amphibia	Anura	Bufonidae	Amazophrynella	NA	NoThreatened	Large	62436	17837	12426	10544	6237	233806	86255	62156	51504	36348	-71.4315459	-80.09802037	-83.112307	-90.01057082	-63.10830347	-73.41556675	-77.97148063	-84.45377792	21.07601218	17.13580294	16.66085651	16.99329551	14.64600211
Dendropsophus acreanus	257284	249962	209091	190011	186676	Amphibia	Anura	Hylidae	Dendropsophus	Least Concern	NoThreatened	Large	37502	36618	36771	34925	36218	219782	213344	172320	155086	150458	-2.357207616	-1.949229374	-6.871633513	-3.423817396	-2.929266273	-21.59503508	-29.43644156	-31.54216451	14.57611045	14.64942671	17.58612279	18.38051481	19.40152992
Dendropsophus anceps	175988	172582	155383	166895	163996	Amphibia	Anura	Hylidae	Dendropsophus	Least Concern	NoThreatened	Large	7702	7691	7197	7503	7519	168286	164891	148186	159392	156477	-0.142820047	-6.556738509	-2.583744482	-2.376006232	-2.017398952	-11.94395256	-5.28505045	-7.017220684	4.376434757	4.456432305	4.631780825	4.495640972	4.584867924
Dendropsophus araguaya	0	0	0	0	0	Amphibia	Anura	Hylidae	Dendropsophus	Data Deficient	NoThreatened	Small	0	0	0	0	0	0	0	0	0	0	NA	NA	NA	NA	NA	NA	NA	NA	NA	NA	NA	NA	NA
Dendropsophus arndti	187	31	3	0	0	Amphibia	Anura	Hylidae	Dendropsophus	NA	NoThreatened	Small	0	0	0	0	0	187	31	3	0	0	NA	NA	NA	NA	-83.42245989	-98.39572193	-100	-100	0	0	0	NA	NA
[truncated: 4,091 more rows]
