# Supplementary material for: Global Protected Areas as refuges for amphibians and reptiles under climate change
Source: Nat Commun. 2023 Mar 13;14:1389. doi: 10.1038/s41467-023-36987-y (PMC10011414; doi:10.1038/s41467-023-36987-y)
Supplement: Supplementary file 7 — Supplementary Dataset 4 [file 41467_2023_36987_MOESM7_ESM.csv]

Species	curareaAll	rcp26areaAll	rcp45areaAll	rcp60areaAll	rcp85areaAll	class	order	family	genus	redlistCategory	Category	Range	curareaIn	rcp26areaIn	rcp45areaIn	rcp60areaIn	rcp85areaIn	curareaOut	rcp26areaOut	rcp45areaOut	rcp60areaOut	rcp85areaOut	Loss26In	Loss45In	Loss60In	Loss85In	Loss26Out	Loss45Out	Loss60Out	Loss85Out	curInPA	rcp26InPA	rcp45InPA	rcp60InPA	rcp85InPA
Ablepharus alaicus	0	0	0	0	0	Reptilia	Squamata	Scincidae	Asymblepharus	NA	NoThreatened	Small	0	0	0	0	0	0	0	0	0	0	NA	NA	NA	NA	NA	NA	NA	NA	NA	NA	NA	NA	NA
Ablepharus anatolicus	3451	3104	261	0	0	Reptilia	Squamata	Scincidae	Ablepharus	NA	NoThreatened	Small	0	0	0	0	0	3451	3104	261	0	0	NA	NA	NA	NA	-10.05505651	-92.43697479	-100	-100	0	0	0	NA	NA
Ablepharus bivittatus	926955	600480	398520	363971	315183	Reptilia	Squamata	Scincidae	Ablepharus	Least Concern	NoThreatened	Large	17724	10599	6690	6862	4668	909231	589881	391830	357109	310515	-40.19972918	-62.25457007	-61.28413451	-73.66283006	-35.12308753	-56.90534089	-60.72406242	-65.84861273	1.912066929	1.76508793	1.678711232	1.885315039	1.481044346
Ablepharus boutonii	493	0	0	0	0	Reptilia	Squamata	Scincidae	Cryptoblepharus	NA	NoThreatened	Small	0	0	0	0	0	493	0	0	0	0	NA	NA	NA	NA	-100	-100	-100	-100	0	NA	NA	NA	NA
Ablepharus budaki	79787	62981	48960	42037	30468	Reptilia	Squamata	Scincidae	Ablepharus	Least Concern	NoThreatened	Large	1742	1583	1253	911	803	78045	61398	47707	41126	29665	-9.127439724	-28.07118255	-47.70378875	-53.90355913	-21.33000192	-38.87244538	-47.30476007	-61.98987763	2.183313071	2.513456439	2.559232026	2.167138473	2.635552055
Ablepharus chernovi	288576	134628	84334	77409	29688	Reptilia	Squamata	Scincidae	Ablepharus	Least Concern	NoThreatened	Large	1282	199	76	52	36	287294	134429	84258	77357	29652	-84.4773791	-94.07176287	-95.94383775	-97.19188768	-53.20855987	-70.67185531	-73.07392427	-89.67886555	0.444250388	0.147814719	0.090117865	0.067175651	0.121261116
Ablepharus darvazi	25154	24751	24121	21925	24382	Reptilia	Squamata	Scincidae	Ablepharus	Data Deficient	NoThreatened	Small	1761	1730	1641	1420	1655	23393	23021	22480	20505	22727	-1.76036343	-6.814310051	-19.36399773	-6.019307212	-1.590219296	-3.902876929	-12.34557346	-2.847005514	7.000874612	6.989616581	6.803200531	6.476624857	6.787794274
Ablepharus deserti	941601	792449	712774	614297	627299	Reptilia	Squamata	Scincidae	Ablepharus	Least Concern	NoThreatened	Large	24063	22826	23231	21914	22449	917538	769623	689543	592383	604850	-5.140672402	-3.457590492	-8.930723517	-6.707393093	-16.12085821	-24.84856213	-35.43776933	-34.07902452	2.555541041	2.880437732	3.259237851	3.56732981	3.578676197
Ablepharus grayanus	409299	257529	233350	196228	184474	Reptilia	Squamata	Scincidae	Ablepharus	Least Concern	NoThreatened	Large	7152	3943	4105	3013	2666	402147	253586	229245	193215	181808	-44.86856823	-42.60346756	-57.87192394	-62.72371365	-36.94196401	-42.99472581	-51.95413617	-54.79066113	1.747377834	1.531089703	1.75916006	1.535458752	1.445190108
Ablepharus kitaibelii	614078	545060	531002	505985	482649	Reptilia	Squamata	Scincidae	Ablepharus	Least Concern	NoThreatened	Large	25418	23102	23789	22651	22627	588660	521958	507213	483334	460022	-9.111653159	-6.408844126	-10.88598631	-10.98040759	-11.3311589	-13.83600041	-17.89250161	-21.85268236	4.139213585	4.238432466	4.480020791	4.476614919	4.688085959
Ablepharus pannonicus	1734710	1270781	1112143	1036364	952428	Reptilia	Squamata	Scincidae	Ablepharus	Least Concern	NoThreatened	Large	28503	19824	14898	14253	12752	1706207	1250957	1097245	1022111	939676	-30.44942638	-47.7318177	-49.9947374	-55.26084974	-26.68199111	-35.69098005	-40.0945489	-44.92602597	1.643098846	1.559985552	1.339575936	1.375288991	1.338893859
Ablepharus rueppellii	41516	34171	33743	30144	29722	Reptilia	Squamata	Scincidae	Ablepharus	Least Concern	NoThreatened	Small	1722	1227	1006	807	805	39794	32944	32737	29337	28917	-28.7456446	-41.57955865	-53.1358885	-53.25203252	-17.2136503	-17.73382922	-26.27783083	-27.33326632	4.147798439	3.590764098	2.981359097	2.677149682	2.708431465
Abronia campbelli	3058	1103	816	311	113	Reptilia	Squamata	Anguidae	Abronia	Critically Endangered	Threatened	Small	69	16	13	10	1	2989	1087	803	301	112	-76.8115942	-81.15942029	-85.50724638	-98.55072464	-63.63332218	-73.1348277	-89.92974239	-96.2529274	2.256376717	1.450589302	1.593137255	3.215434084	0.884955752
Abronia chiszari	579	485	295	53	30	Reptilia	Squamata	Anguidae	Abronia	Endangered	Threatened	Small	112	111	91	23	15	467	374	204	30	15	-0.892857143	-18.75	-79.46428571	-86.60714286	-19.9143469	-56.31691649	-93.57601713	-96.78800857	19.34369603	22.88659794	30.84745763	43.39622642	50
Abronia deppii	46045	39397	31485	27541	22446	Reptilia	Squamata	Anguidae	Abronia	Endangered	Threatened	Small	1347	1212	1069	886	740	44698	38185	30416	26655	21706	-10.02227171	-20.63845583	-34.22420193	-45.06310319	-14.57112175	-31.95221263	-40.36645935	-51.43854311	2.925399066	3.076376374	3.395267588	3.217021895	3.296801212
Abronia fuscolabialis	3050	2294	1567	1030	1026	Reptilia	Squamata	Anguidae	Abronia	Endangered	Threatened	Small	251	203	39	32	83	2799	2091	1528	998	943	-19.12350598	-84.46215139	-87.25099602	-66.93227092	-25.29474812	-45.40907467	-64.34440872	-66.30939621	8.229508197	8.849171752	2.488832163	3.106796117	8.089668616
Abronia gadovii	17654	6640	3843	3833	2429	Reptilia	Squamata	Anguidae	Abronia	NA	NoThreatened	Small	107	44	64	5	9	17547	6596	3779	3828	2420	-58.87850467	-40.18691589	-95.3271028	-91.58878505	-62.40952869	-78.46355502	-78.18430501	-86.20846868	0.606094936	0.662650602	1.6653656	0.130446126	0.370522849
Abronia gaiophantasma	1492	551	178	303	0	Reptilia	Squamata	Anguidae	Abronia	Endangered	Threatened	Small	22	3	0	4	0	1470	548	178	299	0	-86.36363636	-100	-81.81818182	-100	-62.72108844	-87.89115646	-79.65986395	-100	1.474530831	0.54446461	0	1.320132013	NA
Abronia graminea	90944	48449	37350	25677	20270	Reptilia	Squamata	Anguidae	Abronia	Endangered	Threatened	Large	3445	2734	2594	2294	2150	87499	45715	34756	23383	18120	-20.63860668	-24.70246734	-33.4107402	-37.59071118	-47.75368861	-60.27840318	-73.27626601	-79.2911919	3.788045391	5.643047328	6.945113788	8.934065506	10.60680809
Abronia juarezi	45	0	0	0	0	Reptilia	Squamata	Anguidae	Abronia	NA	NoThreatened	Small	0	0	0	0	0	45	0	0	0	0	NA	NA	NA	NA	-100	-100	-100	-100	0	NA	NA	NA	NA
Abronia lythrochila	44926	14504	13851	17426	9204	Reptilia	Squamata	Anguidae	Abronia	Least Concern	NoThreatened	Small	1157	422	396	699	193	43769	14082	13455	16727	9011	-63.52636128	-65.77355229	-39.58513397	-83.31892826	-67.8265439	-69.25906463	-61.78345404	-79.41236949	2.575346125	2.909542195	2.85899935	4.011247561	2.096914385
Abronia martindelcampoi	574	130	0	0	0	Reptilia	Squamata	Anguidae	Abronia	Endangered	Threatened	Small	0	0	0	0	0	574	130	0	0	0	NA	NA	NA	NA	-77.35191638	-100	-100	-100	0	0	NA	NA	NA
Abronia matudai	5849	2507	569	2385	169	Reptilia	Squamata	Anguidae	Abronia	Endangered	Threatened	Small	389	199	62	208	47	5460	2308	507	2177	122	-48.84318766	-84.06169666	-46.52956298	-87.91773779	-57.72893773	-90.71428571	-60.12820513	-97.76556777	6.650709523	7.937774232	10.89630931	8.721174004	27.81065089
Abronia mixteca	72087	25569	27070	21587	7556	Reptilia	Squamata	Anguidae	Abronia	Vulnerable	Threatened	Large	1390	473	610	538	257	70697	25096	26460	21049	7299	-65.97122302	-56.11510791	-61.29496403	-81.51079137	-64.50202979	-62.57266928	-70.2264594	-89.67565809	1.928225616	1.849896359	2.253417067	2.4922407	3.401270513
Abronia montecristoi	29439	18797	13874	13124	10437	Reptilia	Squamata	Anguidae	Abronia	Endangered	Threatened	Small	4869	3491	2663	2663	2087	24570	15306	11211	10461	8350	-28.30149928	-45.30704457	-45.30704457	-57.13698911	-37.7045177	-54.37118437	-57.42368742	-66.01546602	16.53928462	18.57211257	19.19417616	20.2910698	19.99616748
Abronia monticola	3401	2380	2226	1998	1852	Reptilia	Squamata	Anguidae	Abronia	NA	NoThreatened	Small	1122	854	890	828	825	2279	1526	1336	1170	1027	-23.885918	-20.67736185	-26.20320856	-26.47058824	-33.04080737	-41.37779728	-48.66169373	-54.9363756	32.99029697	35.88235294	39.98203055	41.44144144	44.54643629
Abronia moreletii	21733	10932	6342	8092	5471	Reptilia	Squamata	Anguidae	Abronia	NA	NoThreatened	Small	2720	1658	908	1292	779	19013	9274	5434	6800	4692	-39.04411765	-66.61764706	-52.5	-71.36029412	-51.22284753	-71.41955504	-64.23499711	-75.322148	12.51552938	15.16648372	14.31725008	15.96638655	14.23871322
Abronia oaxacae	25537	21415	19510	20529	20025	Reptilia	Squamata	Anguidae	Abronia	Vulnerable	Threatened	Small	437	429	435	368	437	25100	20986	19075	20161	19588	-1.830663616	-0.457665904	-15.78947368	0	-16.39043825	-24.00398406	-19.67729084	-21.96015936	1.711242511	2.003268737	2.229625833	1.792586098	2.18227216
Abronia salvadorensis	2133	484	20	409	48	Reptilia	Squamata	Anguidae	Abronia	Endangered	Threatened	Small	319	143	9	157	2	1814	341	11	252	46	-55.17241379	-97.17868339	-50.78369906	-99.37304075	-81.20176406	-99.39360529	-86.10804851	-97.46416759	14.95546179	29.54545455	45	38.38630807	4.166666667
Abronia smithi	40159	16172	9276	13350	4412	Reptilia	Squamata	Anguidae	Abronia	Least Concern	NoThreatened	Small	1905	787	401	885	341	38254	15385	8875	12465	4071	-58.68766404	-78.95013123	-53.54330709	-82.09973753	-59.78198358	-76.79981178	-67.41517227	-89.35797564	4.743644015	4.866435815	4.322984045	6.629213483	7.728921124
Abronia taeniata	91441	55129	41903	27182	20472	Reptilia	Squamata	Anguidae	Abronia	Vulnerable	Threatened	Large	3134	2102	1368	1025	1113	88307	53027	40535	26157	19359	-32.92916401	-56.34971283	-67.29419272	-64.48627951	-39.95153272	-54.09763665	-70.37947162	-78.07761559	3.427346595	3.812875256	3.26468272	3.770877787	5.436694021
Abronia vasconcelosii	5	0	0	0	0	Reptilia	Squamata	Anguidae	Abronia	Vulnerable	Threatened	Small	4	0	0	0	0	1	0	0	0	0	-100	-100	-100	-100	-100	-100	-100	-100	80	NA	NA	NA	NA
Acanthocercus adramitanus	244791	213842	195033	198639	180068	Reptilia	Squamata	Agamidae	Acanthocercus	Least Concern	NoThreatened	Large	3738	3507	3226	3109	2540	241053	210335	191807	195530	177528	-6.179775281	-13.69716426	-16.82718031	-32.04922418	-12.74325563	-20.42953209	-18.88505847	-26.35312566	1.527016925	1.639995885	1.654079053	1.565150852	1.410578226
Acanthocercus annectans	100712	38168	21717	18879	14886	Reptilia	Squamata	Agamidae	Acanthocercus	NA	NoThreatened	Large	2620	1420	25	95	1237	98092	36748	21692	18784	13649	-45.80152672	-99.04580153	-96.3740458	-52.78625954	-62.53720997	-77.88606614	-80.85063002	-86.08551156	2.60147748	3.720394047	0.115117189	0.503204619	8.309821309
Acanthocercus annectens	11886	4376	2174	2422	631	Reptilia	Squamata	Agamidae	Acanthocercus	Least Concern	NoThreatened	Small	0	0	0	0	0	11886	4376	2174	2422	631	NA	NA	NA	NA	-63.18357732	-81.70957429	-79.62308598	-94.69123338	0	0	0	0	0
Acanthocercus atricollis	1562684	972410	764037	702958	518558	Reptilia	Squamata	Agamidae	Acanthocercus	Least Concern	NoThreatened	Large	58197	29196	24186	23854	10234	1504487	943214	739851	679104	508324	-49.83246559	-58.44115676	-59.0116329	-82.41490111	-37.30660351	-50.8237027	-54.86142453	-66.2128021	3.724169442	3.002437244	3.165553501	3.393374853	1.973549728
Acanthocercus branchi	299457	239832	189644	194399	116846	Reptilia	Squamata	Agamidae	Acanthocercus	Least Concern	NoThreatened	Large	17981	15698	15122	15848	6156	281476	224134	174522	178551	110690	-12.69673544	-15.90011679	-11.86252155	-65.76386185	-20.37189672	-37.99755574	-36.5661726	-60.67515525	6.004534875	6.545415124	7.973887916	8.15230531	5.268473033
Acanthocercus cyanocephalus	146373	85417	78010	82234	72619	Reptilia	Squamata	Agamidae	Acanthocercus	Least Concern	NoThreatened	Large	19354	18698	18697	18650	16225	127019	66719	59313	63584	56394	-3.389480211	-3.394647101	-3.637490958	-16.16720058	-47.47321267	-53.30383643	-49.94134736	-55.60191782	13.22238391	21.89025604	23.96744007	22.67918379	22.3426376
Acanthocercus cyanogaster	1452757	783518	651299	629868	431863	Reptilia	Squamata	Agamidae	Acanthocercus	Least Concern	NoThreatened	Large	97723	58195	49455	45308	35569	1355034	725323	601844	584560	396294	-40.44902428	-49.39267112	-53.63629852	-63.60222261	-46.47197045	-55.58458312	-56.86012307	-70.75394418	6.726727181	7.427397967	7.593286647	7.19325319	8.23617675
Acanthocercus gregorii	943026	580116	448997	398183	329391	Reptilia	Squamata	Agamidae	Acanthocercus	Least Concern	NoThreatened	Large	89930	47936	38484	18781	29226	853096	532180	410513	379402	300165	-46.69631936	-57.20671633	-79.11597909	-67.50138997	-37.6178062	-51.87962433	-55.52645892	-64.81462813	9.536322434	8.263174951	8.571104039	4.716675498	8.872737871
Acanthocercus guentherpetersi	6718	656	0	0	0	Reptilia	Squamata	Agamidae	Acanthocercus	Least Concern	NoThreatened	Small	637	13	0	0	0	6081	643	0	0	0	-97.95918367	-100	-100	-100	-89.42608124	-100	-100	-100	9.481988687	1.981707317	NA	NA	NA
Acanthocercus kiwuensis	158125	89189	100068	110802	72538	Reptilia	Squamata	Agamidae	Acanthocercus	Least Concern	NoThreatened	Large	17066	11860	13146	14000	12054	141059	77329	86922	96802	60484	-30.50509786	-22.96964725	-17.96554553	-29.3683347	-45.17967659	-38.37897617	-31.37481479	-57.12148817	10.79272727	13.29760396	13.13706679	12.63515099	16.61749704
Acanthocercus minutus	481356	335318	270868	246793	187851	Reptilia	Squamata	Agamidae	Acanthocercus	Least Concern	NoThreatened	Large	19366	10252	8674	8147	7757	461990	325066	262194	238646	180094	-47.06186099	-55.21016214	-57.93142621	-59.9452649	-29.63787095	-43.24682352	-48.34390355	-61.01777095	4.023217743	3.057396263	3.202297798	3.301147115	4.129336549
Acanthocercus phillipsii	21481	17563	12784	11172	15582	Reptilia	Squamata	Agamidae	Acanthocercus	Least Concern	NoThreatened	Small	288	131	100	109	136	21193	17432	12684	11063	15446	-54.51388889	-65.27777778	-62.15277778	-52.77777778	-17.74642571	-40.15004954	-47.79880149	-27.11744444	1.340719706	0.745886238	0.782227785	0.975653419	0.872801951
Acanthocercus ugandaensis	337101	238859	242298	250776	165887	Reptilia	Squamata	Agamidae	Acanthocercus	Least Concern	NoThreatened	Large	31394	24440	25231	25350	19022	305707	214419	217067	225426	146865	-22.15072944	-19.63113971	-19.25208639	-39.40880423	-29.86127239	-28.99508353	-26.26076603	-51.95890182	9.312935886	10.23197786	10.41321018	10.10862283	11.46684189
Acanthocercus yemensis	87454	74829	65665	69560	62234	Reptilia	Squamata	Agamidae	Acanthocercus	Least Concern	NoThreatened	Large	174	95	100	65	41	87280	74734	65565	69495	62193	-45.40229885	-42.52873563	-62.64367816	-76.43678161	-14.37442713	-24.87969753	-20.37694775	-28.74312557	0.19896174	0.126956127	0.152288129	0.093444508	0.065880387
Acanthochelys macrocephala	323016	323014	323014	322605	322852	Reptilia	Testudines	Chelidae	Acanthochelys	Near Threatened	Threatened	Large	11588	11588	11588	11588	11588	311428	311426	311426	311017	311264	0	0	0	0	-0.000642203	-0.000642203	-0.131972719	-0.052660647	3.587438393	3.587460605	3.587460605	3.592008803	3.589260714
Acanthochelys pallidipectoris	652552	615351	603102	630601	591015	Reptilia	Testudines	Chelidae	Acanthochelys	Endangered	Threatened	Large	11666	11658	11518	11284	11056	640886	603693	591584	619317	579959	-0.068575347	-1.268643923	-3.274472827	-5.228870221	-5.803372207	-7.692787797	-3.36549714	-9.506682936	1.787750248	1.894528489	1.909793037	1.789404076	1.870680101
Acanthochelys radiolata	135388	126260	102187	97939	103392	Reptilia	Testudines	Chelidae	Acanthochelys	Near Threatened	NoThreatened	Large	2955	2912	2686	2766	2607	132433	123348	99501	95173	100785	-1.455160745	-9.10321489	-6.395939086	-11.77664975	-6.860072641	-24.86691384	-28.13498146	-23.89736697	2.182615889	2.306351972	2.62851439	2.824206904	2.521471681
Acanthochelys spixii	467636	340776	291730	293553	228300	Reptilia	Testudines	Chelidae	Acanthochelys	Near Threatened	NoThreatened	Large	7317	5126	4674	4339	2887	460319	335650	287056	289214	225413	-29.94396611	-36.12136121	-40.69974033	-60.54393877	-27.08317493	-37.6397672	-37.17096188	-51.03113276	1.564678511	1.504213912	1.602166387	1.478097652	1.26456417
Acanthodactylus aegyptius	21826	11339	8479	6310	3347	Reptilia	Squamata	Lacertidae	Acanthodactylus	NA	NoThreatened	Small	670	208	133	89	14	21156	11131	8346	6221	3333	-68.95522388	-80.14925373	-86.71641791	-97.91044776	-47.38608433	-60.55019853	-70.59463036	-84.24560408	3.069733346	1.834376929	1.568581201	1.410459588	0.418285031
Acanthodactylus arabicus	32575	20138	15491	16603	13757	Reptilia	Squamata	Lacertidae	Acanthodactylus	Least Concern	NoThreatened	Small	0	0	0	0	0	32575	20138	15491	16603	13757	NA	NA	NA	NA	-38.17958557	-52.44512663	-49.03146585	-57.76822717	0	0	0	0	0
Acanthodactylus aureus	122293	72156	64583	48745	30542	Reptilia	Squamata	Lacertidae	Acanthodactylus	Least Concern	NoThreatened	Large	11481	4779	4413	4029	2305	110812	67377	60170	44716	28237	-58.37470604	-61.56258166	-64.90723805	-79.92335162	-39.19701837	-45.70082663	-59.64696964	-74.51810273	9.388108886	6.623149842	6.833067526	8.265463124	7.54698448
Acanthodactylus bedriagai	9433	162	60	12	0	Reptilia	Squamata	Lacertidae	Acanthodactylus	Near Threatened	Threatened	Small	9	3	3	1	0	9424	159	57	11	0	-66.66666667	-66.66666667	-88.88888889	-100	-98.31281834	-99.39516129	-99.88327674	-100	0.095409732	1.851851852	5	8.333333333	NA
Acanthodactylus beershebensis	4065	0	0	0	0	Reptilia	Squamata	Lacertidae	Acanthodactylus	Critically Endangered	Threatened	Small	69	0	0	0	0	3996	0	0	0	0	-100	-100	-100	-100	-100	-100	-100	-100	1.697416974	NA	NA	NA	NA
Acanthodactylus blanci	74150	54278	50809	49685	48801	Reptilia	Squamata	Lacertidae	Acanthodactylus	Endangered	Threatened	Large	1195	997	941	894	930	72955	53281	49868	48791	47871	-16.56903766	-21.25523013	-25.18828452	-22.17573222	-26.96730861	-31.64553492	-33.1217874	-34.38283874	1.611598112	1.836839972	1.852034088	1.799335816	1.905698654
Acanthodactylus blanfordii	315120	260868	269642	267289	266507	Reptilia	Squamata	Lacertidae	Acanthodactylus	Least Concern	NoThreatened	Large	1660	1395	1523	1424	1514	313460	259473	268119	265865	264993	-15.96385542	-8.253012048	-14.21686747	-8.795180723	-17.22293116	-14.46468449	-15.1837555	-15.46194092	0.526783448	0.534753209	0.564822988	0.532756679	0.568090144
Acanthodactylus boskianus	3503974	2492160	2110037	1950360	1744510	Reptilia	Squamata	Lacertidae	Acanthodactylus	Least Concern	NoThreatened	Large	66228	52876	51293	47546	45202	3437746	2439284	2058744	1902814	1699308	-20.16065712	-22.55088482	-28.20861267	-31.74790119	-29.04408877	-40.11355115	-44.649372	-50.56912291	1.890082518	2.121693631	2.43090524	2.437806354	2.59110008
Acanthodactylus boueti	10947	2167	1055	19	158	Reptilia	Squamata	Lacertidae	Acanthodactylus	Data Deficient	NoThreatened	Small	1761	105	17	1	0	9186	2062	1038	18	158	-94.03747871	-99.03463941	-99.94321408	-100	-77.55279774	-88.70019595	-99.80404964	-98.27999129	16.08659907	4.845408399	1.611374408	5.263157895	0
Acanthodactylus busacki	48245	34746	36791	30448	35036	Reptilia	Squamata	Lacertidae	Acanthodactylus	Least Concern	NoThreatened	Small	2779	2547	2547	2524	2547	45466	32199	34244	27924	32489	-8.348326736	-8.348326736	-9.175962576	-8.348326736	-29.18004663	-24.68218009	-38.58267717	-28.54220736	5.760182402	7.330340183	6.92288875	8.289542827	7.269665487
Acanthodactylus cantoris	212363	49034	32116	23779	11534	Reptilia	Squamata	Lacertidae	Acanthodactylus	Least Concern	NoThreatened	Large	5270	512	219	263	81	207093	48522	31897	23516	11453	-90.28462998	-95.84440228	-95.00948767	-98.4629981	-76.56994684	-84.59774111	-88.64471518	-94.46963442	2.481599902	1.044173431	0.681903101	1.106017915	0.702271545
Acanthodactylus dumerilii	330396	226606	199102	180403	136583	Reptilia	Squamata	Lacertidae	Acanthodactylus	Least Concern	NoThreatened	Large	22843	22247	22109	22109	20834	307553	204359	176993	158294	115749	-2.60911439	-3.213238191	-3.213238191	-8.794816793	-33.55324123	-42.45121979	-48.53114748	-62.36453554	6.913824623	9.817480561	11.10435857	12.25533943	15.2537285
Acanthodactylus erythrurus	636869	484694	386396	289585	187190	Reptilia	Squamata	Lacertidae	Acanthodactylus	Least Concern	NoThreatened	Large	40546	35897	29060	19206	13993	596323	448797	357336	270379	173197	-11.46598925	-28.32831845	-52.63157895	-65.48858087	-24.7392772	-40.07677048	-54.65896838	-70.95584105	6.366458408	7.406116024	7.520781789	6.632249599	7.475292484
Acanthodactylus felicis	92366	63517	48821	50895	40815	Reptilia	Squamata	Lacertidae	Acanthodactylus	Vulnerable	Threatened	Large	4128	2603	892	954	511	88238	60914	47929	49941	40304	-36.94282946	-78.39147287	-76.88953488	-87.62112403	-30.96625037	-45.68213241	-43.40193567	-54.32353408	4.46917697	4.098115465	1.827082608	1.874447392	1.25199069
Acanthodactylus gongrorhynchatus	124152	107774	71550	96489	52995	Reptilia	Squamata	Lacertidae	Acanthodactylus	Data Deficient	NoThreatened	Large	12199	9272	2424	8787	3184	111953	98502	69126	87702	49811	-23.99376998	-80.12951881	-27.9695057	-73.89949996	-12.01486338	-38.25444606	-21.66176878	-55.50722178	9.825858625	8.603188153	3.387840671	9.106737556	6.008113973
Acanthodactylus grandis	163166	75412	89372	93677	103984	Reptilia	Squamata	Lacertidae	Acanthodactylus	Least Concern	NoThreatened	Large	8515	2968	2755	2795	2789	154651	72444	86617	90882	101195	-65.14386377	-67.64533177	-67.17557252	-67.24603641	-53.15646197	-43.99195608	-41.23413363	-34.56557022	5.218611721	3.935713149	3.082620955	2.983656607	2.682143407
Acanthodactylus guineensis	261951	192630	209196	207732	219180	Reptilia	Squamata	Lacertidae	Acanthodactylus	Least Concern	NoThreatened	Large	14424	12532	13189	12214	12951	247527	180098	196007	195518	206229	-13.11702718	-8.562118691	-15.32168608	-10.21214642	-27.24106865	-20.81389101	-21.01144522	-16.68424051	5.506373329	6.505736386	6.304613855	5.879691141	5.908842048
Acanthodactylus haasi	162571	152014	136772	153500	153139	Reptilia	Squamata	Lacertidae	Acanthodactylus	Least Concern	NoThreatened	Large	6348	5539	2313	6348	6348	156223	146475	134459	147152	146791	-12.74417139	-63.56332703	0	0	-6.239798237	-13.93136734	-5.806443353	-6.037523284	3.904755461	3.643743339	1.691135613	4.135504886	4.145253658
Acanthodactylus hardyi	278406	238668	247899	250251	260044	Reptilia	Squamata	Lacertidae	Acanthodactylus	NA	NoThreatened	Large	9997	8145	7269	8041	8842	268409	230523	240630	242210	251202	-18.52555767	-27.28818646	-19.56586976	-11.55346604	-14.11502595	-10.34950393	-9.760850046	-6.410738835	3.590799049	3.412690432	2.932242567	3.213173973	3.400193813
Acanthodactylus lineo-maculatus	922	0	0	0	0	Reptilia	Squamata	Lacertidae	Acanthodactylus	NA	NoThreatened	Small	39	0	0	0	0	883	0	0	0	0	-100	-100	-100	-100	-100	-100	-100	-100	4.229934924	NA	NA	NA	NA
Acanthodactylus longipes	232193	102101	85872	78398	67799	Reptilia	Squamata	Lacertidae	Acanthodactylus	Least Concern	NoThreatened	Large	40894	18334	18334	18334	18334	191299	83767	67538	60064	49465	-55.16701717	-55.16701717	-55.16701717	-55.16701717	-56.21148046	-64.69505852	-68.60203137	-74.14257262	17.61207272	17.95672912	21.35038196	23.38580066	27.04169678
Acanthodactylus maculatus	160691	129077	118475	109746	92544	Reptilia	Squamata	Lacertidae	Acanthodactylus	Least Concern	NoThreatened	Large	1970	1854	1690	1433	1487	158721	127223	116785	108313	91057	-5.888324873	-14.21319797	-27.25888325	-24.5177665	-19.84488505	-26.4212045	-31.75887249	-42.6307798	1.225955405	1.436351945	1.426461279	1.305742351	1.60680325
Acanthodactylus margaritae	9132	5846	4260	2453	1849	Reptilia	Squamata	Lacertidae	Acanthodactylus	NA	NoThreatened	Small	523	326	177	166	7	8609	5520	4083	2287	1842	-37.66730402	-66.15678776	-68.26003824	-98.66156788	-35.88105471	-52.57288884	-73.43477756	-78.60378673	5.727113447	5.576462538	4.154929577	6.767223808	0.378583018
Acanthodactylus masirae	31010	28507	23636	28846	28122	Reptilia	Squamata	Lacertidae	Acanthodactylus	Data Deficient	NoThreatened	Small	1122	831	696	727	753	29888	27676	22940	28119	27369	-25.93582888	-37.96791444	-35.20499109	-32.88770053	-7.400963597	-23.24678801	-5.918763383	-8.428131692	3.618187681	2.915073491	2.944660687	2.520280108	2.677618946
Acanthodactylus micropholis	473979	389792	307907	324933	248476	Reptilia	Squamata	Lacertidae	Acanthodactylus	Least Concern	NoThreatened	Large	7551	7440	7004	6372	5787	466428	382352	300903	318561	242689	-1.470003973	-7.244073633	-15.61382598	-23.36114422	-18.02550447	-35.48779233	-31.70199902	-47.96860394	1.593108555	1.908710287	2.274712819	1.961019656	2.328997569
Acanthodactylus nilsoni	4240	2242	423	176	112	Reptilia	Squamata	Lacertidae	Acanthodactylus	Data Deficient	NoThreatened	Small	0	0	0	0	0	4240	2242	423	176	112	NA	NA	NA	NA	-47.12264151	-90.02358491	-95.8490566	-97.35849057	0	0	0	0	0
Acanthodactylus opheodurus	1091152	804713	717606	727844	696803	Reptilia	Squamata	Lacertidae	Acanthodactylus	Least Concern	NoThreatened	Large	25795	20897	18789	20166	16037	1065357	783816	698817	707678	680766	-18.988176	-27.16030238	-21.82205854	-37.82903664	-26.42691605	-34.40536834	-33.57362837	-36.09972995	2.364015279	2.596826446	2.618289145	2.770648655	2.301511331
Acanthodactylus orientalis	5456	0	0	0	0	Reptilia	Squamata	Lacertidae	Acanthodactylus	Least Concern	NoThreatened	Small	256	0	0	0	0	5200	0	0	0	0	-100	-100	-100	-100	-100	-100	-100	-100	4.692082111	NA	NA	NA	NA
Acanthodactylus pardalis	174861	95526	65520	44870	30546	Reptilia	Squamata	Lacertidae	Acanthodactylus	Vulnerable	Threatened	Large	2657	1126	798	261	175	172204	94400	64722	44609	30371	-57.62137749	-69.96612721	-90.17689123	-93.41362439	-45.1812966	-62.41550719	-74.09525911	-82.36335974	1.519492626	1.178736679	1.217948718	0.58168041	0.572906436
Acanthodactylus robustus	8943	0	0	0	0	Reptilia	Squamata	Lacertidae	Acanthodactylus	Least Concern	NoThreatened	Small	947	0	0	0	0	7996	0	0	0	0	-100	-100	-100	-100	-100	-100	-100	-100	10.58928771	NA	NA	NA	NA
Acanthodactylus savignyi	1	0	0	0	0	Reptilia	Squamata	Lacertidae	Acanthodactylus	Near Threatened	Threatened	Small	0	0	0	0	0	1	0	0	0	0	NA	NA	NA	NA	-100	-100	-100	-100	0	NA	NA	NA	NA
Acanthodactylus schmidti	675855	663893	664649	663289	664609	Reptilia	Squamata	Lacertidae	Acanthodactylus	Least Concern	NoThreatened	Large	21486	19186	19186	19186	19186	654369	644707	645463	644103	645423	-10.70464489	-10.70464489	-10.70464489	-10.70464489	-1.476536939	-1.361005793	-1.5688396	-1.367118552	3.179084271	2.889923527	2.886636405	2.892555131	2.886810139
Acanthodactylus schreiberi	34513	31406	29660	24802	22865	Reptilia	Squamata	Lacertidae	Acanthodactylus	Endangered	Threatened	Small	1464	1372	1315	1165	1088	33049	30034	28345	23637	21777	-6.284153005	-10.17759563	-20.42349727	-25.68306011	-9.122817634	-14.233411	-28.47892523	-34.10693213	4.241879871	4.368591989	4.43358058	4.697201839	4.758364312
Acanthodactylus scutellatus	1171640	667287	578149	504275	359062	Reptilia	Squamata	Lacertidae	Acanthodactylus	Least Concern	NoThreatened	Large	15829	12020	10603	9997	7466	1155811	655267	567546	494278	351596	-24.06342789	-33.01535157	-36.84376777	-52.83340704	-43.30673441	-50.89629706	-57.23539575	-69.58014762	1.351012256	1.801323868	1.833956298	1.982450052	2.079306638
Acanthodactylus senegalensis	260884	146422	124334	91937	83999	Reptilia	Squamata	Lacertidae	Acanthodactylus	Least Concern	NoThreatened	Large	27083	9280	8899	8736	8608	233801	137142	115435	83201	75391	-65.73496289	-67.14174944	-67.743603	-68.2162242	-41.34242369	-50.62681511	-64.41375358	-67.75420122	10.38124224	6.337845406	7.157334277	9.502159087	10.24774104
Acanthodactylus taghitensis	233704	219901	219360	218618	200483	Reptilia	Squamata	Lacertidae	Acanthodactylus	Data Deficient	NoThreatened	Large	45	45	33	34	1	233659	219856	219327	218584	200482	0	-26.66666667	-24.44444444	-97.77777778	-5.907326489	-6.133724787	-6.451709543	-14.19889668	0.019255126	0.020463754	0.015043764	0.015552242	0.000498795
Acanthodactylus tilburyi	40675	21957	12708	7268	9398	Reptilia	Squamata	Lacertidae	Acanthodactylus	Least Concern	NoThreatened	Small	343	67	10	3	2	40332	21890	12698	7265	9396	-80.4664723	-97.0845481	-99.12536443	-99.41690962	-45.72547853	-68.51631459	-81.98700783	-76.70336209	0.843269822	0.305141868	0.078690589	0.04127683	0.021281124
Acanthophis antarcticus	816652	580849	540562	516341	453017	Reptilia	Squamata	Elapidae	Acanthophis	Least Concern	NoThreatened	Large	125383	109180	107275	104338	97656	691269	471669	433287	412003	355361	-12.92280453	-14.44214925	-16.78457207	-22.11384318	-31.76766208	-37.3200592	-40.39903424	-48.59295007	15.35329614	18.79662356	19.84508715	20.20718866	21.55680692
Acanthophis cryptamydros	13085	745	6	7	42	Reptilia	Squamata	Elapidae	Acanthophis	Vulnerable	Threatened	Small	647	8	2	0	12	12438	737	4	7	30	-98.76352396	-99.69088099	-100	-98.14528594	-94.07461007	-99.96784049	-99.94372086	-99.75880367	4.944593045	1.073825503	33.33333333	0	28.57142857
Acanthophis hawkei	63016	45760	34249	15276	8069	Reptilia	Squamata	Elapidae	Acanthophis	Vulnerable	Threatened	Large	13066	12755	9139	2055	0	49950	33005	25110	13221	8069	-2.380223481	-30.05510485	-84.27215674	-100	-33.92392392	-49.72972973	-73.53153153	-83.84584585	20.73441666	27.87368881	26.68399077	13.45247447	0
Acanthophis laevis	122877	102885	105522	105980	110378	Reptilia	Squamata	Elapidae	Acanthophis	Least Concern	NoThreatened	Large	2891	1992	2223	2231	2407	119986	100893	103299	103749	107971	-31.0965064	-23.10619163	-22.82947077	-16.7416119	-15.91268981	-13.90745587	-13.53241211	-10.01366826	2.352759263	1.936142295	2.106669699	2.105114172	2.180688181
Acanthophis praelongus	401884	354054	365437	352546	364226	Reptilia	Squamata	Elapidae	Acanthophis	Least Concern	NoThreatened	Large	60742	57359	56794	54672	58590	341142	296695	308643	297874	305636	-5.569457706	-6.499621349	-9.993085509	-3.54285338	-13.02888533	-9.526531474	-12.68328145	-10.4079826	15.11431159	16.20063606	15.54139291	15.50776353	16.08616628
Acanthophis pyrrhus	276428	49058	53026	49197	44789	Reptilia	Squamata	Elapidae	Acanthophis	Least Concern	NoThreatened	Large	6766	2555	2582	2581	1839	269662	46503	50444	46616	42950	-62.23765888	-61.83860479	-61.85338457	-72.81998226	-82.75507858	-81.29361942	-82.71317427	-84.07265391	2.447653639	5.208121	4.869309395	5.246254853	4.105918864
Acanthophis rugosus	24972	22750	24928	24967	14297	Reptilia	Squamata	Elapidae	Acanthophis	Least Concern	NoThreatened	Small	9670	8873	9668	9670	2055	15302	13877	15260	15297	12242	-8.241985522	-0.020682523	0	-78.74870734	-9.312508169	-0.274473925	-0.032675467	-19.99738596	38.72337017	39.0021978	38.78369705	38.73112509	14.37364482
Acanthophis wellsi	66172	61978	64040	61751	63886	Reptilia	Squamata	Elapidae	Acanthophis	Least Concern	NoThreatened	Large	10899	10172	10292	10153	10270	55273	51806	53748	51598	53616	-6.670336728	-5.569318286	-6.844664648	-5.771171667	-6.272501945	-2.759032439	-6.648815878	-2.99784705	16.47071269	16.41227532	16.0712055	16.441839	16.0755095
Acanthosaura armata	289700	199422	193526	170226	155236	Reptilia	Squamata	Agamidae	Acanthosaura	Least Concern	NoThreatened	Large	40769	25342	21465	20179	15405	248931	174080	172061	150047	139831	-37.84002551	-47.34970198	-50.50405946	-62.21393706	-30.06897494	-30.88004306	-39.7234575	-43.82740599	14.07283397	12.70772533	11.09153292	11.85424083	9.923600196
Acanthosaura capra	49463	27734	20915	21682	12800	Reptilia	Squamata	Agamidae	Acanthosaura	Near Threatened	Threatened	Small	15554	7820	5120	5101	2611	33909	19914	15795	16581	10189	-49.72354378	-67.08242253	-67.2045776	-83.21332133	-41.27222861	-53.41944616	-51.10147748	-69.95193017	31.44572711	28.19643759	24.48003825	23.52642745	20.3984375
Acanthosaura cardamomensis	90602	32972	21032	21055	11818	Reptilia	Squamata	Agamidae	Acanthosaura	Least Concern	NoThreatened	Large	35550	10101	6263	6205	2522	55052	22871	14769	14850	9296	-71.58649789	-82.38255977	-82.54571027	-92.90576653	-58.45564194	-73.17263678	-73.02550316	-83.11414663	39.23754443	30.63508431	29.77843286	29.47043458	21.34032831
Acanthosaura coronata	13126	2597	1074	1458	198	Reptilia	Squamata	Agamidae	Acanthosaura	Least Concern	NoThreatened	Small	3115	653	339	401	65	10011	1944	735	1057	133	-79.03691814	-89.11717496	-87.12680578	-97.91332263	-80.5813605	-92.65807612	-89.44161422	-98.67146139	23.73152522	25.14439738	31.56424581	27.50342936	32.82828283
Acanthosaura crucigera	395382	252483	222583	205918	144850	Reptilia	Squamata	Agamidae	Acanthosaura	Least Concern	NoThreatened	Large	73765	52152	46470	43545	34623	321617	200331	176113	162373	110227	-29.29980343	-37.00264353	-40.96793872	-53.06310581	-37.71131501	-45.2413896	-49.51355183	-65.727247	18.65664092	20.6556481	20.87760521	21.14676716	23.90265792
Acanthosaura lepidogaster	1299840	909911	777026	838509	676083	Reptilia	Squamata	Agamidae	Acanthosaura	Least Concern	NoThreatened	Large	98290	63322	55770	60352	45494	1201550	846589	721256	778157	630589	-35.57635568	-43.25974158	-38.59802625	-53.71451826	-29.54192501	-39.97286838	-35.23723524	-47.51870501	7.561699902	6.959142158	7.177366008	7.197537534	6.729055456
Acanthosaura murphyi	3274	489	64	119	3	Reptilia	Squamata	Agamidae	Acanthosaura	NA	NoThreatened	Small	226	105	36	46	2	3048	384	28	73	1	-53.53982301	-84.07079646	-79.6460177	-99.11504425	-87.4015748	-99.08136483	-97.60498688	-99.9671916	6.902871106	21.47239264	56.25	38.65546218	66.66666667
Acanthosaura nataliae	99522	44415	26961	25282	12207	Reptilia	Squamata	Agamidae	Acanthosaura	Least Concern	NoThreatened	Large	13306	5767	5285	3946	2348	86216	38648	21676	21336	9859	-56.65865023	-60.28107621	-70.34420562	-82.35382534	-55.17305373	-74.85849494	-75.2528533	-88.56476756	13.36990816	12.98435213	19.60238864	15.60794241	19.23486524
Acanthosaura phuketensis	9821	8713	7281	3861	1792	Reptilia	Squamata	Agamidae	Acanthosaura	Least Concern	NoThreatened	Small	3507	3144	2429	991	542	6314	5569	4852	2870	1250	-10.35072712	-30.73852295	-71.74222983	-84.54519532	-11.79917643	-23.15489389	-54.54545455	-80.20272411	35.70919458	36.0840124	33.36080209	25.66692567	30.24553571
Acanthosaura titiwangsaensis	2870	1633	1173	1214	890	Reptilia	Squamata	Agamidae	Acanthosaura	Endangered	Threatened	Small	529	352	283	312	237	2341	1281	890	902	653	-33.45935728	-46.50283554	-41.02079395	-55.19848771	-45.27979496	-61.98205895	-61.4694575	-72.10593763	18.43205575	21.55541947	24.12617221	25.70016474	26.62921348
Achalinus ater	204777	130880	75898	90469	64524	Reptilia	Squamata	Xenodermidae	Achalinus	Least Concern	NoThreatened	Large	16791	10181	4891	7548	4636	187986	120699	71007	82921	59888	-39.3663272	-70.8713001	-55.04734679	-72.38997082	-35.79362293	-62.2275063	-55.8898003	-68.14230847	8.199651328	7.778881418	6.444175077	8.34318938	7.184923439
Achalinus formosanus	2476	1518	1108	832	1056	Reptilia	Squamata	Xenodermidae	Achalinus	Least Concern	NoThreatened	Small	619	394	262	224	232	1857	1124	846	608	824	-36.34894992	-57.67366721	-63.81260097	-62.52019386	-39.4722671	-54.44264943	-67.25901992	-55.62735595	25	25.95520422	23.64620939	26.92307692	21.96969697
Achalinus meiguensis	128767	100601	61004	66314	49227	Reptilia	Squamata	Xenodermidae	Achalinus	Least Concern	NoThreatened	Large	15077	14113	11710	12910	11976	113690	86488	49294	53404	37251	-6.393844929	-22.33202892	-14.37288585	-20.56775221	-23.92646671	-56.6417451	-53.02665142	-67.23458528	11.70874525	14.02868759	19.19546259	19.46798564	24.32811262
Achalinus niger	5294	4572	3950	3494	3755	Reptilia	Squamata	Xenodermidae	Achalinus	Least Concern	NoThreatened	Small	2945	2650	2410	2179	2310	2349	1922	1540	1315	1445	-10.01697793	-18.1663837	-26.01018676	-21.56196944	-18.17794806	-34.44018731	-44.01873138	-38.48446147	55.62901398	57.96150481	61.01265823	62.36405266	61.51797603
Achalinus rufescens	421753	263868	195568	210173	182186	Reptilia	Squamata	Xenodermidae	Achalinus	Least Concern	NoThreatened	Large	30132	24579	19237	20710	18304	391621	239289	176331	189463	163882	-18.42891278	-36.15757334	-31.2690827	-39.25394929	-38.89781192	-54.97406932	-51.62082728	-58.15290804	7.144466074	9.314884715	9.836476315	9.853787118	10.04687517
Achalinus spinalis	1306382	847374	757789	638733	661144	Reptilia	Squamata	Xenodermidae	Achalinus	Least Concern	NoThreatened	Large	100157	80451	74637	63614	71002	1206225	766923	683152	575119	590142	-19.67511008	-25.47999641	-36.48571742	-29.1092984	-36.41957346	-43.36446351	-52.32075276	-51.0752969	7.666746786	9.494154883	9.849311616	9.959404008	10.73926406
Acontias albigularis	348	0	0	0	0	Reptilia	Squamata	Scincidae	Acontias	Data Deficient	NoThreatened	Small	0	0	0	0	0	348	0	0	0	0	NA	NA	NA	NA	-100	-100	-100	-100	0	NA	NA	NA	NA
Acontias aurantiacus	15565	7709	4016	3769	469	Reptilia	Squamata	Scincidae	Acontias	Least Concern	NoThreatened	Small	0	0	0	0	0	15565	7709	4016	3769	469	NA	NA	NA	NA	-50.4722133	-74.19852233	-75.785416	-96.98682942	0	0	0	0	0
Acontias bicolor	9240	4846	1650	1497	370	Reptilia	Squamata	Scincidae	Acontias	Least Concern	NoThreatened	Small	178	155	95	93	22	9062	4691	1555	1404	348	-12.92134831	-46.62921348	-47.75280899	-87.64044944	-48.23438535	-82.84043258	-84.50673141	-96.15978813	1.926406926	3.198514239	5.757575758	6.21242485	5.945945946
Acontias breviceps	85326	21652	13470	14157	7785	Reptilia	Squamata	Scincidae	Acontias	Least Concern	NoThreatened	Large	167	81	73	77	68	85159	21571	13397	14080	7717	-51.49700599	-56.28742515	-53.89221557	-59.28143713	-74.66973544	-84.26825115	-83.46622201	-90.9381275	0.195719945	0.37409939	0.541945063	0.543900544	0.873474631
Acontias cregoi	34286	21129	11699	10718	4975	Reptilia	Squamata	Scincidae	Acontias	Least Concern	NoThreatened	Small	388	269	209	204	110	33898	20860	11490	10514	4865	-30.67010309	-46.13402062	-47.42268041	-71.64948454	-38.46244616	-66.10419494	-68.98342085	-85.64812083	1.131657236	1.273131715	1.786477477	1.903340175	2.211055276
Acontias gariepensis	62342	62167	61771	55718	53501	Reptilia	Squamata	Scincidae	Acontias	Least Concern	NoThreatened	Large	6374	6374	6374	6374	6369	55968	55793	55397	49344	47132	0	0	0	-0.078443677	-0.312678674	-1.020225843	-11.83533448	-15.78759291	10.2242469	10.25302813	10.31875799	11.43975017	11.90445038
Acontias gracilicauda	318942	173658	108656	114998	40480	Reptilia	Squamata	Scincidae	Acontias	Least Concern	NoThreatened	Large	25	9	7	7	7	318917	173649	108649	114991	40473	-64	-72	-72	-72	-45.55040967	-65.93188823	-63.94328305	-87.3092372	0.007838416	0.0051826	0.00644235	0.006087062	0.01729249
Acontias jappi	2098	471	4	56	5	Reptilia	Squamata	Scincidae	Acontias	Least Concern	NoThreatened	Small	0	0	0	0	0	2098	471	4	56	5	NA	NA	NA	NA	-77.55004766	-99.80934223	-97.33079123	-99.76167779	0	0	0	0	0
Acontias kgalagadi	487284	361901	336699	343875	357445	Reptilia	Squamata	Scincidae	Acontias	Least Concern	NoThreatened	Large	42688	37669	37144	32925	32296	444596	324232	299555	310950	325149	-11.75740255	-12.98725637	-22.87059595	-24.34407796	-27.07266822	-32.62310052	-30.06009951	-26.86641355	8.760394349	10.40864767	11.0318118	9.574700109	9.03523619
Acontias lineatus	401424	393196	392364	394270	390152	Reptilia	Squamata	Scincidae	Acontias	Least Concern	NoThreatened	Large	40307	38557	38550	39172	36919	361117	354639	353814	355098	353233	-4.341677624	-4.359044335	-2.815888059	-8.405487881	-1.793878438	-2.022336251	-1.666772819	-2.183225935	10.04100403	9.806050926	9.825060403	9.935323509	9.462722221
Acontias lineicauda	1344	1266	1268	1301	1316	Reptilia	Squamata	Scincidae	Acontias	Least Concern	NoThreatened	Small	0	0	0	0	0	1344	1266	1268	1301	1316	NA	NA	NA	NA	-5.803571429	-5.654761905	-3.199404762	-2.083333333	0	0	0	0	0
Acontias litoralis	9003	8538	8671	8484	8175	Reptilia	Squamata	Scincidae	Acontias	Least Concern	NoThreatened	Small	0	0	0	0	0	9003	8538	8671	8484	8175	NA	NA	NA	NA	-5.164945018	-3.687659669	-5.764745085	-9.196934355	0	0	0	0	0
Acontias meleagris	127766	116943	94238	97827	81052	Reptilia	Squamata	Scincidae	Acontias	Least Concern	NoThreatened	Large	0	0	0	0	0	127766	116943	94238	97827	81052	NA	NA	NA	NA	-8.470954714	-26.24172315	-23.43268162	-36.56215269	0	0	0	0	0
Acontias occidentalis	445218	213564	163044	168961	93416	Reptilia	Squamata	Scincidae	Acontias	Least Concern	NoThreatened	Large	16616	1255	1177	1177	841	428602	212309	161867	167784	92575	-92.447039	-92.91646606	-92.91646606	-94.93861338	-50.46476685	-62.23372733	-60.85319247	-78.40070742	3.732104273	0.587645858	0.721891023	0.69661046	0.900274043
Acontias orientalis	119946	101246	93771	93388	82301	Reptilia	Squamata	Scincidae	Acontias	Least Concern	NoThreatened	Large	0	0	0	0	0	119946	101246	93771	93388	82301	NA	NA	NA	NA	-15.59034899	-21.82232004	-22.1416304	-31.38495656	0	0	0	0	0
Acontias parietalis	697	320	321	262	49	Reptilia	Squamata	Scincidae	Acontias	Least Concern	NoThreatened	Small	0	0	0	0	0	697	320	321	262	49	NA	NA	NA	NA	-54.08895265	-53.94548063	-62.41032999	-92.96987088	0	0	0	0	0
Acontias percivali	253244	107653	61549	59257	39723	Reptilia	Squamata	Scincidae	Acontias	Least Concern	NoThreatened	Large	401	0	0	0	0	252843	107653	61549	59257	39723	-100	-100	-100	-100	-57.42298581	-75.65722603	-76.56371741	-84.28946026	0.158345311	0	0	0	0
Acontias plumbeus	270853	172859	136984	134786	112450	Reptilia	Squamata	Scincidae	Acontias	Least Concern	NoThreatened	Large	3458	1013	759	796	686	267395	171846	136225	133990	111764	-70.70561018	-78.05089647	-76.98091382	-80.16194332	-35.73327848	-49.05476916	-49.89061127	-58.20265899	1.276707291	0.586026762	0.554079309	0.590565786	0.610048911
Acontias rieppeli	1144	18	0	0	0	Reptilia	Squamata	Scincidae	Acontias	Endangered	Threatened	Small	25	1	0	0	0	1119	17	0	0	0	-96	-100	-100	-100	-98.48078642	-100	-100	-100	2.185314685	5.555555556	NA	NA	NA
Acontias tristis	27956	21152	12810	12383	7867	Reptilia	Squamata	Scincidae	Acontias	Least Concern	NoThreatened	Small	101	25	0	0	0	27855	21127	12810	12383	7867	-75.24752475	-100	-100	-100	-24.15365285	-54.01184707	-55.5447855	-71.75731467	0.361282015	0.118192133	0	0	0
Acontophiops lineatus	570	2	0	0	0	Reptilia	Squamata	Scincidae	Acontias	NA	NoThreatened	Small	9	0	0	0	0	561	2	0	0	0	-100	-100	-100	-100	-99.64349376	-100	-100	-100	1.578947368	0	NA	NA	NA
Acrantophis dumerili	114981	96366	95334	101114	99463	Reptilia	Squamata	Boidae	Acrantophis	Least Concern	NoThreatened	Large	9903	8665	8828	8630	8537	105078	87701	86506	92484	90926	-12.50126224	-10.85529637	-12.8546905	-13.79379986	-16.537239	-17.67448943	-11.98538229	-13.46809037	8.61272732	8.991760579	9.260075104	8.53492098	8.5830912
Acrantophis madagascariensis	81152	78357	78798	79255	80311	Reptilia	Squamata	Boidae	Acrantophis	Least Concern	NoThreatened	Large	8628	7954	7951	8172	8297	72524	70403	70847	71083	72014	-7.811775614	-7.846546129	-5.28511822	-3.836346778	-2.924549115	-2.312337985	-1.986928465	-0.703215487	10.63190063	10.15097566	10.09035762	10.31102139	10.3310879
Acratosaura mentalis	539281	303321	288142	226906	188593	Reptilia	Squamata	Gymnophthalmidae	Acratosaura	Least Concern	NoThreatened	Large	10604	6411	5712	4819	3314	528677	296910	282430	222087	185279	-39.54168238	-46.13353452	-54.55488495	-68.7476424	-43.83905485	-46.57796727	-57.9919308	-64.9542159	1.966321825	2.113602421	1.982355922	2.123786943	1.757223227
Acratosaura spinosa	3428	0	0	1	0	Reptilia	Squamata	Gymnophthalmidae	Acratosaura	Data Deficient	NoThreatened	Small	968	0	0	0	0	2460	0	0	1	0	-100	-100	-100	-100	-100	-100	-99.95934959	-100	28.23803967	NA	NA	0	NA
Acritoscincus duperreyi	224268	175462	160608	150920	118531	Reptilia	Squamata	Scincidae	Acritoscincus	Least Concern	NoThreatened	Large	37670	32778	30641	28630	25282	186598	142684	129967	122290	93249	-12.98646138	-18.65941067	-23.99787629	-32.88558535	-23.5340143	-30.34919988	-34.46339189	-50.02679557	16.79686803	18.68096796	19.07812811	18.9703154	21.32944124
Acritoscincus platynotus	188794	153235	152377	122678	123790	Reptilia	Squamata	Scincidae	Acritoscincus	Least Concern	NoThreatened	Large	45304	41868	41566	34421	35201	143490	111367	110811	88257	88589	-7.584319265	-8.25092707	-24.0221614	-22.30045912	-22.38692592	-22.77440937	-38.49257788	-38.26120287	23.99652531	27.32273958	27.27839503	28.05800551	28.43606107
Acritoscincus trilineatus	196400	189340	177807	179937	173521	Reptilia	Squamata	Scincidae	Acritoscincus	Least Concern	NoThreatened	Large	33854	33113	31632	31514	30764	162546	156227	146175	148423	142757	-2.188810776	-6.563478466	-6.912034028	-9.12742955	-3.887514919	-10.0716105	-8.688617376	-12.17439986	17.23727088	17.48864477	17.79007576	17.51390765	17.7292662
Acrochordus arafurae	391676	323032	319013	283889	293445	Reptilia	Squamata	Acrochordidae	Acrochordus	Least Concern	NoThreatened	Large	42958	41870	41683	41169	41530	348718	281162	277330	242720	251915	-2.532706364	-2.968015271	-4.164532799	-3.324177103	-19.37267362	-20.47155581	-30.39648082	-27.75967974	10.96773864	12.96156418	13.06623868	14.50179472	14.15256692
Acrochordus granulatus	1340102	1246688	1266139	1263447	1271068	Reptilia	Squamata	Acrochordidae	Acrochordus	Least Concern	NoThreatened	Large	100446	84551	87201	88716	90375	1239656	1162137	1178938	1174731	1180693	-15.82442307	-13.18618959	-11.67791649	-10.02628278	-6.253267035	-4.897971695	-5.237340036	-4.756400163	7.495399604	6.782049719	6.887158519	7.021742899	7.110162478
Acrochordus javanicus	7735	252	3	1	0	Reptilia	Squamata	Acrochordidae	Acrochordus	Least Concern	NoThreatened	Small	123	0	0	0	0	7612	252	3	1	0	-100	-100	-100	-100	-96.68943773	-99.96058854	-99.98686285	-100	1.590174531	0	0	0	NA
Actinemys marmorata	293372	270606	264399	255992	244678	Reptilia	Testudines	Emydidae	Actinemys	Vulnerable	Threatened	Large	14933	14278	14408	14220	13785	278439	256328	249991	241772	230893	-4.386258622	-3.515703476	-4.774660149	-7.6876716	-7.941057108	-10.21695955	-13.16877305	-17.0759125	5.090124484	5.276305773	5.449339824	5.554861089	5.633935213
Actinemys pallida	106061	70528	64074	58792	53818	Reptilia	Testudines	Emydidae	Actinemys	NA	NoThreatened	Large	6179	5040	4965	4780	4473	99882	65488	59109	54012	49345	-18.43340346	-19.6471921	-22.64120408	-27.60964557	-34.43463287	-40.82116898	-45.92419054	-50.59670411	5.825892647	7.146098004	7.748852889	8.130357872	8.311345646
Acutotyphlops subocularis	19416	17893	17616	16745	17515	Reptilia	Squamata	Typhlopidae	Acutotyphlops	Least Concern	NoThreatened	Small	0	0	0	0	0	19416	17893	17616	16745	17515	NA	NA	NA	NA	-7.844046148	-9.270704574	-13.75669551	-9.790894108	0	0	0	0	0
Adelophis copei	450	0	0	0	0	Reptilia	Squamata	Colubridae	Adelophis	Vulnerable	Threatened	Small	0	0	0	0	0	450	0	0	0	0	NA	NA	NA	NA	-100	-100	-100	-100	0	NA	NA	NA	NA
Adelphicos latifasciatum	383	0	0	0	0	Reptilia	Squamata	Colubridae	Adelphicos	Data Deficient	NoThreatened	Small	27	0	0	0	0	356	0	0	0	0	-100	-100	-100	-100	-100	-100	-100	-100	7.049608355	NA	NA	NA	NA
Adelphicos nigrilatum	2952	575	251	322	1	Reptilia	Squamata	Colubridae	Adelphicos	Least Concern	NoThreatened	Small	14	0	0	0	0	2938	575	251	322	1	-100	-100	-100	-100	-80.42886317	-91.45677332	-89.04016338	-99.96596324	0.474254743	0	0	0	0
Adelphicos quadrivirgatum	268790	197288	162679	173906	151804	Reptilia	Squamata	Colubridae	Adelphicos	Least Concern	NoThreatened	Large	15171	11833	9089	10595	8232	253619	185455	153590	163311	143572	-22.00250478	-40.08964472	-30.16281063	-45.73858019	-26.87653528	-39.44065705	-35.60774232	-43.39067657	5.644183191	5.997830583	5.58707639	6.092371741	5.422782008
Adelphicos sargii	15614	7284	5937	7856	5385	Reptilia	Squamata	Colubridae	Adelphicos	Least Concern	NoThreatened	Small	335	232	229	218	102	15279	7052	5708	7638	5283	-30.74626866	-31.64179104	-34.92537313	-69.55223881	-53.84514693	-62.64153413	-50.0098174	-65.42312979	2.145510439	3.185063152	3.857166919	2.774949084	1.894150418
Adelphicos veraepacis	2911	1776	547	1076	161	Reptilia	Squamata	Colubridae	Adelphicos	Vulnerable	Threatened	Small	58	21	0	24	0	2853	1755	547	1052	161	-63.79310345	-100	-58.62068966	-100	-38.48580442	-80.82719944	-63.12653347	-94.35681739	1.99244246	1.182432432	0	2.230483271	0
Adelphicos visoninum	160460	92012	66750	51819	34464	Reptilia	Squamata	Colubridae	Adelphicos	Least Concern	NoThreatened	Large	15123	9848	7278	6082	4025	145337	82164	59472	45737	30439	-34.88064537	-51.87462805	-59.78311182	-73.3849104	-43.46656392	-59.07993147	-68.53038111	-79.05626234	9.424778761	10.70295179	10.90337079	11.73700766	11.6788533
Adolfus africanus	686756	457365	448049	432194	365226	Reptilia	Squamata	Lacertidae	Adolfus	Least Concern	NoThreatened	Large	64613	43183	42445	42925	37894	622143	414182	405604	389269	327332	-33.1667002	-34.30888521	-33.56600065	-41.35235943	-33.42655949	-34.80534218	-37.43094433	-47.38637259	9.408436184	9.441693177	9.473294216	9.931882442	10.37549353
Adolfus alleni	8014	5446	4468	4906	3478	Reptilia	Squamata	Lacertidae	Adolfus	Near Threatened	Threatened	Small	3979	3182	2833	2980	2311	4035	2264	1635	1926	1167	-20.03015833	-28.80120633	-25.10681076	-41.92008042	-43.89095415	-59.4795539	-52.26765799	-71.07806691	49.65061143	58.42820419	63.40644584	60.74194863	66.44623347
Adolfus jacksoni	451826	313648	298325	305333	179229	Reptilia	Squamata	Lacertidae	Adolfus	Least Concern	NoThreatened	Large	42108	31858	31166	30641	22085	409718	281790	267159	274692	157144	-24.34216776	-25.98556094	-27.2323549	-47.55153415	-31.22342684	-34.79441958	-32.95583792	-61.64581493	9.319516805	10.15724634	10.44699573	10.03527296	12.32222464
Adolfus kibonotensis	58338	35265	28642	26002	27248	Reptilia	Squamata	Lacertidae	Adolfus	NA	NoThreatened	Small	9321	6899	6417	6521	6587	49017	28366	22225	19481	20661	-25.98433644	-31.15545542	-30.03969531	-29.33161678	-42.13028133	-54.65858784	-60.25664565	-57.84931758	15.97757894	19.56330639	22.40416172	25.07884009	24.17425132
Adolfus masavaensis	3483	2631	2177	2118	1544	Reptilia	Squamata	Lacertidae	Adolfus	Near Threatened	Threatened	Small	2238	1714	1359	1308	996	1245	917	818	810	548	-23.41376229	-39.27613941	-41.55495979	-55.49597855	-26.34538153	-34.29718876	-34.93975904	-55.98393574	64.25495263	65.14633219	62.42535599	61.75637394	64.50777202
Aeluroscalabotes felinus	152341	77156	82329	83861	92099	Reptilia	Squamata	Eublepharidae	Aeluroscalabotes	Least Concern	NoThreatened	Large	17162	7167	6647	7444	8013	135179	69989	75682	76417	84086	-58.23913297	-61.26908286	-56.62510197	-53.30963757	-48.22494618	-44.01349322	-43.46976971	-37.79655124	11.26551618	9.28897299	8.073704284	8.876593411	8.7004202
Afroablepharus maculicollis	2389	0	0	714	0	Reptilia	Squamata	Scincidae	Panaspis	NA	NoThreatened	Small	1010	0	0	0	0	1379	0	0	714	0	-100	-100	-100	-100	-100	-100	-48.22335025	-100	42.27710339	NA	NA	0	NA
Afroedura africana	84333	55108	46120	47436	26844	Reptilia	Squamata	Gekkonidae	Afroedura	Least Concern	NoThreatened	Large	19293	13267	8814	7657	5907	65040	41841	37306	39779	20937	-31.23412637	-54.31503654	-60.31203027	-69.38267766	-35.66881919	-42.64145141	-38.83917589	-67.80904059	22.87716552	24.07454453	19.11101474	16.14174888	22.0049173
Afroedura amatolica	50975	18828	23338	26679	26300	Reptilia	Squamata	Gekkonidae	Afroedura	Least Concern	NoThreatened	Small	0	0	0	0	0	50975	18828	23338	26679	26300	NA	NA	NA	NA	-63.06424718	-54.21677293	-47.6625797	-48.40608141	0	0	0	0	0
Afroedura bogerti	41434	24272	20687	14956	7171	Reptilia	Squamata	Gekkonidae	Afroedura	Least Concern	NoThreatened	Small	14076	12846	11680	8780	4542	27358	11426	9007	6176	2629	-8.73827792	-17.02188122	-37.62432509	-67.73231032	-58.23525111	-67.07727173	-77.42525038	-90.39037941	33.97210021	52.92518128	56.46057911	58.70553624	63.33844652
Afroedura haackei	13725	5787	3665	4145	1874	Reptilia	Squamata	Gekkonidae	Afroedura	Least Concern	NoThreatened	Small	24	10	7	5	7	13701	5777	3658	4140	1867	-58.33333333	-70.83333333	-79.16666667	-70.83333333	-57.83519451	-73.30121889	-69.7832275	-86.37325743	0.174863388	0.172801106	0.190995907	0.120627262	0.373532551
Afroedura halli	64015	33745	25376	24788	13644	Reptilia	Squamata	Gekkonidae	Afroedura	Least Concern	NoThreatened	Large	8	8	7	8	0	64007	33737	25369	24780	13644	0	-12.5	0	-100	-47.29170247	-60.36527255	-61.2854844	-78.68358148	0.012497071	0.023707216	0.02758512	0.032273681	0
Afroedura hawequensis	1758	1622	1048	818	542	Reptilia	Squamata	Gekkonidae	Afroedura	Least Concern	NoThreatened	Small	0	0	0	0	0	1758	1622	1048	818	542	NA	NA	NA	NA	-7.736063709	-40.38680319	-53.4698521	-69.16951081	0	0	0	0	0
Afroedura karroica	42382	15185	8416	8834	3434	Reptilia	Squamata	Gekkonidae	Afroedura	Least Concern	NoThreatened	Small	1	0	0	0	0	42381	15185	8416	8834	3434	-100	-100	-100	-100	-64.17026498	-80.14204478	-79.15575376	-91.89731247	0.002359492	0	0	0	0
Afroedura langi	55261	46050	37925	26676	20032	Reptilia	Squamata	Gekkonidae	Afroedura	Least Concern	NoThreatened	Small	128	128	123	121	108	55133	45922	37802	26555	19924	0	-3.90625	-5.46875	-15.625	-16.70687247	-31.4348938	-51.83465438	-63.86193387	0.231628092	0.27795874	0.324324324	0.453591243	0.53913738
Afroedura leoloensis	6104	1874	461	353	193	Reptilia	Squamata	Gekkonidae	Afroedura	Least Concern	NoThreatened	Small	0	0	0	0	0	6104	1874	461	353	193	NA	NA	NA	NA	-69.29882045	-92.44757536	-94.21690695	-96.83813893	0	0	0	0	0
Afroedura major	2424	1532	1389	1517	1411	Reptilia	Squamata	Gekkonidae	Afroedura	Least Concern	NoThreatened	Small	120	84	84	89	87	2304	1448	1305	1428	1324	-30	-30	-25.83333333	-27.5	-37.15277778	-43.359375	-38.02083333	-42.53472222	4.95049505	5.483028721	6.047516199	5.866842452	6.16583983
Afroedura maripi	1971	635	484	947	10	Reptilia	Squamata	Gekkonidae	Afroedura	Least Concern	NoThreatened	Small	0	0	0	0	0	1971	635	484	947	10	NA	NA	NA	NA	-67.78285134	-75.44393709	-51.95332319	-99.49264333	0	0	0	0	0
Afroedura marleyi	79227	60568	56128	54547	50318	Reptilia	Squamata	Gekkonidae	Afroedura	Least Concern	NoThreatened	Large	474	474	474	472	244	78753	60094	55654	54075	50074	0	0	-0.421940928	-48.52320675	-23.69306566	-29.33094612	-31.33594911	-36.41639049	0.598280889	0.782591467	0.84449829	0.865308816	0.484915935
Afroedura multiporis	50684	30560	26217	26429	19299	Reptilia	Squamata	Gekkonidae	Afroedura	Near Threatened	Threatened	Small	286	275	247	250	194	50398	30285	25970	26179	19105	-3.846153846	-13.63636364	-12.58741259	-32.16783217	-39.9083297	-48.47017739	-48.05547839	-62.09174967	0.564280641	0.89986911	0.942136781	0.945930607	1.005233432
Afroedura namaquensis	2690	205	19	0	0	Reptilia	Squamata	Gekkonidae	Afroedura	Least Concern	NoThreatened	Small	0	0	0	0	0	2690	205	19	0	0	NA	NA	NA	NA	-92.37918216	-99.2936803	-100	-100	0	0	0	NA	NA
Afroedura nivaria	59716	32141	31445	28013	23683	Reptilia	Squamata	Gekkonidae	Afroedura	Least Concern	NoThreatened	Large	189	107	71	82	36	59527	32034	31374	27931	23647	-43.38624339	-62.43386243	-56.61375661	-80.95238095	-46.18576444	-47.29450501	-53.078435	-60.27516925	0.316498091	0.332908124	0.225791064	0.292721237	0.152007769
Afroedura pienaari	29352	2723	556	356	36	Reptilia	Squamata	Gekkonidae	Afroedura	Least Concern	NoThreatened	Small	166	2	0	0	0	29186	2721	556	356	36	-98.79518072	-100	-100	-100	-90.67703694	-98.09497704	-98.7802371	-99.87665319	0.565549196	0.073448402	0	0	0
Afroedura pondolia	93376	64585	64456	61997	63870	Reptilia	Squamata	Gekkonidae	Afroedura	Least Concern	NoThreatened	Large	78	48	46	49	45	93298	64537	64410	61948	63825	-38.46153846	-41.02564103	-37.17948718	-42.30769231	-30.82702737	-30.96315034	-33.60200647	-31.59017342	0.083533242	0.074320663	0.071366514	0.079036082	0.070455613
Afroedura pongola	5311	1414	305	306	0	Reptilia	Squamata	Gekkonidae	Afroedura	Data Deficient	NoThreatened	Small	4	0	0	0	0	5307	1414	305	306	0	-100	-100	-100	-100	-73.35594498	-94.25287356	-94.23403053	-100	0.075315383	0	0	0	NA
Afroedura rupestris	5965	3184	2855	2936	1275	Reptilia	Squamata	Gekkonidae	Afroedura	Least Concern	NoThreatened	Small	11	0	0	0	0	5954	3184	2855	2936	1275	-100	-100	-100	-100	-46.52334565	-52.04904266	-50.6886127	-78.58582466	0.184409053	0	0	0	0
Afroedura soutpansbergensis	166962	67425	45687	41507	25780	Reptilia	Squamata	Gekkonidae	Afroedura	NA	NoThreatened	Large	903	289	225	236	161	166059	67136	45462	41271	25619	-67.99557032	-75.08305648	-73.8648948	-82.17054264	-59.57099585	-72.6229834	-75.14678518	-84.57235079	0.540841629	0.428624397	0.49248145	0.568578794	0.624515128
Afroedura transvaalica	116625	77157	69365	68592	70082	Reptilia	Squamata	Gekkonidae	Afroedura	Least Concern	NoThreatened	Large	5867	4261	4258	4294	4302	110758	72896	65107	64298	65780	-27.37344469	-27.42457815	-26.81097665	-26.67462076	-34.18443814	-41.21688727	-41.94730855	-40.60925622	5.030653805	5.522506059	6.138542493	6.260205272	6.138523444
Afroedura vazpintorum	3733	3183	2364	2477	2369	Reptilia	Squamata	Gekkonidae	Afroedura	NA	NoThreatened	Small	0	0	0	0	0	3733	3183	2364	2477	2369	NA	NA	NA	NA	-14.73345834	-36.67291722	-33.64586124	-36.53897669	0	0	0	0	0
Afroedura waterbergensis	3282	0	0	0	0	Reptilia	Squamata	Gekkonidae	Afroedura	Least Concern	NoThreatened	Small	0	0	0	0	0	3282	0	0	0	0	NA	NA	NA	NA	-100	-100	-100	-100	0	NA	NA	NA	NA
Afrogecko porphyreus	44879	26424	16617	16985	7609	Reptilia	Squamata	Gekkonidae	Afrogecko	Least Concern	NoThreatened	Small	0	0	0	0	0	44879	26424	16617	16985	7609	NA	NA	NA	NA	-41.12168275	-62.97377393	-62.15379131	-83.0455224	0	0	0	0	0
Afrogecko swartbergensis	289	0	0	0	0	Reptilia	Squamata	Gekkonidae	Ramigekko	NA	NoThreatened	Small	0	0	0	0	0	289	0	0	0	0	NA	NA	NA	NA	-100	-100	-100	-100	0	NA	NA	NA	NA
Afronatrix anoscopus	483374	458299	457180	450381	459891	Reptilia	Squamata	Colubridae	Afronatrix	Least Concern	NoThreatened	Large	22717	21322	21345	20500	20887	460657	436977	435835	429881	439004	-6.140775631	-6.039529868	-9.759211163	-8.05564115	-5.140484135	-5.388390929	-6.680892725	-4.700460429	4.699673545	4.652421236	4.668839407	4.551701781	4.541728366
Afrotyphlops angolensis	564001	279158	242752	255696	140593	Reptilia	Squamata	Typhlopidae	Afrotyphlops	Least Concern	NoThreatened	Large	60039	27882	23666	22483	13887	503962	251276	219086	233213	126706	-53.56018588	-60.58228818	-62.5526741	-76.87003448	-50.1398915	-56.52727785	-53.72409031	-74.85802501	10.64519389	9.987892161	9.749044292	8.7928634	9.877447668
Afrotyphlops bibronii	356780	250819	206024	193703	150525	Reptilia	Squamata	Typhlopidae	Afrotyphlops	Least Concern	NoThreatened	Large	537	468	392	394	309	356243	250351	205632	193309	150216	-12.84916201	-27.0018622	-26.62942272	-42.45810056	-29.72465424	-42.27760265	-45.73675834	-57.83327672	0.150512921	0.186588735	0.190269095	0.203404181	0.205281515
Afrotyphlops blanfordii	359660	287210	255265	231225	175821	Reptilia	Squamata	Typhlopidae	Afrotyphlops	Data Deficient	NoThreatened	Large	5912	4223	4193	3719	3252	353748	282987	251072	227506	172569	-28.56901218	-29.07645467	-37.09404601	-44.9932341	-20.00322263	-29.02518177	-35.68698622	-51.21696801	1.643774676	1.470352704	1.642606703	1.608390096	1.849608409
Afrotyphlops brevis	4562	0	0	0	0	Reptilia	Squamata	Typhlopidae	Afrotyphlops	Least Concern	NoThreatened	Small	2	0	0	0	0	4560	0	0	0	0	-100	-100	-100	-100	-100	-100	-100	-100	0.043840421	NA	NA	NA	NA
Afrotyphlops calabresii	63200	24123	21801	12639	6383	Reptilia	Squamata	Typhlopidae	Afrotyphlops	Least Concern	NoThreatened	Large	35	0	0	0	0	63165	24123	21801	12639	6383	-100	-100	-100	-100	-61.80954643	-65.48563287	-79.99050107	-89.89472018	0.055379747	0	0	0	0
Afrotyphlops congestus	344670	178246	169026	184123	146513	Reptilia	Squamata	Typhlopidae	Afrotyphlops	Least Concern	NoThreatened	Large	29242	12987	10478	11650	11229	315428	165259	158548	172473	135284	-55.58785309	-64.16797757	-60.16004377	-61.59975378	-47.60801197	-49.73559735	-45.32096073	-57.11097303	8.484057214	7.285998003	6.199046301	6.327292082	7.66416632
Afrotyphlops fornasinii	40169	40124	40130	40022	40166	Reptilia	Squamata	Typhlopidae	Afrotyphlops	Least Concern	NoThreatened	Small	0	0	0	0	0	40169	40124	40130	40022	40166	NA	NA	NA	NA	-0.112026687	-0.097089796	-0.365953845	-0.007468446	0	0	0	0	0
Afrotyphlops gierrai	2197	703	397	244	76	Reptilia	Squamata	Typhlopidae	Afrotyphlops	Vulnerable	Threatened	Small	54	40	40	40	40	2143	663	357	204	36	-25.92592593	-25.92592593	-25.92592593	-25.92592593	-69.06206253	-83.34111059	-90.48063462	-98.32011199	2.457897132	5.689900427	10.07556675	16.39344262	52.63157895
Afrotyphlops liberiensis	335876	292206	276501	294104	240603	Reptilia	Squamata	Typhlopidae	Afrotyphlops	Least Concern	NoThreatened	Large	13640	12944	12837	13321	11376	322236	279262	263664	280783	229227	-5.102639296	-5.887096774	-2.338709677	-16.59824047	-13.33618838	-18.17674003	-12.86417408	-28.8636279	4.06102252	4.429751614	4.64265952	4.529350162	4.728120597
Afrotyphlops lineolatus	603856	253052	167521	157334	77317	Reptilia	Squamata	Typhlopidae	Afrotyphlops	Least Concern	NoThreatened	Large	46669	18558	13074	11208	5152	557187	234494	154447	146126	72165	-60.2348454	-71.98568643	-75.98405794	-88.96055197	-57.91466779	-72.28093979	-73.77433429	-87.04833386	7.728498185	7.33367055	7.804394673	7.123698628	6.663476338
Afrotyphlops mucruso	201135	81111	44217	48532	21235	Reptilia	Squamata	Typhlopidae	Afrotyphlops	Least Concern	NoThreatened	Large	4959	3690	3098	3188	2086	196176	77421	41119	45344	19149	-25.58983666	-37.52772736	-35.71284533	-57.93506755	-60.53492782	-79.03973983	-76.8860615	-90.23886714	2.465508241	4.5493213	7.006355022	6.568861782	9.823404756
Afrotyphlops nigrocandidus	16066	7606	2254	1976	930	Reptilia	Squamata	Typhlopidae	Afrotyphlops	Near Threatened	Threatened	Small	1056	616	368	395	263	15010	6990	1886	1581	667	-41.66666667	-65.15151515	-62.59469697	-75.09469697	-53.43104597	-87.4350433	-89.46702199	-95.5562958	6.572886842	8.098869314	16.32653061	19.98987854	28.27956989
Afrotyphlops obtusus	2727	1458	622	514	269	Reptilia	Squamata	Typhlopidae	Afrotyphlops	Least Concern	NoThreatened	Small	0	0	0	0	0	2727	1458	622	514	269	NA	NA	NA	NA	-46.53465347	-77.19105244	-81.15144848	-90.13568023	0	0	0	0	0
Afrotyphlops punctatus	54482	31098	23620	23314	20725	Reptilia	Squamata	Typhlopidae	Afrotyphlops	Least Concern	NoThreatened	Small	746	205	156	75	53	53736	30893	23464	23239	20672	-72.52010724	-79.08847185	-89.9463807	-92.89544236	-42.50967694	-56.33467322	-56.75338693	-61.53044514	1.369259572	0.65920638	0.66045724	0.321695119	0.255729795
Afrotyphlops rondoensis	27	0	0	0	0	Reptilia	Squamata	Typhlopidae	Afrotyphlops	Data Deficient	NoThreatened	Small	0	0	0	0	0	27	0	0	0	0	NA	NA	NA	NA	-100	-100	-100	-100	0	NA	NA	NA	NA
Afrotyphlops schlegelii	380039	95557	40579	28031	6266	Reptilia	Squamata	Typhlopidae	Afrotyphlops	Least Concern	NoThreatened	Large	9015	790	140	243	60	371024	94767	40439	27788	6206	-91.23682751	-98.44703272	-97.30449251	-99.3344426	-74.45798655	-89.10070508	-92.51045754	-98.32733192	2.372124966	0.826731689	0.345006038	0.866897364	0.957548675
Afrotyphlops schmidti	1940	1	3	0	9	Reptilia	Squamata	Typhlopidae	Afrotyphlops	Data Deficient	NoThreatened	Small	236	0	0	0	0	1704	1	3	0	9	-100	-100	-100	-100	-99.94131455	-99.82394366	-100	-99.47183099	12.16494845	0	0	NA	0
Afrotyphlops steinhausi	34	0	0	0	0	Reptilia	Squamata	Typhlopidae	Afrotyphlops	Least Concern	NoThreatened	Small	0	0	0	0	0	34	0	0	0	0	NA	NA	NA	NA	-100	-100	-100	-100	0	NA	NA	NA	NA
Agama aculeata	2396667	1899502	1746751	1663333	1360169	Reptilia	Squamata	Agamidae	Agama	Least Concern	NoThreatened	Large	188816	144436	123334	108751	77783	2207851	1755066	1623417	1554582	1282386	-23.50436404	-34.6803237	-42.40371579	-58.80486823	-20.50795094	-26.47071745	-29.58845502	-41.91700436	7.878274287	7.603887756	7.060765959	6.538137583	5.718627612
Agama africana	309749	270289	260110	259286	241635	Reptilia	Squamata	Agamidae	Agama	Least Concern	NoThreatened	Large	8937	5347	4840	5018	4351	300812	264942	255270	254268	237284	-40.17007945	-45.84312409	-43.85140427	-51.31475887	-11.92439131	-15.13968858	-15.47278699	-21.11883834	2.885239339	1.978252907	1.860751221	1.935314672	1.80064974
Agama agama	4422926	3523432	3641145	3581898	3797596	Reptilia	Squamata	Agamidae	Agama	Least Concern	NoThreatened	Large	353350	270613	293083	286634	302607	4069576	3252819	3348062	3295264	3494989	-23.41502759	-17.05589359	-18.88099618	-14.36054903	-20.06983037	-17.72946371	-19.02684702	-14.11908759	7.989055209	7.680380947	8.04919881	8.002293756	7.968383156
Agama anchietae	743200	716844	725772	718691	728395	Reptilia	Squamata	Agamidae	Agama	Least Concern	NoThreatened	Large	97040	96874	96875	96874	96886	646160	619970	628897	621817	631509	-0.171063479	-0.170032976	-0.171063479	-0.158697444	-4.053175684	-2.671629318	-3.767333168	-2.267395072	13.05705059	13.51395841	13.3478558	13.47922821	13.30129943
Agama armata	1089168	778444	696595	671350	692993	Reptilia	Squamata	Agamidae	Agama	Least Concern	NoThreatened	Large	80964	60456	50590	45704	42866	1008204	717988	646005	625646	650127	-25.3297762	-37.51543896	-43.55021985	-47.05548145	-28.78544422	-35.92516991	-37.94450329	-35.51632408	7.433563968	7.766261928	7.262469584	6.807775378	6.185632467
Agama atra	766506	517679	407534	407706	269530	Reptilia	Squamata	Agamidae	Agama	Least Concern	NoThreatened	Large	21589	17458	12279	10018	3999	744917	500221	395255	397688	265531	-19.13474455	-43.12381305	-53.59673908	-81.47667794	-32.84876033	-46.93972617	-46.6131126	-64.35428377	2.816546772	3.372360092	3.013000142	2.457162759	1.483693837
Agama bibronii	362305	263283	232670	208677	221702	Reptilia	Squamata	Agamidae	Agama	NA	NoThreatened	Large	5005	3040	2912	2225	2603	357300	260243	229758	206452	219099	-39.26073926	-41.81818182	-55.54445554	-47.99200799	-27.16400784	-35.69605374	-42.2188637	-38.67926113	1.381432771	1.154651079	1.251558001	1.066241129	1.174098565
Agama boensis	78388	68051	59049	60342	52497	Reptilia	Squamata	Agamidae	Agama	Least Concern	NoThreatened	Large	4935	4907	4489	4795	4166	73453	63144	54560	55547	48331	-0.567375887	-9.037487335	-2.836879433	-15.58257345	-14.03482499	-25.72120948	-24.37749309	-34.20146216	6.29560647	7.210768394	7.602160917	7.946372344	7.935691563
Agama bottegi	1610	1610	1610	1610	1610	Reptilia	Squamata	Agamidae	Agama	Data Deficient	NoThreatened	Small	0	0	0	0	0	1610	1610	1610	1610	1610	NA	NA	NA	NA	0	0	0	0	0	0	0	0	0
Agama boueti	1147959	960264	763562	573297	655811	Reptilia	Squamata	Agamidae	Agama	Least Concern	NoThreatened	Large	103971	85544	44606	16034	26508	1043988	874720	718956	557263	629303	-17.72321128	-57.09765223	-84.57839205	-74.50442912	-16.21359632	-31.13369119	-46.62170446	-39.72124201	9.057030782	8.908383528	5.841830788	2.796805146	4.042018203
Agama boulengeri	308667	24653	3082	926	17	Reptilia	Squamata	Agamidae	Agama	Least Concern	NoThreatened	Large	307	0	0	0	0	308360	24653	3082	926	17	-100	-100	-100	-100	-92.00512388	-99.00051887	-99.69970165	-99.99448696	0.099459936	0	0	0	0
Agama caudospinosa	60752	40388	28078	27383	14026	Reptilia	Squamata	Agamidae	Agama	Least Concern	NoThreatened	Large	6015	5225	4893	4790	4410	54737	35163	23185	22593	9616	-13.13383209	-18.65336658	-20.36575229	-26.68329177	-35.76008915	-57.64291065	-58.72444599	-82.43235837	9.900908612	12.93701099	17.42645488	17.4926049	31.44160844
Agama cristata	621	0	0	0	0	Reptilia	Squamata	Agamidae	Agama	Least Concern	NoThreatened	Small	0	0	0	0	0	621	0	0	0	0	NA	NA	NA	NA	-100	-100	-100	-100	0	NA	NA	NA	NA
Agama cyanogaster	34786	6236	2153	2647	0	Reptilia	Squamata	Agamidae	Acanthocercus	NA	NoThreatened	Small	717	9	0	2	0	34069	6227	2153	2645	0	-98.74476987	-100	-99.72105997	-100	-81.72238692	-93.68047198	-92.23634389	-100	2.061174036	0.144323284	0	0.075557235	NA
Agama dodomae	92562	37795	2387	2	758	Reptilia	Squamata	Agamidae	Agama	Least Concern	NoThreatened	Large	3711	109	0	0	0	88851	37686	2387	2	758	-97.06278631	-100	-100	-100	-57.58517068	-97.31347987	-99.99774904	-99.14688636	4.009204641	0.288397936	0	0	0
Agama doriae	1416187	720830	622848	564719	484333	Reptilia	Squamata	Agamidae	Agama	Least Concern	NoThreatened	Large	80393	29737	25641	27309	19393	1335794	691093	597207	537410	464940	-63.01046111	-68.10543206	-66.03062456	-75.87725299	-48.2635047	-55.29198364	-59.76849724	-65.19373496	5.676722071	4.125383239	4.116734741	4.835856417	4.00406332
Agama etoshae	42608	42608	42608	42608	42608	Reptilia	Squamata	Agamidae	Agama	Least Concern	NoThreatened	Small	13570	13570	13570	13570	13570	29038	29038	29038	29038	29038	0	0	0	0	0	0	0	0	31.84847916	31.84847916	31.84847916	31.84847916	31.84847916
Agama finchi	908959	689641	635192	561037	558928	Reptilia	Squamata	Agamidae	Agama	Least Concern	NoThreatened	Large	111754	85820	75706	58430	71225	797205	603821	559486	502607	487703	-23.20632819	-32.25656352	-47.71551801	-36.2662634	-24.25775052	-29.81905532	-36.95385754	-38.82338922	12.29472396	12.44415573	11.91860099	10.41464288	12.74314402
Agama gracilimembris	1641240	1428334	1541276	1566736	1604146	Reptilia	Squamata	Agamidae	Agama	Least Concern	NoThreatened	Large	137236	124712	132619	132467	134929	1504004	1303622	1408657	1434269	1469217	-9.125885336	-3.364277595	-3.475035705	-1.68104579	-13.32323584	-6.33954431	-4.636623307	-2.312959274	8.361726499	8.731291141	8.604493939	8.454966248	8.411266805
Agama hartmanni	117277	104689	109401	109505	109505	Reptilia	Squamata	Agamidae	Agama	Least Concern	NoThreatened	Large	19162	16599	19121	19162	19162	98115	88090	90280	90343	90343	-13.37543054	-0.213965139	0	0	-10.21760179	-7.985527187	-7.921316822	-7.921316822	16.33909462	15.85553401	17.4779024	17.49874435	17.49874435
Agama himalayana	8260	6195	6463	6114	5131	Reptilia	Squamata	Agamidae	Paralaudakia	NA	NoThreatened	Small	1059	851	868	855	831	7201	5344	5595	5259	4300	-19.64117092	-18.03588291	-19.26345609	-21.52974504	-25.78808499	-22.30245799	-26.9684766	-40.28607138	12.82082324	13.73688458	13.43029553	13.98429833	16.19567336
Agama hispida	369790	352909	339909	309535	322765	Reptilia	Squamata	Agamidae	Agama	Least Concern	NoThreatened	Large	42271	35320	31375	22576	26670	327519	317589	308534	286959	296095	-16.44389771	-25.77653711	-46.59222635	-36.90709943	-3.031885173	-5.796610273	-12.38401436	-9.594557873	11.43108251	10.00824575	9.230411669	7.293520927	8.262977708
Agama hulbertorum	2647	0	0	0	0	Reptilia	Squamata	Agamidae	Agama	NA	NoThreatened	Small	0	0	0	0	0	2647	0	0	0	0	NA	NA	NA	NA	-100	-100	-100	-100	0	NA	NA	NA	NA
Agama impalearis	567644	335924	245798	204649	135832	Reptilia	Squamata	Agamidae	Agama	Least Concern	NoThreatened	Large	9021	6823	5823	5021	4403	558623	329101	239975	199628	131429	-24.36536969	-35.45061523	-44.34098215	-51.1916639	-41.08710168	-57.04169001	-64.26427125	-76.47268372	1.589200273	2.031114181	2.369018462	2.453469111	3.241504211
Agama insularis	2262	364	0	0	0	Reptilia	Squamata	Agamidae	Agama	Least Concern	NoThreatened	Small	0	0	0	0	0	2262	364	0	0	0	NA	NA	NA	NA	-83.90804598	-100	-100	-100	0	0	NA	NA	NA
Agama kaimosae	22736	7744	3924	5665	1073	Reptilia	Squamata	Agamidae	Agama	Least Concern	NoThreatened	Small	1386	185	117	298	80	21350	7559	3807	5367	993	-86.65223665	-91.55844156	-78.4992785	-94.22799423	-64.59484778	-82.16861827	-74.8618267	-95.34894614	6.096059113	2.388946281	2.981651376	5.260370697	7.455731594
Agama kirkii	355936	186056	150426	150524	145819	Reptilia	Squamata	Agamidae	Agama	Least Concern	NoThreatened	Large	16334	13097	12953	12369	13011	339602	172959	137473	138155	132808	-19.81755847	-20.69915514	-24.27451941	-20.34406759	-49.07008793	-59.51937857	-59.31855525	-60.89304539	4.589027241	7.039278497	8.610878439	8.217294252	8.922705546
Agama knobeli	114856	88638	79772	78568	70870	Reptilia	Squamata	Agamidae	Agama	NA	NoThreatened	Large	23158	21058	18282	17916	15824	91698	67580	61490	60652	55046	-9.068140599	-21.05535884	-22.6358062	-31.6694015	-26.3015551	-32.94292133	-33.85679077	-39.97033741	20.16263843	23.75730499	22.91781577	22.80317687	22.32820658
Agama lanzai	743	18	19	32	10	Reptilia	Squamata	Agamidae	Agama	Least Concern	NoThreatened	Small	0	0	0	0	0	743	18	19	32	10	NA	NA	NA	NA	-97.57738896	-97.44279946	-95.69313594	-98.65410498	0	0	0	0	0
Agama lebretoni	288605	243743	231198	204885	207038	Reptilia	Squamata	Agamidae	Agama	Least Concern	NoThreatened	Large	22385	20816	20634	20032	20205	266220	222927	210564	184853	186833	-7.009157918	-7.822202368	-10.51150324	-9.738664284	-16.26211404	-20.90601758	-30.5638194	-29.82007362	7.756275879	8.540142691	8.924817689	9.777192083	9.759078044
Agama lionotus	788299	603525	475404	369216	379459	Reptilia	Squamata	Agamidae	Agama	Least Concern	NoThreatened	Large	88966	68613	49720	38764	42636	699333	534912	425684	330452	336823	-22.87727896	-44.11348155	-56.42829845	-52.07607401	-23.51111702	-39.12999959	-52.74754659	-51.83653567	11.28581921	11.36870884	10.45847321	10.49900329	11.23599651
Agama montana	60634	37729	48085	41152	45957	Reptilia	Squamata	Agamidae	Agama	Vulnerable	Threatened	Large	2771	1848	2030	2056	2126	57863	35881	46055	39096	43831	-33.30927463	-26.74124865	-25.80295922	-23.27679538	-37.98973437	-20.40682301	-32.43350673	-24.25038453	4.57004321	4.898089003	4.221690756	4.996111975	4.626063494
Agama mossambica	303610	277687	288318	289127	291437	Reptilia	Squamata	Agamidae	Agama	Least Concern	NoThreatened	Large	47952	47059	47637	47764	47414	255658	230628	240681	241363	244023	-1.862278946	-0.656906907	-0.392058725	-1.121955289	-9.790423143	-5.858216837	-5.591454208	-4.551001729	15.79394618	16.94677821	16.52238154	16.52007595	16.26903928
Agama mucosoensis	11396	9178	5707	2819	5926	Reptilia	Squamata	Agamidae	Agama	Least Concern	NoThreatened	Small	3122	3024	2054	620	1636	8274	6154	3653	2199	4290	-3.139013453	-34.20884049	-80.1409353	-47.59769379	-25.62243171	-55.8496495	-73.42277012	-48.15083394	27.3955774	32.94835476	35.99088838	21.99361476	27.60715491
Agama mwanzae	93909	47409	35752	23868	19501	Reptilia	Squamata	Agamidae	Agama	Least Concern	NoThreatened	Large	15173	10367	7447	2703	2032	78736	37042	28305	21165	17469	-31.6746853	-50.9193963	-82.18546102	-86.60779015	-52.95417598	-64.05075188	-73.11903068	-77.81319854	16.15713084	21.86715603	20.82960394	11.32478632	10.41997846
Agama pallida	48160	46112	44726	45027	42566	Reptilia	Squamata	Agamidae	Trapelus	NA	NoThreatened	Small	2905	2765	2731	2666	2517	45255	43347	41995	42361	40049	-4.819277108	-5.989672978	-8.227194492	-13.35628227	-4.216108717	-7.203623909	-6.394873495	-11.50370125	6.031976744	5.996269951	6.106068059	5.920891909	5.913170136
Agama parafricana	112479	36499	40054	39202	40036	Reptilia	Squamata	Agamidae	Agama	Least Concern	NoThreatened	Large	5546	1215	854	932	764	106933	35284	39200	38270	39272	-78.09231879	-84.60151461	-83.19509556	-86.22430581	-67.00363779	-63.34153161	-64.21123507	-63.27419973	4.930698175	3.328858325	2.132121636	2.377429723	1.908282546
Agama paragama	1269496	841690	802454	806350	722773	Reptilia	Squamata	Agamidae	Agama	Least Concern	NoThreatened	Large	102264	76914	79009	78158	75214	1167232	764776	723445	728192	647559	-24.78878198	-22.74016272	-23.57232262	-26.45114605	-34.47952078	-38.02046208	-37.61377344	-44.521826	8.055480285	9.138043698	9.845922632	9.692813294	10.40631014
Agama persimilis	225038	101575	52657	81240	4629	Reptilia	Squamata	Agamidae	Agama	Least Concern	NoThreatened	Large	1493	40	21	0	0	223545	101535	52636	81240	4629	-97.32083054	-98.59343603	-100	-100	-54.57961484	-76.45395782	-63.65832383	-97.92927598	0.663443507	0.039379769	0.039880738	0	0
Agama picticauda	957199	870548	846141	821406	645788	Reptilia	Squamata	Agamidae	Agama	Least Concern	NoThreatened	Large	61203	59589	58611	58209	44064	895996	810959	787530	763197	601724	-2.637125631	-4.235086515	-4.891917063	-28.00352924	-9.490778977	-12.1056344	-14.82138313	-32.84300376	6.393968234	6.844998782	6.926859708	7.086507768	6.823291854
Agama planiceps	366958	340723	342329	341311	333571	Reptilia	Squamata	Agamidae	Agama	Least Concern	NoThreatened	Large	55435	54990	55141	55171	55421	311523	285733	287188	286140	278150	-0.80274195	-0.530350861	-0.476233427	-0.025254803	-8.278682473	-7.811622256	-8.148034014	-10.71285266	15.10663346	16.13920986	16.10760409	16.16443654	16.61445389
Agama rueppelli	295868	179605	178989	183801	138598	Reptilia	Squamata	Agamidae	Agama	Least Concern	NoThreatened	Large	15080	5328	8327	7640	4009	280788	174277	170662	176161	134589	-64.66843501	-44.78116711	-49.33687003	-73.41511936	-37.93288887	-39.22033705	-37.26192003	-52.06739604	5.096867522	2.966509841	4.652241199	4.156669441	2.892538132
Agama sanguinolenta	169207	142272	122943	118566	96595	Reptilia	Squamata	Agamidae	Trapelus	NA	NoThreatened	Large	6554	6131	5770	5778	5198	162653	136141	117173	112788	91397	-6.454073848	-11.96216051	-11.84009765	-20.68965517	-16.2997301	-27.96136561	-30.65728883	-43.80859867	3.873362213	4.309351102	4.693231823	4.87323516	5.381230913
Agama sankaranica	467547	266189	264270	244397	299983	Reptilia	Squamata	Agamidae	Agama	Least Concern	NoThreatened	Large	21720	10871	12063	12545	15169	445827	255318	252207	231852	284814	-49.94935543	-44.46132597	-42.24217311	-30.1611418	-42.73159768	-43.42940199	-47.99507432	-36.11557846	4.645522268	4.083940358	4.56464979	5.133041731	5.056619875
Agama savignii	9319	0	0	0	0	Reptilia	Squamata	Agamidae	Trapelus	NA	NoThreatened	Small	19	0	0	0	0	9300	0	0	0	0	-100	-100	-100	-100	-100	-100	-100	-100	0.203884537	NA	NA	NA	NA
Agama sinaita	228266	194473	181699	160853	125646	Reptilia	Squamata	Agamidae	Pseudotrapelus	NA	NoThreatened	Large	6757	6273	5972	5379	3817	221509	188200	175727	155474	121829	-7.162942134	-11.61758177	-20.39366583	-43.51043362	-15.03731225	-20.6682347	-29.81142978	-45.00042888	2.960142991	3.225640577	3.286754468	3.344047049	3.037900132
Agama somalica	25970	25527	25363	25143	25698	Reptilia	Squamata	Agamidae	Agama	Least Concern	NoThreatened	Small	16	0	0	0	4	25954	25527	25363	25143	25694	-100	-100	-100	-75	-1.645218463	-2.277105648	-3.124759189	-1.001772366	0.061609549	0	0	0	0.015565414
Agama spinosa	637427	475249	426597	408881	363974	Reptilia	Squamata	Agamidae	Agama	Least Concern	NoThreatened	Large	26474	15215	11898	10958	11167	610953	460034	414699	397923	352807	-42.52851855	-55.05779255	-58.60844602	-57.81899222	-24.7022275	-32.1226019	-34.86847597	-42.25300473	4.153259903	3.201479645	2.789049149	2.679997359	3.068076291
Agama sylvanus	180365	124134	121482	92699	93314	Reptilia	Squamata	Agamidae	Agama	NA	NoThreatened	Large	16901	13096	12982	10648	11476	163464	111038	108500	82051	81838	-22.51346074	-23.18797704	-36.99781078	-32.09869239	-32.07189351	-33.62452895	-49.80485	-49.93515392	9.370443268	10.54988964	10.68635683	11.48663955	12.29826178
Agama tassiliensis	554870	455777	333586	302219	183977	Reptilia	Squamata	Agamidae	Agama	Least Concern	NoThreatened	Large	20157	8873	4424	4085	2764	534713	446904	329162	298134	181213	-55.98055266	-78.05228953	-79.73408741	-86.28764201	-16.4217066	-38.44136948	-44.24410852	-66.1102311	3.632742805	1.94678538	1.326194744	1.351668823	1.502361708
Agama turuensis	3498	902	0	0	0	Reptilia	Squamata	Agamidae	Agama	Least Concern	NoThreatened	Small	0	0	0	0	0	3498	902	0	0	0	NA	NA	NA	NA	-74.21383648	-100	-100	-100	0	0	NA	NA	NA
Agama wagneri	2555177	2094153	2065184	2037587	2046976	Reptilia	Squamata	Agamidae	Agama	NA	NoThreatened	Large	160240	129724	135237	134565	136236	2394937	1964429	1929947	1903022	1910740	-19.0439341	-15.6034698	-16.02284074	-14.98002996	-17.97575469	-19.41554204	-20.53978873	-20.21752555	6.271189824	6.194580816	6.548423772	6.604135185	6.655476176
Agama weidholzi	407564	269244	161225	142580	85110	Reptilia	Squamata	Agamidae	Agama	Least Concern	NoThreatened	Large	13022	5737	847	527	165	394542	263507	160378	142053	84945	-55.94378744	-93.49562279	-95.95300261	-98.73291353	-33.21192674	-59.35084224	-63.99546816	-78.46997278	3.195081018	2.130781002	0.525352768	0.369617057	0.193866761
Agamodon anguliceps	84755	84755	84755	84755	84755	Reptilia	Squamata	Trogonophidae	Agamodon	Least Concern	NoThreatened	Large	0	0	0	0	0	84755	84755	84755	84755	84755	NA	NA	NA	NA	0	0	0	0	0	0	0	0	0
Agamodon arabicus	1488	975	618	124	189	Reptilia	Squamata	Trogonophidae	Agamodon	Data Deficient	NoThreatened	Small	0	0	0	0	0	1488	975	618	124	189	NA	NA	NA	NA	-34.47580645	-58.46774194	-91.66666667	-87.2983871	0	0	0	0	0
Agamura kermanensis	740	0	0	0	0	Reptilia	Squamata	Gekkonidae	Agamura	NA	NoThreatened	Small	0	0	0	0	0	740	0	0	0	0	NA	NA	NA	NA	-100	-100	-100	-100	0	NA	NA	NA	NA
Agamura persica	769231	360569	285243	304321	146850	Reptilia	Squamata	Gekkonidae	Agamura	Least Concern	NoThreatened	Large	31989	11397	9271	10049	5041	737242	349172	275972	294272	141809	-64.37212792	-71.01816249	-68.58607646	-84.241458	-52.63807542	-62.56697258	-60.08474829	-80.764932	4.158568752	3.160837454	3.250211223	3.302105343	3.432754511
Agkistrodon bilineatus	595241	566946	580425	572828	579378	Reptilia	Squamata	Viperidae	Agkistrodon	Near Threatened	Threatened	Large	12683	10837	11934	11096	11766	582558	556109	568491	561732	567612	-14.55491603	-5.905542853	-12.51281243	-7.230150595	-4.540148792	-2.414695189	-3.574923012	-2.565581453	2.130733602	1.911469523	2.056079597	1.937056149	2.030798546
Agkistrodon conanti	212260	152006	76860	27885	2683	Reptilia	Squamata	Viperidae	Agkistrodon	NA	NoThreatened	Large	9782	8750	4314	3254	286	202478	143256	72546	24631	2397	-10.54998978	-55.89858925	-66.73481906	-97.07626252	-29.24860973	-64.17092227	-87.8352216	-98.81616768	4.608499011	5.756351723	5.612802498	11.66935628	10.65970928
Agkistrodon contortrix	1485116	1337500	1182973	1034637	1055709	Reptilia	Squamata	Viperidae	Agkistrodon	Least Concern	NoThreatened	Large	15531	13582	12426	11608	11604	1469585	1323918	1170547	1023029	1044105	-12.54909536	-19.99227352	-25.2591591	-25.28491404	-9.912118047	-20.34846572	-30.3865377	-28.95239132	1.045776896	1.015476636	1.050404363	1.121939386	1.099166532
Agkistrodon halys	1518063	303284	560272	242063	201548	Reptilia	Squamata	Viperidae	Agkistrodon	NA	NoThreatened	Large	72605	19148	33315	12165	12569	1445458	284136	526957	229898	188979	-73.62716066	-54.11473039	-83.24495558	-82.68852007	-80.34283943	-63.54394247	-84.09514493	-86.92601238	4.782739583	6.313554292	5.946218979	5.025551199	6.236231568
Agkistrodon howardgloydi	44460	39555	41058	41719	42453	Reptilia	Squamata	Viperidae	Agkistrodon	NA	NoThreatened	Small	2714	2406	2472	2608	2546	41746	37149	38586	39111	39907	-11.34856301	-8.916728077	-3.905674282	-6.190125276	-11.01183347	-7.569587505	-6.311981986	-4.405212475	6.104363473	6.0826697	6.020751133	6.251348307	5.997220456
Agkistrodon laticinctus	319621	252608	188052	199691	157314	Reptilia	Squamata	Viperidae	Agkistrodon	NA	NoThreatened	Large	490	419	346	396	360	319131	252189	187706	199295	156954	-14.48979592	-29.3877551	-19.18367347	-26.53061224	-20.97633887	-41.18214777	-37.55072368	-50.81831599	0.153306572	0.165869648	0.183991662	0.198306383	0.22884168
Agkistrodon mokasen	9	0	0	0	0	Reptilia	Squamata	Viperidae	Agkistrodon	NA	NoThreatened	Small	0	0	0	0	0	9	0	0	0	0	NA	NA	NA	NA	-100	-100	-100	-100	0	NA	NA	NA	NA
Agkistrodon piscivorous	166107	124385	44939	55977	23693	Reptilia	Squamata	Viperidae	Agkistrodon	NA	NoThreatened	Large	7364	5072	1507	1677	1092	158743	119313	43432	54300	22601	-31.12438892	-79.53557849	-77.22705052	-85.17110266	-24.83889053	-72.64005342	-65.79376728	-85.76252181	4.433286978	4.077662098	3.353434656	2.995873305	4.608956232
Agkistrodon piscivorus	1337347	1265240	1139319	901625	622979	Reptilia	Squamata	Viperidae	Agkistrodon	Least Concern	NoThreatened	Large	20495	17626	15419	11572	9204	1316852	1247614	1123900	890053	613775	-13.99853623	-24.76701635	-43.53744816	-55.09148573	-5.257842187	-14.6525198	-32.41055183	-53.39073791	1.532511756	1.393095381	1.35335231	1.283460419	1.477417377
Agkistrodon russeolus	64638	43365	45663	49856	47525	Reptilia	Squamata	Viperidae	Agkistrodon	NA	NoThreatened	Large	1359	1218	1209	1281	1277	63279	42147	44454	48575	46248	-10.37527594	-11.03752759	-5.739514349	-6.033848418	-33.39496515	-29.7492059	-23.23677681	-26.91414213	2.102478418	2.808716707	2.647657841	2.569399872	2.687006839
Agkistrodon taylori	80682	78613	79298	65268	74289	Reptilia	Squamata	Viperidae	Agkistrodon	Least Concern	NoThreatened	Large	714	709	709	678	711	79968	77904	78589	64590	73578	-0.700280112	-0.700280112	-5.042016807	-0.420168067	-2.581032413	-1.724439776	-19.23019208	-7.990696279	0.884955752	0.901886456	0.89409569	1.038793896	0.957073053
Agrionemys horsfieldii	1887974	1698160	1495872	1434389	1440486	Reptilia	Testudines	Testudinidae	Testudo	NA	NoThreatened	Large	44231	38226	34882	33422	33967	1843743	1659934	1460990	1400967	1406519	-13.57645091	-21.13675929	-24.43761163	-23.20544415	-9.969339545	-20.75956356	-24.01506067	-23.7139341	2.342775907	2.251024638	2.331884011	2.330051332	2.358023611
Ahaetulla anomala	118865	115949	117433	118582	112326	Reptilia	Squamata	Colubridae	Ahaetulla	Least Concern	NoThreatened	Large	4210	4176	4210	4208	4041	114655	111773	113223	114374	108285	-0.80760095	0	-0.047505938	-4.014251781	-2.51362784	-1.248964284	-0.245083075	-5.555797828	3.541833172	3.601583455	3.585022949	3.548599282	3.597564233
Ahaetulla borealis	30783	25756	22274	21558	20081	Reptilia	Squamata	Colubridae	Ahaetulla	NA	NoThreatened	Small	3480	3206	2884	2767	2464	27303	22550	19390	18791	17617	-7.873563218	-17.12643678	-20.48850575	-29.1954023	-17.40834341	-28.98216313	-31.17606124	-35.47595502	11.30494104	12.44758503	12.94783155	12.83514241	12.27030526
Ahaetulla dispar	15358	10597	9186	7891	5605	Reptilia	Squamata	Colubridae	Ahaetulla	Near Threatened	Threatened	Small	3567	2701	2256	2054	1379	11791	7896	6930	5837	4226	-24.27810485	-36.75357443	-42.41659658	-61.34006168	-33.03366975	-41.22635909	-50.49614112	-64.1591044	23.22568043	25.48834576	24.55911169	26.02965404	24.60303301
Ahaetulla farnsworthi	6403	2618	1570	1356	708	Reptilia	Squamata	Colubridae	Ahaetulla	NA	NoThreatened	Small	1012	614	420	375	278	5391	2004	1150	981	430	-39.32806324	-58.49802372	-62.94466403	-72.52964427	-62.82693378	-78.66815062	-81.80300501	-92.02374328	15.80509136	23.45301757	26.75159236	27.65486726	39.26553672
Ahaetulla fasciolata	128647	52598	47011	45031	38269	Reptilia	Squamata	Colubridae	Ahaetulla	Least Concern	NoThreatened	Large	15259	2904	2399	1810	1368	113388	49694	44612	43221	36901	-80.96860869	-84.27813094	-88.13814798	-91.03479913	-56.17349279	-60.65544855	-61.88220976	-67.45599182	11.8611394	5.521122476	5.103060986	4.019453266	3.574694923
Ahaetulla fronticincta	16913	16901	16913	16912	16913	Reptilia	Squamata	Colubridae	Ahaetulla	Least Concern	NoThreatened	Small	114	114	114	114	114	16799	16787	16799	16798	16799	0	0	0	0	-0.071432823	0	-0.005952735	0	0.674037722	0.674516301	0.674037722	0.674077578	0.674037722
Ahaetulla isabellina	12920	9041	8387	6457	4164	Reptilia	Squamata	Colubridae	Ahaetulla	NA	NoThreatened	Small	3070	2399	2221	1726	957	9850	6642	6166	4731	3207	-21.85667752	-27.65472313	-43.77850163	-68.82736156	-32.56852792	-37.40101523	-51.96954315	-67.44162437	23.76160991	26.53467537	26.4814594	26.73067988	22.98270893
Ahaetulla laudankia	0	0	0	0	0	Reptilia	Squamata	Colubridae	Ahaetulla	Least Concern	NoThreatened	Small	0	0	0	0	0	0	0	0	0	0	NA	NA	NA	NA	NA	NA	NA	NA	NA	NA	NA	NA	NA
Ahaetulla malabarica	1603	594	333	331	81	Reptilia	Squamata	Colubridae	Ahaetulla	NA	NoThreatened	Small	180	59	42	38	13	1423	535	291	293	68	-67.22222222	-76.66666667	-78.88888889	-92.77777778	-62.40337316	-79.55024596	-79.40969782	-95.22136332	11.22894573	9.932659933	12.61261261	11.48036254	16.04938272
Ahaetulla mycterizans	105820	41907	26951	30981	18870	Reptilia	Squamata	Colubridae	Ahaetulla	Least Concern	NoThreatened	Large	3256	1744	997	1523	745	102564	40163	25954	29458	18125	-46.43734644	-69.37960688	-53.22481572	-77.11916462	-60.84103584	-74.69482469	-71.27842128	-82.32810733	3.076923077	4.161595915	3.699306148	4.915916207	3.948065713
Ahaetulla nasuta	323414	281878	259653	260777	188952	Reptilia	Squamata	Colubridae	Ahaetulla	Least Concern	NoThreatened	Large	46489	39218	35897	35627	27651	276925	242660	223756	225150	161301	-15.64025899	-22.78388436	-23.36466691	-40.52141367	-12.3733863	-19.19978333	-18.69639794	-41.75282116	14.37445503	13.91311135	13.82498951	13.66186435	14.63387527
Ahaetulla oxyrhyncha	273022	205795	222467	229668	175854	Reptilia	Squamata	Colubridae	Ahaetulla	NA	NoThreatened	Large	16582	15725	15638	15949	14932	256440	190070	206829	213719	160922	-5.168254734	-5.692920034	-3.817392353	-9.950548788	-25.88129777	-19.34604586	-16.65925753	-37.24769927	6.073503234	7.641099152	7.029357163	6.944371876	8.491134691
Ahaetulla perroteti	5974	2804	2368	2015	1908	Reptilia	Squamata	Colubridae	Ahaetulla	Endangered	Threatened	Small	1388	392	305	166	180	4586	2412	2063	1849	1728	-71.75792507	-78.0259366	-88.04034582	-87.03170029	-47.4051461	-55.01526385	-59.68163977	-62.32010467	23.23401406	13.98002853	12.88006757	8.2382134	9.433962264
Ahaetulla prasina	1810225	1085671	937504	907089	750493	Reptilia	Squamata	Colubridae	Ahaetulla	Least Concern	NoThreatened	Large	195546	134351	119278	114656	95358	1614679	951320	818226	792433	655135	-31.29442689	-39.00258763	-41.36622585	-51.23500353	-41.08302641	-49.3257793	-50.92318659	-59.42630083	10.80230358	12.37492758	12.72293238	12.63999453	12.70604789
Ahaetulla pulverulenta	40317	33223	31887	34063	39212	Reptilia	Squamata	Colubridae	Ahaetulla	Least Concern	NoThreatened	Small	6636	5167	5228	5444	6399	33681	28056	26659	28619	32813	-22.13682942	-21.21760096	-17.96262809	-3.571428571	-16.70081055	-20.84854963	-15.02924497	-2.577120632	16.459558	15.5524787	16.39539624	15.98215072	16.31898398
Ahaetulla sahyadrensis	3978	1522	90	30	0	Reptilia	Squamata	Colubridae	Ahaetulla	NA	NoThreatened	Small	433	145	7	0	0	3545	1377	83	30	0	-66.51270208	-98.38337182	-100	-100	-61.15655853	-97.65867419	-99.15373766	-100	10.88486677	9.526938239	7.777777778	0	NA
Ailuronyx seychellensis	2	0	0	0	0	Reptilia	Squamata	Gekkonidae	Ailuronyx	Least Concern	NoThreatened	Small	0	0	0	0	0	2	0	0	0	0	NA	NA	NA	NA	-100	-100	-100	-100	0	NA	NA	NA	NA
Ailuronyx tachyscopaeus	3	0	0	0	0	Reptilia	Squamata	Gekkonidae	Ailuronyx	Near Threatened	Threatened	Small	0	0	0	0	0	3	0	0	0	0	NA	NA	NA	NA	-100	-100	-100	-100	0	NA	NA	NA	NA
Aipysurus duboisii	44141	32199	31644	29500	29855	Reptilia	Squamata	Elapidae	Aipysurus	Least Concern	NoThreatened	Small	9362	5669	5462	5406	5621	34779	26530	26182	24094	24234	-39.44669942	-41.65776543	-42.25592822	-39.95941038	-23.71833578	-24.71893959	-30.72256247	-30.3200207	21.20930654	17.60613684	17.26077613	18.32542373	18.82766706
Aipysurus eydouxii	93652	61634	61091	53137	39294	Reptilia	Squamata	Elapidae	Aipysurus	Least Concern	NoThreatened	Large	7975	3860	2566	2387	1415	85677	57774	58525	50750	37879	-51.59874608	-67.82445141	-70.06896552	-82.25705329	-32.56766694	-31.69111897	-40.76589983	-55.78860137	8.515568274	6.262777039	4.200291369	4.492161771	3.601058686
Aipysurus laevis	297588	213593	209858	203588	195099	Reptilia	Squamata	Elapidae	Aipysurus	Least Concern	NoThreatened	Large	53382	42517	40723	39190	39483	244206	171076	169135	164398	155616	-20.35330261	-23.71398599	-26.58574051	-26.03686636	-29.94602917	-30.74084994	-32.68060572	-36.27674996	17.93822332	19.90561488	19.40502626	19.24966108	20.23741793
Aipysurus mosaicus	10829	1808	1062	354	64	Reptilia	Squamata	Elapidae	Aipysurus	Least Concern	NoThreatened	Small	2895	1388	844	275	53	7934	420	218	79	11	-52.0552677	-70.8462867	-90.50086356	-98.16925734	-94.7063272	-97.25233174	-99.00428535	-99.86135619	26.73377043	76.7699115	79.47269303	77.68361582	82.8125
Alexandresaurus camacan	47483	44259	25115	27482	35121	Reptilia	Squamata	Gymnophthalmidae	Alexandresaurus	Near Threatened	Threatened	Small	1494	1115	765	677	743	45989	43144	24350	26805	34378	-25.36813922	-48.79518072	-54.6854083	-50.26773762	-6.186261932	-47.05255605	-41.71432299	-25.24734176	3.146389234	2.519261619	3.045988453	2.463430609	2.115543407
Algyroides fitzingeri	46538	6927	4810	3931	2359	Reptilia	Squamata	Lacertidae	Algyroides	Least Concern	NoThreatened	Small	5418	1784	1262	924	377	41120	5143	3548	3007	1982	-67.07272056	-76.70727206	-82.94573643	-93.04171281	-87.49270428	-91.37159533	-92.68725681	-95.17996109	11.64209893	25.75429479	26.23700624	23.50546935	15.98134803
Algyroides marchi	52827	17396	11129	6748	3484	Reptilia	Squamata	Lacertidae	Algyroides	Endangered	Threatened	Small	7921	5132	3962	3115	1867	44906	12264	7167	3633	1617	-35.21020073	-49.981063	-60.6741573	-76.42974372	-72.68961831	-84.03999466	-91.90976707	-96.39914488	14.99422644	29.50103472	35.6006829	46.16182573	53.58783008
Algyroides moreoticus	54671	24325	10347	4336	1671	Reptilia	Squamata	Lacertidae	Algyroides	Near Threatened	Threatened	Small	2095	1176	504	222	146	52576	23149	9843	4114	1525	-43.86634845	-75.94272076	-89.40334129	-93.03102625	-55.97040475	-81.27853013	-92.17513694	-97.09943701	3.832013316	4.834532374	4.870977095	5.119926199	8.737283064
Algyroides nigropunctatus	97487	90281	81650	72883	66312	Reptilia	Squamata	Lacertidae	Algyroides	Least Concern	NoThreatened	Large	6917	5817	4938	4209	3415	90570	84464	76712	68674	62897	-15.90284806	-28.61066937	-39.14992049	-50.62888535	-6.741746715	-15.30087225	-24.17577564	-30.55426742	7.095305015	6.443216181	6.04776485	5.775009261	5.149897454
Alligator mississippiensis	405255	338728	300846	198317	184908	Reptilia	Crocodylia	Alligatoridae	Alligator	Least Concern	NoThreatened	Large	15628	14191	10304	7397	7339	389627	324537	290542	190920	177569	-9.195034553	-34.06705912	-52.66828769	-53.03941643	-16.70572111	-25.43073247	-50.99928906	-54.42589964	3.856337368	4.189497178	3.425008144	3.729886999	3.9690008
Alligator sinensis	68503	3306	279	0	0	Reptilia	Crocodylia	Alligatoridae	Alligator	Critically Endangered	Threatened	Large	8925	4	0	0	0	59578	3302	279	0	0	-99.95518207	-100	-100	-100	-94.45768572	-99.53170633	-100	-100	13.02862648	0.120992136	0	NA	NA
Alluaudina bellyi	31696	21587	23792	26668	24469	Reptilia	Squamata	Pseudoxyrhophiidae	Alluaudina	Least Concern	NoThreatened	Small	5526	3166	3587	4214	3859	26170	18421	20205	22454	20610	-42.70720232	-35.08867173	-23.74230908	-30.1664857	-29.61024073	-22.79327474	-14.19946504	-21.24570118	17.43437658	14.66623431	15.0764963	15.80170991	15.77097552
Alopoglossus angulatus	2445179	709322	626773	835202	625638	Reptilia	Squamata	Alopoglossidae	Alopoglossus	Least Concern	NoThreatened	Large	321054	59976	38914	58693	38379	2124125	649346	587859	776509	587259	-81.31903044	-87.87929756	-81.71865169	-88.0459362	-69.42995351	-72.32465133	-63.44334726	-72.35289825	13.13008168	8.455398254	6.208627366	7.027401754	6.134378027
Alopoglossus atriventris	1159988	142627	228127	263742	223299	Reptilia	Squamata	Alopoglossidae	Alopoglossus	Least Concern	NoThreatened	Large	117917	18260	22573	25317	19000	1042071	124367	205554	238425	204299	-84.51453141	-80.8568739	-78.52981334	-83.88697134	-88.06540053	-80.27447266	-77.12008107	-80.39490591	10.16536378	12.80262503	9.894926949	9.599153718	8.508770751
Alopoglossus bicolor	37112	25971	24787	22036	19064	Reptilia	Squamata	Alopoglossidae	Alopoglossus	NA	NoThreatened	Small	3151	1804	1830	1658	1527	33961	24167	22957	20378	17537	-42.74833386	-41.92319898	-47.38178356	-51.53919391	-28.83896234	-32.40187274	-39.99587762	-48.36135567	8.490515197	6.946209233	7.382902328	7.524051552	8.009861519
Alopoglossus brevifrontalis	283289	136184	89646	93742	105644	Reptilia	Squamata	Alopoglossidae	Alopoglossus	NA	NoThreatened	Large	15406	7550	4510	6565	6462	267883	128634	85136	87177	99182	-50.99311956	-70.72569129	-57.38673244	-58.05530313	-51.98127541	-68.21896126	-67.45706148	-62.97562742	5.438262693	5.543969923	5.030899315	7.003264279	6.116769528
Alopoglossus buckleyi	301343	141527	124562	130220	143699	Reptilia	Squamata	Alopoglossidae	Alopoglossus	Least Concern	NoThreatened	Large	41376	17944	11551	16722	16381	259967	123583	113011	113498	127318	-56.63186388	-72.08284996	-59.58526682	-60.40941609	-52.46204326	-56.52871326	-56.34138179	-51.02532244	13.73053298	12.6788528	9.273293621	12.84134542	11.39952261
Alopoglossus copii	107576	50705	42971	54928	31374	Reptilia	Squamata	Alopoglossidae	Alopoglossus	Least Concern	NoThreatened	Large	9435	980	1229	4777	982	98141	49725	41742	50151	30392	-89.61314255	-86.97403286	-49.36936937	-89.59194489	-49.33310237	-57.46731743	-48.89903302	-69.03231066	8.770543616	1.93274825	2.860068418	8.696839499	3.129980238
Alopoglossus festae	93120	53622	54303	47981	40077	Reptilia	Squamata	Alopoglossidae	Alopoglossus	Least Concern	NoThreatened	Large	1297	652	685	473	356	91823	52970	53618	47508	39721	-49.73014649	-47.18581342	-63.53122591	-72.55204318	-42.31292813	-41.60722259	-48.26132886	-56.74177494	1.39282646	1.215918839	1.261440436	0.985806882	0.888290042
Alopoglossus meloi	10231	2963	2321	2344	3389	Reptilia	Squamata	Alopoglossidae	Alopoglossus	NA	NoThreatened	Small	1	0	0	0	0	10230	2963	2321	2344	3389	-100	-100	-100	-100	-71.03616813	-77.31182796	-77.08699902	-66.87194526	0.009774216	0	0	0	0
Alopoglossus plicatus	37	0	0	0	0	Reptilia	Squamata	Alopoglossidae	Alopoglossus	NA	NoThreatened	Small	0	0	0	0	0	37	0	0	0	0	NA	NA	NA	NA	-100	-100	-100	-100	0	NA	NA	NA	NA
Alopoglossus viridiceps	2887	902	268	345	6	Reptilia	Squamata	Alopoglossidae	Alopoglossus	NA	NoThreatened	Small	0	0	0	0	0	2887	902	268	345	6	NA	NA	NA	NA	-68.75649463	-90.71700727	-88.04987877	-99.7921718	0	0	0	0	0
Alsophis antillensis	2	0	0	0	0	Reptilia	Squamata	Colubridae	Alsophis	Critically Endangered	Threatened	Small	0	0	0	0	0	2	0	0	0	0	NA	NA	NA	NA	-100	-100	-100	-100	0	NA	NA	NA	NA
Alsophis cantherigerus	1937	1797	1798	1752	1624	Reptilia	Squamata	Colubridae	Cubophis	NA	NoThreatened	Small	187	171	173	166	159	1750	1626	1625	1586	1465	-8.556149733	-7.486631016	-11.22994652	-14.97326203	-7.085714286	-7.142857143	-9.371428571	-16.28571429	9.654104285	9.515859766	9.621802002	9.474885845	9.790640394
Alsophis dorsalis	2761	1825	2156	2074	2629	Reptilia	Squamata	Colubridae	Pseudalsophis	NA	NoThreatened	Small	0	0	0	0	0	2761	1825	2156	2074	2629	NA	NA	NA	NA	-33.90076059	-21.9123506	-24.88228903	-4.780876494	0	0	0	0	0
Alsophis manselli	104	96	76	69	56	Reptilia	Squamata	Colubridae	Alsophis	Near Threatened	Threatened	Small	0	0	0	0	0	104	96	76	69	56	NA	NA	NA	NA	-7.692307692	-26.92307692	-33.65384615	-46.15384615	0	0	0	0	0
Alsophis portoricensis	322	113	108	64	19	Reptilia	Squamata	Colubridae	Borikenophis	NA	NoThreatened	Small	0	0	0	0	0	322	113	108	64	19	NA	NA	NA	NA	-64.9068323	-66.45962733	-80.1242236	-94.09937888	0	0	0	0	0
Alsophis rijgersmaei	21	21	21	21	11	Reptilia	Squamata	Colubridae	Alsophis	Endangered	Threatened	Small	0	0	0	0	0	21	21	21	21	11	NA	NA	NA	NA	0	0	0	-47.61904762	0	0	0	0	0
Alsophis rufiventris	1	0	0	0	0	Reptilia	Squamata	Colubridae	Alsophis	Vulnerable	Threatened	Small	0	0	0	0	0	1	0	0	0	0	NA	NA	NA	NA	-100	-100	-100	-100	0	NA	NA	NA	NA
Alsophis sibonius	403	341	291	270	250	Reptilia	Squamata	Colubridae	Alsophis	Least Concern	NoThreatened	Small	145	115	78	74	59	258	226	213	196	191	-20.68965517	-46.20689655	-48.96551724	-59.31034483	-12.40310078	-17.44186047	-24.03100775	-25.96899225	35.98014888	33.72434018	26.80412371	27.40740741	23.6
Alsophis vudii	7076	6620	6669	6761	6859	Reptilia	Squamata	Colubridae	Cubophis	NA	NoThreatened	Small	147	147	147	147	147	6929	6473	6522	6614	6712	0	0	0	0	-6.581036225	-5.873863472	-4.54611055	-3.131765045	2.077444884	2.220543807	2.20422852	2.174234581	2.143169558
Alsophylax laevis	173849	172794	170750	161477	173348	Reptilia	Squamata	Gekkonidae	Alsophylax	Critically Endangered	Threatened	Large	2154	2154	2154	2023	2154	171695	170640	168596	159454	171194	0	0	-6.081708449	0	-0.614461691	-1.804944815	-7.129502898	-0.2917965	1.239006264	1.246571061	1.261493411	1.252809998	1.242587166
Alsophylax loricatus	245924	156045	129048	90743	83497	Reptilia	Squamata	Gekkonidae	Alsophylax	Vulnerable	Threatened	Large	5727	3544	3265	2670	2204	240197	152501	125783	88073	81293	-38.11768814	-42.9893487	-53.37873232	-61.51562773	-36.51003135	-47.63340092	-63.33301415	-66.1556972	2.328768237	2.271139735	2.530066332	2.94237572	2.639615795
Alsophylax pipiens	2634185	1791602	1818767	1767699	1712742	Reptilia	Squamata	Gekkonidae	Alsophylax	Least Concern	NoThreatened	Large	235490	182905	184010	171455	177913	2398695	1608697	1634757	1596244	1534829	-22.33003525	-21.86080088	-27.19223746	-24.44987048	-32.93449146	-31.84806739	-33.45364875	-36.01399928	8.939766949	10.20901964	10.11729375	9.699332296	10.38761238
Alsophylax przewalskii	364309	355825	354582	356659	355230	Reptilia	Squamata	Gekkonidae	Alsophylax	Least Concern	NoThreatened	Large	33091	27680	26657	28358	27158	331218	328145	327925	328301	328072	-16.35187815	-19.44335318	-14.30298268	-17.92934635	-0.927787741	-0.994209252	-0.880688851	-0.949827606	9.083223308	7.779104897	7.517866107	7.951012031	7.645187625
Alsophylax szczerbaki	8132	23	128	2782	6	Reptilia	Squamata	Gekkonidae	Alsophylax	Vulnerable	Threatened	Small	126	0	0	0	0	8006	23	128	2782	6	-100	-100	-100	-100	-99.71271546	-98.4011991	-65.2510617	-99.92505621	1.549434333	0	0	0	0
Alsophylax tadjikiensis	23	0	1	0	0	Reptilia	Squamata	Gekkonidae	Alsophylax	Critically Endangered	Threatened	Small	1	0	0	0	0	22	0	1	0	0	-100	-100	-100	-100	-100	-95.45454545	-100	-100	4.347826087	NA	0	NA	NA
Altiphylax baturensis	2297	1438	2097	1319	2228	Reptilia	Squamata	Gekkonidae	Altiphylax	Data Deficient	NoThreatened	Small	606	234	547	66	574	1691	1204	1550	1253	1654	-61.38613861	-9.735973597	-89.10891089	-5.280528053	-28.79952691	-8.338261384	-25.90183323	-2.188054406	26.3822377	16.27260083	26.08488317	5.003790751	25.76301616
Altiphylax levitoni	7844	4791	4427	3343	3453	Reptilia	Squamata	Gekkonidae	Altiphylax	Least Concern	NoThreatened	Small	12	0	0	0	0	7832	4791	4427	3343	3453	-100	-100	-100	-100	-38.8278856	-43.47548519	-57.31613892	-55.91164454	0.152983172	0	0	0	0
Altiphylax stoliczkai	134908	107484	103936	89499	93915	Reptilia	Squamata	Gekkonidae	Altiphylax	Least Concern	NoThreatened	Large	12057	9945	9961	9662	9711	122851	97539	93975	79837	84204	-17.51679522	-17.38409223	-19.86397943	-19.45757651	-20.60382089	-23.50489618	-35.01314601	-31.45843339	8.937201649	9.252539913	9.583782328	10.79565135	10.34020125
Altiphylax tokobajevi	5536	142	9	110	4	Reptilia	Squamata	Gekkonidae	Altiphylax	Least Concern	NoThreatened	Small	221	0	0	2	0	5315	142	9	108	4	-100	-100	-99.09502262	-100	-97.32831609	-99.83066792	-97.96801505	-99.9247413	3.992052023	0	0	1.818181818	0
Amalosia jacovae	130952	74689	57409	53641	27999	Reptilia	Squamata	Diplodactylidae	Amalosia	Least Concern	NoThreatened	Large	15396	11253	8595	8728	4169	115556	63436	48814	44913	23830	-26.90958691	-44.17381138	-43.30995064	-72.92153806	-45.10367268	-57.75727786	-61.13313026	-79.37796393	11.75697966	15.06647565	14.97152014	16.27113588	14.88981749
Amalosia lesueurii	130783	90700	77703	64333	54169	Reptilia	Squamata	Diplodactylidae	Amalosia	Least Concern	NoThreatened	Large	29544	26135	23294	19386	16552	101239	64565	54409	44947	37617	-11.53872191	-21.15488763	-34.38261576	-43.975088	-36.22517014	-46.25687729	-55.60307787	-62.84337064	22.59009198	28.81477398	29.97825052	30.13383489	30.55622219
Amalosia obscura	94001	68138	67195	66294	71485	Reptilia	Squamata	Diplodactylidae	Amalosia	Least Concern	NoThreatened	Large	10446	8406	8313	8350	8554	83555	59732	58882	57944	62931	-19.52900632	-20.41929925	-20.06509669	-18.11219606	-28.51175872	-29.52905272	-30.65166657	-24.68314284	11.11264774	12.3367284	12.37145621	12.59540833	11.96614674
Amalosia rhombifer	991280	935622	898101	913950	842364	Reptilia	Squamata	Diplodactylidae	Amalosia	Least Concern	NoThreatened	Large	97098	95688	93621	94452	91984	894182	839934	804480	819498	750380	-1.452141136	-3.580918248	-2.725081876	-5.266843807	-6.066773878	-10.03173851	-8.35221465	-16.08196094	9.795214268	10.22720714	10.42432867	10.33448219	10.91974491
Amapasaurus tetradactylus	135308	4250	1745	942	668	Reptilia	Squamata	Gymnophthalmidae	Amapasaurus	Least Concern	NoThreatened	Large	47309	594	169	209	4	87999	3656	1576	733	664	-98.74442495	-99.6427741	-99.55822359	-99.99154495	-95.84540733	-98.20907056	-99.16703599	-99.24544597	34.96393414	13.97647059	9.684813754	22.18683652	0.598802395
Amastridium sapperi	102303	89283	58574	68971	53528	Reptilia	Squamata	Colubridae	Amastridium	Least Concern	NoThreatened	Large	5737	4374	2118	3877	2553	96566	84909	56456	65094	50975	-23.7580617	-63.08175004	-32.42112602	-55.49938993	-12.07153657	-41.53635855	-32.59118116	-47.21226933	5.607851187	4.89902893	3.615938812	5.621203114	4.769466447
Amastridium veliferum	99550	79611	67381	70756	51300	Reptilia	Squamata	Colubridae	Amastridium	Least Concern	NoThreatened	Large	11041	9621	9479	9877	8033	88509	69990	57902	60879	43267	-12.86115388	-14.14726927	-10.54252332	-27.24390907	-20.92329594	-34.58066411	-31.21716436	-51.11570575	11.09090909	12.08501338	14.06776391	13.95924021	15.6588694
Amblyodipsas concolor	108873	80904	82613	81122	70949	Reptilia	Squamata	Atractaspididae	Amblyodipsas	Least Concern	NoThreatened	Large	703	556	528	464	446	108170	80348	82085	80658	70503	-20.91038407	-24.89331437	-33.99715505	-36.55761024	-25.72062494	-24.11481927	-25.43403901	-34.82203938	0.645706465	0.687234253	0.639124593	0.571978008	0.628620558
Amblyodipsas microphthalma	188684	158609	115616	98702	104747	Reptilia	Squamata	Atractaspididae	Amblyodipsas	Least Concern	NoThreatened	Large	1006	732	529	626	460	187678	157877	115087	98076	104287	-27.23658052	-47.41550696	-37.77335984	-54.27435388	-15.8787924	-38.67848123	-47.74240987	-44.43301825	0.533166564	0.461512272	0.457549128	0.634232336	0.439153389
Amblyodipsas polylepis	504300	266584	168037	168644	126081	Reptilia	Squamata	Atractaspididae	Amblyodipsas	Least Concern	NoThreatened	Large	18360	3884	2051	1666	1608	485940	262700	165986	166978	124473	-78.8453159	-88.82897603	-90.92592593	-91.24183007	-45.93982796	-65.84228506	-65.63814463	-74.38510927	3.640690065	1.456951655	1.220564519	0.987879794	1.275370595
Amblyodipsas unicolor	156736	156700	156700	156700	156700	Reptilia	Squamata	Atractaspididae	Amblyodipsas	Least Concern	NoThreatened	Large	1927	1923	1923	1923	1923	154809	154777	154777	154777	154777	-0.207576544	-0.207576544	-0.207576544	-0.207576544	-0.020670633	-0.020670633	-0.020670633	-0.020670633	1.2294559	1.227185705	1.227185705	1.227185705	1.227185705
Amblyodipsas ventrimaculata	123131	22742	8328	10282	1618	Reptilia	Squamata	Atractaspididae	Amblyodipsas	Least Concern	NoThreatened	Large	6327	1245	39	9	3	116804	21497	8289	10273	1615	-80.32242769	-99.38359412	-99.85775249	-99.95258416	-81.59566453	-92.90349646	-91.20492449	-98.61734187	5.138429802	5.474452555	0.468299712	0.087531609	0.185414091
Ameiva aggerecusans	10403	4129	4639	4424	2950	Reptilia	Squamata	Teiidae	Ameiva	Near Threatened	Threatened	Small	5	1	1	1	0	10398	4128	4638	4423	2950	-80	-80	-80	-100	-60.3000577	-55.39526832	-57.46297365	-71.62915945	0.048063059	0.024218939	0.02155637	0.022603978	0
Ameiva ameiva	5471903	3240711	2974965	3204862	2760727	Reptilia	Squamata	Teiidae	Ameiva	Least Concern	NoThreatened	Large	432889	249361	239380	274162	215244	5039014	2991350	2735585	2930700	2545483	-42.39608768	-44.70175957	-36.66690537	-50.27732282	-40.63620383	-45.71189919	-41.83981231	-49.48450233	7.911123425	7.694638615	8.046481219	8.554564908	7.796641971
Ameiva anomala	20434	16668	17945	8614	13672	Reptilia	Squamata	Teiidae	Holcosus	NA	NoThreatened	Small	217	215	217	3	45	20217	16453	17728	8611	13627	-0.921658986	0	-98.61751152	-79.26267281	-18.61799476	-12.31142108	-57.40713261	-32.59632982	1.061955564	1.289896808	1.209250488	0.034827026	0.329139848
Ameiva atrigularis	133664	76770	58614	52669	33130	Reptilia	Squamata	Teiidae	Ameiva	Least Concern	NoThreatened	Large	8386	7254	5552	5623	4695	125278	69516	53062	47046	28435	-13.49868829	-33.79441927	-32.94777009	-44.01383258	-44.51060841	-57.64459841	-62.4467185	-77.30247929	6.273940627	9.449003517	9.472139762	10.67610929	14.17144582
Ameiva auberi	11501	8328	7722	6902	4269	Reptilia	Squamata	Teiidae	Pholidoscelis	NA	NoThreatened	Small	505	381	339	309	144	10996	7947	7383	6593	4125	-24.55445545	-32.87128713	-38.81188119	-71.48514851	-27.72826482	-32.85740269	-40.04183339	-62.48635868	4.390922528	4.574927954	4.39005439	4.476963199	3.373155306
Ameiva bifrontata	462156	456852	459131	457922	458186	Reptilia	Squamata	Teiidae	Ameiva	Least Concern	NoThreatened	Large	13231	13218	13231	13230	13229	448925	443634	445900	444692	444957	-0.0982541	0	-0.007558008	-0.015116015	-1.178593306	-0.673831932	-0.942919196	-0.883889291	2.862886125	2.893278348	2.881748346	2.889138325	2.887255394
Ameiva bridgesii	15927	9035	8845	7918	5529	Reptilia	Squamata	Teiidae	Holcosus	NA	NoThreatened	Small	0	0	0	0	0	15927	9035	8845	7918	5529	NA	NA	NA	NA	-43.27243046	-44.46537327	-50.28567841	-65.28536448	0	0	0	0	0
Ameiva chrysolaema	22070	21584	21707	21498	21797	Reptilia	Squamata	Teiidae	Pholidoscelis	NA	NoThreatened	Small	3465	3409	3433	3421	3459	18605	18175	18274	18077	18338	-1.616161616	-0.923520924	-1.26984127	-0.173160173	-2.311206665	-1.779091642	-2.837946788	-1.435098092	15.70004531	15.79410675	15.81517483	15.9131082	15.86915631
Ameiva concolor	22361	6622	6020	5258	2711	Reptilia	Squamata	Teiidae	Ameiva	Least Concern	NoThreatened	Small	621	134	126	92	77	21740	6488	5894	5166	2634	-78.42190016	-79.71014493	-85.18518519	-87.60064412	-70.15639374	-72.88868445	-76.23735051	-87.88408464	2.777156657	2.023557838	2.093023256	1.74971472	2.840280339
Ameiva edracantha	184353	178871	175952	171584	172575	Reptilia	Squamata	Teiidae	Medopheos	NA	NoThreatened	Large	2548	2444	2135	2025	2286	181805	176427	173817	169559	170289	-4.081632653	-16.20879121	-20.52590267	-10.28257457	-2.958114463	-4.393718545	-6.735788345	-6.334259234	1.38213102	1.366347815	1.213399109	1.18017997	1.32464146
Ameiva exsul	12976	4160	2471	1405	505	Reptilia	Squamata	Teiidae	Pholidoscelis	NA	NoThreatened	Small	1239	185	115	66	2	11737	3975	2356	1339	503	-85.06860371	-90.71832123	-94.67312349	-99.8385795	-66.13274261	-79.92672744	-88.5916333	-95.71440743	9.548397041	4.447115385	4.65398624	4.697508897	0.396039604
Ameiva festiva	325541	211758	182102	151723	107363	Reptilia	Squamata	Teiidae	Holcosus	NA	NoThreatened	Large	26222	18993	17852	14297	9928	299319	192765	164250	137426	97435	-27.56845397	-31.91976203	-45.47708031	-62.13866219	-35.5988093	-45.12543474	-54.08711108	-67.44777311	8.054899383	8.969200691	9.803297053	9.4230934	9.247133556
Ameiva jacuba	4398	0	0	0	0	Reptilia	Squamata	Teiidae	Ameiva	NA	NoThreatened	Small	837	0	0	0	0	3561	0	0	0	0	-100	-100	-100	-100	-100	-100	-100	-100	19.0313779	NA	NA	NA	NA
Ameiva leptophrys	15547	15397	14842	15429	15166	Reptilia	Squamata	Teiidae	Holcosus	NA	NoThreatened	Small	1607	1595	1538	1604	1578	13940	13802	13304	13825	13588	-0.746733043	-4.293714997	-0.186683261	-1.804604854	-0.989956958	-4.56241033	-0.824964132	-2.525107604	10.33639931	10.35916088	10.36248484	10.39600752	10.40485296
Ameiva lineolata	15828	13074	12493	13384	12518	Reptilia	Squamata	Teiidae	Pholidoscelis	NA	NoThreatened	Small	3069	2850	2757	2787	2681	12759	10224	9736	10597	9837	-7.135874878	-10.16617791	-9.188660802	-12.64255458	-19.86832824	-23.69307939	-16.94490164	-22.90148131	19.38968916	21.79899036	22.06835828	20.82337119	21.41715929
Ameiva nodam	15799	13373	12900	12395	12333	Reptilia	Squamata	Teiidae	Ameiva	Near Threatened	Threatened	Small	4	4	4	4	4	15795	13369	12896	12391	12329	0	0	0	0	-15.35929091	-18.35390947	-21.55112377	-21.94365305	0.025318058	0.029911015	0.031007752	0.032271077	0.032433309
Ameiva parecis	62168	8731	7854	4077	4580	Reptilia	Squamata	Teiidae	Ameiva	Vulnerable	Threatened	Large	89	27	31	20	20	62079	8704	7823	4057	4560	-69.66292135	-65.16853933	-77.52808989	-77.52808989	-85.97915559	-87.39831505	-93.46477875	-92.65452085	0.143160468	0.309242927	0.394703336	0.490556782	0.436681223
Ameiva praesignis	256445	178042	202680	189273	200694	Reptilia	Squamata	Teiidae	Ameiva	Least Concern	NoThreatened	Large	12628	6441	8953	8578	8893	243817	171601	193727	180695	191801	-48.99429838	-29.10199557	-32.07158695	-29.57713019	-29.61893551	-20.5440966	-25.88908895	-21.33403331	4.924252764	3.617685715	4.417308072	4.532078004	4.431124
Ameiva quadrilineata	15126	14568	15060	14972	14834	Reptilia	Squamata	Teiidae	Holcosus	NA	NoThreatened	Small	1908	1902	1905	1889	1891	13218	12666	13155	13083	12943	-0.314465409	-0.157232704	-0.995807128	-0.890985325	-4.176123468	-0.476622787	-1.021334544	-2.080496293	12.61404205	13.05601318	12.64940239	12.61688485	12.74774167
Ameiva reticulata	3745	1656	939	1070	624	Reptilia	Squamata	Teiidae	Ameiva	NA	NoThreatened	Small	31	20	1	23	1	3714	1636	938	1047	623	-35.48387097	-96.77419355	-25.80645161	-96.77419355	-55.95045773	-74.74421109	-71.80936995	-83.22563274	0.82777036	1.207729469	0.106496273	2.14953271	0.16025641
Ameiva septemlineata	32725	26592	28608	27786	29365	Reptilia	Squamata	Teiidae	Holcosus	NA	NoThreatened	Small	55	20	12	16	4	32670	26572	28596	27770	29361	-63.63636364	-78.18181818	-70.90909091	-92.72727273	-18.6654423	-12.47015611	-14.99846954	-10.12855831	0.168067227	0.07521059	0.041946309	0.057582955	0.013621658
Ameiva taeniura	31586	23388	23307	23348	22845	Reptilia	Squamata	Teiidae	Pholidoscelis	NA	NoThreatened	Small	3734	2727	2529	2486	2304	27852	20661	20778	20862	20541	-26.9683985	-32.27102303	-33.42260311	-38.29673273	-25.81861267	-25.39853511	-25.09694097	-26.24946144	11.82169316	11.65982555	10.85081735	10.64759294	10.08535785
Ameiva undulata	525514	432716	397024	400031	375921	Reptilia	Squamata	Teiidae	Holcosus	NA	NoThreatened	Large	24814	19287	17515	18610	17144	500700	413429	379509	381421	358777	-22.27371645	-29.41484646	-25.00201499	-30.90997018	-17.42979828	-24.20431396	-23.82244857	-28.34491712	4.721853271	4.457195944	4.411572096	4.652139459	4.560532665
Ameiva wetmorei	292	0	0	0	0	Reptilia	Squamata	Teiidae	Pholidoscelis	NA	NoThreatened	Small	39	0	0	0	0	253	0	0	0	0	-100	-100	-100	-100	-100	-100	-100	-100	13.35616438	NA	NA	NA	NA
Ameivula abalosi	726106	695851	706640	697072	715171	Reptilia	Squamata	Teiidae	Ameivula	Least Concern	NoThreatened	Large	25555	25304	25548	25256	25555	700551	670547	681092	671816	689616	-0.982195265	-0.0273919	-1.170025435	0	-4.282914449	-2.777670719	-4.10177132	-1.560914195	3.519458591	3.636410668	3.61541945	3.62315514	3.573271288
Ameivula apipensis	115482	82137	37301	39639	18849	Reptilia	Squamata	Teiidae	Ameivula	NA	NoThreatened	Large	3711	3524	2011	2088	1478	111771	78613	35290	37551	17371	-5.039073026	-45.80975478	-43.73484236	-60.17246025	-29.66601355	-68.42651493	-66.40362885	-84.45840155	3.213487816	4.29039288	5.391276373	5.267539544	7.841264789
Ameivula cipoensis	6173	1146	230	10	0	Reptilia	Squamata	Teiidae	Ameivula	NA	NoThreatened	Small	640	376	96	1	0	5533	770	134	9	0	-41.25	-85	-99.84375	-100	-86.08349901	-97.57816736	-99.8373396	-100	10.36773044	32.80977312	41.73913043	10	NA
Ameivula confusioniba	67878	22016	24167	29006	4216	Reptilia	Squamata	Teiidae	Ameivula	Least Concern	NoThreatened	Large	6578	5490	5393	5993	334	61300	16526	18774	23013	3882	-16.53998176	-18.0145941	-8.893280632	-94.92246884	-73.04078303	-69.37357259	-62.45840131	-93.66721044	9.690916055	24.93640988	22.31555427	20.6612425	7.922201139
Ameivula jalapensis	30207	294	93	4	1	Reptilia	Squamata	Teiidae	Ameivula	Least Concern	NoThreatened	Small	6140	178	1	0	0	24067	116	92	4	1	-97.1009772	-99.98371336	-100	-100	-99.51801222	-99.61773383	-99.98337973	-99.99584493	20.32641441	60.54421769	1.075268817	0	0
Ameivula mumbuca	89544	9629	127	1	0	Reptilia	Squamata	Teiidae	Ameivula	Least Concern	NoThreatened	Large	9631	571	17	0	0	79913	9058	110	1	0	-94.07122833	-99.82348666	-100	-100	-88.66517338	-99.86235031	-99.99874864	-100	10.75560618	5.930003116	13.38582677	0	NA
Ameivula nativo	60171	60170	60087	60171	60171	Reptilia	Squamata	Teiidae	Ameivula	Endangered	Threatened	Large	1498	1498	1498	1498	1498	58673	58672	58589	58673	58673	0	0	0	0	-0.001704361	-0.143166363	0	0	2.489571388	2.489612764	2.493051742	2.489571388	2.489571388
Ameivula nigrigula	138796	18690	18057	30109	7	Reptilia	Squamata	Teiidae	Ameivula	Data Deficient	NoThreatened	Large	6031	835	539	740	0	132765	17855	17518	29369	7	-86.15486652	-91.06284198	-87.73006135	-100	-86.55142545	-86.80525741	-77.87895906	-99.99472753	4.345226087	4.467629749	2.98499197	2.457736889	0
Ameivula ocellifera	1856287	1282667	1472052	1443709	1607177	Reptilia	Squamata	Teiidae	Ameivula	Least Concern	NoThreatened	Large	40030	24062	25673	26459	30088	1816257	1258605	1446379	1417250	1577089	-39.89008244	-35.8656008	-33.90207344	-24.83637272	-30.70336412	-20.36484925	-21.9686421	-13.16818049	2.156455333	1.875935063	1.744028064	1.832710054	1.87210245
Ameivula pyrrhogularis	289508	281767	284787	282372	280916	Reptilia	Squamata	Teiidae	Ameivula	Least Concern	NoThreatened	Large	8774	8632	8750	8753	8750	280734	273135	276037	273619	272166	-1.618418053	-0.273535446	-0.239343515	-0.273535446	-2.706832803	-1.673114051	-2.534427608	-3.051999402	3.030658911	3.063524117	3.072471707	3.099811596	3.114810121
Ameivula xacriaba	123127	1429	0	0	0	Reptilia	Squamata	Teiidae	Ameivula	NA	NoThreatened	Large	5680	74	0	0	0	117447	1355	0	0	0	-98.6971831	-100	-100	-100	-98.84628811	-100	-100	-100	4.613123036	5.178446466	NA	NA	NA
Amerotyphlops brongersmianus	2409828	1814351	1827162	1749184	1885275	Reptilia	Squamata	Typhlopidae	Amerotyphlops	Least Concern	NoThreatened	Large	62003	39725	40821	31800	41786	2347825	1774626	1786341	1717384	1843489	-35.93051949	-34.16286309	-48.71215909	-32.60648678	-24.41404278	-23.91507033	-26.8521291	-21.48098772	2.572922217	2.189488142	2.234120456	1.81799056	2.216440572
Amerotyphlops costaricensis	23990	12032	16641	7816	12496	Reptilia	Squamata	Typhlopidae	Amerotyphlops	Least Concern	NoThreatened	Small	2816	1443	2265	669	1233	21174	10589	14376	7147	11263	-48.75710227	-19.56676136	-76.24289773	-56.21448864	-49.99055445	-32.1054123	-66.24633985	-46.80740531	11.73822426	11.99301862	13.61096088	8.559365404	9.86715749
Amerotyphlops microstomus	22149	19881	21666	21371	21895	Reptilia	Squamata	Typhlopidae	Amerotyphlops	Least Concern	NoThreatened	Small	1220	1147	1220	1179	1220	20929	18734	20446	20192	20675	-5.983606557	0	-3.360655738	0	-10.48783984	-2.307802571	-3.521429595	-1.213627025	5.508149352	5.769327499	5.630942491	5.516821861	5.572048413
Amerotyphlops minuisquamus	15121	8384	12601	12165	13189	Reptilia	Squamata	Typhlopidae	Amerotyphlops	Least Concern	NoThreatened	Small	2057	1375	1480	1469	1476	13064	7009	11121	10696	11713	-33.15508021	-28.05055907	-28.58531842	-28.24501702	-46.34874464	-14.87293325	-18.12614819	-10.3413962	13.60359765	16.40028626	11.7450996	12.0756268	11.19114414
Amerotyphlops paucisquamus	18644	11538	5312	3036	5420	Reptilia	Squamata	Typhlopidae	Amerotyphlops	Least Concern	NoThreatened	Small	155	91	47	65	56	18489	11447	5265	2971	5364	-41.29032258	-69.67741935	-58.06451613	-63.87096774	-38.08751149	-71.52360863	-83.93098599	-70.98815512	0.83136666	0.788698215	0.884789157	2.140974967	1.033210332
Amerotyphlops reticulatus	1033545	754210	792710	843250	862426	Reptilia	Squamata	Typhlopidae	Amerotyphlops	Least Concern	NoThreatened	Large	123783	85545	88108	97246	94278	909762	668665	704602	746004	768148	-30.8911563	-28.82059734	-21.43832352	-23.83606796	-26.50110688	-22.55095289	-18.00009233	-15.56604914	11.97654674	11.34233171	11.11478346	11.5322858	10.93172052
Amerotyphlops stadelmani	2	0	0	0	0	Reptilia	Squamata	Typhlopidae	Amerotyphlops	Vulnerable	Threatened	Small	1	0	0	0	0	1	0	0	0	0	-100	-100	-100	-100	-100	-100	-100	-100	50	NA	NA	NA	NA
Amerotyphlops trinitatus	1190	924	642	580	326	Reptilia	Squamata	Typhlopidae	Amerotyphlops	Endangered	Threatened	Small	270	232	220	215	180	920	692	422	365	146	-14.07407407	-18.51851852	-20.37037037	-33.33333333	-24.7826087	-54.13043478	-60.32608696	-84.13043478	22.68907563	25.10822511	34.26791277	37.06896552	55.21472393
Amerotyphlops tycherus	37203	23646	12461	17924	11687	Reptilia	Squamata	Typhlopidae	Amerotyphlops	Vulnerable	Threatened	Small	4314	3286	1608	3017	1926	32889	20360	10853	14907	9761	-23.82939268	-62.72600834	-30.06490496	-55.35465925	-38.09480373	-67.001125	-54.67481529	-70.32138405	11.59583905	13.89664214	12.9042613	16.83218032	16.47984941
Amphibolurus barbatus	743096	538870	579242	491211	530992	Reptilia	Squamata	Agamidae	Pogona	NA	NoThreatened	Large	90078	78959	81223	79725	81371	653018	459911	498019	411486	449621	-12.34374653	-9.830369236	-11.49337241	-9.666067186	-29.57146664	-23.73579289	-36.98703558	-31.14722718	12.12198693	14.65269917	14.0222912	16.23029615	15.32433634
Amphibolurus burnsi	723841	440237	407206	340099	344996	Reptilia	Squamata	Agamidae	Amphibolurus	Least Concern	NoThreatened	Large	23550	13902	13978	12483	13263	700291	426335	393228	327616	331733	-40.96815287	-40.64543524	-46.99363057	-43.68152866	-39.12030856	-43.84791465	-53.21716258	-52.62926412	3.253476938	3.157844525	3.432660619	3.670401854	3.844392399
Amphibolurus caudicinctus	421310	302424	251387	63847	121536	Reptilia	Squamata	Agamidae	Ctenophorus	NA	NoThreatened	Large	27495	22027	20341	7622	10184	393815	280397	231046	56225	111352	-19.88725223	-26.01927623	-72.27859611	-62.96053828	-28.79981717	-41.33133578	-85.72299176	-71.72479464	6.526073438	7.283482792	8.091508312	11.93791408	8.379410216
Amphibolurus centralis	196555	1769	10160	1012	21	Reptilia	Squamata	Agamidae	Amphibolurus	NA	NoThreatened	Large	4130	72	0	0	0	192425	1697	10160	1012	21	-98.2566586	-100	-100	-100	-99.11809796	-94.72002079	-99.47408081	-99.98908666	2.10119305	4.070096099	0	0	0
Amphibolurus gilberti	413526	413476	413522	413526	413526	Reptilia	Squamata	Agamidae	Lophognathus	NA	NoThreatened	Large	38619	38583	38615	38619	38619	374907	374893	374907	374907	374907	-0.093218364	-0.010357596	0	0	-0.003734259	0	0	0	9.338953294	9.331375944	9.33807633	9.338953294	9.338953294
Amphibolurus inermis	164441	55210	34342	10226	6569	Reptilia	Squamata	Agamidae	Ctenophorus	NA	NoThreatened	Large	12144	2964	1564	539	131	152297	52246	32778	9687	6438	-75.59288538	-87.12121212	-95.5615942	-98.921278	-65.6946624	-78.47757999	-93.63940196	-95.77273354	7.385019551	5.368592646	4.554190204	5.270878154	1.994215253
Amphibolurus isolepis	12415	0	0	0	0	Reptilia	Squamata	Agamidae	Ctenophorus	NA	NoThreatened	Small	328	0	0	0	0	12087	0	0	0	0	-100	-100	-100	-100	-100	-100	-100	-100	2.641965364	NA	NA	NA	NA
Amphibolurus muricatus	435868	334251	308222	288832	250969	Reptilia	Squamata	Agamidae	Amphibolurus	Least Concern	NoThreatened	Large	73478	65291	62214	59213	52967	362390	268960	246008	229619	198002	-11.14211056	-15.32975857	-19.41397425	-27.9144778	-25.78161649	-32.11512459	-36.63760038	-45.36217887	16.85785605	19.53352421	20.18480186	20.50084478	21.10499703
Amphibolurus nobbi	257373	109914	93100	89913	71878	Reptilia	Squamata	Agamidae	Diporiphora	NA	NoThreatened	Large	48182	26264	23124	23394	19738	209191	83650	69976	66519	52140	-45.49001702	-52.00697356	-51.44659831	-59.03449421	-60.01262005	-66.54923013	-68.20178688	-75.07540955	18.72068943	23.89504522	24.83780881	26.01848454	27.46041904
Amphibolurus norrisi	212226	53134	29644	25199	5215	Reptilia	Squamata	Agamidae	Amphibolurus	Least Concern	NoThreatened	Large	32463	11269	5177	4849	581	179763	41865	24467	20350	4634	-65.28663401	-84.05261374	-85.06299479	-98.21027015	-76.71100282	-86.38930147	-88.67953917	-97.4221614	15.29642928	21.2086423	17.46390501	19.2428271	11.1409396
Amphibolurus nuchalis	62381	0	0	0	0	Reptilia	Squamata	Agamidae	Ctenophorus	NA	NoThreatened	Large	1075	0	0	0	0	61306	0	0	0	0	-100	-100	-100	-100	-100	-100	-100	-100	1.723281127	NA	NA	NA	NA
Amphiesma atemporalis	48382	15593	10214	10883	6035	Reptilia	Squamata	Colubridae	Hebius	NA	NoThreatened	Small	8571	4335	3195	3284	2095	39811	11258	7019	7599	3940	-49.42247112	-62.72313616	-61.6847509	-75.55711119	-71.72138354	-82.36919444	-80.91231067	-90.1032378	17.71526601	27.80093632	31.28059526	30.17550308	34.71416736
Amphiesma bitaeniata	24948	10286	7197	7687	5131	Reptilia	Squamata	Colubridae	Hebius	NA	NoThreatened	Small	5218	2393	1906	1914	1467	19730	7893	5291	5773	3664	-54.13951706	-63.47259486	-63.31927942	-71.88577999	-59.99493158	-73.1829701	-70.73998986	-81.42929549	20.91550425	23.26463154	26.48325691	24.89918043	28.59091795
Amphiesma boulengeri	603698	302446	240418	253922	118469	Reptilia	Squamata	Colubridae	Hebius	NA	NoThreatened	Large	35581	20435	15585	16999	8596	568117	282011	224833	236923	109873	-42.56766252	-56.19853292	-52.22450184	-75.84103876	-50.36040111	-60.42487727	-58.2967945	-80.66014571	5.89384096	6.756578034	6.482459716	6.6945755	7.255906608
Amphiesma craspedogaster	1048234	894981	870248	826934	863824	Reptilia	Squamata	Colubridae	Hebius	NA	NoThreatened	Large	57397	50457	50680	46356	47891	990837	844524	819568	780578	815933	-12.09122428	-11.70270223	-19.23619701	-16.56184121	-14.76660641	-17.28528507	-21.22034199	-17.65214662	5.475590374	5.637773316	5.823627288	5.605767812	5.544069162
Amphiesma johannis	355461	281135	266628	268031	224564	Reptilia	Squamata	Colubridae	Hebius	NA	NoThreatened	Large	37774	32738	33441	32797	30847	317687	248397	233187	235234	193717	-13.33192143	-11.47085297	-13.17572934	-18.33801027	-21.81077602	-26.59850734	-25.95416243	-39.02268585	10.62676355	11.64493926	12.54219362	12.23627118	13.73639586
Amphiesma mairii	24316	22085	21719	20800	21876	Reptilia	Squamata	Colubridae	Tropidonophis	NA	NoThreatened	Small	1	1	1	1	1	24315	22084	21718	20799	21875	0	0	0	0	-9.175406128	-10.6806498	-14.46020975	-10.03495784	0.004112519	0.00452796	0.004604264	0.004807692	0.00457122
Amphiesma miyajimae	654	271	162	15	45	Reptilia	Squamata	Colubridae	Hebius	NA	NoThreatened	Small	195	116	94	11	30	459	155	68	4	15	-40.51282051	-51.79487179	-94.35897436	-84.61538462	-66.23093682	-85.18518519	-99.12854031	-96.73202614	29.81651376	42.80442804	58.02469136	73.33333333	66.66666667
Amphiesma modestum	303784	191898	185548	171652	156064	Reptilia	Squamata	Colubridae	Hebius	NA	NoThreatened	Large	23757	18625	17392	16491	15017	280027	173273	168156	155161	141047	-21.60205413	-26.79210338	-30.58466978	-36.78915688	-38.12275245	-39.95007624	-44.59070018	-49.63092845	7.820359203	9.705676974	9.3733158	9.607228579	9.622334427
Amphiesma octolineatum	698900	472271	444877	405774	327156	Reptilia	Squamata	Colubridae	Hebius	NA	NoThreatened	Large	51327	39804	38825	37043	33259	647573	432467	406052	368731	293897	-22.45017242	-24.35755061	-27.82940752	-35.20174567	-33.2172589	-37.2963357	-43.05954695	-54.61561863	7.343969094	8.428211768	8.727131319	9.128973271	10.16609813
Amphiesma optatum	364627	225578	138423	175649	140431	Reptilia	Squamata	Colubridae	Hebius	NA	NoThreatened	Large	21643	12846	7002	10479	8997	342984	212732	131421	165170	131434	-40.64593633	-67.6477383	-51.58249781	-58.42997736	-37.9761155	-61.68305227	-51.84323467	-61.67926201	5.935654792	5.694704271	5.058407924	5.965875126	6.406705072
Amphiesma parallela	16918	4845	5146	4366	3220	Reptilia	Squamata	Colubridae	Hebius	NA	NoThreatened	Small	1713	730	870	734	234	15205	4115	4276	3632	2986	-57.3847052	-49.21190893	-57.15119673	-86.33975482	-72.93653403	-71.87767182	-76.11312068	-80.36172312	10.12531032	15.06707946	16.90633502	16.81172698	7.267080745
Amphiesma platyceps	19798	5310	889	1071	3065	Reptilia	Squamata	Colubridae	Herpetoreas	NA	NoThreatened	Small	3194	478	257	234	1785	16604	4832	632	837	1280	-85.03443957	-91.95366312	-92.67376331	-44.11396368	-70.89857866	-96.19368827	-94.95904601	-92.29101421	16.13294272	9.001883239	28.90888639	21.8487395	58.23817292
Amphiesma popei	669228	438593	360805	440997	322933	Reptilia	Squamata	Colubridae	Hebius	NA	NoThreatened	Large	32423	22765	18627	23219	16287	636805	415828	342178	417778	306646	-29.78749653	-42.55004164	-28.38725596	-49.76714061	-34.7008896	-46.26643949	-34.39467341	-51.84616955	4.84483614	5.190461316	5.162622469	5.265115182	5.043461028
Amphiesma pryeri	1006	549	732	307	732	Reptilia	Squamata	Colubridae	Hebius	NA	NoThreatened	Small	92	65	70	49	72	914	484	662	258	660	-29.34782609	-23.91304348	-46.73913043	-21.73913043	-47.04595186	-27.57111597	-71.77242888	-27.78993435	9.145129225	11.83970856	9.56284153	15.96091205	9.836065574
Amphiesma sauteri	378958	234994	169448	192467	143155	Reptilia	Squamata	Colubridae	Hebius	NA	NoThreatened	Large	41158	33546	29764	31777	28961	337800	201448	139684	160690	114194	-18.49458186	-27.68356091	-22.7926527	-29.63457894	-40.36471285	-58.64890468	-52.43043221	-66.19478982	10.86083418	14.27525809	17.56527076	16.51036282	20.23051937
Amphiesma stolatum	2378011	1856582	1772924	1862804	1764162	Reptilia	Squamata	Colubridae	Amphiesma	Least Concern	NoThreatened	Large	117597	93159	91427	89136	85071	2260414	1763423	1681497	1773668	1679091	-20.78114238	-22.25396906	-24.20214801	-27.65886885	-21.98672456	-25.61110487	-21.533489	-25.71754555	4.94518318	5.017769212	5.156848235	4.785044481	4.822176195
Amphiesma venningi	599683	434799	390039	410553	295390	Reptilia	Squamata	Colubridae	Hebius	NA	NoThreatened	Large	51899	38493	33702	34968	26739	547784	396306	356337	375585	268651	-25.83094087	-35.06233261	-32.62297925	-48.47877608	-27.65287047	-34.9493596	-31.43556584	-50.95676398	8.654405744	8.85305624	8.640674394	8.51729253	9.052100613
Amphiesma vibakari	192420	120977	81660	77560	71698	Reptilia	Squamata	Colubridae	Hebius	NA	NoThreatened	Large	18128	13386	11056	10571	10287	174292	107591	70604	66989	61411	-26.15842895	-39.01147396	-41.6868932	-43.25353045	-38.26968536	-59.49096918	-61.5650747	-64.76545108	9.421058102	11.06491317	13.53906441	13.62944817	14.34768055
Amphiesmoides ornaticeps	113700	95908	86339	86203	65526	Reptilia	Squamata	Colubridae	Amphiesmoides	Least Concern	NoThreatened	Large	5071	4371	3996	3738	3220	108629	91537	82343	82465	62306	-13.80398344	-21.19897456	-26.28672846	-36.5016762	-15.73428827	-24.19795819	-24.08564932	-42.64330888	4.45998241	4.557492597	4.628267643	4.336276	4.914079907
Amphiglossus anosyensis	19032	14552	12850	14650	15242	Reptilia	Squamata	Scincidae	Brachyseps	Vulnerable	Threatened	Small	2176	1528	1293	1045	972	16856	13024	11557	13605	14270	-29.77941176	-40.57904412	-51.97610294	-55.33088235	-22.73374466	-31.43687708	-19.28690081	-15.34171808	11.43337537	10.50027488	10.06225681	7.133105802	6.377115864
Amphiglossus ardouini	23	0	0	0	0	Reptilia	Squamata	Scincidae	Flexiseps	Vulnerable	Threatened	Small	0	0	0	0	0	23	0	0	0	0	NA	NA	NA	NA	-100	-100	-100	-100	0	NA	NA	NA	NA
Amphiglossus astrolabi	46826	11133	4924	7310	6816	Reptilia	Squamata	Scincidae	Amphiglossus	Least Concern	NoThreatened	Small	5327	1452	1008	725	339	41499	9681	3916	6585	6477	-72.74263188	-81.07752957	-86.39008823	-93.63619298	-76.67172703	-90.56362804	-84.13214776	-84.392395	11.37615854	13.04230666	20.47116166	9.917920657	4.973591549
Amphiglossus crenni	19831	5180	3521	4866	1932	Reptilia	Squamata	Scincidae	Flexiseps	Least Concern	NoThreatened	Small	4746	1502	955	1132	530	15085	3678	2566	3734	1402	-68.35229667	-79.87779182	-76.14833544	-88.83270122	-75.61816374	-82.98972489	-75.24693404	-90.70599934	23.93222732	28.996139	27.12297643	23.26346075	27.43271222
Amphiglossus frontoparietalis	75143	33573	18140	21124	8643	Reptilia	Squamata	Scincidae	Brachyseps	Least Concern	NoThreatened	Large	12965	6897	3226	3890	1438	62178	26676	14914	17234	7205	-46.80293097	-75.11762437	-69.99614346	-88.90860008	-57.09736563	-76.01402425	-72.28280099	-88.41230017	17.25376948	20.54329372	17.78390298	18.4150729	16.63774152
Amphiglossus johannae	401	0	0	0	0	Reptilia	Squamata	Scincidae	Flexiseps	Least Concern	NoThreatened	Small	69	0	0	0	0	332	0	0	0	0	-100	-100	-100	-100	-100	-100	-100	-100	17.20698254	NA	NA	NA	NA
Amphiglossus macrocercus	72915	49388	41710	43139	46270	Reptilia	Squamata	Scincidae	Brachyseps	Least Concern	NoThreatened	Large	8417	5422	4724	3138	3573	64498	43966	36986	40001	42697	-35.5827492	-43.87549008	-62.71830819	-57.55019603	-31.83354523	-42.65558622	-37.98102267	-33.80104809	11.54357814	10.97837531	11.32582115	7.274160273	7.722066134
Amphiglossus mandokava	337	47	24	53	1	Reptilia	Squamata	Scincidae	Flexiseps	Vulnerable	Threatened	Small	196	46	24	41	1	141	1	0	12	0	-76.53061224	-87.75510204	-79.08163265	-99.48979592	-99.29078014	-100	-91.4893617	-100	58.16023739	97.87234043	100	77.35849057	100
Amphiglossus melanurus	9413	1567	1024	1781	1055	Reptilia	Squamata	Scincidae	Flexiseps	Least Concern	NoThreatened	Small	2518	414	149	209	36	6895	1153	875	1572	1019	-83.55837967	-94.08260524	-91.69976172	-98.57029388	-83.27773749	-87.30964467	-77.2008702	-85.22117476	26.75023903	26.41991066	14.55078125	11.73498035	3.412322275
Amphiglossus ornaticeps	19025	13476	13596	12354	9124	Reptilia	Squamata	Scincidae	Flexiseps	Least Concern	NoThreatened	Small	3435	2706	2221	2320	676	15590	10770	11375	10034	8448	-21.22270742	-35.34206696	-32.45997089	-80.3202329	-30.91725465	-27.0365619	-35.63822963	-45.81141758	18.05519054	20.08014248	16.33568697	18.77934272	7.409031127
Amphiglossus punctatus	15458	4884	2903	4316	4770	Reptilia	Squamata	Scincidae	Brachyseps	Least Concern	NoThreatened	Small	3846	914	566	693	601	11612	3970	2337	3623	4169	-76.2350494	-85.28341134	-81.98127925	-84.37337493	-65.81122976	-79.874268	-68.79951774	-64.09748536	24.88032087	18.71416871	19.49707199	16.05653383	12.59958071
Amphiglossus reticulatus	59973	40069	29885	22892	24617	Reptilia	Squamata	Scincidae	Amphiglossus	Least Concern	NoThreatened	Large	4266	2910	1761	2159	674	55707	37159	28124	20733	23943	-31.7862166	-58.72011252	-49.39052977	-84.20065635	-33.2956361	-49.51442368	-62.78205612	-57.01976412	7.11320094	7.262472235	5.892588255	9.431242355	2.737945322
Amphiglossus splendidus	24317	19862	14551	18893	18979	Reptilia	Squamata	Scincidae	Brachyseps	Vulnerable	Threatened	Small	1991	1693	1286	1428	1315	22326	18169	13265	17465	17664	-14.96735309	-35.40934204	-28.27724761	-33.95278754	-18.61954672	-40.5849682	-21.77282093	-20.88148347	8.187687626	8.523814319	8.837880558	7.558354946	6.92871068
Amphiglossus stumpffi	1007	71	255	5	1	Reptilia	Squamata	Scincidae	Madascincus	NA	NoThreatened	Small	179	5	16	0	1	828	66	239	5	0	-97.20670391	-91.06145251	-100	-99.44134078	-92.02898551	-71.1352657	-99.39613527	-100	17.775571	7.042253521	6.274509804	0	100
Amphiglossus tsaratananensis	813	51	52	0	0	Reptilia	Squamata	Scincidae	Flexiseps	Least Concern	NoThreatened	Small	386	51	52	0	0	427	0	0	0	0	-86.78756477	-86.52849741	-100	-100	-100	-100	-100	-100	47.47847478	100	100	NA	NA
Amphisbaena alba	2615906	1450894	1192660	1209315	1293974	Reptilia	Squamata	Amphisbaenidae	Amphisbaena	Least Concern	NoThreatened	Large	79574	45067	33655	34767	39334	2536332	1405827	1159005	1174548	1254640	-43.36466685	-57.70603463	-56.30859326	-50.56928142	-44.57243768	-54.30389239	-53.6910783	-50.53328981	3.041928877	3.106153861	2.82184361	2.87493333	3.03978287
Amphisbaena albocingulata	67299	67299	67299	67299	67299	Reptilia	Squamata	Amphisbaenidae	Amphisbaena	Least Concern	NoThreatened	Large	1987	1987	1987	1987	1987	65312	65312	65312	65312	65312	0	0	0	0	0	0	0	0	2.952495579	2.952495579	2.952495579	2.952495579	2.952495579
Amphisbaena anaemariae	118410	49235	36275	29541	17864	Reptilia	Squamata	Amphisbaenidae	Amphisbaena	Least Concern	NoThreatened	Large	2890	1112	1702	788	994	115520	48123	34573	28753	16870	-61.52249135	-41.10726644	-72.73356401	-65.60553633	-58.34227839	-70.07184903	-75.10993767	-85.39646814	2.440672241	2.258555905	4.691936595	2.667479097	5.564263323
Amphisbaena angustifrons	680179	387320	325535	309487	267045	Reptilia	Squamata	Amphisbaenidae	Amphisbaena	Least Concern	NoThreatened	Large	4056	3492	3090	2863	2361	676123	383828	322445	306624	264684	-13.90532544	-23.81656805	-29.41321499	-41.78994083	-43.23103932	-52.30971288	-54.64967173	-60.85268509	0.596313617	0.901580089	0.949206691	0.925079244	0.884120654
Amphisbaena anomala	142892	7141	5299	5037	2395	Reptilia	Squamata	Amphisbaenidae	Amphisbaena	Least Concern	NoThreatened	Large	3308	46	69	68	3	139584	7095	5230	4969	2392	-98.60943168	-97.91414752	-97.94437727	-99.90931076	-94.9170392	-96.25315222	-96.44013641	-98.28633654	2.315035131	0.644167484	1.302132478	1.350009927	0.12526096
Amphisbaena arenaria	350	115	66	0	0	Reptilia	Squamata	Amphisbaenidae	Amphisbaena	Data Deficient	NoThreatened	Small	73	31	30	0	0	277	84	36	0	0	-57.53424658	-58.90410959	-100	-100	-69.67509025	-87.00361011	-100	-100	20.85714286	26.95652174	45.45454545	NA	NA
Amphisbaena bakeri	1414	923	580	412	59	Reptilia	Squamata	Amphisbaenidae	Amphisbaena	Least Concern	NoThreatened	Small	59	2	2	0	0	1355	921	578	412	59	-96.61016949	-96.61016949	-100	-100	-32.0295203	-57.34317343	-69.59409594	-95.64575646	4.172560113	0.216684724	0.344827586	0	0
Amphisbaena barbouri	15819	28	0	0	0	Reptilia	Squamata	Amphisbaenidae	Amphisbaena	Least Concern	NoThreatened	Small	1620	0	0	0	0	14199	28	0	0	0	-100	-100	-100	-100	-99.80280301	-100	-100	-100	10.24084961	0	NA	NA	NA
Amphisbaena bedai	240	0	0	0	0	Reptilia	Squamata	Amphisbaenidae	Amphisbaena	Least Concern	NoThreatened	Small	0	0	0	0	0	240	0	0	0	0	NA	NA	NA	NA	-100	-100	-100	-100	0	NA	NA	NA	NA
Amphisbaena bilabialata	35642	26382	242	788	0	Reptilia	Squamata	Amphisbaenidae	Amphisbaena	Least Concern	NoThreatened	Small	8	7	5	5	0	35634	26375	237	783	0	-12.5	-37.5	-37.5	-100	-25.98361116	-99.33490487	-97.80266038	-100	0.02244543	0.026533242	2.066115702	0.634517766	NA
Amphisbaena bolivica	792921	775748	767078	777620	780245	Reptilia	Squamata	Amphisbaenidae	Amphisbaena	Least Concern	NoThreatened	Large	11805	11349	11256	11329	11303	781116	764399	755822	766291	768942	-3.862770013	-4.650571792	-4.03218975	-4.252435409	-2.140143077	-3.238187414	-1.897925532	-1.558539321	1.48879901	1.46297509	1.467386628	1.456881253	1.44864754
Amphisbaena brasiliana	39731	13981	23377	14905	31875	Reptilia	Squamata	Amphisbaenidae	Amphisbaena	Least Concern	NoThreatened	Small	305	269	272	65	268	39426	13712	23105	14840	31607	-11.80327869	-10.81967213	-78.68852459	-12.13114754	-65.2209202	-41.39654035	-62.35986405	-19.8320905	0.767662531	1.924039768	1.16353681	0.43609527	0.840784314
Amphisbaena caeca	7249	4073	3073	3125	2029	Reptilia	Squamata	Amphisbaenidae	Amphisbaena	Least Concern	NoThreatened	Small	524	385	372	381	372	6725	3688	2701	2744	1657	-26.52671756	-29.00763359	-27.29007634	-29.00763359	-45.1598513	-59.83643123	-59.19702602	-75.3605948	7.228583253	9.452492021	12.10543443	12.192	18.33415476
Amphisbaena camura	1122437	1070780	1094163	1098964	1113321	Reptilia	Squamata	Amphisbaenidae	Amphisbaena	Least Concern	NoThreatened	Large	19528	19165	19186	19279	19190	1102909	1051615	1074977	1079685	1094131	-1.858869316	-1.751331422	-1.275092175	-1.730848013	-4.650791679	-2.532575217	-2.105704097	-0.795895219	1.739785841	1.789816769	1.753486455	1.754288585	1.723671789
Amphisbaena carli	7885	78	0	0	0	Reptilia	Squamata	Amphisbaenidae	Amphisbaena	Least Concern	NoThreatened	Small	112	0	0	0	0	7773	78	0	0	0	-100	-100	-100	-100	-98.99652644	-100	-100	-100	1.420418516	0	NA	NA	NA
Amphisbaena cegei	164	0	1	0	0	Reptilia	Squamata	Amphisbaenidae	Amphisbaena	Least Concern	NoThreatened	Small	0	0	0	0	0	164	0	1	0	0	NA	NA	NA	NA	-100	-99.3902439	-100	-100	0	NA	0	NA	NA
Amphisbaena cubana	32079	20189	19413	18469	14448	Reptilia	Squamata	Amphisbaenidae	Amphisbaena	Least Concern	NoThreatened	Small	3020	1932	1946	1883	1674	29059	18257	17467	16586	12774	-36.02649007	-35.56291391	-37.64900662	-44.56953642	-37.17264875	-39.89125572	-42.92301869	-56.04115764	9.414258549	9.569567586	10.02421058	10.19546267	11.58637874
Amphisbaena cuiabana	0	0	0	0	0	Reptilia	Squamata	Amphisbaenidae	Amphisbaena	Least Concern	NoThreatened	Small	0	0	0	0	0	0	0	0	0	0	NA	NA	NA	NA	NA	NA	NA	NA	NA	NA	NA	NA	NA
Amphisbaena cunhai	1181	0	0	0	0	Reptilia	Squamata	Amphisbaenidae	Amphisbaena	Least Concern	NoThreatened	Small	0	0	0	0	0	1181	0	0	0	0	NA	NA	NA	NA	-100	-100	-100	-100	0	NA	NA	NA	NA
Amphisbaena darwinii	1268492	821710	782418	764777	662971	Reptilia	Squamata	Amphisbaenidae	Amphisbaena	NA	NoThreatened	Large	18158	15187	14672	14264	11985	1250334	806523	767746	750513	650986	-16.36193413	-19.19814958	-21.44509307	-33.99603481	-35.49539563	-38.59672695	-39.97499868	-47.93503176	1.431463502	1.848218958	1.875212482	1.865118852	1.807771381
Amphisbaena dubia	12	0	0	0	0	Reptilia	Squamata	Amphisbaenidae	Amphisbaena	Least Concern	NoThreatened	Small	1	0	0	0	0	11	0	0	0	0	-100	-100	-100	-100	-100	-100	-100	-100	8.333333333	NA	NA	NA	NA
Amphisbaena fenestrata	28	0	0	0	0	Reptilia	Squamata	Amphisbaenidae	Amphisbaena	Endangered	Threatened	Small	1	0	0	0	0	27	0	0	0	0	-100	-100	-100	-100	-100	-100	-100	-100	3.571428571	NA	NA	NA	NA
Amphisbaena frontalis	21558	10478	15699	15330	5555	Reptilia	Squamata	Amphisbaenidae	Amphisbaena	Endangered	Threatened	Small	302	224	294	284	239	21256	10254	15405	15046	5316	-25.82781457	-2.649006623	-5.960264901	-20.86092715	-51.7595032	-27.5263455	-29.21528039	-74.99059089	1.400872066	2.13781256	1.872730747	1.852576647	4.302430243
Amphisbaena fuliginosa	1700317	1230571	1144895	1244019	1111191	Reptilia	Squamata	Amphisbaenidae	Amphisbaena	Least Concern	NoThreatened	Large	206968	145606	132452	156432	139204	1493349	1084965	1012443	1087587	971987	-29.64806154	-36.00363341	-24.41730123	-32.74129334	-27.34685596	-32.20318894	-27.17127744	-34.91226766	12.17231846	11.83239325	11.56892117	12.57472756	12.52745928
Amphisbaena gonavensis	8200	7528	7032	7710	6518	Reptilia	Squamata	Amphisbaenidae	Amphisbaena	Critically Endangered	Threatened	Small	1813	1725	1634	1725	1528	6387	5803	5398	5985	4990	-4.853833425	-9.873138445	-4.853833425	-15.71980143	-9.143572882	-15.48457805	-6.294034758	-21.87255362	22.1097561	22.91445271	23.23663254	22.37354086	23.44277386
Amphisbaena hastata	710	0	0	0	0	Reptilia	Squamata	Amphisbaenidae	Amphisbaena	Least Concern	NoThreatened	Small	0	0	0	0	0	710	0	0	0	0	NA	NA	NA	NA	-100	-100	-100	-100	0	NA	NA	NA	NA
Amphisbaena heathi	18125	11218	5125	3980	5536	Reptilia	Squamata	Amphisbaenidae	Amphisbaena	Near Threatened	Threatened	Small	191	149	60	93	91	17934	11069	5065	3887	5445	-21.9895288	-68.58638743	-51.30890052	-52.35602094	-38.27924612	-71.75755548	-78.32608453	-69.63867514	1.053793103	1.3282225	1.170731707	2.336683417	1.643786127
Amphisbaena heterozonata	5008	1070	34	318	0	Reptilia	Squamata	Amphisbaenidae	Amphisbaena	Least Concern	NoThreatened	Small	360	27	0	13	0	4648	1043	34	305	0	-92.5	-100	-96.38888889	-100	-77.56024096	-99.26850258	-93.43803787	-100	7.188498403	2.523364486	0	4.088050314	NA
Amphisbaena hogei	9940	9894	9595	9780	9612	Reptilia	Squamata	Amphisbaenidae	Amphisbaena	Least Concern	NoThreatened	Small	2198	2174	2174	2192	2191	7742	7720	7421	7588	7421	-1.091901729	-1.091901729	-0.272975432	-0.318471338	-0.284164299	-4.146215448	-1.98915009	-4.146215448	22.11267606	21.97291288	22.65763418	22.41308793	22.79442364
Amphisbaena ibijara	32697	32276	32160	32164	32509	Reptilia	Squamata	Amphisbaenidae	Amphisbaena	Least Concern	NoThreatened	Small	1395	1395	1395	1395	1395	31302	30881	30765	30769	31114	0	0	0	0	-1.344961983	-1.715545333	-1.702766596	-0.600600601	4.266446463	4.322096914	4.337686567	4.337147121	4.291119382
Amphisbaena innocens	12029	6381	5152	4695	3452	Reptilia	Squamata	Amphisbaenidae	Amphisbaena	Vulnerable	Threatened	Small	1349	1006	886	853	622	10680	5375	4266	3842	2830	-25.42624166	-34.32171979	-36.76797628	-53.89177168	-49.67228464	-60.05617978	-64.02621723	-73.50187266	11.2145648	15.76555399	17.19720497	18.16826411	18.01853998
Amphisbaena kingii	881214	636984	572516	562226	532044	Reptilia	Squamata	Amphisbaenidae	Amphisbaena	Least Concern	NoThreatened	Large	4010	2867	2367	2388	1719	877204	634117	570149	559838	530325	-28.50374065	-40.97256858	-40.44887781	-57.13216958	-27.71156994	-35.00383035	-36.17926959	-39.54370933	0.45505405	0.450089798	0.413438227	0.424740229	0.323093579
Amphisbaena kiriri	1074	0	0	0	0	Reptilia	Squamata	Amphisbaenidae	Amphisbaena	NA	NoThreatened	Small	87	0	0	0	0	987	0	0	0	0	-100	-100	-100	-100	-100	-100	-100	-100	8.100558659	NA	NA	NA	NA
Amphisbaena leeseri	383945	337115	359999	347477	368131	Reptilia	Squamata	Amphisbaenidae	Amphisbaena	Least Concern	NoThreatened	Large	8644	7970	8025	8573	8644	375301	329145	351974	338904	359487	-7.797316057	-7.161036557	-0.821378991	0	-12.29839515	-6.215544323	-9.698082339	-4.213684483	2.251364128	2.364178396	2.229172859	2.467213657	2.348077179
Amphisbaena leucocephala	2033	2033	1033	931	1598	Reptilia	Squamata	Amphisbaenidae	Amphisbaena	Least Concern	NoThreatened	Small	155	155	10	3	103	1878	1878	1023	928	1495	0	-93.5483871	-98.06451613	-33.5483871	0	-45.52715655	-50.5857295	-20.39403621	7.624200689	7.624200689	0.968054211	0.322234157	6.445556946
Amphisbaena littoralis	439	4	0	0	0	Reptilia	Squamata	Amphisbaenidae	Amphisbaena	Data Deficient	NoThreatened	Small	0	0	0	0	0	439	4	0	0	0	NA	NA	NA	NA	-99.08883827	-100	-100	-100	0	0	NA	NA	NA
Amphisbaena lumbricalis	48770	48749	48098	48522	48731	Reptilia	Squamata	Amphisbaenidae	Amphisbaena	Endangered	Threatened	Small	665	665	665	665	665	48105	48084	47433	47857	48066	0	0	0	0	-0.043654506	-1.396944185	-0.515538925	-0.081072654	1.363543162	1.364130546	1.382593871	1.370512345	1.364634422
Amphisbaena manni	47390	36922	37071	37613	37721	Reptilia	Squamata	Amphisbaenidae	Amphisbaena	Least Concern	NoThreatened	Small	6632	5427	5228	5373	5308	40758	31495	31843	32240	32413	-18.1694813	-21.17008444	-18.98371532	-19.96381182	-22.72682664	-21.87300653	-20.89896462	-20.47450807	13.99451361	14.69855371	14.10266785	14.28495467	14.07173723
Amphisbaena medemi	27413	11159	10906	5660	11761	Reptilia	Squamata	Amphisbaenidae	Amphisbaena	Data Deficient	NoThreatened	Small	1759	585	655	401	604	25654	10574	10251	5259	11157	-66.74246731	-62.76293348	-77.20295623	-65.66230813	-58.78225618	-60.04131909	-79.50027286	-56.50970609	6.416663627	5.242405233	6.005868329	7.084805654	5.13561772
Amphisbaena mertensii	602052	219422	153765	161581	125852	Reptilia	Squamata	Amphisbaenidae	Amphisbaena	Least Concern	NoThreatened	Large	13655	6214	4908	5508	4622	588397	213208	148857	156073	121230	-54.49285976	-64.05712193	-59.66312706	-66.15159282	-63.76460111	-74.70126462	-73.47488176	-79.39656388	2.268076512	2.831985854	3.191883719	3.408816631	3.672567778
Amphisbaena microcephalum	121283	112610	98133	102957	95085	Reptilia	Squamata	Amphisbaenidae	Leposternon	NA	NoThreatened	Large	6233	5883	5241	5498	5276	115050	106727	92892	97459	89809	-5.615273544	-15.91528959	-11.79207444	-15.35376223	-7.23424598	-19.25945241	-15.28987397	-21.93915689	5.139219841	5.224225202	5.340711076	5.340093437	5.548719567
Amphisbaena mitchelli	440295	24086	9915	11691	436	Reptilia	Squamata	Amphisbaenidae	Amphisbaena	Least Concern	NoThreatened	Large	13595	2448	559	463	4	426700	21638	9356	11228	432	-81.99337992	-95.88819419	-96.59433615	-99.97057742	-94.92898992	-97.8073588	-97.36864307	-99.89875791	3.087702563	10.1635805	5.63792234	3.960311351	0.917431193
Amphisbaena munoai	195675	105479	77482	88888	63684	Reptilia	Squamata	Amphisbaenidae	Amphisbaena	Least Concern	NoThreatened	Large	2511	2386	2167	2044	1764	193164	103093	75315	86844	61920	-4.978096376	-13.69972123	-18.59816806	-29.74910394	-46.6292891	-61.00981549	-55.04131205	-67.94433745	1.283250287	2.262061643	2.796778607	2.299522995	2.769926512
Amphisbaena neglecta	73650	944	0	988	0	Reptilia	Squamata	Amphisbaenidae	Amphisbaena	Data Deficient	NoThreatened	Large	976	64	0	8	0	72674	880	0	980	0	-93.44262295	-100	-99.18032787	-100	-98.78911303	-100	-98.65151223	-100	1.325186694	6.779661017	NA	0.809716599	NA
Amphisbaena nigricauda	65560	65557	64916	65534	65560	Reptilia	Squamata	Amphisbaenidae	Amphisbaena	Vulnerable	Threatened	Large	3339	3339	3262	3333	3339	62221	62218	61654	62201	62221	0	-2.306079665	-0.179694519	0	-0.004821523	-0.9112679	-0.032143489	0	5.093044539	5.093277606	5.024955327	5.085909604	5.093044539
Amphisbaena occidentalis	37865	37285	37336	37635	36065	Reptilia	Squamata	Amphisbaenidae	Amphisbaena	Least Concern	NoThreatened	Small	54	54	54	54	54	37811	37231	37282	37581	36011	0	0	0	0	-1.533945148	-1.399063765	-0.608288593	-4.760519426	0.142611911	0.144830361	0.144632526	0.14348346	0.149729655
Amphisbaena pericensis	3905	3855	3239	3633	3587	Reptilia	Squamata	Amphisbaenidae	Amphisbaena	Least Concern	NoThreatened	Small	0	0	0	0	0	3905	3855	3239	3633	3587	NA	NA	NA	NA	-1.280409731	-17.05505762	-6.965428937	-8.14340589	0	0	0	0	0
Amphisbaena plumbea	739402	667980	620100	660670	562904	Reptilia	Squamata	Amphisbaenidae	Amphisbaena	Least Concern	NoThreatened	Large	15058	14441	14263	14498	13567	724344	653539	605837	646172	549337	-4.097489706	-5.279585602	-3.71895338	-9.901713375	-9.775051633	-16.36059662	-10.79210983	-24.16075787	2.036510586	2.161891075	2.300112885	2.194438979	2.410180066
Amphisbaena pretrei	283345	171065	152710	123348	136567	Reptilia	Squamata	Amphisbaenidae	Amphisbaena	Least Concern	NoThreatened	Large	6897	2855	2353	2134	2056	276448	168210	150357	121214	134511	-58.60519066	-65.88371756	-69.05901116	-70.18993765	-39.15311379	-45.6111095	-56.15305591	-51.34310973	2.434135065	1.668956245	1.540829022	1.730064533	1.505488149
Amphisbaena prunicolor	657679	563446	566907	513449	465465	Reptilia	Squamata	Amphisbaenidae	Amphisbaena	Least Concern	NoThreatened	Large	24534	22429	21708	20169	17799	633145	541017	545199	493280	447666	-8.579929893	-11.51870873	-17.7916361	-27.45169968	-14.55085328	-13.89034108	-22.09051639	-29.29486926	3.73039127	3.980683153	3.829199498	3.928140867	3.823918017
Amphisbaena roberti	399080	167420	139933	150007	48663	Reptilia	Squamata	Amphisbaenidae	Amphisbaena	Least Concern	NoThreatened	Large	15473	8656	7076	7423	5622	383607	158764	132857	142584	43041	-44.05739029	-54.26872617	-52.02611	-63.66574032	-58.61285117	-65.36637757	-62.83070955	-88.7799232	3.877167485	5.170230558	5.056705709	4.94843574	11.55292522
Amphisbaena schmidti	6079	1296	417	164	5	Reptilia	Squamata	Amphisbaenidae	Amphisbaena	Least Concern	NoThreatened	Small	714	11	0	0	0	5365	1285	417	164	5	-98.45938375	-100	-100	-100	-76.04846226	-92.22739981	-96.94315005	-99.90680336	11.74535285	0.848765432	0	0	0
Amphisbaena silvestrii	82647	7401	2350	1643	1850	Reptilia	Squamata	Amphisbaenidae	Amphisbaena	Least Concern	NoThreatened	Large	3222	210	0	17	135	79425	7191	2350	1626	1715	-93.48230912	-100	-99.47237741	-95.81005587	-90.94617564	-97.04123387	-97.95278565	-97.84073025	3.898508113	2.837454398	0	1.034692635	7.297297297
Amphisbaena slateri	7235	1595	415	1454	282	Reptilia	Squamata	Amphisbaenidae	Amphisbaena	Data Deficient	NoThreatened	Small	303	9	0	13	0	6932	1586	415	1441	282	-97.02970297	-100	-95.70957096	-100	-77.12060012	-94.01327178	-79.21234853	-95.93190998	4.187975121	0.564263323	0	0.894085282	0
Amphisbaena steindachneri	215	0	0	0	0	Reptilia	Squamata	Amphisbaenidae	Amphisbaena	Least Concern	NoThreatened	Small	0	0	0	0	0	215	0	0	0	0	NA	NA	NA	NA	-100	-100	-100	-100	0	NA	NA	NA	NA
Amphisbaena townsendi	10192	9886	9855	10144	10120	Reptilia	Squamata	Amphisbaenidae	Amphisbaena	NA	NoThreatened	Small	1	0	1	1	1	10191	9886	9854	10143	10119	-100	0	0	0	-2.992836817	-3.306839368	-0.471003827	-0.70650574	0.009811617	0	0.010147133	0.009858044	0.009881423
Amphisbaena trachura	90663	69210	62739	64297	60201	Reptilia	Squamata	Amphisbaenidae	Amphisbaena	Least Concern	NoThreatened	Large	1408	1400	1378	1360	1313	89255	67810	61361	62937	58888	-0.568181818	-2.130681818	-3.409090909	-6.747159091	-24.02666517	-31.2520307	-29.48630329	-34.02274382	1.553003982	2.022829071	2.196400963	2.115184223	2.181026893
Amphisbaena vanzolinii	32402	13387	11632	10512	10934	Reptilia	Squamata	Amphisbaenidae	Amphisbaena	NA	NoThreatened	Small	8145	3501	3390	3137	2775	24257	9886	8242	7375	8159	-57.01657459	-58.37937385	-61.48557397	-65.93001842	-59.24475409	-66.02217916	-69.59640516	-66.36434844	25.1373372	26.15223725	29.1437414	29.84208524	25.37955003
Amphisbaena varia	38103	24717	25323	22879	25073	Reptilia	Squamata	Amphisbaenidae	Amphisbaena	NA	NoThreatened	Small	777	411	292	167	122	37326	24306	25031	22712	24951	-47.1042471	-62.41956242	-78.50707851	-84.2985843	-34.88185179	-32.93950597	-39.15233349	-33.15383379	2.039209511	1.662823158	1.153101923	0.729927007	0.486579189
Amphisbaena vermicularis	1977582	1651665	1766377	1736236	1837180	Reptilia	Squamata	Amphisbaenidae	Amphisbaena	Least Concern	NoThreatened	Large	55796	39144	40452	44734	48730	1921786	1612521	1725925	1691502	1788450	-29.84443329	-27.50017922	-19.82579396	-12.66399025	-16.09258263	-10.19161343	-11.98281182	-6.938129428	2.821425357	2.369972119	2.290111341	2.576493057	2.65243471
Amphisbaena wuchereri	128597	122795	107207	116180	111524	Reptilia	Squamata	Amphisbaenidae	Leposternon	NA	NoThreatened	Large	6734	6521	6046	5987	6263	121863	116274	101161	110193	105261	-3.163053163	-10.21681022	-11.09296109	-6.994356994	-4.586297728	-16.98792907	-9.576327515	-13.62349524	5.236514071	5.310476811	5.639557118	5.153210535	5.61583157
Amphisbaena xera	3211	411	135	95	4	Reptilia	Squamata	Amphisbaenidae	Amphisbaena	Near Threatened	Threatened	Small	452	68	27	33	0	2759	343	108	62	4	-84.95575221	-94.02654867	-92.69911504	-100	-87.56795941	-96.08553824	-97.75280899	-99.85501993	14.07661165	16.54501217	20	34.73684211	0
Amplorhinus multimaculatus	285713	152377	123393	113385	92515	Reptilia	Squamata	Pseudoxyrhophiidae	Amplorhinus	Least Concern	NoThreatened	Large	983	698	626	649	589	284730	151679	122767	112736	91926	-28.99287894	-36.31739573	-33.97761953	-40.08138352	-46.72883082	-56.88301198	-60.40599867	-67.71467706	0.344051548	0.458074381	0.507322133	0.572386118	0.636653516
Amyda cartilaginea	789240	677332	678386	690118	680145	Reptilia	Testudines	Trionychidae	Amyda	Vulnerable	Threatened	Large	50935	40413	39451	39536	37710	738305	636919	638935	650582	642435	-20.65770099	-22.54638264	-22.37950329	-25.96446451	-13.73226512	-13.45920724	-11.88167492	-12.98514841	6.453676955	5.966497966	5.815420719	5.728875352	5.544405972
Amyda ornata	26103	14827	10408	13020	3210	Reptilia	Testudines	Trionychidae	Amyda	NA	NoThreatened	Small	4605	1466	985	2469	149	21498	13361	9423	10551	3061	-68.165038	-78.6102063	-46.38436482	-96.76438654	-37.85003256	-56.16801563	-50.92101591	-85.76146618	17.64165039	9.88736764	9.463873943	18.96313364	4.641744548
Anadia antioquensis	19832	8256	6481	4875	4705	Reptilia	Squamata	Gymnophthalmidae	Anadia	Vulnerable	Threatened	Small	1368	687	568	467	463	18464	7569	5913	4408	4242	-49.78070175	-58.47953216	-65.8625731	-66.15497076	-59.00671577	-67.97551993	-76.12651646	-77.02556326	6.897942719	8.32122093	8.764079617	9.579487179	9.840595112
Anadia blakei	6600	3391	3076	2952	1994	Reptilia	Squamata	Gymnophthalmidae	Anadia	Endangered	Threatened	Small	1252	807	766	783	610	5348	2584	2310	2169	1384	-35.54313099	-38.81789137	-37.4600639	-51.27795527	-51.6828721	-56.80628272	-59.44278235	-74.12116679	18.96969697	23.79828959	24.90247074	26.52439024	30.59177533
Anadia bogotensis	59343	53384	49392	49068	43403	Reptilia	Squamata	Gymnophthalmidae	Anadia	Near Threatened	Threatened	Large	11856	11246	10720	10760	9892	47487	42138	38672	38308	33511	-5.145074224	-9.581646424	-9.244264507	-16.56545209	-11.26413545	-18.56297513	-19.32950071	-29.43121275	19.9787675	21.06623707	21.70391966	21.92875194	22.79105131
Anadia brevifrontalis	10	0	0	0	0	Reptilia	Squamata	Gymnophthalmidae	Anadia	Endangered	Threatened	Small	2	0	0	0	0	8	0	0	0	0	-100	-100	-100	-100	-100	-100	-100	-100	20	NA	NA	NA	NA
Anadia ocellata	142735	92113	74697	81511	57538	Reptilia	Squamata	Gymnophthalmidae	Anadia	Least Concern	NoThreatened	Large	19753	13790	12033	12616	9509	122982	78323	62664	68895	48029	-30.18781957	-39.08267099	-36.13122057	-51.86047689	-36.31344424	-49.04620188	-43.97960677	-60.94631735	13.83893229	14.97074246	16.10908069	15.47766559	16.52646946
Anadia pamplonensis	20031	4751	3459	3674	2912	Reptilia	Squamata	Gymnophthalmidae	Anadia	Endangered	Threatened	Small	2279	956	1009	1030	937	17752	3795	2450	2644	1975	-58.0517771	-55.7261957	-54.80473892	-58.88547609	-78.62212708	-86.19873817	-85.10590356	-88.87449301	11.37736508	20.12207956	29.17028043	28.03483941	32.1771978
Anadia petersi	112098	80678	76892	71933	59644	Reptilia	Squamata	Gymnophthalmidae	Anadia	Data Deficient	NoThreatened	Large	8949	7445	7063	6912	6080	103149	73233	69829	65021	53564	-16.80634708	-21.07498044	-22.76231981	-32.05944798	-29.00270483	-32.30278529	-36.96400353	-48.07123675	7.983193277	9.228042341	9.185610987	9.608941654	10.19381665
Anadia pulchella	2756	1476	1113	597	930	Reptilia	Squamata	Gymnophthalmidae	Anadia	Near Threatened	Threatened	Small	288	142	103	73	103	2468	1334	1010	524	827	-50.69444444	-64.23611111	-74.65277778	-64.23611111	-45.94813614	-59.07617504	-78.76823339	-66.4910859	10.44992743	9.620596206	9.254267745	12.2278057	11.07526882
Anadia rhombifera	206659	113038	92209	80327	60749	Reptilia	Squamata	Gymnophthalmidae	Anadia	Least Concern	NoThreatened	Large	16454	10619	9690	8884	7186	190205	102419	82519	71443	53563	-35.46250152	-41.10854503	-46.00704996	-56.32672906	-46.15336085	-56.61575668	-62.43894745	-71.83933125	7.961908264	9.394186026	10.50873559	11.0597931	11.8290013
Anadia steyeri	106500	77560	67157	65927	54940	Reptilia	Squamata	Gymnophthalmidae	Anadia	Least Concern	NoThreatened	Large	6816	6208	5911	5620	5083	99684	71352	61246	60307	49857	-8.920187793	-13.27758216	-17.54694836	-25.42546948	-28.42181293	-38.55984912	-39.50182577	-49.98495245	6.4	8.004125838	8.801763033	8.524580218	9.251911176
Anadia vittata	1	0	0	0	0	Reptilia	Squamata	Gymnophthalmidae	Anadia	Least Concern	NoThreatened	Small	0	0	0	0	0	1	0	0	0	0	NA	NA	NA	NA	-100	-100	-100	-100	0	NA	NA	NA	NA
Anatololacerta anatolica	28508	22500	20454	19804	18651	Reptilia	Squamata	Lacertidae	Anatololacerta	Least Concern	NoThreatened	Small	1391	1207	1072	1025	949	27117	21293	19382	18779	17702	-13.2278936	-22.93314162	-26.31200575	-31.77570093	-21.47730206	-28.5245418	-30.74823911	-34.71991739	4.879332117	5.364444444	5.24102865	5.175722076	5.088199024
Anatololacerta budaki	2680	612	155	28	0	Reptilia	Squamata	Lacertidae	Anatololacerta	NA	NoThreatened	Small	0	0	0	0	0	2680	612	155	28	0	NA	NA	NA	NA	-77.1641791	-94.21641791	-98.95522388	-100	0	0	0	0	NA
Anatololacerta danfordi	286040	160042	88706	71720	26517	Reptilia	Squamata	Lacertidae	Anatololacerta	Least Concern	NoThreatened	Large	2205	1680	1207	941	695	283835	158362	87499	70779	25822	-23.80952381	-45.26077098	-57.32426304	-68.48072562	-44.20631705	-69.17258266	-75.06332905	-90.90246094	0.770871207	1.049724447	1.360674588	1.312046849	2.620960139
Anatololacerta finikensis	17824	17078	14753	14791	14165	Reptilia	Squamata	Lacertidae	Anatololacerta	NA	NoThreatened	Small	135	100	51	52	36	17689	16978	14702	14739	14129	-25.92592593	-62.22222222	-61.48148148	-73.33333333	-4.019447114	-16.88620046	-16.67703092	-20.12550172	0.757405745	0.585548659	0.345692402	0.351565141	0.254147547
Anatololacerta ibrahimi	20134	16110	9199	8144	4972	Reptilia	Squamata	Lacertidae	Anatololacerta	NA	NoThreatened	Small	171	150	106	62	8	19963	15960	9093	8082	4964	-12.28070175	-38.01169591	-63.74269006	-95.32163743	-20.05209638	-54.45073386	-59.51510294	-75.1339979	0.849309626	0.931098696	1.152299163	0.76129666	0.160901046
Anatololacerta oertzeni	10474	10311	6479	5208	1533	Reptilia	Squamata	Lacertidae	Anatololacerta	Least Concern	NoThreatened	Small	250	241	115	62	1	10224	10070	6364	5146	1532	-3.6	-54	-75.2	-99.6	-1.506259781	-37.7543036	-49.66744914	-85.01564945	2.386862708	2.337309669	1.774965272	1.19047619	0.065231572
Anatololacerta pelasgiana	12014	11779	8044	6997	3170	Reptilia	Squamata	Lacertidae	Anatololacerta	NA	NoThreatened	Small	225	225	158	133	48	11789	11554	7886	6864	3122	0	-29.77777778	-40.88888889	-78.66666667	-1.993383663	-33.10713377	-41.77623208	-73.51768598	1.872815049	1.910179132	1.964196917	1.900814635	1.514195584
Ancistrodon halys	133077	58278	33502	21656	24777	Reptilia	Squamata	Viperidae	Ancistrodon	NA	NoThreatened	Large	2036	123	72	65	51	131041	58155	33430	21591	24726	-93.95874263	-96.46365422	-96.80746562	-97.49508841	-55.62075991	-74.48890042	-83.52347738	-81.13109637	1.529941312	0.211057346	0.214912543	0.300147765	0.205836058
Andinosaura aurea	3482	1284	1309	1138	1094	Reptilia	Squamata	Gymnophthalmidae	Andinosaura	NA	NoThreatened	Small	0	0	0	0	0	3482	1284	1309	1138	1094	NA	NA	NA	NA	-63.12464101	-62.40666284	-67.31763354	-68.58127513	0	0	0	0	0
Andinosaura crypta	942	2	8	0	0	Reptilia	Squamata	Gymnophthalmidae	Andinosaura	NA	NoThreatened	Small	0	0	0	0	0	942	2	8	0	0	NA	NA	NA	NA	-99.78768577	-99.1507431	-100	-100	0	0	0	NA	NA
Andinosaura hyposticta	6453	3863	3084	2902	1267	Reptilia	Squamata	Gymnophthalmidae	Andinosaura	NA	NoThreatened	Small	48	0	0	0	0	6405	3863	3084	2902	1267	-100	-100	-100	-100	-39.68774395	-51.8501171	-54.69164715	-80.21857923	0.743840074	0	0	0	0
Andinosaura oculata	11310	7027	5494	5304	2523	Reptilia	Squamata	Gymnophthalmidae	Andinosaura	NA	NoThreatened	Small	144	4	21	1	0	11166	7023	5473	5303	2523	-97.22222222	-85.41666667	-99.30555556	-100	-37.10370768	-50.98513344	-52.50761239	-77.40462117	1.273209549	0.056923296	0.382235166	0.018853695	0
Andinosaura vespertina	21295	12369	13497	12198	12603	Reptilia	Squamata	Gymnophthalmidae	Andinosaura	NA	NoThreatened	Small	1	0	0	0	0	21294	12369	13497	12198	12603	-100	-100	-100	-100	-41.91321499	-36.61594815	-42.7162581	-40.81431389	0.004695938	0	0	0	0
Androngo trivittatus	56802	53717	56294	51267	52011	Reptilia	Squamata	Scincidae	Pygomeles	NA	NoThreatened	Small	6620	6390	6606	6217	6416	50182	47327	49688	45050	45595	-3.474320242	-0.211480363	-6.087613293	-3.081570997	-5.689290981	-0.984416723	-10.22677454	-9.140727751	11.65451921	11.89567548	11.73482076	12.12670919	12.33585203
Anelytropsis papillosus	141171	131079	126647	118639	116575	Reptilia	Squamata	Dibamidae	Anelytropsis	Least Concern	NoThreatened	Large	1239	1197	1107	1023	1049	139932	129882	125540	117616	115526	-3.389830508	-10.65375303	-17.43341404	-15.33494754	-7.182059858	-10.28499557	-15.94774605	-17.44132865	0.877659009	0.913189756	0.874083081	0.862279689	0.899849882
Anepischetosia maccoyi	168724	142220	133167	125514	108436	Reptilia	Squamata	Scincidae	Anepischetosia	Least Concern	NoThreatened	Large	42100	37906	36253	33406	29969	126624	104314	96914	92108	78467	-9.961995249	-13.88836105	-20.65083135	-28.81472684	-17.61909275	-23.46316654	-27.25865555	-38.03149482	24.9519926	26.6530727	27.22371158	26.61535765	27.63750046
Angolosaurus skoogi	27816	21962	20569	18937	18596	Reptilia	Squamata	Gerrhosauridae	Gerrhosaurus	NA	NoThreatened	Small	20055	16017	15083	13993	14032	7761	5945	5486	4944	4564	-20.13462977	-24.79182249	-30.22687609	-30.03241087	-23.39904651	-29.31323283	-36.29686896	-41.19314521	72.09879206	72.93051635	73.32879576	73.89238	75.45708755
Anguis cephallonica	46842	18399	6216	2308	1473	Reptilia	Squamata	Anguidae	Anguis	Near Threatened	Threatened	Small	1988	1026	526	245	191	44854	17373	5690	2063	1282	-48.39034205	-73.54124748	-87.67605634	-90.39235412	-61.26766844	-87.31439782	-95.40063317	-97.14183796	4.244054481	5.576390021	8.462033462	10.6152513	12.96673456
Anguis colchica	2699821	2032703	1980444	1872982	1920959	Reptilia	Squamata	Anguidae	Anguis	NA	NoThreatened	Large	139258	109043	105987	97862	98759	2560563	1923660	1874457	1775120	1822200	-21.69713769	-23.89162562	-29.72611986	-29.0819917	-24.8735532	-26.79512279	-30.67462117	-28.83596303	5.158045663	5.364433466	5.351678714	5.224930085	5.141130029
Anguis graeca	134617	116592	106068	104376	94636	Reptilia	Squamata	Anguidae	Anguis	NA	NoThreatened	Large	10707	9667	9100	9306	8316	123910	106925	96968	95070	86320	-9.713271691	-15.0088727	-13.08489773	-22.33118521	-13.70752966	-21.74320071	-23.27495763	-30.33653458	7.953675984	8.291306436	8.579401893	8.915842722	8.78735365
Anguis orvet	353	0	0	0	0	Reptilia	Squamata	Anguidae	Anguis	NA	NoThreatened	Small	0	0	0	0	0	353	0	0	0	0	NA	NA	NA	NA	-100	-100	-100	-100	0	NA	NA	NA	NA
Anguis veronensis	350680	250902	214125	192430	170412	Reptilia	Squamata	Anguidae	Anguis	NA	NoThreatened	Large	21362	15905	13677	12535	10813	329318	234997	200448	179895	159599	-25.54536092	-35.97509596	-41.32103736	-49.38208033	-28.64131326	-39.13238875	-45.37346881	-51.53650878	6.091593476	6.339128425	6.387390543	6.51405706	6.345210431
Anilios affinis	582729	448999	346237	303286	277424	Reptilia	Squamata	Typhlopidae	Anilios	Least Concern	NoThreatened	Large	38517	32221	27271	26418	25692	544212	416778	318966	276868	251732	-16.34602903	-29.19749721	-31.41210375	-33.29698575	-23.4162422	-41.38938502	-49.12497336	-53.74376162	6.609761999	7.176185248	7.876396803	8.710590004	9.260914701
Anilios ammodytes	207997	207911	207997	207070	207997	Reptilia	Squamata	Typhlopidae	Anilios	Least Concern	NoThreatened	Large	14461	14461	14461	14461	14461	193536	193450	193536	192609	193536	0	0	0	0	-0.044436177	0	-0.478980655	0	6.952504123	6.955379946	6.952504123	6.983628725	6.952504123
Anilios australis	231599	195454	167346	150031	135363	Reptilia	Squamata	Typhlopidae	Anilios	Least Concern	NoThreatened	Large	32259	30354	27832	25650	23895	199340	165100	139514	124381	111468	-5.905328745	-13.72330202	-20.48730587	-25.9276481	-17.17668305	-30.01203973	-37.60359185	-44.08146885	13.92881662	15.52999683	16.63141037	17.09646673	17.6525343
Anilios bicolor	646931	267092	211487	154957	51090	Reptilia	Squamata	Typhlopidae	Anilios	Least Concern	NoThreatened	Large	67770	31211	26571	17279	5485	579161	235881	184916	137678	45605	-53.94569869	-60.79238601	-74.50346761	-91.90644828	-59.27194683	-68.07174516	-76.2280264	-92.12567835	10.47561486	11.68548665	12.56389282	11.15083539	10.73595616
Anilios bituberculatus	1090349	359452	249666	218964	74224	Reptilia	Squamata	Typhlopidae	Anilios	Least Concern	NoThreatened	Large	96264	32707	17871	17459	3436	994085	326745	231795	201505	70788	-66.02364331	-81.43542757	-81.86341727	-96.43064905	-67.13108034	-76.68257745	-79.72960059	-92.87907976	8.828732819	9.099128674	7.157963039	7.973456824	4.629230438
Anilios broomi	166269	90010	74604	76653	46625	Reptilia	Squamata	Typhlopidae	Anilios	Least Concern	NoThreatened	Large	35194	18789	15287	16191	13770	131075	71221	59317	60462	32855	-46.61305904	-56.5636188	-53.99499915	-60.87401262	-45.66393286	-54.74575625	-53.87221057	-74.93419798	21.16690423	20.87434729	20.4908584	21.12246096	29.53351206
Anilios centralis	148398	492	3006	427	154	Reptilia	Squamata	Typhlopidae	Anilios	Least Concern	NoThreatened	Large	1356	0	0	0	0	147042	492	3006	427	154	-100	-100	-100	-100	-99.66540172	-97.95568613	-99.70960678	-99.89526802	0.913758946	0	0	0	0
Anilios chamodracaena	29905	27296	26112	24635	20060	Reptilia	Squamata	Typhlopidae	Anilios	Least Concern	NoThreatened	Small	1595	1490	1552	1204	935	28310	25806	24560	23431	19125	-6.5830721	-2.695924765	-24.51410658	-41.37931034	-8.84493112	-13.24620276	-17.23419286	-32.44436595	5.333556261	5.458675264	5.943627451	4.887355389	4.661016949
Anilios diversus	685496	267678	273307	280358	257778	Reptilia	Squamata	Typhlopidae	Anilios	Least Concern	NoThreatened	Large	40548	25335	26973	26826	24746	644948	242343	246334	253532	233032	-37.5184966	-33.47883989	-33.84137319	-38.97109599	-62.42441251	-61.80560293	-60.68954396	-63.86809479	5.915132984	9.464730011	9.869121537	9.5684803	9.599733104
Anilios endoterus	1332170	373957	373527	343746	251918	Reptilia	Squamata	Typhlopidae	Anilios	Least Concern	NoThreatened	Large	93481	43277	47890	33966	24218	1238689	330680	325637	309780	227700	-53.70503097	-48.77033836	-63.66534376	-74.09313122	-73.30403354	-73.71115752	-74.99130129	-81.6176619	7.017197505	11.57272093	12.82102766	9.881133162	9.613445645
Anilios ganei	69327	68684	69327	63879	68825	Reptilia	Squamata	Typhlopidae	Anilios	Least Concern	NoThreatened	Large	7023	7000	7023	7022	7021	62304	61684	62304	56857	61804	-0.327495372	0	-0.014238929	-0.028477858	-0.995120699	0	-8.742616846	-0.802516692	10.13025228	10.19160212	10.13025228	10.99265799	10.20123502
Anilios grypus	729148	473803	568728	630975	668962	Reptilia	Squamata	Typhlopidae	Anilios	Least Concern	NoThreatened	Large	41676	29721	35515	38792	40010	687472	444082	533213	592183	628952	-28.68557443	-14.78308859	-6.920049909	-3.997504559	-35.40362371	-22.43858659	-13.86078269	-8.512346685	5.715712037	6.272860239	6.244637155	6.14794564	5.980907735
Anilios guentheri	188850	188850	188850	188850	188850	Reptilia	Squamata	Typhlopidae	Anilios	Least Concern	NoThreatened	Large	26395	26395	26395	26395	26395	162455	162455	162455	162455	162455	0	0	0	0	0	0	0	0	13.97670109	13.97670109	13.97670109	13.97670109	13.97670109
Anilios hamatus	413819	204198	175449	173348	147694	Reptilia	Squamata	Typhlopidae	Anilios	Least Concern	NoThreatened	Large	46765	32263	27111	25594	20144	367054	171935	148338	147754	127550	-31.010371	-42.02715706	-45.27103603	-56.92505079	-53.15811842	-59.58687278	-59.74597743	-65.25034464	11.30083442	15.79986092	15.45235368	14.76451993	13.63901039
Anilios kimberleyensis	52059	28679	42017	36788	51878	Reptilia	Squamata	Typhlopidae	Anilios	Least Concern	NoThreatened	Small	3705	1342	2017	1178	3705	48354	27337	40000	35610	48173	-63.77867746	-45.56005398	-68.20512821	0	-43.4648633	-17.27675063	-26.35562725	-0.374322703	7.116925027	4.679382126	4.800437918	3.20213113	7.141755658
Anilios leptosoma	63371	56930	58289	59183	56482	Reptilia	Squamata	Typhlopidae	Anilios	NA	NoThreatened	Large	16158	15360	14976	15066	14108	47213	41570	43313	44117	42374	-4.938730041	-7.31526179	-6.758262161	-12.68721376	-11.95221655	-8.260436744	-6.557515938	-10.24929574	25.4974673	26.98050237	25.69266929	25.45663451	24.97786906
Anilios leucoproctus	1	0	0	0	0	Reptilia	Squamata	Typhlopidae	Anilios	Least Concern	NoThreatened	Small	0	0	0	0	0	1	0	0	0	0	NA	NA	NA	NA	-100	-100	-100	-100	0	NA	NA	NA	NA
Anilios ligatus	1037771	745907	662926	602557	578822	Reptilia	Squamata	Typhlopidae	Anilios	Least Concern	NoThreatened	Large	71147	62993	61586	59875	61466	966624	682914	601340	542682	517356	-11.46077839	-13.43837407	-15.84325411	-13.60703895	-29.35060582	-37.78966796	-43.85800477	-46.47805145	6.855751413	8.445154691	9.290026338	9.936819255	10.61915408
Anilios minimus	3549	0	0	12	0	Reptilia	Squamata	Typhlopidae	Anilios	Least Concern	NoThreatened	Small	0	0	0	0	0	3549	0	0	12	0	NA	NA	NA	NA	-100	-100	-99.66187658	-100	0	NA	NA	0	NA
Anilios nema	13	0	0	0	0	Reptilia	Squamata	Typhlopidae	Anilios	Least Concern	NoThreatened	Small	0	0	0	0	0	13	0	0	0	0	NA	NA	NA	NA	-100	-100	-100	-100	0	NA	NA	NA	NA
Anilios nigrescens	295659	202697	185134	168562	144686	Reptilia	Squamata	Typhlopidae	Anilios	Least Concern	NoThreatened	Large	52243	44623	41978	39596	35471	243416	158074	143156	128966	109215	-14.58568612	-19.64856536	-24.20802787	-32.10382252	-35.06014395	-41.18874684	-47.01827324	-55.13236599	17.6700185	22.01463268	22.6743872	23.49046642	24.51584811
Anilios pilbarensis	55749	23456	13537	29491	20096	Reptilia	Squamata	Typhlopidae	Anilios	Least Concern	NoThreatened	Small	2047	75	1	539	187	53702	23381	13536	28952	19909	-96.33610161	-99.95114802	-73.66878359	-90.86468002	-56.4615843	-74.79423485	-46.08766899	-62.92689285	3.671814741	0.319747613	0.007387161	1.82767624	0.930533439
Anilios pinguis	90827	64510	45393	39798	26731	Reptilia	Squamata	Typhlopidae	Anilios	Least Concern	NoThreatened	Large	9815	5256	5407	4172	3303	81012	59254	39986	35626	23428	-46.44931228	-44.91085074	-57.4936322	-66.34742741	-26.85774947	-50.64188022	-56.02379894	-71.08082753	10.80625805	8.14757402	11.91152821	10.48293884	12.35644009
Anilios proximus	617968	359473	320539	292973	256373	Reptilia	Squamata	Typhlopidae	Anilios	Least Concern	NoThreatened	Large	64994	51706	47577	44558	42063	552974	307767	272962	248415	214310	-20.44496415	-26.79785826	-31.44290242	-35.28171831	-44.34331451	-50.63746216	-55.07654971	-61.24410913	10.51737307	14.38383411	14.84281164	15.20891004	16.40695393
Anilios silvia	4591	1951	3345	2112	3549	Reptilia	Squamata	Typhlopidae	Anilios	Least Concern	NoThreatened	Small	2367	1493	2194	1379	2180	2224	458	1151	733	1369	-36.92437685	-7.308829742	-41.74059992	-7.900295733	-79.40647482	-48.24640288	-67.04136691	-38.4442446	51.5573949	76.52485905	65.59043348	65.29356061	61.42575373
Anilios torresianus	91547	60161	48421	31973	34667	Reptilia	Squamata	Typhlopidae	Anilios	Least Concern	NoThreatened	Large	22154	15305	13991	10876	12438	69393	44856	34430	21097	22229	-30.91541031	-36.84661912	-50.90728537	-43.85663988	-35.3594743	-50.3840445	-69.59779805	-67.96650959	24.19959147	25.44006915	28.89448793	34.01620117	35.87850117
Anilios tovelli	32311	32292	32311	32311	32311	Reptilia	Squamata	Typhlopidae	Anilios	Least Concern	NoThreatened	Small	12242	12240	12242	12242	12242	20069	20052	20069	20069	20069	-0.0163372	0	0	0	-0.084707758	0	0	0	37.88802575	37.90412486	37.88802575	37.88802575	37.88802575
Anilios troglodytes	27377	701	37	2025	300	Reptilia	Squamata	Typhlopidae	Anilios	Least Concern	NoThreatened	Small	2335	63	1	239	25	25042	638	36	1786	275	-97.30192719	-99.95717345	-89.76445396	-98.92933619	-97.45228017	-99.85624151	-92.86798179	-98.9018449	8.529057238	8.987161198	2.702702703	11.80246914	8.333333333
Anilios unguirostris	1146618	1068775	1089179	1011621	1034274	Reptilia	Squamata	Typhlopidae	Anilios	Least Concern	NoThreatened	Large	100764	98360	99501	97307	98504	1045854	970415	989678	914314	935770	-2.385772697	-1.253423842	-3.430788774	-2.242864515	-7.213148298	-5.371304216	-12.57728134	-10.52575216	8.787931116	9.203059578	9.135413004	9.618918548	9.523975272
Anilios waitii	511276	331405	330719	309327	266126	Reptilia	Squamata	Typhlopidae	Anilios	Least Concern	NoThreatened	Large	59970	48506	48600	47102	40951	451306	282899	282119	262225	225175	-19.11622478	-18.95947974	-21.45739536	-31.71419043	-37.31547996	-37.4883117	-41.89640732	-50.10591483	11.72947684	14.63647199	14.69525488	15.22725142	15.38782381
Anilios wiedii	533126	357559	280794	236962	220244	Reptilia	Squamata	Typhlopidae	Anilios	Least Concern	NoThreatened	Large	48418	41465	37465	34828	33903	484708	316094	243329	202134	186341	-14.36036185	-22.62175224	-28.06807386	-29.97852038	-34.78671695	-49.79884797	-58.29777928	-61.55602961	9.081905591	11.59668754	13.34252156	14.69771525	15.39338189
Anilios yirrikalae	8522	7645	7831	7913	7478	Reptilia	Squamata	Typhlopidae	Anilios	Least Concern	NoThreatened	Small	5062	5061	5062	5062	5058	3460	2584	2769	2851	2420	-0.019755038	0	0	-0.07902015	-25.31791908	-19.97109827	-17.60115607	-30.05780347	59.39920207	66.2001308	64.64053122	63.97068116	67.63840599
Anilius scytale	819587	371355	358174	363995	434233	Reptilia	Squamata	Aniliidae	Anilius	Least Concern	NoThreatened	Large	115573	43644	38837	47698	50274	704014	327711	319337	316297	383959	-62.23685463	-66.39613058	-58.72911493	-56.50022064	-53.45106773	-54.64053272	-55.07234231	-45.46145389	14.10137057	11.75263562	10.84305393	13.10402615	11.57765531
Anisolepis grilli	309293	217400	210293	185261	164675	Reptilia	Squamata	Leiosauridae	Anisolepis	Least Concern	NoThreatened	Large	15643	12738	11821	10540	9114	293650	204662	198472	174721	155561	-18.57060666	-24.43265358	-32.62161989	-41.73751838	-30.30410352	-32.41205517	-40.50025541	-47.0250298	5.057663769	5.85924563	5.6212047	5.689270813	5.534537726
Anisolepis longicauda	93710	92771	92638	91950	93172	Reptilia	Squamata	Leiosauridae	Anisolepis	Vulnerable	Threatened	Large	3683	3683	3683	3683	3683	90027	89088	88955	88267	89489	0	0	0	0	-1.043020427	-1.190753885	-1.954969065	-0.597598498	3.930210223	3.969990622	3.975690321	4.005437738	3.952904306
Anisolepis undulatus	206526	108380	37944	39231	21696	Reptilia	Squamata	Leiosauridae	Anisolepis	Data Deficient	NoThreatened	Large	1108	592	236	244	220	205418	107788	37708	38987	21476	-46.57039711	-78.70036101	-77.97833935	-80.14440433	-47.52748055	-81.64328345	-81.02065058	-89.54521999	0.536494194	0.546226241	0.621969218	0.621957126	1.014011799
Anniella alexanderae	6196	0	0	0	0	Reptilia	Squamata	Anguidae	Anniella	NA	NoThreatened	Small	46	0	0	0	0	6150	0	0	0	0	-100	-100	-100	-100	-100	-100	-100	-100	0.742414461	NA	NA	NA	NA
Anniella campi	13879	7686	5238	4928	1612	Reptilia	Squamata	Anguidae	Anniella	NA	NoThreatened	Small	2165	1568	1558	1402	460	11714	6118	3680	3526	1152	-27.57505774	-28.0369515	-35.24249423	-78.75288684	-47.77189688	-68.58459962	-69.89926584	-90.1656138	15.59910656	20.4007286	29.74417717	28.44967532	28.53598015
Anniella geronimensis	2323	1102	857	1248	723	Reptilia	Squamata	Anguidae	Anniella	Endangered	Threatened	Small	222	212	108	149	1	2101	890	749	1099	722	-4.504504505	-51.35135135	-32.88288288	-99.54954955	-57.63921942	-64.35030938	-47.69157544	-65.63541171	9.556607835	19.23774955	12.60210035	11.93910256	0.138312586
Anniella grinnelli	5543	5537	5543	5537	5514	Reptilia	Squamata	Anguidae	Anniella	NA	NoThreatened	Small	0	0	0	0	0	5543	5537	5543	5537	5514	NA	NA	NA	NA	-0.108244633	0	-0.108244633	-0.523182392	0	0	0	0	0
Anniella pulchra	156837	114455	100000	91202	81092	Reptilia	Squamata	Anguidae	Anniella	Least Concern	NoThreatened	Large	7439	6364	6171	5767	5427	149398	108091	93829	85435	75665	-14.45086705	-17.04530179	-22.47613927	-27.04664605	-27.64896451	-37.19527705	-42.81382616	-49.353405	4.743140968	5.560263859	6.171	6.323326243	6.692398757
Anniella stebbinsi	124902	112284	105578	99651	98381	Reptilia	Squamata	Anguidae	Anniella	NA	NoThreatened	Large	7856	6832	6692	6117	6082	117046	105452	98886	93534	92299	-13.03462322	-14.81670061	-22.13594705	-22.5814664	-9.905507236	-15.5152675	-20.08782872	-21.14296943	6.289731149	6.084571266	6.338441721	6.138423097	6.182088005
Anolis acutus	211	1	0	0	0	Reptilia	Squamata	Dactyloidae	Anolis	Least Concern	NoThreatened	Small	0	0	0	0	0	211	1	0	0	0	NA	NA	NA	NA	-99.52606635	-100	-100	-100	0	0	NA	NA	NA
Anolis aeneus	43220	4473	2728	2244	2385	Reptilia	Squamata	Dactyloidae	Anolis	Least Concern	NoThreatened	Small	4621	1491	873	686	707	38599	2982	1855	1558	1678	-67.73425665	-81.10798528	-85.15472841	-84.70028132	-92.27441125	-95.19417601	-95.963626	-95.65273712	10.69180935	33.33333333	32.00146628	30.57040998	29.64360587
Anolis aequatorialis	58680	24285	19858	17907	12673	Reptilia	Squamata	Dactyloidae	Anolis	Least Concern	NoThreatened	Small	3545	970	925	861	605	55135	23315	18933	17046	12068	-72.63751763	-73.90691114	-75.7122708	-82.93370945	-57.71288655	-65.66065113	-69.08315952	-78.11190714	6.041240627	3.994235125	4.658072313	4.808175574	4.773928825
Anolis agueroi	395	0	0	0	0	Reptilia	Squamata	Dactyloidae	Anolis	Endangered	Threatened	Small	85	0	0	0	0	310	0	0	0	0	-100	-100	-100	-100	-100	-100	-100	-100	21.51898734	NA	NA	NA	NA
Anolis ahli	20263	11829	2802	7474	4654	Reptilia	Squamata	Dactyloidae	Anolis	Endangered	Threatened	Small	2305	1727	509	666	888	17958	10102	2293	6808	3766	-25.07592191	-77.9175705	-71.10629067	-61.47505423	-43.74651966	-87.23131752	-62.08931952	-79.02884508	11.37541331	14.59971257	18.165596	8.910891089	19.08036098
Anolis alayoni	6023	3617	3107	2535	1650	Reptilia	Squamata	Dactyloidae	Anolis	Least Concern	NoThreatened	Small	1134	733	653	563	420	4889	2884	2454	1972	1230	-35.36155203	-42.41622575	-50.35273369	-62.96296296	-41.01043158	-49.80568623	-59.66455308	-74.84148088	18.82782666	20.26541333	21.01705826	22.20907298	25.45454545
Anolis aliniger	40034	35801	36229	36197	35095	Reptilia	Squamata	Dactyloidae	Anolis	Least Concern	NoThreatened	Small	9039	8404	8500	8324	8325	30995	27397	27729	27873	26770	-7.025113397	-5.96304901	-7.910167054	-7.899103883	-11.60832392	-10.53718342	-10.07259235	-13.63123084	22.57830844	23.47420463	23.46186756	22.99638092	23.72132782
Anolis allisoni	138747	95531	36794	63700	16162	Reptilia	Squamata	Dactyloidae	Anolis	Least Concern	NoThreatened	Large	16730	12776	3110	8976	1624	122017	82755	33684	54724	14538	-23.63419008	-81.41063957	-46.34787806	-90.29288703	-32.17748347	-72.39401067	-55.15051181	-88.08526681	12.05791837	13.37366928	8.452465076	14.09105181	10.04826135
Anolis allogus	44374	19580	18427	15355	10334	Reptilia	Squamata	Dactyloidae	Anolis	Least Concern	NoThreatened	Small	4688	3200	3034	2519	1992	39686	16380	15393	12836	8342	-31.74061433	-35.28156997	-46.26706485	-57.50853242	-58.72599909	-61.21302222	-67.65610039	-78.97999294	10.56474512	16.34320735	16.46496988	16.40507978	19.27617573
Anolis alocomyos	603	24	0	1	0	Reptilia	Squamata	Dactyloidae	Anolis	NA	NoThreatened	Small	196	17	0	0	0	407	7	0	1	0	-91.32653061	-100	-100	-100	-98.28009828	-100	-99.75429975	-100	32.50414594	70.83333333	NA	0	NA
Anolis altae	11704	9086	7536	7484	6007	Reptilia	Squamata	Dactyloidae	Anolis	Least Concern	NoThreatened	Small	3331	2867	2556	2597	2294	8373	6219	4980	4887	3713	-13.92975083	-23.2662864	-22.0354248	-31.13179225	-25.7255464	-40.52311	-41.633823	-55.65508181	28.46035543	31.55403918	33.91719745	34.70069482	38.18877976
Anolis alumina	20273	13733	11095	13931	8584	Reptilia	Squamata	Dactyloidae	Anolis	Near Threatened	Threatened	Small	5405	3874	3252	3960	2608	14868	9859	7843	9971	5976	-28.32562442	-39.83348751	-26.73450509	-51.74838113	-33.68980361	-47.24912564	-32.93650794	-59.8062954	26.66107631	28.20942256	29.31050023	28.42581294	30.38210624
Anolis alutaceus	49671	11801	9679	6841	5235	Reptilia	Squamata	Dactyloidae	Anolis	Least Concern	NoThreatened	Small	5906	2672	2488	1443	1236	43765	9129	7191	5398	3999	-54.75787335	-57.87334914	-75.56721978	-79.07213004	-79.14086599	-83.56906204	-87.66594311	-90.86256141	11.89023776	22.64214897	25.70513483	21.0934074	23.61031519
Anolis alvarezdeltoroi	23207	5448	3194	2579	1246	Reptilia	Squamata	Dactyloidae	Anolis	Data Deficient	NoThreatened	Small	611	55	10	56	6	22596	5393	3184	2523	1240	-90.99836334	-98.36333879	-90.83469722	-99.01800327	-76.13294388	-85.90901044	-88.83430696	-94.51230306	2.632826302	1.009544787	0.313087038	2.171384257	0.481540931
Anolis amplisquamosus	37649	23448	9921	15606	10016	Reptilia	Squamata	Dactyloidae	Anolis	Critically Endangered	Threatened	Small	5779	4513	2239	3877	2599	31870	18935	7682	11729	7417	-21.90690431	-61.25627271	-32.91226856	-55.02682125	-40.58675871	-75.8958268	-63.19736429	-76.72732978	15.34967728	19.24684408	22.56828949	24.8430091	25.94848243
Anolis anatoloros	47576	21500	18880	12938	11654	Reptilia	Squamata	Dactyloidae	Anolis	Least Concern	NoThreatened	Small	6101	2020	2429	1685	1440	41475	19480	16451	11253	10214	-66.89067366	-60.18685461	-72.38157679	-76.39731192	-53.03194696	-60.33514165	-72.86799277	-75.37311634	12.82369262	9.395348837	12.8654661	13.02365126	12.35627252
Anolis anchicayae	67772	51794	51792	51165	52448	Reptilia	Squamata	Dactyloidae	Anolis	Least Concern	NoThreatened	Large	1990	1318	1276	1323	1217	65782	50476	50516	49842	51231	-33.76884422	-35.87939698	-33.51758794	-38.84422111	-23.26776322	-23.20695631	-24.2315527	-22.12003284	2.936315883	2.544696297	2.463700958	2.585751979	2.320393533
Anolis anfiloquioi	13047	12417	12979	11400	11558	Reptilia	Squamata	Dactyloidae	Anolis	Least Concern	NoThreatened	Small	1148	1051	1142	1010	1047	11899	11366	11837	10390	10511	-8.449477352	-0.522648084	-12.02090592	-8.797909408	-4.479368014	-0.521052189	-12.68173796	-11.66484579	8.798957615	8.464202303	8.798828877	8.859649123	9.058660668
Anolis angusticeps	100380	78814	68664	79724	77247	Reptilia	Squamata	Dactyloidae	Anolis	Least Concern	NoThreatened	Large	11077	8013	5918	7393	6566	89303	70801	62746	72331	70681	-27.66091902	-46.57398213	-33.25810237	-40.72402275	-20.71822895	-29.73808271	-19.00496064	-20.85260294	11.03506675	10.16697541	8.618781312	9.273242687	8.500006473
Anolis anisolepis	27709	8564	5235	7958	2680	Reptilia	Squamata	Dactyloidae	Anolis	Least Concern	NoThreatened	Small	1299	542	322	642	209	26410	8022	4913	7316	2471	-58.27559661	-75.21170131	-50.57736721	-83.91070054	-69.62514199	-81.39719803	-72.29837183	-90.64369557	4.688007507	6.328818309	6.150907354	8.067353606	7.798507463
Anolis annectens	559	89	13	15	0	Reptilia	Squamata	Dactyloidae	Anolis	Least Concern	NoThreatened	Small	13	0	0	0	0	546	89	13	15	0	-100	-100	-100	-100	-83.6996337	-97.61904762	-97.25274725	-100	2.325581395	0	0	0	NA
Anolis anoriensis	16897	6052	5073	3984	3306	Reptilia	Squamata	Dactyloidae	Anolis	Least Concern	NoThreatened	Small	1011	329	273	253	195	15886	5723	4800	3731	3111	-67.45796241	-72.99703264	-74.97527201	-80.71216617	-63.9745688	-69.7847161	-76.51391162	-80.41671912	5.983310647	5.436219432	5.381431106	6.350401606	5.898366606
Anolis antonii	133144	57602	50785	31305	31936	Reptilia	Squamata	Dactyloidae	Anolis	Least Concern	NoThreatened	Large	9146	5200	5627	4007	4063	123998	52402	45158	27298	27873	-43.14454406	-38.47583643	-56.1884977	-55.57620818	-57.73964096	-63.58167067	-77.98512879	-77.52141164	6.869254341	9.027464324	11.08004332	12.79987222	12.72231964
Anolis apletolepis	1050	685	451	495	319	Reptilia	Squamata	Dactyloidae	Anolis	NA	NoThreatened	Small	732	549	426	443	317	318	136	25	52	2	-25	-41.80327869	-39.48087432	-56.69398907	-57.2327044	-92.13836478	-83.64779874	-99.37106918	69.71428571	80.1459854	94.45676275	89.49494949	99.37304075
Anolis apletophallus	35303	34760	33735	32878	34008	Reptilia	Squamata	Dactyloidae	Anolis	Least Concern	NoThreatened	Small	3108	2992	2977	2969	2976	32195	31768	30758	29909	31032	-3.732303732	-4.214929215	-4.472329472	-4.247104247	-1.326292903	-4.463425998	-7.100481441	-3.612362168	8.803784381	8.607594937	8.824662813	9.030354644	8.750882145
Anolis apollinaris	173019	101869	92202	68064	66642	Reptilia	Squamata	Dactyloidae	Anolis	Least Concern	NoThreatened	Large	19204	10857	11096	9062	8579	153815	91012	81106	59002	58063	-43.46490315	-42.22037076	-52.81191418	-55.32701521	-40.83021812	-47.27042226	-61.64093229	-62.25140591	11.09935903	10.65780561	12.03444611	13.31393982	12.87326311
Anolis aquaticus	10235	8910	8767	8181	4537	Reptilia	Squamata	Dactyloidae	Anolis	Least Concern	NoThreatened	Small	1288	1153	1072	1059	825	8947	7757	7695	7122	3712	-10.48136646	-16.77018634	-17.77950311	-35.94720497	-13.30054767	-13.99351738	-20.39789874	-58.51123282	12.58426966	12.94051627	12.22767195	12.9446278	18.18382191
Anolis argenteolus	28252	20108	20396	17774	10783	Reptilia	Squamata	Dactyloidae	Anolis	Least Concern	NoThreatened	Small	2358	2005	2082	1978	1195	25894	18103	18314	15796	9588	-14.97031383	-11.70483461	-16.11535199	-49.32145886	-30.08805129	-29.2731907	-38.99745115	-62.97211709	8.346311766	9.971155759	10.2078839	11.12861483	11.08225911
Anolis argillaceus	17856	12106	12583	9937	8973	Reptilia	Squamata	Dactyloidae	Anolis	Least Concern	NoThreatened	Small	2113	1614	1663	1481	1369	15743	10492	10920	8456	7604	-23.61571226	-21.2967345	-29.91008045	-35.21060104	-33.35450676	-30.63583815	-46.28723877	-51.69916788	11.83355735	13.33223195	13.21624414	14.90389454	15.25688176
Anolis armouri	11571	7872	6642	6732	4341	Reptilia	Squamata	Dactyloidae	Anolis	Endangered	Threatened	Small	5163	4259	3869	3880	2961	6408	3613	2773	2852	1380	-17.50920008	-25.0629479	-24.84989347	-42.64962231	-43.61735331	-56.72596754	-55.49313358	-78.46441948	44.62017112	54.10315041	58.25052695	57.63517528	68.21008984
Anolis auratus	1115088	918690	885060	892672	884763	Reptilia	Squamata	Dactyloidae	Anolis	Least Concern	NoThreatened	Large	89960	50270	42976	48691	53238	1025128	868420	842084	843981	831525	-44.11960871	-52.22765674	-45.87483326	-40.82036461	-15.2866764	-17.85572143	-17.67067137	-18.88573915	8.067524716	5.471921976	4.855715997	5.45452305	6.017204607
Anolis aurifer	16451	10103	9320	8515	5953	Reptilia	Squamata	Dactyloidae	Anolis	NA	NoThreatened	Small	872	351	300	261	253	15579	9752	9020	8254	5700	-59.74770642	-65.59633028	-70.06880734	-70.98623853	-37.40291418	-42.10154695	-47.01842224	-63.41228577	5.30058963	3.47421558	3.21888412	3.065179096	4.249958004
Anolis bahorucoensis	6425	2746	2017	2853	1065	Reptilia	Squamata	Dactyloidae	Anolis	Vulnerable	Threatened	Small	2045	1223	896	1176	445	4380	1523	1121	1677	620	-40.19559902	-56.18581907	-42.49388753	-78.2396088	-65.2283105	-74.40639269	-61.71232877	-85.84474886	31.82879377	44.5375091	44.42240952	41.21976866	41.78403756
Anolis baleatus	25758	17065	15059	13951	8054	Reptilia	Squamata	Dactyloidae	Anolis	Least Concern	NoThreatened	Small	3371	2034	1754	1707	1163	22387	15031	13305	12244	6891	-39.66182142	-47.96796203	-49.36220706	-65.49985168	-32.8583553	-40.56818689	-45.30754456	-69.21874302	13.08719621	11.91913273	11.64751976	12.23568203	14.4400298
Anolis baracoae	3323	2557	2583	2399	2019	Reptilia	Squamata	Dactyloidae	Anolis	Near Threatened	Threatened	Small	519	365	369	335	303	2804	2192	2214	2064	1716	-29.67244701	-28.9017341	-35.45279383	-41.61849711	-21.82596291	-21.04136947	-26.39087019	-38.80171184	15.61841709	14.27454048	14.28571429	13.96415173	15.00742942
Anolis barahonae	12067	6044	3803	5352	2259	Reptilia	Squamata	Dactyloidae	Anolis	Endangered	Threatened	Small	3329	1888	1355	1853	914	8738	4156	2448	3499	1345	-43.28627215	-59.29708621	-44.33763893	-72.5443076	-52.43762875	-71.9844358	-59.95651179	-84.60746166	27.5876357	31.237591	35.62976597	34.622571	40.4603807
Anolis barbatus	2032	712	431	396	256	Reptilia	Squamata	Dactyloidae	Anolis	Near Threatened	Threatened	Small	245	79	62	56	49	1787	633	369	340	207	-67.75510204	-74.69387755	-77.14285714	-80	-64.5775042	-79.35086738	-80.97369894	-88.41634024	12.05708661	11.09550562	14.38515081	14.14141414	19.140625
Anolis barbouri	17643	9045	6857	8816	4118	Reptilia	Squamata	Dactyloidae	Anolis	Vulnerable	Threatened	Small	5508	4295	3685	4325	2586	12135	4750	3172	4491	1532	-22.02251271	-33.097313	-21.4778504	-53.05010893	-60.85702513	-73.86073342	-62.99134734	-87.37536053	31.21918041	47.48479823	53.74070293	49.05852995	62.7974745
Anolis barkeri	48623	45818	28287	27506	17665	Reptilia	Squamata	Dactyloidae	Anolis	Vulnerable	Threatened	Small	2595	2388	1656	1908	1442	46028	43430	26631	25598	16223	-7.976878613	-36.1849711	-26.47398844	-44.43159923	-5.644390371	-42.14173981	-44.3860259	-64.75406274	5.336980441	5.211925444	5.854279351	6.936668363	8.163034249
Anolis bartschi	12429	1704	582	801	376	Reptilia	Squamata	Dactyloidae	Anolis	Least Concern	NoThreatened	Small	518	218	31	77	42	11911	1486	551	724	334	-57.91505792	-94.01544402	-85.13513514	-91.89189189	-87.52413735	-95.37402401	-93.92158509	-97.19586936	4.167672379	12.79342723	5.326460481	9.61298377	11.17021277
Anolis beckeri	231010	194033	191294	178626	170712	Reptilia	Squamata	Dactyloidae	Anolis	Least Concern	NoThreatened	Large	19604	17037	18025	16079	15779	211406	176996	173269	162547	154933	-13.09426648	-8.054478678	-17.98102428	-19.51132422	-16.27673765	-18.03969613	-23.11145379	-26.7130545	8.486212718	8.780465179	9.422668772	9.001489145	9.243052627
Anolis benedikti	1524	843	786	543	496	Reptilia	Squamata	Dactyloidae	Anolis	Endangered	Threatened	Small	156	100	117	77	85	1368	743	669	466	411	-35.8974359	-25	-50.64102564	-45.51282051	-45.6871345	-51.09649123	-65.93567251	-69.95614035	10.23622047	11.8623962	14.88549618	14.18047882	17.13709677
Anolis bimaculatus	103	103	100	102	83	Reptilia	Squamata	Dactyloidae	Anolis	Least Concern	NoThreatened	Small	0	0	0	0	0	103	103	100	102	83	NA	NA	NA	NA	0	-2.912621359	-0.970873786	-19.41747573	0	0	0	0	0
Anolis binotatus	172	0	0	1	0	Reptilia	Squamata	Dactyloidae	Anolis	Least Concern	NoThreatened	Small	0	0	0	0	0	172	0	0	1	0	NA	NA	NA	NA	-100	-100	-99.41860465	-100	0	NA	NA	0	NA
Anolis biporcatus	562109	399625	348859	307406	230913	Reptilia	Squamata	Dactyloidae	Anolis	Least Concern	NoThreatened	Large	60652	42316	33269	29406	21329	501457	357309	315590	278000	209584	-30.23148453	-45.14772802	-51.51685023	-64.83380598	-28.74583464	-37.06539145	-44.56154765	-58.20499066	10.79007808	10.58892712	9.536517619	9.565851024	9.236812133
Anolis bitectus	50957	42055	47246	46534	47546	Reptilia	Squamata	Dactyloidae	Anolis	Endangered	Threatened	Small	17	0	4	4	4	50940	42055	47242	46530	47542	-100	-76.47058824	-76.47058824	-76.47058824	-17.44208873	-7.259521005	-8.657243816	-6.670592854	0.033361462	0	0.008466325	0.008595865	0.008412905
Anolis boettgeri	7102	1664	1482	1837	714	Reptilia	Squamata	Dactyloidae	Anolis	Least Concern	NoThreatened	Small	730	20	4	14	0	6372	1644	1478	1823	714	-97.26027397	-99.45205479	-98.08219178	-100	-74.19962335	-76.80477087	-71.39045825	-88.79472693	10.27879471	1.201923077	0.269905533	0.762112139	0
Anolis bombiceps	313263	272104	263901	254993	266265	Reptilia	Squamata	Dactyloidae	Anolis	Least Concern	NoThreatened	Large	36651	34323	35043	33728	32757	276612	237781	228858	221265	233508	-6.351804862	-4.387329132	-7.975225778	-10.62453958	-14.03807499	-17.26389311	-20.00889332	-15.58283805	11.69975388	12.61392703	13.2788432	13.22702976	12.3024055
Anolis bonairensis	256	256	256	256	247	Reptilia	Squamata	Dactyloidae	Anolis	Vulnerable	Threatened	Small	38	38	38	38	30	218	218	218	218	217	0	0	0	-21.05263158	0	0	0	-0.458715596	14.84375	14.84375	14.84375	14.84375	12.14574899
Anolis boulengerianus	4948	3961	4863	4803	4705	Reptilia	Squamata	Dactyloidae	Anolis	Data Deficient	NoThreatened	Small	65	65	65	65	53	4883	3896	4798	4738	4652	0	0	0	-18.46153846	-20.21298382	-1.740733156	-2.969485972	-4.730698341	1.313662086	1.640999748	1.336623483	1.353320841	1.126461211
Anolis brasiliensis	867781	686346	791577	732913	730388	Reptilia	Squamata	Dactyloidae	Anolis	Least Concern	NoThreatened	Large	36880	30690	36533	35421	35122	830901	655656	755044	697492	695266	-16.78416486	-0.940889371	-3.956073753	-4.76681128	-21.09096029	-9.129487147	-16.05594409	-16.32384604	4.249920199	4.471505625	4.615217471	4.832906498	4.808677032
Anolis bremeri	19196	8155	1583	3322	1230	Reptilia	Squamata	Dactyloidae	Anolis	Least Concern	NoThreatened	Small	1844	725	220	243	181	17352	7430	1363	3079	1049	-60.68329718	-88.06941432	-86.82212581	-90.18438178	-57.18072845	-92.14499769	-82.25564776	-93.95458737	9.606167952	8.89025138	13.89766267	7.31487056	14.71544715
Anolis brevirostris	20451	17672	16007	17465	13674	Reptilia	Squamata	Dactyloidae	Anolis	Least Concern	NoThreatened	Small	4305	3789	3465	3674	2951	16146	13883	12542	13791	10723	-11.98606272	-19.51219512	-14.65737515	-31.45180023	-14.01585532	-22.32131797	-14.58565589	-33.5872662	21.05031539	21.44069715	21.64677953	21.03635843	21.58110282
Anolis brooksi	2809	660	400	886	540	Reptilia	Squamata	Dactyloidae	Anolis	NA	NoThreatened	Small	829	145	86	234	172	1980	515	314	652	368	-82.50904704	-89.62605549	-71.77322075	-79.25211098	-73.98989899	-84.14141414	-67.07070707	-81.41414141	29.51228195	21.96969697	21.5	26.41083521	31.85185185
Anolis brunneus	529	529	521	529	527	Reptilia	Squamata	Dactyloidae	Anolis	Near Threatened	Threatened	Small	0	0	0	0	0	529	529	521	529	527	NA	NA	NA	NA	0	-1.512287335	0	-0.378071834	0	0	0	0	0
Anolis caceresae	3065	1425	736	614	475	Reptilia	Squamata	Dactyloidae	Anolis	NA	NoThreatened	Small	1534	830	491	365	267	1531	595	245	249	208	-45.89308996	-67.99217731	-76.20599739	-82.59452412	-61.13651208	-83.99738733	-83.73612018	-86.41410843	50.04893964	58.24561404	66.71195652	59.44625407	56.21052632
Anolis calimae	38654	5475	2253	3673	1352	Reptilia	Squamata	Dactyloidae	Anolis	Vulnerable	Threatened	Small	4182	469	59	70	22	34472	5006	2194	3603	1330	-88.78527021	-98.58919177	-98.32615973	-99.47393592	-85.47806916	-93.63541425	-89.54803899	-96.14179624	10.81906142	8.566210046	2.618730581	1.905799074	1.627218935
Anolis callainus	1270	1268	1263	1268	1263	Reptilia	Squamata	Dactyloidae	Anolis	Least Concern	NoThreatened	Small	165	165	165	165	165	1105	1103	1098	1103	1098	0	0	0	0	-0.180995475	-0.633484163	-0.180995475	-0.633484163	12.99212598	13.0126183	13.06413302	13.0126183	13.06413302
Anolis capito	131626	88125	73675	71640	46526	Reptilia	Squamata	Dactyloidae	Anolis	Least Concern	NoThreatened	Large	16221	11577	10912	10925	8138	115405	76548	62763	60715	38388	-28.62955428	-32.72917823	-32.6490352	-49.83046668	-33.67011828	-45.61500802	-47.38962783	-66.73627659	12.3235531	13.13702128	14.81099423	15.24986041	17.49129519
Anolis carlliebi	45770	27833	19989	36428	25934	Reptilia	Squamata	Dactyloidae	Anolis	NA	NoThreatened	Small	741	338	261	479	235	45029	27495	19728	35949	25699	-54.38596491	-64.77732794	-35.35762483	-68.28609987	-38.9393502	-56.18823425	-20.1647827	-42.92789091	1.618964387	1.214385801	1.305718145	1.314922587	0.906146372
Anolis carolinensis	1135576	1033474	876728	646492	435672	Reptilia	Squamata	Dactyloidae	Anolis	Least Concern	NoThreatened	Large	18606	13862	11477	9728	7286	1116970	1019612	865251	636764	428386	-25.49715146	-38.31559712	-47.71579061	-60.84058906	-8.716259165	-22.53587831	-42.99184401	-61.64749277	1.638463652	1.341301281	1.309071913	1.504736331	1.672359022
Anolis carpenteri	80355	68837	64639	66761	54972	Reptilia	Squamata	Dactyloidae	Anolis	Least Concern	NoThreatened	Large	9824	9240	8829	9280	8589	70531	59597	55810	57481	46383	-5.944625407	-10.12825733	-5.537459283	-12.57125407	-15.5024032	-20.87167345	-18.50250245	-34.23742751	12.22574824	13.42301379	13.65893656	13.90033103	15.62431783
Anolis casildae	3327	2105	1472	1190	782	Reptilia	Squamata	Dactyloidae	Anolis	Endangered	Threatened	Small	370	231	176	147	120	2957	1874	1296	1043	662	-37.56756757	-52.43243243	-60.27027027	-67.56756757	-36.62495773	-56.17179574	-64.72776463	-77.61244505	11.12113015	10.97387173	11.95652174	12.35294118	15.34526854
Anolis caudalis	8874	6097	4905	5216	3310	Reptilia	Squamata	Dactyloidae	Anolis	Least Concern	NoThreatened	Small	911	751	659	703	519	7963	5346	4246	4513	2791	-17.56311745	-27.66190999	-22.83205269	-43.02963776	-32.8644983	-46.67838754	-43.32537988	-64.95039558	10.26594546	12.31753321	13.43527013	13.47776074	15.67975831
Anolis centralis	27945	18656	21325	14601	8810	Reptilia	Squamata	Dactyloidae	Anolis	Least Concern	NoThreatened	Small	2684	2024	2176	1691	952	25261	16632	19149	12910	7858	-24.59016393	-18.92697466	-36.99701937	-64.53055142	-34.15937611	-24.19540002	-48.89355132	-68.89275959	9.604580426	10.8490566	10.20398593	11.58139853	10.80590238
Anolis chamaeleonides	47001	32799	21664	27641	13335	Reptilia	Squamata	Dactyloidae	Anolis	Least Concern	NoThreatened	Small	4115	2298	1957	2110	1774	42886	30501	19707	25531	11561	-44.15552855	-52.44228433	-48.72417983	-56.88942892	-28.87888822	-54.04794105	-40.46775171	-73.04248473	8.75513287	7.006311168	9.033419498	7.633587786	13.30333708
Anolis charlesmyersi	21208	13061	11197	10739	7831	Reptilia	Squamata	Dactyloidae	Anolis	Least Concern	NoThreatened	Small	1233	848	795	766	674	19975	12213	10402	9973	7157	-31.22465531	-35.52311436	-37.87510138	-45.33657745	-38.85857322	-47.92490613	-50.07259074	-64.17021277	5.813843833	6.492611592	7.100116103	7.132880156	8.606819052
Anolis chloris	194178	110996	105206	104777	105803	Reptilia	Squamata	Dactyloidae	Anolis	Least Concern	NoThreatened	Large	9786	4630	3711	3198	3080	184392	106366	101495	101579	102723	-52.68751277	-62.07847946	-67.32066217	-68.52646638	-42.31528483	-44.95693956	-44.91138444	-44.29096707	5.039705837	4.171321489	3.527365359	3.05219657	2.911070575
Anolis chlorocyanus	39605	35836	35711	36101	35219	Reptilia	Squamata	Dactyloidae	Anolis	Least Concern	NoThreatened	Small	5507	4614	4541	4529	4612	34098	31222	31170	31572	30607	-16.21572544	-17.54131106	-17.75921554	-16.25204285	-8.434512288	-8.587013901	-7.408059124	-10.23813713	13.90481	12.87532091	12.71596987	12.54535885	13.09520429
Anolis chlorodius	7750	6558	6459	6376	5845	Reptilia	Squamata	Dactyloidae	Anolis	NA	NoThreatened	Small	1485	1259	1213	1187	1075	6265	5299	5246	5189	4770	-15.21885522	-18.31649832	-20.06734007	-27.60942761	-15.41899441	-16.26496409	-17.17478053	-23.86272945	19.16129032	19.1979262	18.7799969	18.61668758	18.39178785
Anolis chocorum	238224	134952	120739	115562	111735	Reptilia	Squamata	Dactyloidae	Anolis	NA	NoThreatened	Large	22687	9745	6729	6753	6257	215537	125207	114010	108809	105478	-57.04588531	-70.3398422	-70.23405475	-72.42032882	-41.90927776	-47.10420949	-49.51725226	-51.06269457	9.523389751	7.221086016	5.573178509	5.843616414	5.599856804
Anolis christophei	15927	10338	9693	8995	7136	Reptilia	Squamata	Dactyloidae	Anolis	Near Threatened	Threatened	Small	3730	3061	3004	2807	2607	12197	7277	6689	6188	4529	-17.93565684	-19.46380697	-24.74530831	-30.10723861	-40.33778798	-45.15864557	-49.266213	-62.86791834	23.41935079	29.60920874	30.99143712	31.20622568	36.53307175
Anolis chrysolepis	1943840	985408	709352	774061	536561	Reptilia	Squamata	Dactyloidae	Anolis	Least Concern	NoThreatened	Large	224591	135095	110615	96983	84400	1719249	850313	598737	677078	452161	-39.8484356	-50.74824904	-56.81794907	-62.42057785	-50.54160276	-65.17450352	-60.61780463	-73.70008649	11.55398592	13.70954975	15.59380956	12.52911592	15.72980519
Anolis clivicola	1206	526	296	316	141	Reptilia	Squamata	Dactyloidae	Anolis	Near Threatened	Threatened	Small	494	316	227	226	122	712	210	69	90	19	-36.03238866	-54.048583	-54.25101215	-75.30364372	-70.50561798	-90.30898876	-87.35955056	-97.33146067	40.96185738	60.07604563	76.68918919	71.51898734	86.5248227
Anolis cobanensis	28192	11736	5708	9221	3294	Reptilia	Squamata	Dactyloidae	Anolis	Vulnerable	Threatened	Small	2057	1017	453	939	301	26135	10719	5255	8282	2993	-50.5590666	-77.97763734	-54.3509966	-85.36703938	-58.98603405	-79.89286398	-68.31069447	-88.54792424	7.296396141	8.665644172	7.936229853	10.1832773	9.137826351
Anolis coelestinus	22000	14340	12796	11947	7793	Reptilia	Squamata	Dactyloidae	Anolis	NA	NoThreatened	Small	2335	1597	1524	1422	1010	19665	12743	11272	10525	6783	-31.60599572	-34.73233405	-39.1006424	-56.74518201	-35.19959319	-42.67988813	-46.47851513	-65.50724638	10.61363636	11.13668061	11.90997187	11.90256968	12.96034903
Anolis compressicauda	67895	40226	25503	17266	12896	Reptilia	Squamata	Dactyloidae	Anolis	Least Concern	NoThreatened	Large	3122	1462	807	791	290	64773	38764	24696	16475	12606	-53.1710442	-74.15118514	-74.66367713	-90.71108264	-40.15407654	-61.87300264	-74.56501938	-80.53818721	4.598276751	3.634465271	3.164333608	4.581257964	2.248759305
Anolis confusus	6815	1354	355	305	110	Reptilia	Squamata	Dactyloidae	Anolis	Endangered	Threatened	Small	550	236	40	46	0	6265	1118	315	259	110	-57.09090909	-92.72727273	-91.63636364	-100	-82.15482841	-94.97206704	-95.86592179	-98.24421389	8.070432869	17.42983752	11.26760563	15.08196721	0
Anolis conspersus	158	0	0	0	0	Reptilia	Squamata	Dactyloidae	Anolis	Least Concern	NoThreatened	Small	17	0	0	0	0	141	0	0	0	0	-100	-100	-100	-100	-100	-100	-100	-100	10.75949367	NA	NA	NA	NA
Anolis cooki	522	0	0	0	0	Reptilia	Squamata	Dactyloidae	Anolis	Endangered	Threatened	Small	56	0	0	0	0	466	0	0	0	0	-100	-100	-100	-100	-100	-100	-100	-100	10.72796935	NA	NA	NA	NA
Anolis crassulus	71777	40194	27878	28784	14345	Reptilia	Squamata	Dactyloidae	Anolis	Least Concern	NoThreatened	Large	5777	3755	2990	2862	1642	66000	36439	24888	25922	12703	-35.0008655	-48.24303272	-50.4587156	-71.57694305	-44.78939394	-62.29090909	-60.72424242	-80.7530303	8.048539226	9.342190377	10.72530311	9.943023902	11.44649704
Anolis cristatellus	16899	8026	5473	4897	2446	Reptilia	Squamata	Dactyloidae	Anolis	Least Concern	NoThreatened	Small	1026	230	137	123	49	15873	7796	5336	4774	2397	-77.582846	-86.64717349	-88.01169591	-95.22417154	-50.88515089	-66.38316638	-69.92376992	-84.8988849	6.07136517	2.865686519	2.503197515	2.511741883	2.003270646
Anolis cryptolimifrons	1217	543	251	0	0	Reptilia	Squamata	Dactyloidae	Anolis	Least Concern	NoThreatened	Small	130	49	7	0	0	1087	494	244	0	0	-62.30769231	-94.61538462	-100	-100	-54.55381785	-77.55289788	-100	-100	10.68200493	9.023941068	2.788844622	NA	NA
Anolis cupeyalensis	10967	6028	6649	5454	4069	Reptilia	Squamata	Dactyloidae	Anolis	Least Concern	NoThreatened	Small	1406	1032	1020	867	757	9561	4996	5629	4587	3312	-26.6002845	-27.45376956	-38.33570413	-46.15931721	-47.74605167	-41.12540529	-52.02384688	-65.35927204	12.82027902	17.12010617	15.34065273	15.89658966	18.60407963
Anolis cupreus	118301	57905	47680	43705	33404	Reptilia	Squamata	Dactyloidae	Anolis	Least Concern	NoThreatened	Large	12932	6605	6080	4806	3651	105369	51300	41600	38899	29753	-48.92514692	-52.9848438	-62.83637488	-71.76770801	-51.31395382	-60.51969744	-63.08306997	-71.76304226	10.9314376	11.40661428	12.75167785	10.9964535	10.92982876
Anolis cuprinus	30060	15036	8425	9710	4814	Reptilia	Squamata	Dactyloidae	Anolis	Least Concern	NoThreatened	Small	2596	1435	752	962	386	27464	13601	7673	8748	4428	-44.72265023	-71.03235747	-62.94298921	-85.13097072	-50.47698806	-72.06160792	-68.14739295	-83.87707544	8.636061211	9.543761639	8.925816024	9.907312049	8.018280017
Anolis cusuco	18458	11565	4008	7814	5452	Reptilia	Squamata	Dactyloidae	Anolis	Critically Endangered	Threatened	Small	3720	2920	1393	2642	1861	14738	8645	2615	5172	3591	-21.50537634	-62.55376344	-28.97849462	-49.97311828	-41.34210883	-82.25675126	-64.90704302	-75.63441444	20.15386282	25.2485949	34.75548902	33.81110827	34.13426266
Anolis cuvieri	9831	4772	3306	2887	1597	Reptilia	Squamata	Dactyloidae	Anolis	Least Concern	NoThreatened	Small	998	431	329	298	246	8833	4341	2977	2589	1351	-56.81362725	-67.03406814	-70.14028056	-75.3507014	-50.85474924	-66.29684139	-70.68945998	-84.70508321	10.15156139	9.031852473	9.951603146	10.3221337	15.40388228
Anolis cyanopleurus	7261	4905	4795	4201	3048	Reptilia	Squamata	Dactyloidae	Anolis	Least Concern	NoThreatened	Small	1136	752	764	627	425	6125	4153	4031	3574	2623	-33.8028169	-32.74647887	-44.80633803	-62.58802817	-32.19591837	-34.1877551	-41.64897959	-57.1755102	15.64522793	15.3312946	15.93326382	14.92501785	13.94356955
Anolis cyanostictus	3049	2967	2894	2879	2439	Reptilia	Squamata	Dactyloidae	Anolis	NA	NoThreatened	Small	257	255	250	247	179	2792	2712	2644	2632	2260	-0.778210117	-2.723735409	-3.891050584	-30.35019455	-2.865329513	-5.300859599	-5.730659026	-19.05444126	8.428993112	8.594539939	8.638562543	8.579367836	7.339073391
Anolis cybotes	61735	54696	52667	51534	39577	Reptilia	Squamata	Dactyloidae	Anolis	Least Concern	NoThreatened	Large	9936	8746	8467	8466	7422	51799	45950	44200	43068	32155	-11.97665056	-14.78462158	-14.79468599	-25.30193237	-11.29172378	-14.67016738	-16.85553775	-37.92351204	16.09459788	15.99020038	16.07648053	16.42798929	18.75331632
Anolis cymbops	1220	499	418	387	0	Reptilia	Squamata	Dactyloidae	Anolis	Data Deficient	NoThreatened	Small	0	0	0	0	0	1220	499	418	387	0	NA	NA	NA	NA	-59.09836066	-65.73770492	-68.27868852	-100	0	0	0	0	NA
Anolis danieli	58530	40168	34500	33643	25410	Reptilia	Squamata	Dactyloidae	Anolis	Least Concern	NoThreatened	Small	8008	5795	4822	4927	3821	50522	34373	29678	28716	21589	-27.63486513	-39.78521479	-38.47402597	-52.28521479	-31.96429278	-41.25727406	-43.16139504	-57.26812082	13.68187254	14.42690699	13.97681159	14.64494843	15.03738686
Anolis dariense	94005	65755	70145	47610	39855	Reptilia	Squamata	Dactyloidae	Anolis	NA	NoThreatened	Large	15877	11810	12612	9171	8607	78128	53945	57533	38439	31248	-25.61567047	-20.56433835	-42.23719846	-45.78950683	-30.9530514	-26.36058775	-50.79996928	-60.00409584	16.88952715	17.96061136	17.97989878	19.26275992	21.59578472
Anolis datzorum	2472	1720	1537	1393	1197	Reptilia	Squamata	Dactyloidae	Anolis	Endangered	Threatened	Small	434	361	374	325	338	2038	1359	1163	1068	859	-16.8202765	-13.82488479	-25.11520737	-22.11981567	-33.31697743	-42.93424926	-47.59568204	-57.85083415	17.5566343	20.98837209	24.33311646	23.33094042	28.23725982
Anolis dissimilis	4805	1301	3	2208	26	Reptilia	Squamata	Dactyloidae	Anolis	Least Concern	NoThreatened	Small	141	0	0	0	0	4664	1301	3	2208	26	-100	-100	-100	-100	-72.10548885	-99.93567753	-52.65866209	-99.44253859	2.934443288	0	0	0	0
Anolis distichus	103883	90326	87800	84339	70410	Reptilia	Squamata	Dactyloidae	Anolis	Least Concern	NoThreatened	Large	13007	11400	11329	11278	10478	90876	78926	76471	73061	59932	-12.35488583	-12.90074575	-13.29284232	-19.44337664	-13.14978652	-15.85126986	-19.60363572	-34.05079449	12.52081669	12.62095078	12.90318907	13.372224	14.88140889
Anolis divius	414	40	0	55	0	Reptilia	Squamata	Dactyloidae	Anolis	NA	NoThreatened	Small	404	40	0	55	0	10	0	0	0	0	-90.0990099	-100	-86.38613861	-100	-100	-100	-100	-100	97.58454106	100	NA	100	NA
Anolis dolichocephalus	25360	20245	18490	17914	14125	Reptilia	Squamata	Dactyloidae	Anolis	Endangered	Threatened	Small	2655	2156	2062	1890	1606	22705	18089	16428	16024	12519	-18.79472693	-22.33521657	-28.81355932	-39.51035782	-20.33032372	-27.64589298	-29.42523673	-44.86236512	10.4692429	10.6495431	11.15197404	10.5504075	11.3699115
Anolis dollfusianus	57398	27667	13793	25019	9032	Reptilia	Squamata	Dactyloidae	Anolis	Least Concern	NoThreatened	Small	2447	1344	798	1243	581	54951	26323	12995	23776	8451	-45.07560278	-67.38863915	-49.20310584	-76.25664078	-52.09732307	-76.35165875	-56.73236156	-84.62084402	4.263214746	4.857772798	5.785543392	4.96822415	6.432683791
Anolis dominicensis	18331	10526	10588	10039	9583	Reptilia	Squamata	Dactyloidae	Anolis	NA	NoThreatened	Small	1808	1071	1020	928	720	16523	9455	9568	9111	8863	-40.76327434	-43.5840708	-48.67256637	-60.17699115	-42.77673546	-42.09284028	-44.85868184	-46.35961992	9.863073482	10.17480524	9.633547412	9.2439486	7.513304811
Anolis dracula	25852	9647	8067	4649	2851	Reptilia	Squamata	Dactyloidae	Anolis	NA	NoThreatened	Small	1511	790	776	675	265	24341	8857	7291	3974	2586	-47.71674388	-48.64328259	-55.32759762	-82.46194573	-63.61283431	-70.04642373	-83.67363707	-89.37595004	5.844808912	8.189074324	9.619437213	14.51925145	9.294984216
Anolis duellmani	542	425	293	98	83	Reptilia	Squamata	Dactyloidae	Anolis	Data Deficient	NoThreatened	Small	204	189	157	80	71	338	236	136	18	12	-7.352941176	-23.03921569	-60.78431373	-65.19607843	-30.17751479	-59.76331361	-94.67455621	-96.44970414	37.63837638	44.47058824	53.58361775	81.63265306	85.54216867
Anolis dunni	92966	53806	51549	49780	42102	Reptilia	Squamata	Dactyloidae	Anolis	Least Concern	NoThreatened	Large	1127	770	798	695	670	91839	53036	50751	49085	41432	-31.67701863	-29.19254658	-38.33185448	-40.5501331	-42.25111336	-44.7391631	-46.55320724	-54.88626836	1.212271153	1.431067167	1.548041669	1.396143029	1.591373331
Anolis eladioi	7488	3373	2011	2928	640	Reptilia	Squamata	Dactyloidae	Anolis	NA	NoThreatened	Small	3819	2145	1338	1972	428	3669	1228	673	956	212	-43.83346426	-64.96465043	-48.36344593	-88.79287772	-66.53038975	-81.65712728	-73.94385391	-94.22185882	51.00160256	63.59324044	66.53406266	67.34972678	66.875
Anolis elcopeensis	9537	8661	8214	7756	7698	Reptilia	Squamata	Dactyloidae	Anolis	NA	NoThreatened	Small	996	927	875	937	805	8541	7734	7339	6819	6893	-6.927710843	-12.14859438	-5.923694779	-19.17670683	-9.448542325	-14.07329353	-20.16157359	-19.2951645	10.4435357	10.70315206	10.65254444	12.08096957	10.45726163
Anolis equestris	21483	3211	16	0	0	Reptilia	Squamata	Dactyloidae	Anolis	Least Concern	NoThreatened	Small	3976	72	0	0	0	17507	3139	16	0	0	-98.18913481	-100	-100	-100	-82.07002913	-99.90860799	-100	-100	18.50765722	2.242292121	0	NA	NA
Anolis etheridgei	7485	5555	5320	4767	4280	Reptilia	Squamata	Dactyloidae	Anolis	Vulnerable	Threatened	Small	3887	3362	3259	3042	2801	3598	2193	2061	1725	1479	-13.50656033	-16.15641883	-21.73913043	-27.9392848	-39.04947193	-42.71817676	-52.05669817	-58.89382991	51.93052772	60.52205221	61.2593985	63.81371932	65.44392523
Anolis eugenegrahami	35	0	0	0	0	Reptilia	Squamata	Dactyloidae	Anolis	Critically Endangered	Threatened	Small	0	0	0	0	0	35	0	0	0	0	NA	NA	NA	NA	-100	-100	-100	-100	0	NA	NA	NA	NA
Anolis eulaemus	120948	46741	37086	28910	21812	Reptilia	Squamata	Dactyloidae	Anolis	Least Concern	NoThreatened	Large	11295	5666	5317	3720	3136	109653	41075	31769	25190	18676	-49.83621071	-52.92607348	-67.06507304	-72.23550243	-62.54092455	-71.02769646	-77.02753231	-82.96809025	9.33872408	12.12211977	14.33694656	12.86751989	14.37740693
Anolis euskalerriari	31422	14224	13708	11816	11184	Reptilia	Squamata	Dactyloidae	Anolis	Near Threatened	Threatened	Small	9276	5167	5307	3451	4568	22146	9057	8401	8365	6616	-44.29711082	-42.78783959	-62.79646399	-50.75463562	-59.10322406	-62.06538427	-62.22794184	-70.12553057	29.52071797	36.32592801	38.7146192	29.20616114	40.84406295
Anolis evermanni	8879	4850	3630	3778	2051	Reptilia	Squamata	Dactyloidae	Anolis	Least Concern	NoThreatened	Small	464	364	347	362	344	8415	4486	3283	3416	1707	-21.55172414	-25.21551724	-21.98275862	-25.86206897	-46.69043375	-60.98633393	-59.40582294	-79.71479501	5.225813718	7.505154639	9.55922865	9.581789307	16.77230619
Anolis extremus	5296	2998	2208	1641	1045	Reptilia	Squamata	Dactyloidae	Anolis	Least Concern	NoThreatened	Small	546	346	316	267	215	4750	2652	1892	1374	830	-36.63003663	-42.12454212	-51.0989011	-60.62271062	-44.16842105	-60.16842105	-71.07368421	-82.52631579	10.30966767	11.54102735	14.3115942	16.27056673	20.57416268
Anolis fasciatus	54299	23716	22912	20351	19165	Reptilia	Squamata	Dactyloidae	Anolis	Least Concern	NoThreatened	Small	368	209	218	135	82	53931	23507	22694	20216	19083	-43.20652174	-40.76086957	-63.31521739	-77.7173913	-56.41282379	-57.92030558	-62.51506555	-64.61589809	0.677728872	0.881261596	0.95146648	0.663358066	0.427863292
Anolis favillarum	1084	540	223	407	31	Reptilia	Squamata	Dactyloidae	Anolis	NA	NoThreatened	Small	580	298	130	251	28	504	242	93	156	3	-48.62068966	-77.5862069	-56.72413793	-95.17241379	-51.98412698	-81.54761905	-69.04761905	-99.4047619	53.50553506	55.18518519	58.29596413	61.67076167	90.32258065
Anolis ferreus	134	0	0	0	0	Reptilia	Squamata	Dactyloidae	Anolis	Least Concern	NoThreatened	Small	12	0	0	0	0	122	0	0	0	0	-100	-100	-100	-100	-100	-100	-100	-100	8.955223881	NA	NA	NA	NA
Anolis festae	91702	61542	62234	54513	44860	Reptilia	Squamata	Dactyloidae	Anolis	Near Threatened	Threatened	Large	1270	733	719	541	331	90432	60809	61515	53972	44529	-42.28346457	-43.38582677	-57.4015748	-73.93700787	-32.75720984	-31.97651274	-40.31758669	-50.75968684	1.384920721	1.191056514	1.155317029	0.992423826	0.737851092
Anolis fitchi	112847	73473	69658	62789	52191	Reptilia	Squamata	Dactyloidae	Anolis	Least Concern	NoThreatened	Large	11869	8269	8637	7938	7452	100978	65204	61021	54851	44739	-30.33111467	-27.23060072	-33.11989216	-37.21459264	-35.42751887	-39.57000535	-45.68024718	-55.69430965	10.51778071	11.25447443	12.39915013	12.64234181	14.27832385
Anolis forresti	122	48	14	4	0	Reptilia	Squamata	Dactyloidae	Anolis	NA	NoThreatened	Small	4	0	0	0	0	118	48	14	4	0	-100	-100	-100	-100	-59.3220339	-88.13559322	-96.61016949	-100	3.278688525	0	0	0	NA
Anolis fortunensis	3085	1872	1110	768	703	Reptilia	Squamata	Dactyloidae	Anolis	Least Concern	NoThreatened	Small	295	169	87	71	57	2790	1703	1023	697	646	-42.71186441	-70.50847458	-75.93220339	-80.6779661	-38.96057348	-63.33333333	-75.01792115	-76.84587814	9.562398703	9.027777778	7.837837838	9.244791667	8.108108108
Anolis fowleri	2324	1031	739	780	325	Reptilia	Squamata	Dactyloidae	Anolis	Endangered	Threatened	Small	2035	1019	735	775	324	289	12	4	5	1	-49.92628993	-63.88206388	-61.91646192	-84.07862408	-95.84775087	-98.61591696	-98.26989619	-99.65397924	87.56454389	98.83608147	99.45872801	99.35897436	99.69230769
Anolis fraseri	144390	88816	81766	71223	69661	Reptilia	Squamata	Dactyloidae	Anolis	Least Concern	NoThreatened	Large	5176	3035	2377	1866	1758	139214	85781	79389	69357	67903	-41.36398764	-54.07650696	-63.94899536	-66.03554869	-38.38191561	-42.97340785	-50.17957964	-51.22401483	3.584735785	3.417177085	2.907076291	2.619940188	2.523650249
Anolis frenatus	365923	234846	249148	233528	238323	Reptilia	Squamata	Dactyloidae	Anolis	Least Concern	NoThreatened	Large	57163	43917	36659	34964	44714	308760	190929	212489	198564	193609	-23.17233175	-35.86935605	-38.83456082	-21.77807323	-38.1626506	-31.17988081	-35.6898562	-37.29466252	15.62159252	18.7003398	14.71374444	14.97208044	18.76193234
Anolis fugitivus	2575	1366	1408	1240	1100	Reptilia	Squamata	Dactyloidae	Anolis	Near Threatened	Threatened	Small	680	416	415	346	303	1895	950	993	894	797	-38.82352941	-38.97058824	-49.11764706	-55.44117647	-49.86807388	-47.59894459	-52.823219	-57.94195251	26.40776699	30.45387994	29.47443182	27.90322581	27.54545455
Anolis fungosus	6950	5141	3735	4184	3184	Reptilia	Squamata	Dactyloidae	Anolis	Near Threatened	Threatened	Small	1950	1730	1470	1593	1326	5000	3411	2265	2591	1858	-11.28205128	-24.61538462	-18.30769231	-32	-31.78	-54.7	-48.18	-62.84	28.05755396	33.65104065	39.35742972	38.07361377	41.64572864
Anolis fuscoauratus	3925728	1073703	632005	628870	319267	Reptilia	Squamata	Dactyloidae	Anolis	Least Concern	NoThreatened	Large	456447	136088	102809	101997	55065	3469281	937615	529196	526873	264202	-70.18536654	-77.47624587	-77.65414166	-87.93616784	-72.97379486	-84.74623416	-84.81319328	-92.38453155	11.62706637	12.67464094	16.26711814	16.21909139	17.24731964
Anolis gadovii	2274	2196	2187	1992	2252	Reptilia	Squamata	Dactyloidae	Anolis	NA	NoThreatened	Small	0	0	0	0	0	2274	2196	2187	1992	2252	NA	NA	NA	NA	-3.430079156	-3.82585752	-12.40105541	-0.967458223	0	0	0	0	0
Anolis gaigei	340443	256661	270842	255720	261146	Reptilia	Squamata	Dactyloidae	Anolis	Least Concern	NoThreatened	Large	20308	13520	15390	15606	13630	320135	243141	255452	240114	247516	-33.42525113	-24.21705732	-23.15343707	-32.88359267	-24.0504787	-20.20491355	-24.99601731	-22.68386774	5.965168912	5.267648766	5.682279706	6.102768653	5.219302612
Anolis garmani	13269	9207	8606	7450	5321	Reptilia	Squamata	Dactyloidae	Anolis	Least Concern	NoThreatened	Small	1124	24	102	1	1	12145	9183	8504	7449	5320	-97.86476868	-90.9252669	-99.91103203	-99.91103203	-24.3886373	-29.9794154	-38.66611774	-56.19596542	8.470871957	0.260671228	1.185219614	0.013422819	0.01879346
Anolis gemmosus	14671	6371	5010	4912	2404	Reptilia	Squamata	Dactyloidae	Anolis	Least Concern	NoThreatened	Small	409	52	155	112	56	14262	6319	4855	4800	2348	-87.28606357	-62.10268949	-72.61613692	-86.30806846	-55.69345113	-65.9584911	-66.34413126	-83.53667087	2.787812692	0.816198399	3.093812375	2.280130293	2.329450915
Anolis ginaelisae	3666	2684	2359	1993	1786	Reptilia	Squamata	Dactyloidae	Anolis	NA	NoThreatened	Small	492	380	399	351	357	3174	2304	1960	1642	1429	-22.76422764	-18.90243902	-28.65853659	-27.43902439	-27.41020794	-38.24826717	-48.26717076	-54.97794581	13.42062193	14.15797317	16.91394659	17.61164074	19.98880179
Anolis gingivinus	34	34	34	34	34	Reptilia	Squamata	Dactyloidae	Anolis	Least Concern	NoThreatened	Small	0	0	0	0	0	34	34	34	34	34	NA	NA	NA	NA	0	0	0	0	0	0	0	0	0
Anolis gonavensis	51	0	0	0	0	Reptilia	Squamata	Dactyloidae	Anolis	NA	NoThreatened	Small	0	0	0	0	0	51	0	0	0	0	NA	NA	NA	NA	-100	-100	-100	-100	0	NA	NA	NA	NA
Anolis gracilipes	129174	57343	54076	44166	40034	Reptilia	Squamata	Dactyloidae	Anolis	Least Concern	NoThreatened	Large	5183	2714	2165	1473	1358	123991	54629	51911	42693	38676	-47.63650396	-58.228825	-71.58016593	-73.79895813	-55.94115702	-58.13325161	-65.56766217	-68.80741344	4.01241736	4.732922937	4.003624528	3.335144681	3.392116701
Anolis grahami	11162	10677	10378	10047	8260	Reptilia	Squamata	Dactyloidae	Anolis	Least Concern	NoThreatened	Small	35	35	35	3	0	11127	10642	10343	10044	8260	0	0	-91.42857143	-100	-4.358766963	-7.045924328	-9.733081693	-25.7661544	0.313563877	0.327807437	0.337251879	0.02985966	0
Anolis granuliceps	167837	104836	101552	100019	106009	Reptilia	Squamata	Dactyloidae	Anolis	Least Concern	NoThreatened	Large	4885	3131	2750	2523	2378	162952	101705	98802	97496	103631	-35.90583419	-43.70522006	-48.35209826	-51.32036847	-37.58591487	-39.36742108	-40.16888409	-36.40397172	2.910562033	2.986569499	2.70797227	2.522520721	2.243205766
Anolis griseus	411	285	201	39	120	Reptilia	Squamata	Dactyloidae	Anolis	Least Concern	NoThreatened	Small	163	141	128	37	104	248	144	73	2	16	-13.49693252	-21.47239264	-77.3006135	-36.19631902	-41.93548387	-70.56451613	-99.19354839	-93.5483871	39.6593674	49.47368421	63.68159204	94.87179487	86.66666667
Anolis gruuo	3602	2328	1509	1575	1054	Reptilia	Squamata	Dactyloidae	Anolis	Endangered	Threatened	Small	610	420	284	275	239	2992	1908	1225	1300	815	-31.14754098	-53.44262295	-54.91803279	-60.81967213	-36.22994652	-59.05748663	-56.55080214	-72.76069519	16.93503609	18.04123711	18.82041087	17.46031746	22.67552182
Anolis guafe	170	0	0	0	0	Reptilia	Squamata	Dactyloidae	Anolis	Endangered	Threatened	Small	98	0	0	0	0	72	0	0	0	0	-100	-100	-100	-100	-100	-100	-100	-100	57.64705882	NA	NA	NA	NA
Anolis guamuhaya	781	306	39	160	30	Reptilia	Squamata	Dactyloidae	Anolis	Endangered	Threatened	Small	93	39	19	27	16	688	267	20	133	14	-58.06451613	-79.56989247	-70.96774194	-82.79569892	-61.19186047	-97.09302326	-80.66860465	-97.96511628	11.9078105	12.74509804	48.71794872	16.875	53.33333333
Anolis guazuma	2834	1188	720	731	457	Reptilia	Squamata	Dactyloidae	Anolis	Least Concern	NoThreatened	Small	915	533	390	380	301	1919	655	330	351	156	-41.74863388	-57.37704918	-58.46994536	-67.10382514	-65.8676394	-82.80354351	-81.70922355	-91.87076602	32.28652082	44.86531987	54.16666667	51.98358413	65.8643326
Anolis gundlachi	7505	4706	3337	3336	1828	Reptilia	Squamata	Dactyloidae	Anolis	Least Concern	NoThreatened	Small	511	409	404	377	337	6994	4297	2933	2959	1491	-19.96086106	-20.93933464	-26.22309198	-34.05088063	-38.56162425	-58.0640549	-57.69230769	-78.68172719	6.808794137	8.691032724	12.10668265	11.30095923	18.43544858
Anolis haetianus	6072	4993	5372	5030	3638	Reptilia	Squamata	Dactyloidae	Anolis	NA	NoThreatened	Small	378	311	340	292	183	5694	4682	5032	4738	3455	-17.72486772	-10.05291005	-22.75132275	-51.58730159	-17.77309449	-11.62627327	-16.78960309	-39.32209343	6.225296443	6.228720208	6.329113924	5.805168986	5.030236394
Anolis hendersoni	17028	8595	7032	6117	4465	Reptilia	Squamata	Dactyloidae	Anolis	Vulnerable	Threatened	Small	2331	1782	1558	1616	1207	14697	6813	5474	4501	3258	-23.55212355	-33.16173316	-30.67353067	-48.21964822	-53.64360073	-62.7543036	-69.37470232	-77.83221066	13.68921776	20.73298429	22.15585893	26.41817885	27.0324748
Anolis heterodermus	196519	153898	139197	135386	119423	Reptilia	Squamata	Dactyloidae	Anolis	Least Concern	NoThreatened	Large	28040	24063	22919	22601	20501	168479	129835	116278	112785	98922	-14.18330956	-18.26319544	-19.39728959	-26.88659058	-22.93698324	-30.98368343	-33.05693885	-41.28526404	14.26834047	15.63568078	16.4651537	16.69374972	17.16670993
Anolis heteropholidotus	19939	12666	9005	8326	7062	Reptilia	Squamata	Dactyloidae	Anolis	Least Concern	NoThreatened	Small	4327	3228	2308	2461	1947	15612	9438	6697	5865	5115	-25.39865958	-46.66050381	-43.12456667	-55.00346661	-39.54650269	-57.10351012	-62.43274404	-67.23674097	21.70118863	25.48555187	25.63020544	29.55801105	27.57009346
Anolis hispaniolae	217	37	8	6	3	Reptilia	Squamata	Dactyloidae	Anolis	NA	NoThreatened	Small	80	24	8	6	3	137	13	0	0	0	-70	-90	-92.5	-96.25	-90.51094891	-100	-100	-100	36.86635945	64.86486486	100	100	100
Anolis hobartsmithi	11207	6890	2477	2369	1410	Reptilia	Squamata	Dactyloidae	Anolis	Endangered	Threatened	Small	507	172	20	170	39	10700	6718	2457	2199	1371	-66.07495069	-96.05522682	-66.46942801	-92.30769231	-37.21495327	-77.03738318	-79.44859813	-87.18691589	4.52395824	2.496371553	0.807428341	7.176023639	2.765957447
Anolis homolechis	45071	21454	13382	10471	7445	Reptilia	Squamata	Dactyloidae	Anolis	Least Concern	NoThreatened	Small	5482	3085	2172	1815	1663	39589	18369	11210	8656	5782	-43.72491791	-60.37942357	-66.89164538	-69.66435607	-53.60074768	-71.68405365	-78.13534062	-85.39493294	12.16303166	14.37960287	16.23075773	17.333588	22.33713902
Anolis huilae	77189	28865	25698	15994	14819	Reptilia	Squamata	Dactyloidae	Anolis	Least Concern	NoThreatened	Large	7431	3295	2975	1608	1341	69758	25570	22723	14386	13478	-55.65872695	-59.96501144	-78.36092047	-81.95397658	-63.34470598	-67.42595831	-79.37727572	-80.67891855	9.627019394	11.41520873	11.5767764	10.05377016	9.049193603
Anolis humilis	80967	64984	66590	60876	45219	Reptilia	Squamata	Dactyloidae	Anolis	Least Concern	NoThreatened	Large	11210	10083	10535	9889	8394	69757	54901	56055	50987	36825	-10.05352364	-6.021409456	-11.78412132	-25.12042819	-21.29678742	-19.64247316	-26.90769385	-47.20959904	13.84514679	15.51612705	15.8206938	16.24449701	18.56299343
Anolis ibanezi	16819	10368	8538	7496	5617	Reptilia	Squamata	Dactyloidae	Anolis	Least Concern	NoThreatened	Small	1402	825	693	596	512	15417	9543	7845	6900	5105	-41.15549215	-50.57061341	-57.489301	-63.4807418	-38.10079782	-49.11461374	-55.24421094	-66.88720244	8.33581069	7.957175926	8.116654954	7.95090715	9.115186042
Anolis ignigularis	9872	7296	7014	6862	6298	Reptilia	Squamata	Dactyloidae	Anolis	NA	NoThreatened	Small	1907	949	734	621	556	7965	6347	6280	6241	5742	-50.23597273	-61.51022549	-67.43576298	-70.844258	-20.3138732	-21.15505336	-21.64469554	-27.90960452	19.31726094	13.00712719	10.46478472	9.049839697	8.828199428
Anolis imias	783	389	314	220	162	Reptilia	Squamata	Dactyloidae	Anolis	Least Concern	NoThreatened	Small	38	21	20	14	12	745	368	294	206	150	-44.73684211	-47.36842105	-63.15789474	-68.42105263	-50.60402685	-60.53691275	-72.34899329	-79.86577181	4.853128991	5.398457584	6.369426752	6.363636364	7.407407407
Anolis immaculogularis	3169	1679	1692	1700	374	Reptilia	Squamata	Dactyloidae	Anolis	NA	NoThreatened	Small	69	69	61	26	0	3100	1610	1631	1674	374	0	-11.5942029	-62.31884058	-100	-48.06451613	-47.38709677	-46	-87.93548387	2.17734301	4.109589041	3.605200946	1.529411765	0
Anolis inexpectatus	1176	482	422	208	120	Reptilia	Squamata	Dactyloidae	Anolis	Endangered	Threatened	Small	295	166	155	91	32	881	316	267	117	88	-43.72881356	-47.45762712	-69.15254237	-89.15254237	-64.13166856	-69.69353008	-86.71963678	-90.01135074	25.08503401	34.43983402	36.72985782	43.75	26.66666667
Anolis insignis	21328	11252	8551	10779	7306	Reptilia	Squamata	Dactyloidae	Anolis	Least Concern	NoThreatened	Small	3927	2439	1988	2621	1221	17401	8813	6563	8158	6085	-37.89152024	-49.37611408	-33.25693914	-68.90756303	-49.35348543	-62.28377679	-53.11763692	-65.03074536	18.4124156	21.67614646	23.24874284	24.31579924	16.71229127
Anolis insolitus	4994	3618	3245	3014	2085	Reptilia	Squamata	Dactyloidae	Anolis	Endangered	Threatened	Small	3191	2626	2456	2331	1758	1803	992	789	683	327	-17.70604826	-23.03353181	-26.95079912	-44.90755249	-44.98058791	-56.23960067	-62.11869107	-81.86356073	63.89667601	72.58153676	75.68567026	77.33908427	84.31654676
Anolis intermedius	7117	1933	1131	2795	1343	Reptilia	Squamata	Dactyloidae	Anolis	NA	NoThreatened	Small	1336	476	338	549	272	5781	1457	793	2246	1071	-64.37125749	-74.7005988	-58.90718563	-79.64071856	-74.79674797	-86.28265006	-61.14859021	-81.47379346	18.77195448	24.62493533	29.88505747	19.64221825	20.25316456
Anolis isolepis	32879	21900	21805	19468	14582	Reptilia	Squamata	Dactyloidae	Anolis	Least Concern	NoThreatened	Small	3305	2783	2565	2308	1985	29574	19117	19240	17160	12597	-15.79425113	-22.3903177	-30.16641452	-39.93948563	-35.35876107	-34.94285521	-41.97606005	-57.40515318	10.05200888	12.70776256	11.76335703	11.85535237	13.61267316
Anolis isthmicus	1405	769	525	322	277	Reptilia	Squamata	Dactyloidae	Anolis	NA	NoThreatened	Small	0	0	0	0	0	1405	769	525	322	277	NA	NA	NA	NA	-45.26690391	-62.63345196	-77.08185053	-80.28469751	0	0	0	0	0
Anolis jacare	91471	59793	56937	53848	47892	Reptilia	Squamata	Dactyloidae	Anolis	Least Concern	NoThreatened	Large	13342	6696	8669	7834	7715	78129	53097	48268	46014	40177	-49.8126218	-35.02473392	-41.28316594	-42.17508619	-32.03931959	-38.22012313	-41.10509542	-48.57607291	14.58604366	11.19863529	15.22560022	14.54835834	16.10916228
Anolis johnmeyeri	61966	43676	29108	35216	19705	Reptilia	Squamata	Dactyloidae	Anolis	Endangered	Threatened	Large	7984	5083	3489	4546	2241	53982	38593	25619	30670	17464	-36.33517034	-56.3001002	-43.06112224	-71.93136273	-28.5076507	-52.54158794	-43.18476529	-67.64847542	12.88448504	11.63797051	11.98639549	12.90890504	11.37274803
Anolis jubar	23614	17739	18150	17553	18801	Reptilia	Squamata	Dactyloidae	Anolis	Least Concern	NoThreatened	Small	3519	1919	1950	1873	1978	20095	15820	16200	15680	16823	-45.46746235	-44.58653026	-46.77465189	-43.79084967	-21.27394874	-19.38293108	-21.97063946	-16.28265738	14.90217667	10.8179717	10.74380165	10.67054065	10.52071698
Anolis kemptoni	6133	4704	4275	4003	3863	Reptilia	Squamata	Dactyloidae	Anolis	Least Concern	NoThreatened	Small	1561	1496	1410	1394	1432	4572	3208	2865	2609	2431	-4.163997438	-9.673286355	-10.69827034	-8.263933376	-29.83377078	-37.33595801	-42.93525809	-46.82852143	25.45247024	31.80272109	32.98245614	34.82388209	37.069635
Anolis koopmani	3784	3517	3560	3164	3266	Reptilia	Squamata	Dactyloidae	Anolis	Critically Endangered	Threatened	Small	229	200	207	169	181	3555	3317	3353	2995	3085	-12.66375546	-9.6069869	-26.20087336	-20.96069869	-6.694796062	-5.682137834	-15.75246132	-13.22081575	6.05179704	5.686664771	5.814606742	5.341340076	5.541947336
Anolis kreutzi	34	0	0	0	0	Reptilia	Squamata	Dactyloidae	Anolis	Critically Endangered	Threatened	Small	29	0	0	0	0	5	0	0	0	0	-100	-100	-100	-100	-100	-100	-100	-100	85.29411765	NA	NA	NA	NA
Anolis krugi	11288	5674	4020	3774	1848	Reptilia	Squamata	Dactyloidae	Anolis	Least Concern	NoThreatened	Small	830	332	300	298	282	10458	5342	3720	3476	1566	-60	-63.85542169	-64.09638554	-66.02409639	-48.91948747	-64.42914515	-66.76228724	-85.02581756	7.352941176	5.851251322	7.462686567	7.896131426	15.25974026
Anolis kunayalae	12167	5975	5089	5293	3898	Reptilia	Squamata	Dactyloidae	Anolis	Least Concern	NoThreatened	Small	2743	1340	1140	1346	488	9424	4635	3949	3947	3410	-51.14837769	-58.4396646	-50.92963908	-82.20925993	-50.81706282	-58.09634975	-58.11757216	-63.81578947	22.54458782	22.42677824	22.40125761	25.42981296	12.51924064
Anolis laeviventris	175961	117007	94749	80465	67560	Reptilia	Squamata	Dactyloidae	Anolis	Least Concern	NoThreatened	Large	15372	11176	9370	8614	7583	160589	105831	85379	71851	59977	-27.29638303	-39.04501691	-43.9630497	-50.67004944	-34.09822591	-46.83384292	-55.25783211	-62.65186283	8.736026733	9.551565291	9.88928643	10.70527559	11.2240971
Anolis latifrons	187994	93781	85525	89507	86387	Reptilia	Squamata	Dactyloidae	Anolis	Least Concern	NoThreatened	Large	14624	6440	4456	4339	3638	173370	87341	81069	85168	82749	-55.96280088	-69.52954048	-70.32959519	-75.12308534	-49.6216185	-53.23931476	-50.87500721	-52.27028898	7.778971669	6.867062625	5.210172464	4.847665546	4.21128179
Anolis leachii	659	171	183	45	4	Reptilia	Squamata	Dactyloidae	Anolis	Least Concern	NoThreatened	Small	8	5	5	1	1	651	166	178	44	3	-37.5	-37.5	-87.5	-87.5	-74.50076805	-72.65745008	-93.24116743	-99.53917051	1.213960546	2.923976608	2.732240437	2.222222222	25
Anolis leditzigorum	394	13	1	9	0	Reptilia	Squamata	Dactyloidae	Anolis	NA	NoThreatened	Small	91	3	0	2	0	303	10	1	7	0	-96.7032967	-100	-97.8021978	-100	-96.69966997	-99.669967	-97.68976898	-100	23.0964467	23.07692308	0	22.22222222	NA
Anolis lemurinus	332097	241077	205359	198187	157594	Reptilia	Squamata	Dactyloidae	Anolis	Least Concern	NoThreatened	Large	26590	19313	17095	15154	12288	305507	221764	188264	183033	145306	-27.36743137	-35.70891313	-43.00864987	-53.78713802	-27.41115588	-38.37653474	-40.08877047	-52.43775102	8.006696839	8.011133372	8.324446457	7.646313835	7.797251164
Anolis leucodera	221	4	0	0	0	Reptilia	Squamata	Dactyloidae	Anolis	NA	NoThreatened	Small	0	0	0	0	0	221	4	0	0	0	NA	NA	NA	NA	-98.19004525	-100	-100	-100	0	0	NA	NA	NA
Anolis limifrons	147990	135398	134401	127446	112218	Reptilia	Squamata	Dactyloidae	Anolis	Least Concern	NoThreatened	Large	18178	16984	16900	15837	15115	129812	118414	117501	111609	97103	-6.56837936	-7.0304764	-12.87820442	-16.85003851	-8.780390103	-9.483714911	-14.02258651	-25.19720827	12.28326238	12.54375988	12.5743112	12.42643943	13.46931865
Anolis limon	58813	22202	19671	17555	16434	Reptilia	Squamata	Dactyloidae	Anolis	NA	NoThreatened	Small	4670	1998	1559	1591	1294	54143	20204	18112	15964	15140	-57.21627409	-66.61670236	-65.93147752	-72.29122056	-62.68400347	-66.54784552	-70.51511737	-72.03701309	7.940421335	8.999189262	7.925372376	9.06294503	7.873919922
Anolis lineatopus	10796	8788	7863	7406	5790	Reptilia	Squamata	Dactyloidae	Anolis	Least Concern	NoThreatened	Small	27	26	23	0	0	10769	8762	7840	7406	5790	-3.703703704	-14.81481481	-100	-100	-18.63682793	-27.19843997	-31.22852633	-46.23456217	0.250092627	0.295857988	0.29250922	0	0
Anolis lineatus	688	688	688	688	688	Reptilia	Squamata	Dactyloidae	Anolis	Near Threatened	Threatened	Small	59	59	59	59	59	629	629	629	629	629	0	0	0	0	0	0	0	0	8.575581395	8.575581395	8.575581395	8.575581395	8.575581395
Anolis liogaster	1242	1103	214	235	1007	Reptilia	Squamata	Dactyloidae	Anolis	Least Concern	NoThreatened	Small	0	0	0	0	0	1242	1103	214	235	1007	NA	NA	NA	NA	-11.19162641	-82.76972625	-81.07890499	-18.92109501	0	0	0	0	0
Anolis lionotus	75461	51724	50378	53314	52069	Reptilia	Squamata	Dactyloidae	Anolis	Least Concern	NoThreatened	Large	10631	8204	8325	8486	8188	64830	43520	42053	44828	43881	-22.82946101	-21.69128022	-20.17684131	-22.97996426	-32.87058461	-35.13342588	-30.85300015	-32.31374364	14.08807198	15.86110896	16.52507047	15.91701992	15.7252876
Anolis litoralis	23190	20210	20272	16919	13662	Reptilia	Squamata	Dactyloidae	Anolis	Least Concern	NoThreatened	Small	1378	1220	1127	911	810	21812	18990	19145	16008	12852	-11.4658926	-18.21480406	-33.88969521	-41.2191582	-12.93783239	-12.22721438	-26.60920594	-41.07830552	5.942216473	6.036615537	5.559392265	5.384478988	5.928853755
Anolis lividus	81	77	59	39	17	Reptilia	Squamata	Dactyloidae	Anolis	Near Threatened	Threatened	Small	0	0	0	0	0	81	77	59	39	17	NA	NA	NA	NA	-4.938271605	-27.16049383	-51.85185185	-79.01234568	0	0	0	0	0
Anolis longitibialis	9193	5637	4794	5170	3435	Reptilia	Squamata	Dactyloidae	Anolis	Endangered	Threatened	Small	2505	1722	1489	1644	1101	6688	3915	3305	3526	2334	-31.25748503	-40.55888224	-34.37125749	-56.04790419	-41.46232057	-50.58313397	-47.27870813	-65.10167464	27.2489938	30.54816392	31.05965791	31.79883946	32.05240175
Anolis loveridgei	40269	27183	17842	18805	12865	Reptilia	Squamata	Dactyloidae	Anolis	Endangered	Threatened	Small	6638	5248	4196	4219	3634	33631	21935	13646	14586	9231	-20.94004218	-36.78818921	-36.44169931	-45.25459476	-34.77743748	-59.42434064	-56.62930035	-72.55210966	16.48414413	19.30618401	23.51754288	22.43552247	28.24718228
Anolis loysiana	4694	520	141	50	20	Reptilia	Squamata	Dactyloidae	Anolis	Least Concern	NoThreatened	Small	571	43	14	7	5	4123	477	127	43	15	-92.46935201	-97.54816112	-98.77408056	-99.12434326	-88.43075431	-96.91971865	-98.95707009	-99.63618724	12.16446527	8.269230769	9.929078014	14	25
Anolis luciae	1304	731	555	267	166	Reptilia	Squamata	Dactyloidae	Anolis	Endangered	Threatened	Small	152	135	133	116	83	1152	596	422	151	83	-11.18421053	-12.5	-23.68421053	-45.39473684	-48.26388889	-63.36805556	-86.89236111	-92.79513889	11.65644172	18.46785226	23.96396396	43.44569288	50
Anolis lucius	16385	4333	2563	3155	4517	Reptilia	Squamata	Dactyloidae	Anolis	Least Concern	NoThreatened	Small	1395	755	419	657	1158	14990	3578	2144	2498	3359	-45.8781362	-69.96415771	-52.90322581	-16.98924731	-76.13075384	-85.69713142	-83.33555704	-77.59172782	8.513884651	17.42441726	16.34802965	20.82408875	25.63648439
Anolis luteogularis	29382	7948	2172	3205	1218	Reptilia	Squamata	Dactyloidae	Anolis	Least Concern	NoThreatened	Small	2692	568	306	302	202	26690	7380	1866	2903	1016	-78.90044577	-88.63298663	-88.78157504	-92.49628529	-72.34919445	-93.00861746	-89.12326714	-96.19333084	9.162072017	7.146451938	14.08839779	9.422776911	16.58456486
Anolis lynchi	78470	58737	57680	52829	54639	Reptilia	Squamata	Dactyloidae	Anolis	Least Concern	NoThreatened	Large	1262	763	837	721	542	77208	57974	56843	52108	54097	-39.54041204	-33.67670365	-42.86846276	-57.05229794	-24.91192623	-26.37680033	-32.5095845	-29.93342659	1.608257933	1.299010845	1.45110957	1.364780708	0.991965446
Anolis lyra	153555	100496	97436	91227	89867	Reptilia	Squamata	Dactyloidae	Anolis	Least Concern	NoThreatened	Large	5644	2506	2077	1770	1509	147911	97990	95359	89457	88358	-55.59886605	-63.19985826	-68.63926293	-73.26364281	-33.75070144	-35.52947381	-39.51971118	-40.26272556	3.67555599	2.493631587	2.131655651	1.940215068	1.679148074
Anolis macrinii	11357	2012	637	1719	70	Reptilia	Squamata	Dactyloidae	Anolis	Least Concern	NoThreatened	Small	130	42	15	24	2	11227	1970	622	1695	68	-67.69230769	-88.46153846	-81.53846154	-98.46153846	-82.45301505	-94.45978445	-84.90246727	-99.39431727	1.144668486	2.087475149	2.354788069	1.396160558	2.857142857
Anolis macrolepis	60665	11684	9775	6247	5445	Reptilia	Squamata	Dactyloidae	Anolis	Near Threatened	Threatened	Large	2009	901	690	457	448	58656	10783	9085	5790	4997	-55.15181682	-65.6545545	-77.25236436	-77.70034843	-81.61654392	-84.51138843	-90.12888707	-91.48083742	3.31162944	7.711400205	7.058823529	7.315511445	8.227731864
Anolis macrophallus	21021	5396	3142	5274	2204	Reptilia	Squamata	Dactyloidae	Anolis	Least Concern	NoThreatened	Small	588	258	257	244	234	20433	5138	2885	5030	1970	-56.12244898	-56.29251701	-58.50340136	-60.20408163	-74.85440219	-85.88068321	-75.38295894	-90.35873342	2.797202797	4.781319496	8.179503501	4.626469473	10.61705989
Anolis maculigula	61853	38652	30863	22640	27089	Reptilia	Squamata	Dactyloidae	Anolis	Near Threatened	Threatened	Large	6154	3563	2818	2336	2704	55699	35089	28045	20304	24385	-42.10269743	-54.20864478	-62.04094898	-56.06109847	-37.00245965	-49.64900627	-63.54692185	-56.22003986	9.949396149	9.218151713	9.13067427	10.3180212	9.981911477
Anolis maculiventris	252835	152169	151284	140634	154451	Reptilia	Squamata	Dactyloidae	Anolis	Least Concern	NoThreatened	Large	12016	5129	4868	3757	4117	240819	147040	146416	136877	150334	-57.31524634	-59.4873502	-68.73335553	-65.7373502	-38.9416948	-39.20081057	-43.16187676	-37.57386253	4.752506575	3.370594536	3.217789059	2.67147347	2.66557031
Anolis magnaphallus	3745	2912	2612	2440	2209	Reptilia	Squamata	Dactyloidae	Anolis	Least Concern	NoThreatened	Small	887	835	805	757	759	2858	2077	1807	1683	1450	-5.862457723	-9.24464487	-14.65614431	-14.43066516	-27.32680196	-36.77396781	-41.1126662	-49.26522043	23.68491322	28.67445055	30.81929556	31.02459016	34.35943866
Anolis maia	16	0	0	0	0	Reptilia	Squamata	Dactyloidae	Anolis	NA	NoThreatened	Small	1	0	0	0	0	15	0	0	0	0	-100	-100	-100	-100	-100	-100	-100	-100	6.25	NA	NA	NA	NA
Anolis marcanoi	6121	2465	1744	2485	889	Reptilia	Squamata	Dactyloidae	Anolis	Near Threatened	Threatened	Small	1561	620	429	723	208	4560	1845	1315	1762	681	-60.2818706	-72.51761691	-53.68353619	-86.6752082	-59.53947368	-71.1622807	-61.35964912	-85.06578947	25.50236889	25.15212982	24.59862385	29.0945674	23.39707537
Anolis mariarum	150987	104779	92968	74071	69771	Reptilia	Squamata	Dactyloidae	Anolis	Least Concern	NoThreatened	Large	19683	13303	13209	11206	9626	131304	91476	79759	62865	60145	-32.41375807	-32.89132754	-43.06762181	-51.09485343	-30.33266313	-39.25622982	-52.12255529	-54.19408396	13.03622166	12.69624639	14.20811462	15.12872784	13.79656304
Anolis marmoratus	2286	944	765	699	478	Reptilia	Squamata	Dactyloidae	Anolis	Least Concern	NoThreatened	Small	312	223	221	202	181	1974	721	544	497	297	-28.52564103	-29.16666667	-35.25641026	-41.98717949	-63.4751773	-72.44174265	-74.82269504	-84.95440729	13.64829396	23.62288136	28.88888889	28.89842632	37.86610879
Anolis marron	525	474	479	514	302	Reptilia	Squamata	Dactyloidae	Anolis	Least Concern	NoThreatened	Small	3	3	3	3	2	522	471	476	511	300	0	0	0	-33.33333333	-9.770114943	-8.812260536	-2.107279693	-42.52873563	0.571428571	0.632911392	0.626304802	0.583657588	0.662251656
Anolis marsupialis	8777	5499	5970	5042	4078	Reptilia	Squamata	Dactyloidae	Anolis	NA	NoThreatened	Small	1081	443	374	252	230	7696	5056	5596	4790	3848	-59.01942646	-65.40240518	-76.68825162	-78.72340426	-34.3035343	-27.28690229	-37.75987526	-50	12.31628119	8.056010184	6.264656616	4.99801666	5.640019617
Anolis matudai	62133	34902	17333	27009	7268	Reptilia	Squamata	Dactyloidae	Anolis	Least Concern	NoThreatened	Large	1368	830	459	770	299	60765	34072	16874	26239	6969	-39.32748538	-66.44736842	-43.71345029	-78.14327485	-43.92824817	-72.23072492	-56.81889245	-88.53122686	2.20172855	2.378087216	2.648127849	2.850901551	4.113924051
Anolis mccraniei	90374	49459	44350	29837	25754	Reptilia	Squamata	Dactyloidae	Anolis	NA	NoThreatened	Large	8685	6351	6093	4985	4505	81689	43108	38257	24852	21249	-26.87392055	-29.84455959	-42.60218768	-48.12895797	-47.2291251	-53.16750113	-69.57729927	-73.98792983	9.610064842	12.84093896	13.73844419	16.70744378	17.49242836
Anolis megapholidotus	36047	23272	21421	22335	19373	Reptilia	Squamata	Dactyloidae	Anolis	Least Concern	NoThreatened	Small	79	7	5	6	5	35968	23265	21416	22329	19368	-91.13924051	-93.67088608	-92.40506329	-93.67088608	-35.31750445	-40.45818505	-37.91981762	-46.15213523	0.219158321	0.030079065	0.023341581	0.026863667	0.025809116
Anolis meridionalis	2020950	1455108	1368360	1390442	1493946	Reptilia	Squamata	Dactyloidae	Anolis	Least Concern	NoThreatened	Large	54356	40453	37989	39206	40091	1966594	1414655	1330371	1351236	1453855	-25.57767312	-30.11075134	-27.87180808	-26.24365295	-28.06573192	-32.3515174	-31.29054599	-26.07243793	2.689626166	2.780068558	2.776243094	2.819678922	2.683564198
Anolis mestrei	12152	1445	837	759	407	Reptilia	Squamata	Dactyloidae	Anolis	Least Concern	NoThreatened	Small	524	160	75	66	46	11628	1285	762	693	361	-69.46564885	-85.6870229	-87.40458015	-91.22137405	-88.94908841	-93.44685243	-94.04024768	-96.89542484	4.3120474	11.07266436	8.960573477	8.695652174	11.3022113
Anolis microlepidotus	47843	15689	11215	13413	5428	Reptilia	Squamata	Dactyloidae	Anolis	Least Concern	NoThreatened	Small	322	190	173	150	126	47521	15499	11042	13263	5302	-40.99378882	-46.27329193	-53.41614907	-60.86956522	-67.3849456	-76.76395699	-72.09023379	-88.84282738	0.673034718	1.211039582	1.542576906	1.11831805	2.321296979
Anolis microtus	6210	5027	3975	3894	2899	Reptilia	Squamata	Dactyloidae	Anolis	Least Concern	NoThreatened	Small	2149	1898	1607	1570	1267	4061	3129	2368	2324	1632	-11.67985109	-25.22103304	-26.94276408	-41.04234528	-22.95001231	-41.6892391	-42.77271608	-59.81285398	34.60547504	37.75611697	40.42767296	40.31843862	43.70472577
Anolis milleri	14044	7477	4264	2399	1288	Reptilia	Squamata	Dactyloidae	Anolis	Data Deficient	NoThreatened	Small	763	562	425	279	226	13281	6915	3839	2120	1062	-26.34338139	-44.29882045	-63.43381389	-70.38007864	-47.93313756	-71.09404412	-84.03734659	-92.00361419	5.432925093	7.516383576	9.967166979	11.62984577	17.54658385
Anolis monteverde	11477	8352	7920	7764	6453	Reptilia	Squamata	Dactyloidae	Anolis	Critically Endangered	Threatened	Small	3065	2520	2441	2374	2049	8412	5832	5479	5390	4404	-17.78140294	-20.3588907	-22.54486134	-33.14845024	-30.67047076	-34.86685687	-35.92486923	-47.64621969	26.70558508	30.17241379	30.82070707	30.57702215	31.75267318
Anolis monticola	5845	3984	3824	3426	2080	Reptilia	Squamata	Dactyloidae	Anolis	Vulnerable	Threatened	Small	440	275	298	255	254	5405	3709	3526	3171	1826	-37.5	-32.27272727	-42.04545455	-42.27272727	-31.37835338	-34.76410731	-41.33209991	-66.21646623	7.52780154	6.902610442	7.792887029	7.443082312	12.21153846
Anolis morazani	1380	845	778	262	364	Reptilia	Squamata	Dactyloidae	Anolis	Critically Endangered	Threatened	Small	840	610	574	254	321	540	235	204	8	43	-27.38095238	-31.66666667	-69.76190476	-61.78571429	-56.48148148	-62.22222222	-98.51851852	-92.03703704	60.86956522	72.18934911	73.77892031	96.94656489	88.18681319
Anolis muralla	6	0	0	0	0	Reptilia	Squamata	Dactyloidae	Anolis	Critically Endangered	Threatened	Small	3	0	0	0	0	3	0	0	0	0	-100	-100	-100	-100	-100	-100	-100	-100	50	NA	NA	NA	NA
Anolis naufragus	11539	10913	9965	5597	5851	Reptilia	Squamata	Dactyloidae	Anolis	Vulnerable	Threatened	Small	95	95	95	24	18	11444	10818	9870	5573	5833	0	0	-74.73684211	-81.05263158	-5.470115344	-13.75393219	-51.30199231	-49.03005942	0.823294913	0.870521396	0.953336678	0.428801143	0.30763972
Anolis nebuloides	73780	37030	36238	32996	17804	Reptilia	Squamata	Dactyloidae	Anolis	Least Concern	NoThreatened	Large	896	320	500	304	97	72884	36710	35738	32692	17707	-64.28571429	-44.19642857	-66.07142857	-89.17410714	-49.63229241	-50.96591845	-55.14516218	-75.70523023	1.214421252	0.864164191	1.379767095	0.921323797	0.544821388
Anolis nebulosus	516511	483756	494160	482528	493940	Reptilia	Squamata	Dactyloidae	Anolis	Least Concern	NoThreatened	Large	4364	3798	3908	3699	3830	512147	479958	490252	478829	490110	-12.96975252	-10.44912924	-15.23831347	-12.23648029	-6.285109549	-4.275139755	-6.505554069	-4.302866169	0.844899721	0.785106541	0.790836976	0.766587638	0.775397822
Anolis nelsoni	0	0	0	0	0	Reptilia	Squamata	Dactyloidae	Anolis	Critically Endangered	Threatened	Small	0	0	0	0	0	0	0	0	0	0	NA	NA	NA	NA	NA	NA	NA	NA	NA	NA	NA	NA	NA
Anolis nicefori	36019	25648	23239	20099	15520	Reptilia	Squamata	Dactyloidae	Anolis	Least Concern	NoThreatened	Small	5075	3612	3296	2614	2335	30944	22036	19943	17485	13185	-28.82758621	-35.05418719	-48.49261084	-53.99014778	-28.78748707	-35.55131851	-43.4947001	-57.39077042	14.08978595	14.08296943	14.18305435	13.00562217	15.04510309
Anolis nietoi	731	17	10	0	0	Reptilia	Squamata	Dactyloidae	Anolis	NA	NoThreatened	Small	0	0	0	0	0	731	17	10	0	0	NA	NA	NA	NA	-97.6744186	-98.63201094	-100	-100	0	0	0	NA	NA
Anolis nitens	442186	249877	248625	268098	247207	Reptilia	Squamata	Dactyloidae	Anolis	NA	NoThreatened	Large	64017	22124	19231	21359	17178	378169	227753	229394	246739	230029	-65.44042989	-69.959542	-66.63542497	-73.16650265	-39.77480968	-39.3408767	-34.75430297	-39.17296235	14.47739187	8.853956146	7.734942182	7.966862864	6.948832355
Anolis noblei	21835	10184	8754	7548	2734	Reptilia	Squamata	Dactyloidae	Anolis	Near Threatened	Threatened	Small	2299	1693	1554	1450	693	19536	8491	7200	6098	2041	-26.35928665	-32.40539365	-36.92909961	-69.85645933	-56.53665029	-63.14496314	-68.78583129	-89.5526208	10.52896725	16.62411626	17.75188485	19.21038686	25.34747623
Anolis notopholis	120930	22486	18692	15883	13392	Reptilia	Squamata	Dactyloidae	Anolis	Least Concern	NoThreatened	Large	6508	1717	1532	1059	836	114422	20769	17160	14824	12556	-73.61708666	-76.45974186	-83.72771973	-87.15427167	-81.84877034	-85.00288406	-87.04444949	-89.0265858	5.381625734	7.635862314	8.196019688	6.667506139	6.242532855
Anolis occultus	2245	1916	1580	1632	872	Reptilia	Squamata	Dactyloidae	Anolis	Least Concern	NoThreatened	Small	400	395	372	385	297	1845	1521	1208	1247	575	-1.25	-7	-3.75	-25.75	-17.56097561	-34.52574526	-32.41192412	-68.83468835	17.81737194	20.61586639	23.5443038	23.59068627	34.05963303
Anolis ocelloscapularis	32962	18202	10548	13422	7781	Reptilia	Squamata	Dactyloidae	Anolis	Vulnerable	Threatened	Small	5975	3458	2251	2706	1696	26987	14744	8297	10716	6085	-42.12552301	-62.32635983	-54.71129707	-71.61506276	-45.36628747	-69.2555675	-60.29199244	-77.45210657	18.12693405	18.99791232	21.34053849	20.16092982	21.79668423
Anolis oculatus	1208	821	793	538	486	Reptilia	Squamata	Dactyloidae	Anolis	Near Threatened	Threatened	Small	163	36	29	6	13	1045	785	764	532	473	-77.91411043	-82.20858896	-96.3190184	-92.02453988	-24.88038278	-26.88995215	-49.09090909	-54.73684211	13.49337748	4.384896468	3.656998739	1.115241636	2.674897119
Anolis oligaspis	5505	5076	5250	4357	4526	Reptilia	Squamata	Dactyloidae	Anolis	NA	NoThreatened	Small	104	104	104	24	65	5401	4972	5146	4333	4461	0	0	-76.92307692	-37.5	-7.942973523	-4.721347899	-19.7741159	-17.40418441	1.889191644	2.048857368	1.980952381	0.550837732	1.436146708
Anolis olssoni	33450	31213	31208	31399	31183	Reptilia	Squamata	Dactyloidae	Anolis	Least Concern	NoThreatened	Small	5237	5050	5041	4970	4969	28213	26163	26167	26429	26214	-3.570746611	-3.742600726	-5.098338744	-5.117433645	-7.266153901	-7.251976039	-6.323326126	-7.085386169	15.65620329	16.17915612	16.15290951	15.82852957	15.93496456
Anolis omiltemanus	1865	1597	1184	1431	1609	Reptilia	Squamata	Dactyloidae	Anolis	Least Concern	NoThreatened	Small	0	0	0	0	0	1865	1597	1184	1431	1609	NA	NA	NA	NA	-14.36997319	-36.51474531	-23.27077748	-13.72654155	0	0	0	0	0
Anolis onca	37860	37367	37486	36816	37028	Reptilia	Squamata	Dactyloidae	Anolis	Least Concern	NoThreatened	Small	2117	2036	2075	2065	2076	35743	35331	35411	34751	34952	-3.826169107	-1.983939537	-2.456306094	-1.936702881	-1.152673251	-0.928853202	-2.775368604	-2.213020731	5.59165346	5.448657907	5.535399883	5.608974359	5.606568003
Anolis opalinus	10898	10832	10581	10255	9481	Reptilia	Squamata	Dactyloidae	Anolis	Least Concern	NoThreatened	Small	36	35	35	35	1	10862	10797	10546	10220	9480	-2.777777778	-2.777777778	-2.777777778	-97.22222222	-0.598416498	-2.90922482	-5.910513718	-12.72325539	0.330335841	0.323116691	0.33078159	0.341296928	0.010547411
Anolis ophiolepis	28100	10578	5537	4415	3648	Reptilia	Squamata	Dactyloidae	Anolis	Least Concern	NoThreatened	Small	2293	1033	507	494	353	25807	9545	5030	3921	3295	-54.94984736	-77.88922809	-78.45617096	-84.60532054	-63.01391095	-80.50916418	-84.80644786	-87.23214632	8.160142349	9.765551144	9.156582987	11.18912797	9.676535088
Anolis orcesi	66437	52244	49984	48571	42620	Reptilia	Squamata	Dactyloidae	Anolis	Near Threatened	Threatened	Large	11605	10831	10448	10425	10110	54832	41413	39536	38146	32510	-6.669538992	-9.969840586	-10.16803102	-12.88237829	-24.47293551	-27.89611905	-30.4311351	-40.70980449	17.46767614	20.73156726	20.90268886	21.46342468	23.72125763
Anolis ortonii	2647866	564885	324346	280680	109567	Reptilia	Squamata	Dactyloidae	Anolis	Least Concern	NoThreatened	Large	288183	71539	48561	43840	8928	2359683	493346	275785	236840	100639	-75.17584313	-83.14924891	-84.78744409	-96.90196854	-79.09270016	-88.31262504	-89.9630586	-95.73506272	10.88359456	12.66434761	14.97197437	15.61921049	8.148438855
Anolis osa	2124	1324	1445	1846	1406	Reptilia	Squamata	Dactyloidae	Anolis	Least Concern	NoThreatened	Small	488	421	444	473	416	1636	903	1001	1373	990	-13.7295082	-9.016393443	-3.073770492	-14.75409836	-44.80440098	-38.81418093	-16.07579462	-39.48655257	22.97551789	31.79758308	30.7266436	25.62296858	29.58748222
Anolis otongae	1310	320	255	100	1	Reptilia	Squamata	Dactyloidae	Anolis	Vulnerable	Threatened	Small	0	0	0	0	0	1310	320	255	100	1	NA	NA	NA	NA	-75.57251908	-80.53435115	-92.36641221	-99.92366412	0	0	0	0	0
Anolis oxylophus	64334	41129	30571	28598	20518	Reptilia	Squamata	Dactyloidae	Anolis	Least Concern	NoThreatened	Large	8689	5671	4724	4493	3555	55645	35458	25847	24105	16963	-34.73357118	-45.63240879	-48.29094257	-59.08620094	-36.27819211	-53.5501842	-56.680744	-69.51567976	13.50607766	13.78832454	15.45255307	15.71088887	17.32625012
Anolis pachypus	16108	12068	9706	9796	7506	Reptilia	Squamata	Dactyloidae	Anolis	Least Concern	NoThreatened	Small	3868	3245	2892	2962	2546	12240	8823	6814	6834	4960	-16.10651499	-25.23267839	-23.4229576	-34.1778697	-27.91666667	-44.33006536	-44.16666667	-59.47712418	24.01291284	26.889294	29.79600247	30.23683136	33.91953104
Anolis parilis	37821	28150	30316	29066	29734	Reptilia	Squamata	Dactyloidae	Anolis	Vulnerable	Threatened	Small	22	0	5	6	3	37799	28150	30311	29060	29731	-100	-77.27272727	-72.72727273	-86.36363636	-25.52713035	-19.81004788	-23.11965925	-21.34448001	0.058168742	0	0.016492941	0.020642675	0.01008946
Anolis parvauritus	63364	29821	30621	26119	21464	Reptilia	Squamata	Dactyloidae	Anolis	NA	NoThreatened	Large	816	101	94	80	34	62548	29720	30527	26039	21430	-87.62254902	-88.48039216	-90.19607843	-95.83333333	-52.48449191	-51.19428279	-58.36957217	-65.73831298	1.287797488	0.338687502	0.306978871	0.30629044	0.158404771
Anolis parvicirculatus	4297	313	112	44	7	Reptilia	Squamata	Dactyloidae	Anolis	Least Concern	NoThreatened	Small	134	0	0	0	0	4163	313	112	44	7	-100	-100	-100	-100	-92.48138362	-97.30963248	-98.9430699	-99.83185203	3.118454736	0	0	0	0
Anolis paternus	10206	6720	1739	3148	1210	Reptilia	Squamata	Dactyloidae	Anolis	Least Concern	NoThreatened	Small	1315	1022	63	38	7	8891	5698	1676	3110	1203	-22.28136882	-95.20912548	-97.11026616	-99.46768061	-35.91272073	-81.149477	-65.02080756	-86.4694635	12.8845777	15.20833333	3.622771708	1.207115629	0.578512397
Anolis pentaprion	170600	118347	108292	112347	87371	Reptilia	Squamata	Dactyloidae	Anolis	Least Concern	NoThreatened	Large	16187	13298	12634	13025	11657	154413	105049	95658	99322	75714	-17.84765553	-21.94971273	-19.53419411	-27.9854204	-31.96881092	-38.05055274	-35.67769553	-50.9665637	9.488276671	11.23644875	11.6666051	11.593545	13.34195557
Anolis peraccae	108158	90228	96962	94273	98111	Reptilia	Squamata	Dactyloidae	Anolis	Least Concern	NoThreatened	Large	2706	2161	1880	1542	1552	105452	88067	95082	92731	96559	-20.14042868	-30.52475979	-43.01552106	-42.64597191	-16.4861738	-9.833858059	-12.06330842	-8.433220802	2.501895375	2.395043667	1.9389039	1.635675114	1.581881746
Anolis petersii	107457	76603	51766	58362	43549	Reptilia	Squamata	Dactyloidae	Anolis	Near Threatened	Threatened	Large	6672	4970	2624	4139	2794	100785	71633	49142	54223	40755	-25.50959233	-60.67146283	-37.9646283	-58.1235012	-28.92493923	-51.24076003	-46.19933522	-59.56243489	6.208995226	6.487996554	5.068964185	7.091943388	6.415761556
Anolis peynadoi	40684	36605	35918	36774	35377	Reptilia	Squamata	Dactyloidae	Anolis	NA	NoThreatened	Small	7436	7136	7071	7181	7168	33248	29469	28847	29593	28209	-4.034427111	-4.908552985	-3.429263045	-3.604088219	-11.36609721	-13.23688643	-10.99314244	-15.15579885	18.27745551	19.49460456	19.68650816	19.52738348	20.26175199
Anolis phyllorhinus	132783	132783	132783	132754	132783	Reptilia	Squamata	Dactyloidae	Anolis	Least Concern	NoThreatened	Large	17335	17335	17335	17335	17335	115448	115448	115448	115419	115448	0	0	0	0	0	0	-0.025119534	0	13.05513507	13.05513507	13.05513507	13.05798695	13.05513507
Anolis pijolense	1020	321	124	35	186	Reptilia	Squamata	Dactyloidae	Anolis	NA	NoThreatened	Small	563	262	73	13	132	457	59	51	22	54	-53.46358792	-87.03374778	-97.69094139	-76.55417407	-87.08971554	-88.84026258	-95.18599562	-88.18380744	55.19607843	81.61993769	58.87096774	37.14285714	70.96774194
Anolis placidus	3970	1936	1490	1740	984	Reptilia	Squamata	Dactyloidae	Anolis	Endangered	Threatened	Small	2754	1775	1408	1620	964	1216	161	82	120	20	-35.54829339	-48.87436456	-41.17647059	-64.99636892	-86.75986842	-93.25657895	-90.13157895	-98.35526316	69.37027708	91.6838843	94.4966443	93.10344828	97.96747967
Anolis planiceps	622190	340372	287762	289156	254899	Reptilia	Squamata	Dactyloidae	Anolis	Least Concern	NoThreatened	Large	72589	40437	36752	33283	33516	549601	299935	251010	255873	221383	-44.29321247	-49.36973922	-54.14870022	-53.82771494	-45.42677324	-54.32868572	-53.443862	-59.71932365	11.66669345	11.88023692	12.77166547	11.51039577	13.14873734
Anolis podocarpus	33722	17249	17916	15687	12687	Reptilia	Squamata	Dactyloidae	Anolis	Vulnerable	Threatened	Small	1384	199	254	178	94	32338	17050	17662	15509	12593	-85.62138728	-81.64739884	-87.13872832	-93.20809249	-47.27565094	-45.38314058	-52.04094254	-61.05819779	4.104145662	1.153690069	1.417727171	1.13469752	0.740915898
Anolis poecilopus	175860	132284	139888	123963	119196	Reptilia	Squamata	Dactyloidae	Anolis	Least Concern	NoThreatened	Large	14473	10547	11786	10925	10606	161387	121737	128102	113038	108590	-27.12637325	-18.56560492	-24.51461342	-26.71871761	-24.56827378	-20.62433777	-29.95842292	-32.71453091	8.22984192	7.97299749	8.425311678	8.81311359	8.897949596
Anolis polylepis	27083	22363	21011	20684	16543	Reptilia	Squamata	Dactyloidae	Anolis	Least Concern	NoThreatened	Small	3261	2660	2382	2454	1992	23822	19703	18629	18230	14551	-18.42992947	-26.9549218	-24.74701012	-38.91444342	-17.29073965	-21.79917723	-23.47409957	-38.91780707	12.04076358	11.89464741	11.33691876	11.86424289	12.04134679
Anolis poncensis	3791	683	200	116	9	Reptilia	Squamata	Dactyloidae	Anolis	Least Concern	NoThreatened	Small	567	156	53	58	9	3224	527	147	58	0	-72.48677249	-90.65255732	-89.7707231	-98.41269841	-83.65384615	-95.44044665	-98.20099256	-100	14.95647586	22.84040996	26.5	50	100
Anolis porcatus	110911	36202	18296	12105	8417	Reptilia	Squamata	Dactyloidae	Anolis	Least Concern	NoThreatened	Large	12940	4192	2583	1841	1521	97971	32010	15713	10264	6896	-67.60432767	-80.03863988	-85.77279753	-88.24574961	-67.32706617	-83.96158047	-89.5234304	-92.96118239	11.66701229	11.57947075	14.11783997	15.20859149	18.07057146
Anolis porcus	35800	22877	23325	17559	12858	Reptilia	Squamata	Dactyloidae	Anolis	Least Concern	NoThreatened	Small	3583	2609	2627	2201	1685	32217	20268	20698	15358	11173	-27.18392409	-26.68155177	-38.57102986	-52.97236952	-37.08911444	-35.75441537	-52.32951547	-65.31955179	10.00837989	11.40446737	11.26259378	12.5348824	13.10468191
Anolis prasinorius	3413	1475	739	1477	291	Reptilia	Squamata	Dactyloidae	Anolis	NA	NoThreatened	Small	1448	763	485	719	227	1965	712	254	758	64	-47.30662983	-66.50552486	-50.34530387	-84.32320442	-63.76590331	-87.07379135	-61.42493639	-96.74300254	42.42601817	51.72881356	65.62922869	48.67975626	78.00687285
Anolis princeps	69029	47094	40041	37452	35659	Reptilia	Squamata	Dactyloidae	Anolis	Least Concern	NoThreatened	Large	1073	628	409	382	93	67956	46466	39632	37070	35566	-41.47250699	-61.88257223	-64.39888164	-91.33271202	-31.62340338	-41.67991053	-45.44999706	-47.66319383	1.554419157	1.333503206	1.021453011	1.019972231	0.260803724
Anolis proboscis	6842	2447	2039	1914	461	Reptilia	Squamata	Dactyloidae	Anolis	Endangered	Threatened	Small	41	0	0	4	0	6801	2447	2039	1910	461	-100	-100	-90.24390244	-100	-64.01999706	-70.01911484	-71.91589472	-93.22158506	0.599239988	0	0	0.208986416	0
Anolis properus	983	980	982	980	983	Reptilia	Squamata	Dactyloidae	Anolis	NA	NoThreatened	Small	95	95	95	95	95	888	885	887	885	888	0	0	0	0	-0.337837838	-0.112612613	-0.337837838	0	9.664292981	9.693877551	9.67413442	9.693877551	9.664292981
Anolis pseudokemptoni	1611	885	515	579	309	Reptilia	Squamata	Dactyloidae	Anolis	Endangered	Threatened	Small	174	101	75	68	45	1437	784	440	511	264	-41.95402299	-56.89655172	-60.91954023	-74.13793103	-45.44189283	-69.38065414	-64.43980515	-81.62839248	10.80074488	11.41242938	14.5631068	11.74438687	14.5631068
Anolis pseudopachypus	1355	1008	742	425	356	Reptilia	Squamata	Dactyloidae	Anolis	Least Concern	NoThreatened	Small	94	80	68	42	41	1261	928	674	383	315	-14.89361702	-27.65957447	-55.31914894	-56.38297872	-26.40761301	-46.55035686	-69.62727994	-75.01982554	6.937269373	7.936507937	9.164420485	9.882352941	11.51685393
Anolis pulchellus	14680	7407	5085	4830	2712	Reptilia	Squamata	Dactyloidae	Anolis	Least Concern	NoThreatened	Small	1106	455	320	335	286	13574	6952	4765	4495	2426	-58.86075949	-71.06690778	-69.71066908	-74.14104882	-48.78444084	-64.89612494	-66.88522175	-82.12759688	7.534059946	6.142837856	6.293018682	6.935817805	10.54572271
Anolis pumilus	22828	3155	1224	383	152	Reptilia	Squamata	Dactyloidae	Anolis	Least Concern	NoThreatened	Small	2200	257	235	52	15	20628	2898	989	331	137	-88.31818182	-89.31818182	-97.63636364	-99.31818182	-85.95113438	-95.20554586	-98.39538491	-99.33585418	9.637287542	8.145800317	19.19934641	13.5770235	9.868421053
Anolis punctatus	2473504	402749	270645	277782	179630	Reptilia	Squamata	Dactyloidae	Anolis	Least Concern	NoThreatened	Large	251022	50479	38053	47037	19538	2222482	352270	232592	230745	160092	-79.8906072	-84.84077093	-81.26180175	-92.21661846	-84.1497029	-89.53458341	-89.61768869	-92.79670207	10.1484372	12.53361275	14.06011565	16.93306262	10.87680232
Anolis purpurescens	110114	77628	67953	62250	70439	Reptilia	Squamata	Dactyloidae	Anolis	Least Concern	NoThreatened	Large	7495	3934	2435	2443	2179	102619	73694	65518	59807	68260	-47.51167445	-67.51167445	-67.40493662	-70.92728486	-28.18678802	-36.15412351	-41.71936971	-33.4821037	6.806582269	5.067759056	3.583359086	3.924497992	3.09345675
Anolis purpurgularis	9042	7451	6343	3994	6081	Reptilia	Squamata	Dactyloidae	Anolis	Endangered	Threatened	Small	3505	3304	2971	2118	2971	5537	4147	3372	1876	3110	-5.734664765	-15.23537803	-39.57203994	-15.23537803	-25.10384685	-39.10059599	-66.11883692	-43.83240022	38.76354789	44.3430412	46.83903516	53.02954432	48.85709587
Anolis purpuronectes	69188	51109	31032	24978	20649	Reptilia	Squamata	Dactyloidae	Anolis	NA	NoThreatened	Large	4629	2869	1819	1622	1320	64559	48240	29213	23356	19329	-38.02117088	-60.70425578	-64.96003456	-71.48412184	-25.277653	-54.74991868	-63.82224012	-70.05994517	6.690466555	5.613492731	5.861691158	6.493714469	6.392561383
Anolis pygmaeus	9109	6361	1647	1320	387	Reptilia	Squamata	Dactyloidae	Anolis	Endangered	Threatened	Small	38	25	9	3	0	9071	6336	1638	1317	387	-34.21052632	-76.31578947	-92.10526316	-100	-30.15103076	-81.94245397	-85.48120384	-95.73365671	0.417169832	0.393019965	0.546448087	0.227272727	0
Anolis quadriocellifer	887	174	0	0	0	Reptilia	Squamata	Dactyloidae	Anolis	Least Concern	NoThreatened	Small	811	173	0	0	0	76	1	0	0	0	-78.66831073	-100	-100	-100	-98.68421053	-100	-100	-100	91.43179256	99.42528736	NA	NA	NA
Anolis quaggulus	104772	63162	51929	46258	28637	Reptilia	Squamata	Dactyloidae	Anolis	Least Concern	NoThreatened	Large	12458	8663	7803	7579	4943	92314	54499	44126	38679	23694	-30.46235351	-37.36554824	-39.16358966	-60.32268422	-40.96345083	-52.20009966	-58.10061312	-74.33325389	11.89058145	13.71552516	15.02628589	16.384193	17.26088627
Anolis quercorum	77850	38036	37886	37900	23465	Reptilia	Squamata	Dactyloidae	Anolis	Least Concern	NoThreatened	Large	846	343	349	353	206	77004	37693	37537	37547	23259	-59.45626478	-58.74704492	-58.27423168	-75.6501182	-51.05059477	-51.25318165	-51.24019531	-69.79507558	1.086705202	0.901777264	0.921184606	0.931398417	0.87790326
Anolis ravitergum	8067	7479	7374	7885	7623	Reptilia	Squamata	Dactyloidae	Anolis	NA	NoThreatened	Small	2011	1798	1786	1918	1854	6056	5681	5588	5967	5769	-10.5917454	-11.18846345	-4.624564893	-7.807061164	-6.192206077	-7.727873184	-1.469616909	-4.739101717	24.92872195	24.04064715	24.22023325	24.32466709	24.32113341
Anolis reconditus	1204	663	455	319	150	Reptilia	Squamata	Dactyloidae	Anolis	Endangered	Threatened	Small	6	6	6	1	6	1198	657	449	318	144	0	0	-83.33333333	0	-45.15859766	-62.52086811	-73.4557596	-87.97996661	0.49833887	0.904977376	1.318681319	0.313479624	4
Anolis rejectus	269	19	11	13	0	Reptilia	Squamata	Dactyloidae	Anolis	Endangered	Threatened	Small	145	13	7	5	0	124	6	4	8	0	-91.03448276	-95.17241379	-96.55172414	-100	-95.16129032	-96.77419355	-93.5483871	-100	53.90334572	68.42105263	63.63636364	38.46153846	NA
Anolis richardii	1712	1433	1182	1022	950	Reptilia	Squamata	Dactyloidae	Anolis	Least Concern	NoThreatened	Small	345	256	233	225	239	1367	1177	949	797	711	-25.79710145	-32.46376812	-34.7826087	-30.72463768	-13.89904901	-30.57790783	-41.69714704	-47.98829554	20.15186916	17.86461968	19.71235195	22.01565558	25.15789474
Anolis ricordii	29399	18797	17243	15977	14660	Reptilia	Squamata	Dactyloidae	Anolis	Near Threatened	Threatened	Small	4777	3651	3374	3453	3349	24622	15146	13869	12524	11311	-23.57127905	-29.36989743	-27.71613984	-29.89323843	-38.48590691	-43.67232556	-49.13491999	-54.0614085	16.248852	19.42331223	19.56736067	21.61231771	22.84447476
Anolis rivalis	974	22	4	1	0	Reptilia	Squamata	Dactyloidae	Anolis	Near Threatened	Threatened	Small	1	0	0	0	0	973	22	4	1	0	-100	-100	-100	-100	-97.7389517	-99.58890031	-99.89722508	-100	0.102669405	0	0	0	NA
Anolis roatanensis	106	13	1	0	0	Reptilia	Squamata	Dactyloidae	Anolis	Endangered	Threatened	Small	0	0	0	0	0	106	13	1	0	0	NA	NA	NA	NA	-87.73584906	-99.05660377	-100	-100	0	0	0	NA	NA
Anolis rodriguezii	192406	98816	99429	77222	54905	Reptilia	Squamata	Dactyloidae	Anolis	Least Concern	NoThreatened	Large	9682	5824	6566	4489	4201	182724	92992	92863	72733	50704	-39.84713902	-32.18343317	-53.63561248	-56.6102045	-49.10794422	-49.1785425	-60.19515772	-72.25104529	5.032067607	5.893782383	6.603707168	5.813110254	7.651397869
Anolis roquet	1184	1183	1180	1125	967	Reptilia	Squamata	Dactyloidae	Anolis	Least Concern	NoThreatened	Small	121	121	121	117	107	1063	1062	1059	1008	860	0	0	-3.305785124	-11.57024793	-0.094073377	-0.376293509	-5.174035748	-19.09689558	10.21959459	10.22823331	10.25423729	10.4	11.06514995
Anolis rubiginosus	4797	2360	1918	1349	1212	Reptilia	Squamata	Dactyloidae	Anolis	Data Deficient	NoThreatened	Small	591	165	119	98	88	4206	2195	1799	1251	1124	-72.08121827	-79.86463621	-83.4179357	-85.10998308	-47.8126486	-57.22776985	-70.25677603	-73.27627199	12.32020013	6.991525424	6.204379562	7.264640474	7.260726073
Anolis rubribarbaris	86590	63763	40600	54591	41342	Reptilia	Squamata	Dactyloidae	Anolis	Vulnerable	Threatened	Large	7282	5802	4400	5228	4347	79308	57961	36200	49363	36995	-20.32408679	-39.57703927	-28.20653667	-40.3048613	-26.9165784	-54.35517224	-37.75785545	-53.3527513	8.409747084	9.099320923	10.83743842	9.576670147	10.51473078
Anolis rubribarbus	5308	3379	3797	2940	2322	Reptilia	Squamata	Dactyloidae	Anolis	Endangered	Threatened	Small	1042	772	846	614	557	4266	2607	2951	2326	1765	-25.91170825	-18.80998081	-41.07485605	-46.54510557	-38.88888889	-30.82512893	-45.4758556	-58.62634787	19.63074604	22.84699615	22.28074796	20.88435374	23.98794143
Anolis ruizii	3879	1888	828	588	319	Reptilia	Squamata	Dactyloidae	Anolis	Endangered	Threatened	Small	312	32	8	16	5	3567	1856	820	572	314	-89.74358974	-97.43589744	-94.87179487	-98.3974359	-47.96747967	-77.01149425	-83.9641155	-91.19708438	8.043310131	1.694915254	0.966183575	2.721088435	1.567398119
Anolis rupinae	7745	6565	7128	6978	6182	Reptilia	Squamata	Dactyloidae	Anolis	Endangered	Threatened	Small	594	502	546	482	448	7151	6063	6582	6496	5734	-15.48821549	-8.080808081	-18.85521886	-24.57912458	-15.21465529	-7.956929101	-9.159558104	-19.81541043	7.66946417	7.646610815	7.65993266	6.90742333	7.246845681
Anolis sacamecatensis	16331	8798	8655	3244	3981	Reptilia	Squamata	Dactyloidae	Anolis	NA	NoThreatened	Small	826	535	696	16	368	15505	8263	7959	3228	3613	-35.23002421	-15.73849879	-98.062954	-55.44794189	-46.70751371	-48.66817156	-79.18090938	-76.69783941	5.057865409	6.080927484	8.041594454	0.493218249	9.243908566
Anolis sagrei	385054	229267	150483	123747	82938	Reptilia	Squamata	Dactyloidae	Anolis	Least Concern	NoThreatened	Large	20982	14658	9184	7244	4941	364072	214609	141299	116503	77997	-30.1401201	-56.22914879	-65.47516919	-76.45124392	-41.05314333	-61.18927025	-68.00001099	-78.57649036	5.44910584	6.393419027	6.103014959	5.853879286	5.957462201
Anolis salvini	5078	4134	3396	3089	2934	Reptilia	Squamata	Dactyloidae	Anolis	Near Threatened	Threatened	Small	1504	1379	1195	1235	1220	3574	2755	2201	1854	1714	-8.311170213	-20.54521277	-17.8856383	-18.88297872	-22.91550084	-38.41634024	-48.12534975	-52.04252938	29.61795983	33.35752298	35.18845701	39.98057624	41.58145876
Anolis savagei	4754	3627	2500	2704	2123	Reptilia	Squamata	Dactyloidae	Anolis	NA	NoThreatened	Small	1226	1098	887	966	785	3528	2529	1613	1738	1338	-10.44045677	-27.65089723	-21.20717781	-35.97063622	-28.31632653	-54.28004535	-50.73696145	-62.07482993	25.78880942	30.27295285	35.48	35.72485207	36.97597739
Anolis saxatilis	3810	3796	3796	3806	3803	Reptilia	Squamata	Dactyloidae	Anolis	Least Concern	NoThreatened	Small	1038	1036	1036	1038	1038	2772	2760	2760	2768	2765	-0.192678227	-0.192678227	0	0	-0.432900433	-0.432900433	-0.144300144	-0.252525253	27.24409449	27.2918862	27.2918862	27.27272727	27.29424139
Anolis schiedii	14261	10152	8140	4396	3452	Reptilia	Squamata	Dactyloidae	Anolis	Data Deficient	NoThreatened	Small	299	133	69	42	33	13962	10019	8071	4354	3419	-55.51839465	-76.92307692	-85.95317726	-88.9632107	-28.24093969	-42.19309555	-68.81535597	-75.51210428	2.096627165	1.310086682	0.847665848	0.955414013	0.955967555
Anolis schwartzi	0	0	0	0	0	Reptilia	Squamata	Dactyloidae	Anolis	Least Concern	NoThreatened	Small	0	0	0	0	0	0	0	0	0	0	NA	NA	NA	NA	NA	NA	NA	NA	NA	NA	NA	NA	NA
Anolis scriptus	2276	1934	1471	1074	400	Reptilia	Squamata	Dactyloidae	Anolis	Least Concern	NoThreatened	Small	58	58	48	55	0	2218	1876	1423	1019	400	0	-17.24137931	-5.172413793	-100	-15.41929666	-35.84310189	-54.05770965	-81.9657349	2.548330404	2.998965874	3.263086336	5.121042831	0
Anolis scypheus	638004	219594	118521	109849	105530	Reptilia	Squamata	Dactyloidae	Anolis	Least Concern	NoThreatened	Large	61827	16539	12131	14525	11175	576177	203055	106390	95324	94355	-73.24955117	-80.37912239	-76.50702767	-81.92537241	-64.75822534	-81.53518797	-83.45577835	-83.62395583	9.690691594	7.531626547	10.23531695	13.22269661	10.58940586
Anolis semilineatus	35417	25658	25360	24938	24769	Reptilia	Squamata	Dactyloidae	Anolis	Least Concern	NoThreatened	Small	6377	5283	5117	5152	4855	29040	20375	20243	19786	19914	-17.15540223	-19.75850714	-19.20965971	-23.86702211	-29.83815427	-30.29269972	-31.86639118	-31.42561983	18.0054776	20.59006937	20.17744479	20.6592349	19.6011143
Anolis sericeus	427975	307477	266381	256279	216620	Reptilia	Squamata	Dactyloidae	Anolis	Least Concern	NoThreatened	Large	16729	12171	11504	12549	11178	411246	295306	254877	243730	205442	-27.24609959	-31.23318788	-24.9865503	-33.1818997	-28.19237148	-38.02322697	-40.73377005	-50.04401259	3.908873182	3.958344852	4.318626328	4.896616578	5.160188348
Anolis serranoi	145498	56906	37081	37593	21114	Reptilia	Squamata	Dactyloidae	Anolis	Least Concern	NoThreatened	Large	11076	4497	3144	3177	2316	134422	52409	33937	34416	18798	-59.39869989	-71.61430119	-71.3163597	-79.08992416	-61.01159036	-74.75338858	-74.3970481	-86.01568196	7.612475773	7.902505887	8.478735741	8.451041417	10.96902529
Anolis sheplani	1847	632	415	566	177	Reptilia	Squamata	Dactyloidae	Anolis	Endangered	Threatened	Small	1031	403	268	373	148	816	229	147	193	29	-60.91173618	-74.00581959	-63.82153249	-85.64500485	-71.93627451	-81.98529412	-76.34803922	-96.44607843	55.82024905	63.76582278	64.57831325	65.90106007	83.61581921
Anolis shrevei	2286	982	642	613	230	Reptilia	Squamata	Dactyloidae	Anolis	Near Threatened	Threatened	Small	1954	944	634	609	230	332	38	8	4	0	-51.6888434	-67.55373593	-68.83316274	-88.22927329	-88.55421687	-97.59036145	-98.79518072	-100	85.4768154	96.13034623	98.75389408	99.34747145	100
Anolis singularis	8946	4705	3165	4745	1997	Reptilia	Squamata	Dactyloidae	Anolis	Critically Endangered	Threatened	Small	4026	2389	1646	2288	1064	4920	2316	1519	2457	933	-40.66070541	-59.11574764	-43.16939891	-73.57178341	-52.92682927	-69.12601626	-50.06097561	-81.03658537	45.00335345	50.77577046	52.00631912	48.21917808	53.27991988
Anolis smallwoodi	11572	9041	7907	7147	4261	Reptilia	Squamata	Dactyloidae	Anolis	Near Threatened	Threatened	Small	1216	1102	972	901	467	10356	7939	6935	6246	3794	-9.375	-20.06578947	-25.90460526	-61.59539474	-23.33912708	-33.03398996	-39.68713789	-63.36423329	10.50812306	12.18891716	12.29290502	12.60668812	10.95986858
Anolis smaragdinus	5745	4347	4052	3054	3694	Reptilia	Squamata	Dactyloidae	Anolis	Least Concern	NoThreatened	Small	147	33	9	0	1	5598	4314	4043	3054	3693	-77.55102041	-93.87755102	-100	-99.31972789	-22.93676313	-27.77777778	-45.44480171	-34.03001072	2.558746736	0.759144237	0.222112537	0	0.027070926
Anolis sminthus	23661	14970	14420	8064	9585	Reptilia	Squamata	Dactyloidae	Anolis	Endangered	Threatened	Small	4715	3125	3066	2083	2106	18946	11845	11354	5981	7479	-33.72216331	-34.97348887	-55.82184517	-55.3340403	-37.4802069	-40.07178296	-68.43133115	-60.524649	19.92730654	20.8750835	21.26213592	25.83085317	21.97183099
Anolis soinii	15351	6681	6752	5276	3277	Reptilia	Squamata	Dactyloidae	Anolis	Least Concern	NoThreatened	Small	528	184	186	116	47	14823	6497	6566	5160	3230	-65.15151515	-64.77272727	-78.03030303	-91.09848485	-56.16946637	-55.70397355	-65.18923295	-78.20953923	3.439515341	2.754078731	2.754739336	2.19863533	1.434238633
Anolis solitarius	5025	3311	2273	695	2378	Reptilia	Squamata	Dactyloidae	Anolis	Near Threatened	Threatened	Small	1931	1183	685	289	748	3094	2128	1588	406	1630	-38.73640601	-64.52615225	-85.03366132	-61.26359399	-31.22171946	-48.67485456	-86.87782805	-47.31738849	38.4278607	35.72938689	30.13638363	41.58273381	31.45500421
Anolis spectrum	29172	4515	1716	1603	882	Reptilia	Squamata	Dactyloidae	Anolis	Vulnerable	Threatened	Small	1882	375	237	191	85	27290	4140	1479	1412	797	-80.07438895	-87.40701382	-89.8512221	-95.48352816	-84.82960791	-94.58043239	-94.82594357	-97.07951631	6.451391746	8.305647841	13.81118881	11.91515908	9.637188209
Anolis spilorhipis	9824	4237	1479	1743	608	Reptilia	Squamata	Dactyloidae	Anolis	NA	NoThreatened	Small	211	67	25	53	25	9613	4170	1454	1690	583	-68.2464455	-88.15165877	-74.88151659	-88.15165877	-56.62124207	-84.87464891	-82.41964007	-93.93529595	2.147801303	1.581307529	1.690331305	3.040734366	4.111842105
Anolis squamulatus	17793	11323	10244	9636	7640	Reptilia	Squamata	Dactyloidae	Anolis	Least Concern	NoThreatened	Small	2818	2504	2395	2269	2044	14975	8819	7849	7367	5596	-11.14265436	-15.01064585	-19.48190206	-27.46628815	-41.10851419	-47.58597663	-50.80467446	-62.63105175	15.83768898	22.11428067	23.37953924	23.54711499	26.7539267
Anolis stevepoei	9290	3829	4567	4181	3616	Reptilia	Squamata	Dactyloidae	Anolis	NA	NoThreatened	Small	6	0	0	0	0	9284	3829	4567	4181	3616	-100	-100	-100	-100	-58.75700129	-50.80784145	-54.9655321	-61.051271	0.064585576	0	0	0	0
Anolis strahmi	6669	2766	2084	2973	1345	Reptilia	Squamata	Dactyloidae	Anolis	Endangered	Threatened	Small	1852	852	692	887	645	4817	1914	1392	2086	700	-53.99568035	-62.6349892	-52.10583153	-65.17278618	-60.26572556	-71.10234586	-56.69503841	-85.46813369	27.7702804	30.80260304	33.20537428	29.83518332	47.95539033
Anolis stratulus	10688	6808	5554	6056	3622	Reptilia	Squamata	Dactyloidae	Anolis	Least Concern	NoThreatened	Small	719	453	395	455	385	9969	6355	5159	5601	3237	-36.99582754	-45.06258693	-36.71766342	-46.45340751	-36.25238239	-48.24957368	-43.81582907	-67.52934096	6.727170659	6.653936545	7.111991358	7.51321004	10.62948647
Anolis subocularis	27076	24545	24741	25380	22549	Reptilia	Squamata	Dactyloidae	Anolis	Data Deficient	NoThreatened	Small	410	376	382	387	307	26666	24169	24359	24993	22242	-8.292682927	-6.829268293	-5.609756098	-25.12195122	-9.3639841	-8.651466287	-6.273906848	-16.59041476	1.514256168	1.53188022	1.543995796	1.524822695	1.361479445
Anolis sulcifrons	124589	31145	27630	17138	15359	Reptilia	Squamata	Dactyloidae	Anolis	Near Threatened	Threatened	Large	4299	1664	1905	1237	1426	120290	29481	25725	15901	13933	-61.29332403	-55.68736916	-71.22586648	-66.82949523	-75.49172832	-78.61418239	-86.78111231	-88.41715853	3.450545393	5.342751646	6.894679696	7.217878399	9.284458624
Anolis tandai	715047	4698	208	1513	90	Reptilia	Squamata	Dactyloidae	Anolis	Least Concern	NoThreatened	Large	96309	1167	68	248	1	618738	3531	140	1265	89	-98.78827524	-99.92939393	-99.74249551	-99.99896168	-99.42932227	-99.9773733	-99.79555159	-99.98561588	13.46890484	24.8403576	32.69230769	16.39127561	1.111111111
Anolis taylori	401	32	6	0	0	Reptilia	Squamata	Dactyloidae	Anolis	Least Concern	NoThreatened	Small	19	0	1	0	0	382	32	5	0	0	-100	-94.73684211	-100	-100	-91.62303665	-98.69109948	-100	-100	4.738154613	0	16.66666667	NA	NA
Anolis tigrinus	29525	25014	23047	23252	20931	Reptilia	Squamata	Dactyloidae	Anolis	Least Concern	NoThreatened	Small	5310	4898	4747	4725	4628	24215	20116	18300	18527	16303	-7.758945386	-10.60263653	-11.01694915	-12.84369115	-16.92752426	-24.42700805	-23.48957258	-32.67396242	17.98475868	19.58103462	20.59704083	20.32083262	22.11074483
Anolis tolimensis	129559	49497	41113	26843	26273	Reptilia	Squamata	Dactyloidae	Anolis	Least Concern	NoThreatened	Large	9838	4806	5107	3078	3110	119721	44691	36006	23765	23163	-51.14860744	-48.08904249	-68.71315308	-68.38788372	-62.6707094	-69.9250758	-80.14968134	-80.6525171	7.593451632	9.709679375	12.4218617	11.4666766	11.83724736
Anolis trachyderma	1224887	235105	69865	59081	28279	Reptilia	Squamata	Dactyloidae	Anolis	Least Concern	NoThreatened	Large	109700	20434	7840	5721	2004	1115187	214671	62025	53360	26275	-81.372835	-92.8532361	-94.78486782	-98.17319964	-80.75022395	-94.43815253	-95.21515226	-97.64389291	8.955928179	8.691435741	11.22164174	9.683316125	7.086530641
Anolis transversalis	1021449	559071	460191	463934	444011	Reptilia	Squamata	Dactyloidae	Anolis	Least Concern	NoThreatened	Large	104619	51571	40845	36982	44125	916830	507500	419346	426952	399886	-50.70589472	-60.95833453	-64.65078045	-57.82314876	-44.64622667	-54.26131344	-53.4317158	-56.38384433	10.24221474	9.22440978	8.875662497	7.971392483	9.937816856
Anolis trinitatis	1175	914	696	440	491	Reptilia	Squamata	Dactyloidae	Anolis	Least Concern	NoThreatened	Small	288	275	261	213	235	887	639	435	227	256	-4.513888889	-9.375	-26.04166667	-18.40277778	-27.95941375	-50.95828636	-74.40811725	-71.13866967	24.5106383	30.08752735	37.5	48.40909091	47.86150713
Anolis tropidogaster	385966	284850	277268	255290	298954	Reptilia	Squamata	Dactyloidae	Anolis	Least Concern	NoThreatened	Large	45109	26753	25600	25456	34839	340857	258097	251668	229834	264115	-40.69254472	-43.24857567	-43.56780243	-22.76707531	-24.27997665	-26.16610485	-32.57172363	-22.51442687	11.68729888	9.391960681	9.232944299	9.971405069	11.65363233
Anolis tropidolepis	19926	14442	11390	12239	9332	Reptilia	Squamata	Dactyloidae	Anolis	Least Concern	NoThreatened	Small	4555	3661	3189	3396	2908	15371	10781	8201	8843	6424	-19.62678375	-29.98902305	-25.44456641	-36.15806806	-29.86142736	-46.64628196	-42.46958558	-58.20701321	22.85958045	25.34967456	27.99824407	27.74736498	31.16159451
Anolis tropidonotus	247270	129578	111097	83293	76593	Reptilia	Squamata	Dactyloidae	Anolis	Least Concern	NoThreatened	Large	17052	10694	8132	6359	6117	230218	118884	102965	76934	70476	-37.28594886	-52.3105794	-62.70818672	-64.12737509	-48.36024985	-55.27500022	-66.58210913	-69.38727641	6.896105472	8.252944173	7.319729606	7.634495096	7.986369512
Anolis umbrivagus	3196	2132	1337	1363	996	Reptilia	Squamata	Dactyloidae	Anolis	Data Deficient	NoThreatened	Small	991	838	494	673	504	2205	1294	843	690	492	-15.43895055	-50.15136226	-32.08879919	-49.14228052	-41.31519274	-61.76870748	-68.70748299	-77.68707483	31.00750939	39.30581614	36.94839192	49.37637564	50.60240964
Anolis uniformis	173369	162706	138883	151588	142177	Reptilia	Squamata	Dactyloidae	Anolis	Least Concern	NoThreatened	Large	13581	12560	10478	12485	11631	159788	150146	128405	139103	130546	-7.517855828	-22.84809661	-8.070097931	-14.35829468	-6.034245375	-19.64039853	-12.94527749	-18.30049816	7.833580398	7.719444888	7.544479886	8.236140064	8.180648065
Anolis unilobatus	129629	65345	60251	66718	43503	Reptilia	Squamata	Dactyloidae	Anolis	Least Concern	NoThreatened	Large	8846	5061	5865	6020	3784	120783	60284	54386	60698	39719	-42.78770066	-33.69884694	-31.94664255	-57.22360389	-50.08900259	-54.97214012	-49.74623912	-67.11540531	6.824090288	7.745045528	9.734278269	9.02305225	8.698250695
Anolis urraoi	4375	3088	2285	293	1522	Reptilia	Squamata	Dactyloidae	Anolis	NA	NoThreatened	Small	684	484	278	33	407	3691	2604	2007	260	1115	-29.23976608	-59.35672515	-95.1754386	-40.49707602	-29.45001355	-45.62449201	-92.95583853	-69.79138445	15.63428571	15.67357513	12.16630197	11.26279863	26.74113009
Anolis ustus	115578	106263	113614	113796	109789	Reptilia	Squamata	Dactyloidae	Anolis	NA	NoThreatened	Large	6620	5666	6183	6614	6181	108958	100597	107431	107182	103608	-14.41087613	-6.601208459	-0.090634441	-6.63141994	-7.673599001	-1.401457442	-1.629985866	-4.910148865	5.727733652	5.33205349	5.442111007	5.812155085	5.629890062
Anolis valencienni	10803	10762	10679	10685	9903	Reptilia	Squamata	Dactyloidae	Anolis	Least Concern	NoThreatened	Small	22	20	20	20	19	10781	10742	10659	10665	9884	-9.090909091	-9.090909091	-9.090909091	-13.63636364	-0.361747519	-1.131620443	-1.075966979	-8.320192932	0.203647135	0.185839063	0.187283454	0.187178287	0.191861052
Anolis vanidicus	619	58	108	20	71	Reptilia	Squamata	Dactyloidae	Anolis	Least Concern	NoThreatened	Small	60	25	14	12	9	559	33	94	8	62	-58.33333333	-76.66666667	-80	-85	-94.09660107	-83.1842576	-98.56887299	-88.90876565	9.693053312	43.10344828	12.96296296	60	12.67605634
Anolis vanzolinii	415	151	54	60	0	Reptilia	Squamata	Dactyloidae	Anolis	NA	NoThreatened	Small	1	0	0	0	0	414	151	54	60	0	-100	-100	-100	-100	-63.52657005	-86.95652174	-85.50724638	-100	0.240963855	0	0	0	NA
Anolis vaupesianus	171758	151593	126438	143581	103711	Reptilia	Squamata	Dactyloidae	Anolis	Least Concern	NoThreatened	Large	30514	27260	23121	26128	18108	141244	124333	103317	117453	85603	-10.66395753	-24.22822311	-14.37373009	-40.65674772	-11.97289796	-26.85211407	-16.84390133	-39.39353176	17.76569359	17.98236066	18.28643288	18.19739381	17.46005727
Anolis ventrimaculatus	116862	30906	28057	17006	13828	Reptilia	Squamata	Dactyloidae	Anolis	Least Concern	NoThreatened	Large	11910	3536	4696	1543	1404	104952	27370	23361	15463	12424	-70.31066331	-60.57094878	-87.04450042	-88.2115869	-73.92141169	-77.74125314	-85.26659806	-88.16220749	10.19150793	11.44114411	16.7373561	9.073268258	10.15331212
Anolis vermiculatus	16538	2132	1071	1083	570	Reptilia	Squamata	Dactyloidae	Anolis	Least Concern	NoThreatened	Small	1286	323	180	163	135	15252	1809	891	920	435	-74.88335925	-86.00311042	-87.32503888	-89.50233281	-88.13926042	-94.15814319	-93.9680042	-97.14791503	7.776030959	15.15009381	16.80672269	15.05078486	23.68421053
Anolis vinosus	2499	2289	2360	2178	1947	Reptilia	Squamata	Dactyloidae	Anolis	NA	NoThreatened	Small	128	126	127	107	117	2371	2163	2233	2071	1830	-1.5625	-0.78125	-16.40625	-8.59375	-8.77266976	-5.820328975	-12.65288908	-22.81737663	5.12204882	5.504587156	5.381355932	4.912764004	6.009244992
Anolis viridius	6344	3538	2627	3631	1334	Reptilia	Squamata	Dactyloidae	Anolis	NA	NoThreatened	Small	1865	1040	724	1029	396	4479	2498	1903	2602	938	-44.23592493	-61.17962466	-44.82573727	-78.76675603	-44.22862246	-57.51283769	-41.9066756	-79.05782541	29.39785624	29.3951385	27.55995432	28.33930047	29.68515742
Anolis vittigerus	173727	105709	108156	100424	110192	Reptilia	Squamata	Dactyloidae	Anolis	Least Concern	NoThreatened	Large	12406	5982	5868	5301	5725	161321	99727	102288	95123	104467	-51.7813961	-52.7003063	-57.27067548	-53.85297437	-38.18101797	-36.59349992	-41.03495515	-35.24277682	7.14108918	5.658931595	5.425496505	5.278618657	5.195476986
Anolis wampuensis	305	0	2	0	0	Reptilia	Squamata	Dactyloidae	Anolis	Data Deficient	NoThreatened	Small	24	0	0	0	0	281	0	2	0	0	-100	-100	-100	-100	-100	-99.28825623	-100	-100	7.868852459	NA	0	NA	NA
Anolis wattsii	9270	5380	4189	3900	2515	Reptilia	Squamata	Dactyloidae	Anolis	NA	NoThreatened	Small	740	388	331	333	223	8530	4992	3858	3567	2292	-47.56756757	-55.27027027	-55	-69.86486486	-41.47713951	-54.77139508	-58.18288394	-73.13012896	7.982740022	7.211895911	7.901647171	8.538461538	8.866799205
Anolis websteri	8529	5993	5342	6354	5097	Reptilia	Squamata	Dactyloidae	Anolis	Least Concern	NoThreatened	Small	1309	975	899	1042	937	7220	5018	4443	5312	4160	-25.51566081	-31.32161956	-20.39724981	-28.41864018	-30.49861496	-38.46260388	-26.4265928	-42.38227147	15.34763747	16.26898048	16.82890303	16.39911867	18.38336276
Anolis wellbornae	110605	59331	53098	57070	32059	Reptilia	Squamata	Dactyloidae	Anolis	Least Concern	NoThreatened	Large	3834	2146	2019	2734	1470	106771	57185	51079	54336	30589	-44.02712572	-47.33959311	-28.69066249	-61.65884194	-46.44144946	-52.16023077	-49.109777	-71.35083496	3.466389404	3.616996174	3.802403104	4.790608025	4.585295861
Anolis wermuthi	5549	2603	1665	944	548	Reptilia	Squamata	Dactyloidae	Anolis	Endangered	Threatened	Small	1213	618	315	393	212	4336	1985	1350	551	336	-49.05193735	-74.03132729	-67.60098928	-82.52267106	-54.2204797	-68.86531365	-87.29243542	-92.25092251	21.85979456	23.74183634	18.91891892	41.63135593	38.68613139
Anolis whitemani	24428	21526	20850	21869	20986	Reptilia	Squamata	Dactyloidae	Anolis	NA	NoThreatened	Small	4608	4262	4145	4229	4106	19820	17264	16705	17640	16880	-7.508680556	-10.04774306	-8.224826389	-10.89409722	-12.89606458	-15.71644803	-10.99899092	-14.83350151	18.86359915	19.79931246	19.88009592	19.33787553	19.56542457
Anolis wilsoni	35338	23234	13351	16575	6057	Reptilia	Squamata	Dactyloidae	Anolis	NA	NoThreatened	Small	2130	1607	1217	926	580	33208	21627	12134	15649	5477	-24.55399061	-42.86384977	-56.5258216	-72.76995305	-34.87412672	-63.4606119	-52.87581306	-83.50698627	6.027505801	6.916587759	9.115422066	5.586726998	9.57569754
Anolis woodi	20312	14617	11691	12408	9257	Reptilia	Squamata	Dactyloidae	Anolis	Least Concern	NoThreatened	Small	4645	3740	3327	3410	2837	15667	10877	8364	8998	6420	-19.48331539	-28.37459634	-26.58772874	-38.92357374	-30.57381758	-46.61390183	-42.56717942	-59.02214846	22.86825522	25.58664569	28.45778804	27.4822695	30.64707789
Anolis yoroensis	46620	29796	21192	19164	11881	Reptilia	Squamata	Dactyloidae	Anolis	Endangered	Threatened	Small	7428	5986	5317	4768	3718	39192	23810	15875	14396	8163	-19.41303177	-28.41949381	-35.81044696	-49.9461497	-39.24780567	-59.49428455	-63.26801388	-79.17176975	15.93307593	20.08994496	25.08965647	24.8799833	31.29366215
Anolis zapotecorum	3952	441	2	636	0	Reptilia	Squamata	Dactyloidae	Anolis	NA	NoThreatened	Small	103	4	0	34	0	3849	437	2	602	0	-96.11650485	-100	-66.99029126	-100	-88.64640166	-99.94803845	-84.35957392	-100	2.606275304	0.907029478	0	5.34591195	NA
Anolis zeus	18724	9016	3940	5001	1435	Reptilia	Squamata	Dactyloidae	Anolis	Vulnerable	Threatened	Small	2114	1141	610	883	223	16610	7875	3330	4118	1212	-46.02649007	-71.14474929	-58.23084201	-89.4512772	-52.58880193	-79.95183624	-75.2077062	-92.70319085	11.29032258	12.6552795	15.4822335	17.65646871	15.54006969
Anomalepis mexicanus	140591	133843	127878	130594	133790	Reptilia	Squamata	Anomalepididae	Anomalepis	Data Deficient	NoThreatened	Large	15489	14921	14553	14949	15075	125102	118922	113325	115645	118715	-3.6671186	-6.042998257	-3.486345148	-2.672864614	-4.939968985	-9.413918243	-7.559431504	-5.105433966	11.01706368	11.14813625	11.38037817	11.44692712	11.26765827
Anomalopus brevicollis	247270	136923	113280	62431	72140	Reptilia	Squamata	Scincidae	Anomalopus	NA	NoThreatened	Large	13300	10112	9387	6824	7187	233970	126811	103893	55607	64953	-23.96992481	-29.42105263	-48.69172932	-45.96240602	-45.80031628	-55.59558918	-76.23327777	-72.23874856	5.378735795	7.385172688	8.28654661	10.93046724	9.962572775
Anomalopus gowi	90262	34427	17402	17820	5173	Reptilia	Squamata	Scincidae	Anomalopus	NA	NoThreatened	Large	10003	6773	5314	5353	2126	80259	27654	12088	12467	3047	-32.29031291	-46.87593722	-46.48605418	-78.74637609	-65.54405113	-84.93876076	-84.46653958	-96.20354104	11.08218298	19.67351207	30.53671992	30.03928171	41.09800889
Anomalopus leuckartii	253984	137691	113967	101594	77520	Reptilia	Squamata	Scincidae	Anomalopus	Least Concern	NoThreatened	Large	27709	19261	13987	12270	7701	226275	118430	99980	89324	69819	-30.488289	-49.52181602	-55.71835866	-72.20758598	-47.66103193	-55.81482709	-60.52414098	-69.14418296	10.90974235	13.98856861	12.27285091	12.07748489	9.934210526
Anomalopus mackayi	135398	55102	33880	21375	5838	Reptilia	Squamata	Scincidae	Anomalopus	Least Concern	NoThreatened	Large	9048	4986	3240	2393	629	126350	50116	30640	18982	5209	-44.8938992	-64.19098143	-73.55216622	-93.04818744	-60.33557578	-75.74990107	-84.97665216	-95.87732489	6.68252116	9.048673369	9.563164109	11.19532164	10.77423775
Anomalopus pluto	11213	0	0	0	0	Reptilia	Squamata	Scincidae	Anomalopus	NA	NoThreatened	Small	3177	0	0	0	0	8036	0	0	0	0	-100	-100	-100	-100	-100	-100	-100	-100	28.3331847	NA	NA	NA	NA
Anomalopus swansoni	72478	57475	55311	43126	41675	Reptilia	Squamata	Scincidae	Anomalopus	Least Concern	NoThreatened	Large	15970	15156	14065	13280	12093	56508	42319	41246	29846	29582	-5.097056982	-11.92861616	-16.84408265	-24.27676894	-25.10971898	-27.00856516	-47.18269979	-47.64989028	22.03427247	26.36972597	25.42893819	30.79348885	29.01739652
Anomalopus verreauxii	172184	105102	80385	66181	53151	Reptilia	Squamata	Scincidae	Anomalopus	Least Concern	NoThreatened	Large	17706	13860	12576	11188	10085	154478	91242	67809	54993	43066	-21.72145036	-28.97322941	-36.81237998	-43.0419067	-40.93527881	-56.10442911	-64.40075609	-72.1215966	10.28318543	13.18718959	15.64470983	16.90515405	18.97424319
Anomochilus weberi	1744	303	429	450	173	Reptilia	Squamata	Anomochilidae	Anomochilus	Data Deficient	NoThreatened	Small	60	4	4	4	2	1684	299	425	446	171	-93.33333333	-93.33333333	-93.33333333	-96.66666667	-82.24465558	-74.76247031	-73.51543943	-89.8456057	3.440366972	1.320132013	0.932400932	0.888888889	1.156069364
Anops kingi	234955	175639	151708	152342	148935	Reptilia	Squamata	Amphisbaenidae	Amphisbaena	NA	NoThreatened	Large	2698	2530	2442	2290	2176	232257	173109	149266	150052	146759	-6.226834692	-9.488510007	-15.12231282	-19.34766494	-25.46661672	-35.73239988	-35.39398167	-36.81180761	1.148304995	1.440454569	1.60967121	1.503196755	1.461040051
Anotosaura collaris	5364	11	0	0	0	Reptilia	Squamata	Gymnophthalmidae	Anotosaura	Data Deficient	NoThreatened	Small	1	0	0	0	0	5363	11	0	0	0	-100	-100	-100	-100	-99.79489092	-100	-100	-100	0.018642804	0	NA	NA	NA
Anotosaura vanzolinia	64409	24979	16354	9867	11950	Reptilia	Squamata	Gymnophthalmidae	Anotosaura	Least Concern	NoThreatened	Large	411	182	31	22	16	63998	24797	16323	9845	11934	-55.71776156	-92.45742092	-94.64720195	-96.10705596	-61.25347667	-74.49451545	-84.61670677	-81.35254227	0.638109581	0.728612034	0.189556072	0.22296544	0.133891213
Antaioserpens albiceps	164557	148199	129688	94167	71830	Reptilia	Squamata	Elapidae	Antaioserpens	Least Concern	NoThreatened	Large	29591	28603	26308	19194	16321	134966	119596	103380	74973	55509	-3.33885303	-11.09458957	-35.13568315	-44.8447163	-11.38805329	-23.40293111	-44.45045419	-58.87186403	17.98221893	19.30040014	20.28560854	20.3829367	22.72170402
Antaioserpens warro	178868	162785	155678	129180	102778	Reptilia	Squamata	Elapidae	Antaioserpens	Data Deficient	NoThreatened	Large	36298	34976	36061	29719	23172	142570	127809	119617	99461	79606	-3.642073943	-0.652928536	-18.12496556	-36.161772	-10.35351056	-16.09945991	-30.23707652	-44.16356877	20.29317709	21.48600915	23.16383818	23.00588326	22.54568098
Antaresia childreni	986257	781894	788372	799388	803861	Reptilia	Squamata	Pythonidae	Antaresia	Least Concern	NoThreatened	Large	61109	54451	55649	55678	55732	925148	727443	732723	743710	748129	-10.89528547	-8.934854113	-8.887397928	-8.799031239	-21.3700943	-20.7993748	-19.61178103	-19.13412773	6.196052347	6.963987446	7.058723547	6.965078285	6.933039419
Antaresia maculosa	734606	530036	390554	342137	282302	Reptilia	Squamata	Pythonidae	Antaresia	Least Concern	NoThreatened	Large	64507	44594	39776	37373	34578	670099	485442	350778	304764	247724	-30.86951804	-38.33847489	-42.06365201	-46.39651511	-27.55667446	-47.65280951	-54.51955607	-63.03173113	8.78116977	8.413390789	10.18450714	10.92340203	12.24858485
Antaresia perthensis	274104	265462	272911	274104	273702	Reptilia	Squamata	Pythonidae	Antaresia	Least Concern	NoThreatened	Large	25695	24811	25535	25695	25694	248409	240651	247376	248409	248008	-3.440358046	-0.622689239	0	-0.003891808	-3.123075251	-0.415846447	0	-0.161427323	9.374179144	9.346347123	9.356530151	9.374179144	9.387582115
Antaresia stimsoni	1085245	337775	384187	310683	414879	Reptilia	Squamata	Pythonidae	Antaresia	Least Concern	NoThreatened	Large	48575	21780	19416	14399	18414	1036670	315995	364771	296284	396465	-55.16212043	-60.02882141	-70.35717962	-62.09161091	-69.51826521	-64.81319996	-71.41964174	-61.75591075	4.475947827	6.448079343	5.05378891	4.634627579	4.438402522
Antaresia stimsoni orientalis	871003	83332	240635	16660	82831	Reptilia	Squamata	Pythonidae	Antaresia	NA	NoThreatened	Large	16273	3005	1415	169	1297	854730	80327	239220	16491	81534	-81.53382904	-91.30461501	-98.96146992	-92.02974252	-90.60206147	-72.01221438	-98.07061879	-90.46084729	1.86830585	3.606057697	0.588027511	1.014405762	1.565838877
Antaresia stimsoni stimsoni	199319	153165	145770	157675	141963	Reptilia	Squamata	Pythonidae	Antaresia	NA	NoThreatened	Large	22240	19787	19169	19076	17861	177079	133378	126601	138599	124102	-11.02967626	-13.80845324	-14.22661871	-19.6897482	-24.67881567	-28.50592109	-21.73041411	-29.91715562	11.15799297	12.91874776	13.15016807	12.09830347	12.58144728
Antillophis andreai	539	374	16	78	4	Reptilia	Squamata	Colubridae	Caraiba	NA	NoThreatened	Small	64	64	0	18	0	475	310	16	60	4	0	-100	-71.875	-100	-34.73684211	-96.63157895	-87.36842105	-99.15789474	11.87384045	17.11229947	0	23.07692308	0
Antillophis parvifrons	28865	21962	21063	21575	19363	Reptilia	Squamata	Colubridae	Hypsirhynchus	NA	NoThreatened	Small	6521	5316	5129	5161	4715	22344	16646	15934	16414	14648	-18.47876093	-21.34641926	-20.85569698	-27.69513878	-25.50125313	-28.68779091	-26.53956319	-34.44325098	22.59137364	24.20544577	24.35075725	23.9212051	24.35056551
Antillotyphlops dominicanus	433	142	102	85	31	Reptilia	Squamata	Typhlopidae	Antillotyphlops	Least Concern	NoThreatened	Small	38	8	6	6	5	395	134	96	79	26	-78.94736842	-84.21052632	-84.21052632	-86.84210526	-66.07594937	-75.69620253	-80	-93.41772152	8.775981524	5.633802817	5.882352941	7.058823529	16.12903226
Antillotyphlops granti	82	0	0	0	0	Reptilia	Squamata	Typhlopidae	Antillotyphlops	Endangered	Threatened	Small	18	0	0	0	0	64	0	0	0	0	-100	-100	-100	-100	-100	-100	-100	-100	21.95121951	NA	NA	NA	NA
Antillotyphlops guadeloupensis	53	0	0	0	0	Reptilia	Squamata	Typhlopidae	Antillotyphlops	Least Concern	NoThreatened	Small	4	0	0	0	0	49	0	0	0	0	-100	-100	-100	-100	-100	-100	-100	-100	7.547169811	NA	NA	NA	NA
Antillotyphlops hypomethes	171	63	28	22	3	Reptilia	Squamata	Typhlopidae	Antillotyphlops	Least Concern	NoThreatened	Small	3	2	0	0	0	168	61	28	22	3	-33.33333333	-100	-100	-100	-63.69047619	-83.33333333	-86.9047619	-98.21428571	1.754385965	3.174603175	0	0	0
Antillotyphlops monastus	728	159	106	107	58	Reptilia	Squamata	Typhlopidae	Antillotyphlops	Near Threatened	Threatened	Small	10	4	1	1	0	718	155	105	106	58	-60	-90	-90	-100	-78.41225627	-85.37604457	-85.2367688	-91.92200557	1.373626374	2.51572327	0.943396226	0.934579439	0
Antillotyphlops platycephalus	6906	1537	797	438	181	Reptilia	Squamata	Typhlopidae	Antillotyphlops	Least Concern	NoThreatened	Small	638	131	101	91	64	6268	1406	696	347	117	-79.46708464	-84.169279	-85.73667712	-89.96865204	-77.56860243	-88.89597958	-94.46394384	-98.13337588	9.238343469	8.523096942	12.67252196	20.77625571	35.35911602
Antillotyphlops richardi	14316	5732	4831	3942	2052	Reptilia	Squamata	Typhlopidae	Antillotyphlops	NA	NoThreatened	Small	1072	263	210	161	132	13244	5469	4621	3781	1920	-75.46641791	-80.41044776	-84.98134328	-87.68656716	-58.70582905	-65.10872848	-71.4512232	-85.50286922	7.488125175	4.588276343	4.346926102	4.084221208	6.432748538
Apalone ferox	173878	121868	108061	77974	33544	Reptilia	Testudines	Trionychidae	Apalone	Least Concern	NoThreatened	Large	9621	7451	6730	5219	3281	164257	114417	101331	72755	30263	-22.55482798	-30.04885147	-45.75407962	-65.89751585	-30.34269468	-38.30947844	-55.70660611	-81.57582325	5.533189938	6.113992188	6.227963835	6.693256727	9.781182924
Apalone mutica	1449756	1312770	1283836	1287743	1228917	Reptilia	Testudines	Trionychidae	Apalone	Least Concern	NoThreatened	Large	5904	5491	5564	5438	5304	1443852	1307279	1278272	1282305	1223613	-6.995257453	-5.758807588	-7.89295393	-10.16260163	-9.458933464	-11.46793439	-11.18861213	-15.2535717	0.407240943	0.418275859	0.433388688	0.42228923	0.43159953
Apalone spinifera	2861214	2647857	2680162	2716231	2683129	Reptilia	Testudines	Trionychidae	Apalone	Least Concern	NoThreatened	Large	28258	25145	25169	26226	25886	2832956	2622712	2654993	2690005	2657243	-11.01634935	-10.93141765	-7.190883997	-8.394083092	-7.421364822	-6.281883658	-5.04600142	-6.202461316	0.987622736	0.949635875	0.939085025	0.965529073	0.964769118
Aparallactus capensis	798006	566451	419552	396381	323844	Reptilia	Squamata	Atractaspididae	Aparallactus	Least Concern	NoThreatened	Large	10004	2307	999	1838	477	788002	564144	418553	394543	323367	-76.93922431	-90.0139944	-81.62734906	-95.23190724	-28.40830353	-46.88427187	-49.93121845	-58.96368283	1.253624659	0.40727265	0.238111128	0.463695283	0.147293141
Aparallactus guentheri	56783	38273	33749	31027	34249	Reptilia	Squamata	Atractaspididae	Aparallactus	Least Concern	NoThreatened	Small	4004	3112	2583	2028	2434	52779	35161	31166	28999	31815	-22.27772228	-35.48951049	-49.35064935	-39.21078921	-33.38070066	-40.94999905	-45.05579871	-39.72034332	7.051406231	8.131058449	7.653560105	6.536242627	7.10677684
Aparallactus jacksonii	96206	18933	11207	5761	2366	Reptilia	Squamata	Atractaspididae	Aparallactus	Least Concern	NoThreatened	Large	5693	1783	992	711	173	90513	17150	10215	5050	2193	-68.68083611	-82.57509222	-87.51097839	-96.9611804	-81.05244551	-88.71432833	-94.42069095	-97.57714361	5.917510342	9.417419321	8.851610601	12.34160736	7.31191885
Aparallactus lineatus	36673	36263	35630	35415	36055	Reptilia	Squamata	Atractaspididae	Aparallactus	Near Threatened	Threatened	Small	309	309	309	309	309	36364	35954	35321	35106	35746	0	0	0	0	-1.127488725	-2.868221318	-3.459465405	-1.699483005	0.842581736	0.852108209	0.867246702	0.872511648	0.857023991
Aparallactus lunulatus	1173191	850544	727317	686644	611453	Reptilia	Squamata	Atractaspididae	Aparallactus	Least Concern	NoThreatened	Large	58232	33806	25910	20781	19115	1114959	816738	701407	665863	592338	-41.94600907	-55.50556395	-64.31343591	-67.17440582	-26.74726156	-37.09122936	-40.27914928	-46.87356217	4.963556659	3.974632706	3.562408138	3.026459126	3.126160146
Aparallactus modestus	348772	271148	275028	282654	313097	Reptilia	Squamata	Atractaspididae	Aparallactus	Least Concern	NoThreatened	Large	13472	7788	7974	9002	9589	335300	263360	267054	273652	303508	-42.1912114	-40.81057007	-33.17992874	-28.82274347	-21.45541306	-20.35371309	-18.38592305	-9.481658217	3.8626954	2.872232139	2.899341158	3.184812527	3.062629153
Aparallactus turneri	1404	1153	89	252	0	Reptilia	Squamata	Atractaspididae	Aparallactus	Least Concern	NoThreatened	Small	0	0	0	0	0	1404	1153	89	252	0	NA	NA	NA	NA	-17.87749288	-93.66096866	-82.05128205	-100	0	0	0	0	NA
Aparallactus werneri	23682	13749	12735	9035	10360	Reptilia	Squamata	Atractaspididae	Aparallactus	Least Concern	NoThreatened	Small	2391	1017	856	602	591	21291	12732	11879	8433	9769	-57.46549561	-64.19907988	-74.8222501	-75.28230866	-40.20008454	-44.20647222	-60.39171481	-54.11676295	10.09627565	7.396901593	6.721633294	6.66297731	5.704633205
Apathya cappadocica	535218	461724	426621	427906	446702	Reptilia	Squamata	Lacertidae	Apathya	Least Concern	NoThreatened	Large	3287	2846	2767	2520	2828	531931	458878	423854	425386	443874	-13.4164892	-15.81989656	-23.33434743	-13.964101	-13.73354815	-20.31786078	-20.0298535	-16.55421474	0.614142275	0.616385546	0.648585044	0.588914388	0.633084249
Apathya yassujica	17303	6277	282	358	985	Reptilia	Squamata	Lacertidae	Apathya	Least Concern	NoThreatened	Small	0	0	0	0	0	17303	6277	282	358	985	NA	NA	NA	NA	-63.72305381	-98.37022482	-97.93099463	-94.30734555	0	0	0	0	0
Aphaniotis acutirostris	137554	71248	49586	38751	31110	Reptilia	Squamata	Agamidae	Aphaniotis	Least Concern	NoThreatened	Large	20614	13579	10346	8213	7277	116940	57669	39240	30538	23833	-34.12729213	-49.81080819	-60.15814495	-64.69874842	-50.68496665	-66.44433043	-73.88575338	-79.61946297	14.98611454	19.0587806	20.86476021	21.19429176	23.39119254
Aphaniotis fusca	142081	59001	39360	41831	25330	Reptilia	Squamata	Agamidae	Aphaniotis	Least Concern	NoThreatened	Large	11618	6002	3425	4614	1861	130463	52999	35935	37217	23469	-48.33878464	-70.51988294	-60.28576347	-83.98175245	-59.37622161	-72.45579206	-71.47313798	-82.01099162	8.177025781	10.17270894	8.701727642	11.0300973	7.347019345
Aphaniotis ornata	22412	5778	1847	2326	1303	Reptilia	Squamata	Agamidae	Aphaniotis	Least Concern	NoThreatened	Small	2224	692	217	267	50	20188	5086	1630	2059	1253	-68.88489209	-90.24280576	-87.99460432	-97.75179856	-74.80681593	-91.92589657	-89.80087181	-93.79334258	9.923255399	11.97646244	11.74878181	11.47893379	3.837298542
Aplopeltura boa	771411	601869	595832	618210	621262	Reptilia	Squamata	Pareidae	Aplopeltura	Least Concern	NoThreatened	Large	78774	58473	57072	59496	55786	692637	543396	538760	558714	565476	-25.77119354	-27.54969914	-24.4725417	-29.18221748	-21.54678425	-22.21611031	-19.33523621	-18.35896725	10.21167704	9.715237037	9.578538917	9.623914204	8.979464381
Apostolepis albicollaris	103834	9315	2580	1477	1110	Reptilia	Squamata	Colubridae	Apostolepis	Least Concern	NoThreatened	Large	7268	1790	897	401	530	96566	7525	1683	1076	580	-75.37149147	-87.65822785	-94.48266373	-92.70776004	-92.20740219	-98.25715055	-98.88573618	-99.39937452	6.999634031	19.21631777	34.76744186	27.14962762	47.74774775
Apostolepis ambiniger	22532	2303	13937	10497	671	Reptilia	Squamata	Colubridae	Apostolepis	Data Deficient	NoThreatened	Small	1477	0	609	596	0	21055	2303	13328	9901	671	-100	-58.76777251	-59.647935	-100	-89.06198053	-36.69912135	-52.97554025	-96.81310853	6.555121605	0	4.369663486	5.677812708	0
Apostolepis ammodites	322578	141357	105678	62989	88608	Reptilia	Squamata	Colubridae	Apostolepis	Least Concern	NoThreatened	Large	8230	3485	2864	2103	3300	314348	137872	102814	60886	85308	-57.65492102	-65.20048603	-74.44714459	-59.90279465	-56.14032855	-67.29293649	-80.6310204	-72.86192373	2.551320921	2.46538905	2.710119419	3.338678182	3.724268689
Apostolepis assimilis	513377	233052	150946	213646	142269	Reptilia	Squamata	Colubridae	Apostolepis	Least Concern	NoThreatened	Large	23020	17597	14487	17301	14472	490357	215455	136459	196345	127797	-23.55777585	-37.06776716	-24.84361425	-37.13292789	-56.0616041	-72.17149954	-59.95876474	-73.93796764	4.48403415	7.550675386	9.597471944	8.097975155	10.17227927
Apostolepis cearensis	335425	303342	304049	300265	306378	Reptilia	Squamata	Colubridae	Apostolepis	Least Concern	NoThreatened	Large	4198	4020	4051	4055	4014	331227	299322	299998	296210	302364	-4.24011434	-3.501667461	-3.406383992	-4.383039543	-9.632366927	-9.428277284	-10.57190386	-8.713963536	1.251546545	1.325236861	1.332351036	1.350473748	1.31014629
Apostolepis christineae	278	0	0	0	0	Reptilia	Squamata	Colubridae	Apostolepis	Data Deficient	NoThreatened	Small	0	0	0	0	0	278	0	0	0	0	NA	NA	NA	NA	-100	-100	-100	-100	0	NA	NA	NA	NA
Apostolepis dimidiata	373286	260823	156570	214725	102139	Reptilia	Squamata	Colubridae	Apostolepis	Least Concern	NoThreatened	Large	12753	8862	6437	7796	6048	360533	251961	150133	206929	96091	-30.51046813	-49.52560182	-38.86928566	-52.5758645	-30.11430299	-58.35804212	-42.60469915	-73.34751604	3.416415296	3.397706491	4.111260139	3.630690418	5.921342484
Apostolepis flavotorquata	16	0	0	0	0	Reptilia	Squamata	Colubridae	Apostolepis	Least Concern	NoThreatened	Small	0	0	0	0	0	16	0	0	0	0	NA	NA	NA	NA	-100	-100	-100	-100	0	NA	NA	NA	NA
Apostolepis goiasensis	679177	303737	269384	387823	348237	Reptilia	Squamata	Colubridae	Apostolepis	Least Concern	NoThreatened	Large	23440	19257	19357	19462	18534	655737	284480	250027	368361	329703	-17.84556314	-17.41894198	-16.97098976	-20.93003413	-56.61675336	-61.87084151	-43.82488711	-49.72023845	3.451235834	6.340024429	7.185653194	5.018268643	5.322237442
Apostolepis intermedia	193	0	0	0	0	Reptilia	Squamata	Colubridae	Apostolepis	Least Concern	NoThreatened	Small	4	0	0	0	0	189	0	0	0	0	-100	-100	-100	-100	-100	-100	-100	-100	2.07253886	NA	NA	NA	NA
Apostolepis longicaudata	5814	0	0	0	0	Reptilia	Squamata	Colubridae	Apostolepis	Least Concern	NoThreatened	Small	2	0	0	0	0	5812	0	0	0	0	-100	-100	-100	-100	-100	-100	-100	-100	0.034399725	NA	NA	NA	NA
Apostolepis mariae	279	3	0	0	0	Reptilia	Squamata	Colubridae	Apostolepis	NA	NoThreatened	Small	3	0	0	0	0	276	3	0	0	0	-100	-100	-100	-100	-98.91304348	-100	-100	-100	1.075268817	0	NA	NA	NA
Apostolepis multicincta	1476	920	716	842	697	Reptilia	Squamata	Colubridae	Apostolepis	Least Concern	NoThreatened	Small	0	0	0	0	0	1476	920	716	842	697	NA	NA	NA	NA	-37.66937669	-51.49051491	-42.95392954	-52.77777778	0	0	0	0	0
Apostolepis nelsonjorgei	6094	8	0	0	0	Reptilia	Squamata	Colubridae	Apostolepis	Least Concern	NoThreatened	Small	376	0	0	0	0	5718	8	0	0	0	-100	-100	-100	-100	-99.86009094	-100	-100	-100	6.170003282	0	NA	NA	NA
Apostolepis nigrolineata	294776	10428	144	2570	0	Reptilia	Squamata	Colubridae	Apostolepis	NA	NoThreatened	Large	1908	0	0	0	0	292868	10428	144	2570	0	-100	-100	-100	-100	-96.43935152	-99.95083109	-99.12247156	-100	0.647271148	0	0	0	NA
Apostolepis nigroterminata	4243	1626	0	0	0	Reptilia	Squamata	Colubridae	Apostolepis	Least Concern	NoThreatened	Small	2	0	0	0	0	4241	1626	0	0	0	-100	-100	-100	-100	-61.65998585	-100	-100	-100	0.04713646	0	NA	NA	NA
Apostolepis pymi	67535	3213	117	112	19	Reptilia	Squamata	Colubridae	Apostolepis	NA	NoThreatened	Large	3393	65	0	0	7	64142	3148	117	112	12	-98.08429119	-100	-100	-99.7936929	-95.09213932	-99.81759222	-99.82538742	-99.98129151	5.024061598	2.023031435	0	0	36.84210526
Apostolepis quinquelineata	22	0	0	0	0	Reptilia	Squamata	Colubridae	Apostolepis	NA	NoThreatened	Small	1	0	0	0	0	21	0	0	0	0	-100	-100	-100	-100	-100	-100	-100	-100	4.545454545	NA	NA	NA	NA
Apostolepis thalesdelemai	1096	0	0	0	0	Reptilia	Squamata	Colubridae	Apostolepis	Least Concern	NoThreatened	Small	32	0	0	0	0	1064	0	0	0	0	-100	-100	-100	-100	-100	-100	-100	-100	2.919708029	NA	NA	NA	NA
Aprasia aurita	13003	3658	3389	2961	0	Reptilia	Squamata	Pygopodidae	Aprasia	Near Threatened	Threatened	Small	2686	61	43	40	0	10317	3597	3346	2921	0	-97.728965	-98.39910648	-98.51079672	-100	-65.13521372	-67.5680915	-71.68750606	-100	20.65677151	1.667577911	1.268810859	1.350894968	NA
Aprasia clairae	2968	109	216	2	0	Reptilia	Squamata	Pygopodidae	Aprasia	Data Deficient	NoThreatened	Small	747	2	119	0	0	2221	107	97	2	0	-99.73226238	-84.06961178	-100	-100	-95.18235029	-95.63259793	-99.90995047	-100	25.16846361	1.834862385	55.09259259	0	NA
Aprasia haroldi	1409	455	19	0	0	Reptilia	Squamata	Pygopodidae	Aprasia	Least Concern	NoThreatened	Small	475	49	0	0	0	934	406	19	0	0	-89.68421053	-100	-100	-100	-56.53104925	-97.96573876	-100	-100	33.71185238	10.76923077	0	NA	NA
Aprasia inaurita	279173	132050	117075	115650	70182	Reptilia	Squamata	Pygopodidae	Aprasia	Least Concern	NoThreatened	Large	41239	20843	17426	17026	8307	237934	111207	99649	98624	61875	-49.45803729	-57.74388322	-58.71383884	-79.85644657	-53.26140863	-58.11905823	-58.54984996	-73.99488934	14.77184398	15.78417266	14.88447576	14.72200605	11.8363683
Aprasia litorea	290	0	0	0	0	Reptilia	Squamata	Pygopodidae	Aprasia	Endangered	Threatened	Small	0	0	0	0	0	290	0	0	0	0	NA	NA	NA	NA	-100	-100	-100	-100	0	NA	NA	NA	NA
Aprasia parapulchella	172876	109658	96158	59263	51934	Reptilia	Squamata	Pygopodidae	Aprasia	Least Concern	NoThreatened	Large	18536	14630	13389	10086	8611	154340	95028	82769	49177	43323	-21.07250755	-27.7675874	-45.5869659	-53.54445404	-38.42944149	-46.37229493	-68.13722949	-71.93015421	10.7221361	13.34147987	13.92395848	17.01905067	16.58066007
Aprasia pseudopulchella	31194	24531	17885	13741	12929	Reptilia	Squamata	Pygopodidae	Aprasia	Least Concern	NoThreatened	Small	920	739	242	175	198	30274	23792	17643	13566	12731	-19.67391304	-73.69565217	-80.97826087	-78.47826087	-21.41111185	-41.72226993	-55.18927132	-57.94741362	2.949285119	3.012514777	1.353089181	1.273560876	1.531440947
Aprasia pulchella	30790	26638	23050	21528	17236	Reptilia	Squamata	Pygopodidae	Aprasia	Least Concern	NoThreatened	Small	3701	3097	2743	2571	2120	27089	23541	20307	18957	15116	-16.31991354	-25.88489597	-30.53228857	-42.71818427	-13.09756728	-25.03599247	-30.01956514	-44.19875226	12.02013641	11.62624822	11.90021692	11.9425864	12.29983755
Aprasia repens	167946	153666	129055	117655	99697	Reptilia	Squamata	Pygopodidae	Aprasia	Least Concern	NoThreatened	Large	27426	25401	22528	21892	20049	140520	128265	106527	95763	79648	-7.383504704	-17.85896594	-20.17793335	-26.89783417	-8.72117848	-24.19086251	-31.85098207	-43.31910048	16.33024901	16.53000664	17.45612336	18.60694403	20.1099331
Aprasia rostrata	17629	8126	4867	4175	2546	Reptilia	Squamata	Pygopodidae	Aprasia	Vulnerable	Threatened	Small	1879	727	596	539	324	15750	7399	4271	3636	2222	-61.30920703	-68.28100053	-71.314529	-82.75678552	-53.02222222	-72.88253968	-76.91428571	-85.89206349	10.65857394	8.946591189	12.24573659	12.91017964	12.72584446
Aprasia smithi	9899	9623	8035	7587	5387	Reptilia	Squamata	Pygopodidae	Aprasia	Least Concern	NoThreatened	Small	4069	3980	3446	3158	2587	5830	5643	4589	4429	2800	-2.187269599	-15.3108872	-22.38879332	-36.42172524	-3.20754717	-21.2864494	-24.03087479	-51.97255575	41.10516214	41.35924348	42.88736777	41.62383024	48.02301838
Aprasia striolata	188802	129325	105262	106789	69713	Reptilia	Squamata	Pygopodidae	Aprasia	Least Concern	NoThreatened	Large	27461	21536	18057	17965	11807	161341	107789	87205	88824	57906	-21.57605331	-34.24492917	-34.57994975	-57.00447908	-33.19181113	-45.94988255	-44.94641784	-64.10955678	14.54486711	16.65261937	17.1543387	16.82289374	16.93658285
Apterygodon vittatum	2941	2824	2794	2661	2668	Reptilia	Squamata	Scincidae	Dasia	NA	NoThreatened	Small	38	38	38	38	38	2903	2786	2756	2623	2630	0	0	0	0	-4.030313469	-5.063727179	-9.645194626	-9.404064761	1.292077525	1.345609065	1.360057266	1.428034573	1.424287856
Archaeolacerta bedriagae	17591	7753	6127	4376	3735	Reptilia	Squamata	Lacertidae	Archaeolacerta	Near Threatened	Threatened	Small	2853	1332	1079	888	825	14738	6421	5048	3488	2910	-53.31230284	-62.18016123	-68.87486856	-71.08307045	-56.43235174	-65.74840548	-76.3332881	-80.25512281	16.21852083	17.18044628	17.61057614	20.29250457	22.08835341
Archelaphe bella	730692	535113	473448	480596	449655	Reptilia	Squamata	Colubridae	Archelaphe	Least Concern	NoThreatened	Large	60585	52053	47257	48403	42698	670107	483060	426191	432193	406957	-14.08269374	-21.9988446	-20.10728728	-29.52380952	-27.91300494	-36.39956007	-35.50388222	-39.26984795	8.291455223	9.727478121	9.981455197	10.07145295	9.4957245
Argyrogena fasciolata	42909	40238	39530	39989	40676	Reptilia	Squamata	Colubridae	Argyrogena	Least Concern	NoThreatened	Small	2458	2352	2345	2339	2377	40451	37886	37185	37650	38299	-4.312449146	-4.597233523	-4.841334418	-3.295362083	-6.341005167	-8.073966033	-6.924427085	-5.32001681	5.728401967	5.845220935	5.93220339	5.849108505	5.843740781
Argyrophis diardii	6666	113	3	2	0	Reptilia	Squamata	Typhlopidae	Argyrophis	Least Concern	NoThreatened	Small	289	21	0	0	0	6377	92	3	2	0	-92.73356401	-100	-100	-100	-98.55731535	-99.95295594	-99.96863729	-100	4.335433543	18.5840708	0	0	NA
Argyrophis muelleri	122341	68328	65224	73886	69063	Reptilia	Squamata	Typhlopidae	Argyrophis	Least Concern	NoThreatened	Large	18050	8066	7185	8412	6861	104291	60262	58039	65474	62202	-55.31301939	-60.19390582	-53.39612188	-61.98891967	-42.21744925	-44.34898505	-37.21989433	-40.35726956	14.75384376	11.80482379	11.01588372	11.38510679	9.934407715
Aristelliger barbouri	893	548	350	140	232	Reptilia	Squamata	Sphaerodactylidae	Aristelliger	Data Deficient	NoThreatened	Small	58	58	58	51	57	835	490	292	89	175	0	0	-12.06896552	-1.724137931	-41.31736527	-65.02994012	-89.34131737	-79.04191617	6.494960806	10.58394161	16.57142857	36.42857143	24.56896552
Aristelliger cochranae	22857	19297	19008	19096	19524	Reptilia	Squamata	Sphaerodactylidae	Aristelliger	Least Concern	NoThreatened	Small	3308	3182	3154	3140	3155	19549	16115	15854	15956	16369	-3.808948005	-4.655380895	-5.07859734	-4.625151149	-17.56611591	-18.90122257	-18.37945675	-16.26681672	14.47259045	16.48960978	16.59301347	16.44323419	16.15959844
Aristelliger expectatus	9475	8989	9002	9146	9221	Reptilia	Squamata	Sphaerodactylidae	Aristelliger	Least Concern	NoThreatened	Small	2350	2232	2246	2293	2297	7125	6757	6756	6853	6924	-5.021276596	-4.425531915	-2.425531915	-2.255319149	-5.164912281	-5.178947368	-3.81754386	-2.821052632	24.80211082	24.8303482	24.95001111	25.07106932	24.91053031
Aristelliger georgeensis	4691	4616	4487	4215	2889	Reptilia	Squamata	Sphaerodactylidae	Aristelliger	Least Concern	NoThreatened	Small	254	254	234	203	111	4437	4362	4253	4012	2778	0	-7.874015748	-20.07874016	-56.2992126	-1.690331305	-4.146946135	-9.578544061	-37.39012847	5.414623748	5.502599653	5.215065745	4.816132859	3.842159917
Aristelliger lar	13090	9665	8450	6433	3878	Reptilia	Squamata	Sphaerodactylidae	Aristelliger	Near Threatened	Threatened	Small	1991	1418	1207	1076	378	11099	8247	7243	5357	3500	-28.77950779	-39.37719739	-45.95680563	-81.01456554	-25.69600865	-34.74186864	-51.73439049	-68.46562753	15.21008403	14.67149509	14.28402367	16.72625525	9.747292419
Aristelliger praesignis	14007	11242	11660	10211	8996	Reptilia	Squamata	Sphaerodactylidae	Aristelliger	Least Concern	NoThreatened	Small	1167	284	386	148	115	12840	10958	11274	10063	8881	-75.66409597	-66.92373608	-87.31790917	-90.14567266	-14.65732087	-12.19626168	-21.62772586	-30.83333333	8.331548511	2.526240882	3.310463122	1.449417295	1.278345932
Arizona elegans	1493465	1349709	1315927	1308834	1217705	Reptilia	Squamata	Colubridae	Arizona	Least Concern	NoThreatened	Large	75662	69539	68188	67422	63639	1417803	1280170	1247739	1241412	1154066	-8.092569586	-9.878142264	-10.8905395	-15.89040734	-9.707484044	-11.99489633	-12.44115015	-18.60180857	5.0662051	5.152147611	5.181746404	5.15130261	5.226142621
Arizona pacata	139742	105595	90609	92384	83571	Reptilia	Squamata	Colubridae	Arizona	Least Concern	NoThreatened	Large	8984	7051	5854	6243	5352	130758	98544	84755	86141	78219	-21.5160285	-34.83971505	-30.50979519	-40.42742654	-24.63635112	-35.1817862	-34.12181281	-40.18033313	6.428990568	6.677399498	6.460726859	6.757663665	6.404135406
Arrhyton dolichura	66	0	0	0	0	Reptilia	Squamata	Colubridae	Arrhyton	Data Deficient	NoThreatened	Small	0	0	0	0	0	66	0	0	0	0	NA	NA	NA	NA	-100	-100	-100	-100	0	NA	NA	NA	NA
Arrhyton exiguus	1430	314	16	8	0	Reptilia	Squamata	Colubridae	Magliophis	NA	NoThreatened	Small	131	17	1	1	0	1299	297	15	7	0	-87.02290076	-99.23664122	-99.23664122	-100	-77.13625866	-98.84526559	-99.46112394	-100	9.160839161	5.414012739	6.25	12.5	NA
Arrhyton redimitum	15919	9138	7409	5690	3272	Reptilia	Squamata	Colubridae	Arrhyton	Least Concern	NoThreatened	Small	1049	859	687	601	197	14870	8279	6722	5089	3075	-18.11248808	-34.50905624	-42.70734032	-81.22020972	-44.32414257	-54.79488904	-65.77673167	-79.32078009	6.5896099	9.400306413	9.272506411	10.56239016	6.020782396
Arrhyton taeniatum	46539	9518	6602	5042	2786	Reptilia	Squamata	Colubridae	Arrhyton	Least Concern	NoThreatened	Small	4418	1402	969	919	633	42121	8116	5633	4123	2153	-68.26618379	-78.06699864	-79.19873246	-85.67224989	-80.73170153	-86.6266233	-90.21153344	-94.88853541	9.493113303	14.72998529	14.67737049	18.22689409	22.72074659
Arrhyton tanyplectum	9870	3507	1236	1992	743	Reptilia	Squamata	Colubridae	Arrhyton	Endangered	Threatened	Small	567	398	143	244	68	9303	3109	1093	1748	675	-29.80599647	-74.77954145	-56.9664903	-88.00705467	-66.5806729	-88.2511018	-81.21036225	-92.74427604	5.744680851	11.34873111	11.56957929	12.24899598	9.152086137
Arrhyton vittatum	48311	42036	40967	43769	45419	Reptilia	Squamata	Colubridae	Arrhyton	Least Concern	NoThreatened	Small	3785	3042	2849	3316	3436	44526	38994	38118	40453	41983	-19.63011889	-24.72919419	-12.39101717	-9.220607662	-12.42420159	-14.39159143	-9.147464403	-5.71126982	7.834654634	7.236654296	6.954377914	7.576138363	7.565115921
Arthrosaura kockii	760662	238563	92741	78350	46073	Reptilia	Squamata	Gymnophthalmidae	Arthrosaura	Least Concern	NoThreatened	Large	141770	83686	32450	25634	4120	618892	154877	60291	52716	41953	-40.97058616	-77.11081329	-81.91860055	-97.09388446	-74.97511682	-90.25823569	-91.48219722	-93.22127286	18.63771294	35.0792034	34.98991816	32.71729419	8.942330649
Arthrosaura montigena	20198	4780	3417	3350	1521	Reptilia	Squamata	Gymnophthalmidae	Arthrosaura	Least Concern	NoThreatened	Small	12464	3710	2768	2696	1374	7734	1070	649	654	147	-70.23427471	-77.79204108	-78.36970475	-88.9762516	-86.16498578	-91.60848203	-91.54383243	-98.09930178	61.70908011	77.61506276	81.00673105	80.47761194	90.33530572
Arthrosaura reticulata	1427701	182768	99415	105477	21810	Reptilia	Squamata	Gymnophthalmidae	Arthrosaura	Least Concern	NoThreatened	Large	181790	14218	8146	6371	38	1245911	168550	91269	99106	21772	-92.17888773	-95.51900545	-96.49540679	-99.97909676	-86.47174638	-92.67451688	-92.04549924	-98.25252366	12.73305825	7.77926114	8.193934517	6.040179376	0.174232004
Arthrosaura versteegii	130353	128174	130149	129972	130353	Reptilia	Squamata	Gymnophthalmidae	Arthrosaura	Least Concern	NoThreatened	Large	45628	44739	45532	45481	45628	84725	83435	84617	84491	84725	-1.948365039	-0.210397125	-0.322170597	0	-1.52257303	-0.12747123	-0.276187666	0	35.00341381	34.90489491	34.98451775	34.99292155	35.00341381
Asaccus arnoldi	1466	1142	643	510	440	Reptilia	Squamata	Phyllodactylidae	Asaccus	NA	NoThreatened	Small	3	0	0	0	0	1463	1142	643	510	440	-100	-100	-100	-100	-21.94121668	-56.04921394	-65.14012303	-69.92481203	0.204638472	0	0	0	0
Asaccus caudivolvulus	1076	208	0	68	0	Reptilia	Squamata	Phyllodactylidae	Asaccus	Critically Endangered	Threatened	Small	40	5	0	1	0	1036	203	0	67	0	-87.5	-100	-97.5	-100	-80.40540541	-100	-93.53281853	-100	3.717472119	2.403846154	NA	1.470588235	NA
Asaccus elisae	228871	219895	220684	221733	224836	Reptilia	Squamata	Phyllodactylidae	Asaccus	Least Concern	NoThreatened	Large	1973	1946	1948	1956	1954	226898	217949	218736	219777	222882	-1.368474404	-1.26710593	-0.861632032	-0.963000507	-3.944062971	-3.597211082	-3.138414618	-1.769958307	0.862057666	0.884967826	0.882710119	0.882142036	0.869077906
Asaccus gallagheri	35502	20658	14698	17973	13635	Reptilia	Squamata	Phyllodactylidae	Asaccus	Least Concern	NoThreatened	Small	233	226	144	218	176	35269	20432	14554	17755	13459	-3.004291845	-38.19742489	-6.43776824	-24.46351931	-42.06810513	-58.73429924	-49.65834019	-61.83900876	0.656301053	1.094007164	0.979725133	1.212930507	1.290795746
Asaccus gardneri	6989	5154	1811	5402	4993	Reptilia	Squamata	Phyllodactylidae	Asaccus	Least Concern	NoThreatened	Small	220	220	73	220	219	6769	4934	1738	5182	4774	0	-66.81818182	0	-0.454545455	-27.10887871	-74.32412469	-23.44511745	-29.47259566	3.147803692	4.268529298	4.030922142	4.072565716	4.386140597
Asaccus griseonotus	74315	56759	41647	20656	30087	Reptilia	Squamata	Phyllodactylidae	Asaccus	Least Concern	NoThreatened	Large	87	42	55	0	40	74228	56717	41592	20656	30047	-51.72413793	-36.7816092	-100	-54.02298851	-23.59082826	-43.96723608	-72.17222611	-59.52066606	0.117069232	0.073997075	0.132062333	0	0.132947785
Asaccus kermanshahensis	76	0	0	0	0	Reptilia	Squamata	Phyllodactylidae	Asaccus	Least Concern	NoThreatened	Small	0	0	0	0	0	76	0	0	0	0	NA	NA	NA	NA	-100	-100	-100	-100	0	NA	NA	NA	NA
Asaccus kurdistanensis	390	0	0	0	0	Reptilia	Squamata	Phyllodactylidae	Asaccus	Least Concern	NoThreatened	Small	0	0	0	0	0	390	0	0	0	0	NA	NA	NA	NA	-100	-100	-100	-100	0	NA	NA	NA	NA
Asaccus margaritae	3732	1088	0	593	0	Reptilia	Squamata	Phyllodactylidae	Asaccus	Least Concern	NoThreatened	Small	158	124	0	99	0	3574	964	0	494	0	-21.51898734	-100	-37.34177215	-100	-73.02742026	-100	-86.17795187	-100	4.233654877	11.39705882	NA	16.69477234	NA
Asaccus montanus	1142	810	634	536	283	Reptilia	Squamata	Phyllodactylidae	Asaccus	Vulnerable	Threatened	Small	0	0	0	0	0	1142	810	634	536	283	NA	NA	NA	NA	-29.07180385	-44.48336252	-53.0647986	-75.21891419	0	0	0	0	0
Asaccus nasrullahi	34169	28026	5264	296	5215	Reptilia	Squamata	Phyllodactylidae	Asaccus	Least Concern	NoThreatened	Small	3	3	3	0	3	34166	28023	5261	296	5212	0	0	-100	0	-17.97986302	-84.60165076	-99.13364163	-84.7450682	0.008779888	0.010704346	0.056990881	0	0.057526366
Asaccus platyrhynchus	13560	13242	13244	11192	13127	Reptilia	Squamata	Phyllodactylidae	Asaccus	Least Concern	NoThreatened	Small	0	0	0	0	0	13560	13242	13244	11192	13127	NA	NA	NA	NA	-2.345132743	-2.330383481	-17.46312684	-3.193215339	0	0	0	0	0
Aspera aspic	52383	36437	21952	26699	15702	Reptilia	Squamata	Viperidae	Vipera	NA	NoThreatened	Small	6263	5003	3828	4625	3424	46120	31434	18124	22074	12278	-20.11815424	-38.87913141	-26.15360051	-45.32971419	-31.84301821	-60.70251518	-52.13790113	-73.37814397	11.95616899	13.73054862	17.43804665	17.32274617	21.80613935
Aspidelaps lubricus	696864	632398	633479	644388	642540	Reptilia	Squamata	Elapidae	Aspidelaps	Least Concern	NoThreatened	Large	83255	75443	78719	79324	79826	613609	556955	554760	565064	562714	-9.383220227	-5.448321422	-4.72163834	-4.118671551	-9.232915423	-9.590635079	-7.911389826	-8.294369867	11.94709441	11.92967087	12.4264577	12.30997474	12.42350671
Aspidelaps scutatus	585686	380458	330251	300909	308665	Reptilia	Squamata	Elapidae	Aspidelaps	Least Concern	NoThreatened	Large	10582	6521	5470	5500	5007	575104	373937	324781	295409	303658	-38.37648838	-48.30844831	-48.02494802	-52.68380268	-34.97923854	-43.52656215	-48.63381232	-47.19946305	1.806770181	1.713986826	1.656315954	1.827795114	1.622146988
Aspideretes gangeticus	18515	11363	674	3650	0	Reptilia	Testudines	Trionychidae	Nilssonia	NA	NoThreatened	Small	80	9	0	9	0	18435	11354	674	3641	0	-88.75	-100	-88.75	-100	-38.41063195	-96.34391104	-80.24952536	-100	0.432082096	0.079204435	0	0.246575342	NA
Aspidites melanocephalus	1486272	963392	941731	865815	899885	Reptilia	Squamata	Pythonidae	Aspidites	Least Concern	NoThreatened	Large	93431	69144	69120	55110	57365	1392841	894248	872611	810705	842520	-25.99458424	-26.02027164	-41.01529471	-38.60174888	-35.79683539	-37.35027903	-41.79486388	-39.51068356	6.286265233	7.177140769	7.339675555	6.36510109	6.374703434
Aspidites ramsayi	819422	165243	151196	92138	94973	Reptilia	Squamata	Pythonidae	Aspidites	Least Concern	NoThreatened	Large	37323	11681	10930	7015	5023	782099	153562	140266	85123	89950	-68.70294457	-70.71510865	-81.20461914	-86.54181068	-80.36540131	-82.06544184	-89.11608377	-88.49889848	4.554795942	7.068983255	7.229027223	7.613579631	5.288871574
Aspidomorphus lineaticollis	52916	31505	35250	29493	30405	Reptilia	Squamata	Elapidae	Aspidomorphus	Least Concern	NoThreatened	Small	62	30	2	9	2	52854	31475	35248	29484	30403	-51.61290323	-96.77419355	-85.48387097	-96.77419355	-40.44916184	-33.31062928	-44.21614258	-42.47739055	0.11716683	0.09522298	0.005673759	0.030515716	0.006577865
Aspidomorphus muelleri	63648	33950	30856	27469	27454	Reptilia	Squamata	Elapidae	Aspidomorphus	Least Concern	NoThreatened	Large	747	92	136	136	183	62901	33858	30720	27333	27271	-87.68406961	-81.79384203	-81.79384203	-75.50200803	-46.17255688	-51.16134879	-56.54600086	-56.64456845	1.173642534	0.270986745	0.440757065	0.495103571	0.666569534
Aspidomorphus schlegelii	74266	28183	20783	21655	9770	Reptilia	Squamata	Elapidae	Aspidomorphus	Least Concern	NoThreatened	Large	7074	4029	3059	3399	1673	67192	24154	17724	18256	8097	-43.04495335	-56.75713882	-51.95080577	-76.35001414	-64.05226813	-73.62185975	-72.83009882	-87.94945827	9.525220155	14.29585211	14.71876053	15.69614408	17.12384852
Aspidoscelis angusticeps	129122	118248	122535	121991	119625	Reptilia	Squamata	Teiidae	Aspidoscelis	Least Concern	NoThreatened	Large	7433	6252	6678	6567	5930	121689	111996	115857	115424	113695	-15.88860487	-10.15740616	-11.65074667	-20.2206377	-7.965387176	-4.79254493	-5.148370025	-6.569205105	5.756571305	5.287193018	5.449871465	5.383184005	4.957157785
Aspidoscelis arizonae	48051	4166	2665	1500	1223	Reptilia	Squamata	Teiidae	Aspidoscelis	NA	NoThreatened	Small	1710	527	549	313	206	46341	3639	2116	1187	1017	-69.18128655	-67.89473684	-81.69590643	-87.95321637	-92.14734253	-95.43384908	-97.43855333	-97.80539911	3.558718861	12.650024	20.60037523	20.86666667	16.84382666
Aspidoscelis burti	234121	232788	231140	234116	234097	Reptilia	Squamata	Teiidae	Aspidoscelis	Least Concern	NoThreatened	Large	4004	3993	3957	4004	4004	230117	228795	227183	230112	230093	-0.274725275	-1.173826174	0	0	-0.574490368	-1.275003585	-0.002172808	-0.010429477	1.710226763	1.715294603	1.711949468	1.710263288	1.710402098
Aspidoscelis calidipes	13742	13622	13673	13742	13742	Reptilia	Squamata	Teiidae	Aspidoscelis	Least Concern	NoThreatened	Small	29	29	29	29	29	13713	13593	13644	13713	13713	0	0	0	0	-0.875082039	-0.503172172	0	0	0.211031873	0.212890912	0.212096833	0.211031873	0.211031873
Aspidoscelis ceralbensis	364	53	2	6	1	Reptilia	Squamata	Teiidae	Aspidoscelis	Least Concern	NoThreatened	Small	4	0	0	0	0	360	53	2	6	1	-100	-100	-100	-100	-85.27777778	-99.44444444	-98.33333333	-99.72222222	1.098901099	0	0	0	0
Aspidoscelis communis	119216	96927	109357	107665	110694	Reptilia	Squamata	Teiidae	Aspidoscelis	Least Concern	NoThreatened	Large	815	643	754	781	728	118401	96284	108603	106884	109966	-21.10429448	-7.484662577	-4.171779141	-10.67484663	-18.67974088	-8.275267945	-9.727113791	-7.124095236	0.683633069	0.663385847	0.689484898	0.725398226	0.657668889
Aspidoscelis costatus	412754	362003	379402	365535	376802	Reptilia	Squamata	Teiidae	Aspidoscelis	Least Concern	NoThreatened	Large	3005	2296	2486	2330	2478	409749	359707	376916	363205	374324	-23.59400998	-17.27121464	-22.4625624	-17.5374376	-12.2128425	-8.012954272	-11.35914914	-8.645536658	0.728036554	0.634248887	0.65524167	0.637421861	0.657639821
Aspidoscelis cozumela	1383	962	322	320	0	Reptilia	Squamata	Teiidae	Aspidoscelis	Least Concern	NoThreatened	Small	185	120	75	77	0	1198	842	247	243	0	-35.13513514	-59.45945946	-58.37837838	-100	-29.71619366	-79.38230384	-79.71619366	-100	13.37671728	12.47401247	23.29192547	24.0625	NA
Aspidoscelis danheimae	1	0	0	0	0	Reptilia	Squamata	Teiidae	Aspidoscelis	Least Concern	NoThreatened	Small	0	0	0	0	0	1	0	0	0	0	NA	NA	NA	NA	-100	-100	-100	-100	0	NA	NA	NA	NA
Aspidoscelis deppii	253441	212695	218006	222853	209408	Reptilia	Squamata	Teiidae	Aspidoscelis	Least Concern	NoThreatened	Large	7424	6000	6359	5991	5986	246017	206695	211647	216862	203422	-19.18103448	-14.34536638	-19.30226293	-19.36961207	-15.9834483	-13.97057927	-11.85080706	-17.31384417	2.929281371	2.820940784	2.916892196	2.688319206	2.858534535
Aspidoscelis dixoni	351	0	0	0	0	Reptilia	Squamata	Teiidae	Aspidoscelis	NA	NoThreatened	Small	0	0	0	0	0	351	0	0	0	0	NA	NA	NA	NA	-100	-100	-100	-100	0	NA	NA	NA	NA
Aspidoscelis espiritensis	1208	1208	1206	1208	1208	Reptilia	Squamata	Teiidae	Aspidoscelis	Least Concern	NoThreatened	Small	7	7	7	7	7	1201	1201	1199	1201	1201	0	0	0	0	0	-0.166527893	0	0	0.579470199	0.579470199	0.580431177	0.579470199	0.579470199
Aspidoscelis exsanguis	544541	377176	208631	206074	145210	Reptilia	Squamata	Teiidae	Aspidoscelis	Least Concern	NoThreatened	Large	10904	7521	4011	5790	3783	533637	369655	204620	200284	141427	-31.02531181	-63.21533382	-46.9002201	-65.30630961	-30.7291286	-61.65558235	-62.46811971	-73.49752735	2.002420387	1.994029313	1.922533085	2.809670313	2.60519248
Aspidoscelis flagellicauda	143753	107633	102127	108397	94001	Reptilia	Squamata	Teiidae	Aspidoscelis	Least Concern	NoThreatened	Large	7777	6009	5588	6049	5386	135976	101624	96539	102348	88615	-22.73370194	-28.14710042	-22.21936479	-30.74450302	-25.26328176	-29.00291228	-24.73083485	-34.83041125	5.409974053	5.582860275	5.471618671	5.580412742	5.72972628
Aspidoscelis gularis	928609	846326	640813	532968	423008	Reptilia	Squamata	Teiidae	Aspidoscelis	Least Concern	NoThreatened	Large	5582	3821	3316	2788	2698	923027	842505	637497	530180	420310	-31.54783232	-40.5947689	-50.05374418	-51.66606951	-8.723688473	-30.93408969	-42.56072683	-54.46395393	0.60111414	0.451480871	0.517467654	0.523108329	0.637812996
Aspidoscelis guttatus	133687	107167	115707	109822	114913	Reptilia	Squamata	Teiidae	Aspidoscelis	NA	NoThreatened	Large	2921	2429	2629	2363	2475	130766	104738	113078	107459	112438	-16.84354673	-9.996576515	-19.1030469	-15.26874358	-19.90425646	-13.52645183	-17.82344034	-14.01587569	2.184954408	2.266555936	2.272118368	2.151663601	2.153803312
Aspidoscelis hyperythrus	122077	103202	83461	81979	55337	Reptilia	Squamata	Teiidae	Aspidoscelis	NA	NoThreatened	Large	1823	1200	903	946	844	120254	102002	82558	81033	54493	-34.17443774	-50.4662644	-48.10751509	-53.70268788	-15.1778735	-31.34698222	-32.61513131	-54.68508324	1.49331979	1.162768163	1.081942464	1.153954061	1.525200137
Aspidoscelis inornatus	692020	515581	327043	258721	208210	Reptilia	Squamata	Teiidae	Aspidoscelis	NA	NoThreatened	Large	10122	7555	4682	3954	2441	681898	508026	322361	254767	205769	-25.36060067	-53.7443193	-60.9365738	-75.88421261	-25.49824167	-52.72592089	-62.63854711	-69.82407926	1.462674489	1.465337163	1.431616026	1.528287228	1.172374045
Aspidoscelis labialis	17887	12041	9962	12725	9495	Reptilia	Squamata	Teiidae	Aspidoscelis	Vulnerable	Threatened	Small	1176	325	292	368	268	16711	11716	9670	12357	9227	-72.36394558	-75.17006803	-68.70748299	-77.21088435	-29.89049129	-42.13392376	-26.05469451	-44.78487224	6.574607257	2.699111369	2.931138326	2.89194499	2.822538178
Aspidoscelis laredoensis	25492	24458	25492	25492	25492	Reptilia	Squamata	Teiidae	Aspidoscelis	Least Concern	NoThreatened	Small	246	245	246	246	246	25246	24213	25246	25246	25246	-0.406504065	0	0	0	-4.091737305	0	0	0	0.96500863	1.00171723	0.96500863	0.96500863	0.96500863
Aspidoscelis lineattissimus	60141	51639	54865	53779	53287	Reptilia	Squamata	Teiidae	Aspidoscelis	NA	NoThreatened	Large	298	279	288	286	282	59843	51360	54577	53493	53005	-6.375838926	-3.355704698	-4.026845638	-5.369127517	-14.1754257	-8.799692529	-10.61109904	-11.42656618	0.495502236	0.540289316	0.524924815	0.531806095	0.529209751
Aspidoscelis marmoratus	494055	425682	364645	314471	318219	Reptilia	Squamata	Teiidae	Aspidoscelis	NA	NoThreatened	Large	8232	6810	6031	5320	5410	485823	418872	358614	309151	312809	-17.27405248	-26.73712342	-35.37414966	-34.2808552	-13.78094491	-26.18422759	-36.3655076	-35.61255848	1.666211252	1.599785756	1.653937391	1.691729921	1.700087047
Aspidoscelis maslini	41412	39062	40686	38754	41054	Reptilia	Squamata	Teiidae	Aspidoscelis	Least Concern	NoThreatened	Small	3506	3477	3405	3392	3481	37906	35585	37281	35362	37573	-0.827153451	-2.880775813	-3.251568739	-0.71306332	-6.123041207	-1.648815491	-6.711338574	-0.878488894	8.466145079	8.901233936	8.368972128	8.752644888	8.479076338
Aspidoscelis maximus	26743	21060	16547	14583	6285	Reptilia	Squamata	Teiidae	Aspidoscelis	NA	NoThreatened	Small	94	81	80	79	79	26649	20979	16467	14504	6206	-13.82978723	-14.89361702	-15.95744681	-15.95744681	-21.27659574	-38.20781268	-45.57394274	-76.71207175	0.351493849	0.384615385	0.483471324	0.541726668	1.256961018
Aspidoscelis mexicanus	19389	4179	5719	4167	2375	Reptilia	Squamata	Teiidae	Aspidoscelis	NA	NoThreatened	Small	232	17	27	15	1	19157	4162	5692	4152	2374	-92.67241379	-88.36206897	-93.53448276	-99.56896552	-78.27426006	-70.28762332	-78.3264603	-87.607663	1.196554748	0.406795884	0.472110509	0.359971202	0.042105263
Aspidoscelis motaguae	92525	59707	66826	58766	52068	Reptilia	Squamata	Teiidae	Aspidoscelis	Least Concern	NoThreatened	Large	1644	731	734	576	374	90881	58976	66092	58190	51694	-55.53527981	-55.35279805	-64.96350365	-77.25060827	-35.10634786	-27.27632839	-35.97121511	-43.11902378	1.776817076	1.224312057	1.098374884	0.980158595	0.718291465
Aspidoscelis neomexicanus	166637	54833	39456	44577	24191	Reptilia	Squamata	Teiidae	Aspidoscelis	NA	NoThreatened	Large	5994	2947	1956	2434	1139	160643	51886	37500	42143	23052	-50.8341675	-67.36736737	-59.39272606	-80.99766433	-67.7010514	-76.65631244	-73.76605268	-85.65016839	3.597040273	5.374500757	4.957420925	5.460214909	4.708362614
Aspidoscelis neotesselatus	128296	81131	38290	39716	13969	Reptilia	Squamata	Teiidae	Aspidoscelis	NA	NoThreatened	Large	1762	1409	483	733	340	126534	79722	37807	38983	13629	-20.03405221	-72.58796822	-58.39954597	-80.70374574	-36.99559012	-70.12107418	-69.19167971	-89.22898193	1.373386544	1.73669744	1.26142596	1.845603787	2.433960913
Aspidoscelis opatae	4222	4067	3798	3907	3259	Reptilia	Squamata	Teiidae	Aspidoscelis	Data Deficient	NoThreatened	Small	0	0	0	0	0	4222	4067	3798	3907	3259	NA	NA	NA	NA	-3.671245855	-10.04263382	-7.460918996	-22.80909522	0	0	0	0	0
Aspidoscelis pai	125028	98836	96149	104541	85211	Reptilia	Squamata	Teiidae	Aspidoscelis	NA	NoThreatened	Large	9503	7724	7397	8148	6797	115525	91112	88752	96393	78414	-18.72040408	-22.16142271	-14.25865516	-28.47521835	-21.13222246	-23.17507033	-16.56091755	-32.12378273	7.600697444	7.814966207	7.693267741	7.794071226	7.976669679
Aspidoscelis parvisocius	3796	3147	3598	3604	3599	Reptilia	Squamata	Teiidae	Aspidoscelis	NA	NoThreatened	Small	0	0	0	0	0	3796	3147	3598	3604	3599	NA	NA	NA	NA	-17.09694415	-5.21601686	-5.057955743	-5.18967334	0	0	0	0	0
Aspidoscelis rodecki	15	0	0	0	0	Reptilia	Squamata	Teiidae	Aspidoscelis	Near Threatened	Threatened	Small	0	0	0	0	0	15	0	0	0	0	NA	NA	NA	NA	-100	-100	-100	-100	0	NA	NA	NA	NA
Aspidoscelis sackii	88885	54444	52499	63118	44041	Reptilia	Squamata	Teiidae	Aspidoscelis	Least Concern	NoThreatened	Large	862	511	591	585	375	88023	53933	51908	62533	43666	-40.71925754	-31.43851508	-32.13457077	-56.49651972	-38.72851414	-41.02904923	-28.95834043	-50.39251105	0.969792428	0.93857909	1.125735728	0.926835451	0.851479303
Aspidoscelis scalaris	414148	311728	219327	158750	136741	Reptilia	Squamata	Teiidae	Aspidoscelis	NA	NoThreatened	Large	4076	2326	1096	1012	744	410072	309402	218231	157738	135997	-42.93424926	-73.11089303	-75.171737	-81.7468106	-24.54934743	-46.78227238	-61.53407207	-66.83582395	0.984189227	0.746163322	0.499710478	0.637480315	0.54409431
Aspidoscelis septemvittata	164363	103256	28130	10210	10985	Reptilia	Squamata	Teiidae	Aspidoscelis	Least Concern	NoThreatened	Large	1612	893	314	204	187	162751	102363	27816	10006	10798	-44.60297767	-80.52109181	-87.34491315	-88.39950372	-37.10453392	-82.90886078	-93.8519579	-93.36532494	0.98075601	0.864840784	1.116246001	1.998041136	1.702321347
Aspidoscelis sexlineatus	1573519	1013563	580557	339725	227571	Reptilia	Squamata	Teiidae	Aspidoscelis	NA	NoThreatened	Large	17843	10545	6791	3374	2410	1555676	1003018	573766	336351	225161	-40.90119375	-61.94025668	-81.09062377	-86.4933027	-35.52526362	-63.11789859	-78.37910979	-85.52648495	1.133955167	1.040389201	1.169738716	0.993156229	1.059010155
Aspidoscelis sonorae	226178	212302	202502	206731	199260	Reptilia	Squamata	Teiidae	Aspidoscelis	Least Concern	NoThreatened	Large	6293	6153	5754	5244	5822	219885	206149	196748	201487	193438	-2.224694105	-8.565072303	-16.66931511	-7.484506595	-6.24690179	-10.52231848	-8.367100985	-12.02765082	2.782321888	2.89822988	2.841453418	2.536629727	2.9218107
Aspidoscelis stictogrammus	323612	294573	292520	292901	290348	Reptilia	Squamata	Teiidae	Aspidoscelis	NA	NoThreatened	Large	6907	6831	6766	6625	6733	316705	287742	285754	286276	283615	-1.100332996	-2.041407268	-4.082814536	-2.519183437	-9.145103487	-9.772816975	-9.607994822	-10.4482089	2.134346069	2.318949802	2.313004239	2.261856395	2.318941408
Aspidoscelis tesselatus	480955	423882	385702	364163	297454	Reptilia	Squamata	Teiidae	Aspidoscelis	NA	NoThreatened	Large	6416	6075	5210	4749	3885	474539	417807	380492	359414	293569	-5.314837905	-18.7967581	-25.9819202	-39.44825436	-11.95518177	-19.8186029	-24.26038745	-38.13595932	1.334012538	1.433181876	1.350783766	1.304086357	1.306084302
Aspidoscelis tigris	988853	968540	964285	977661	978083	Reptilia	Squamata	Teiidae	Aspidoscelis	Least Concern	NoThreatened	Large	88622	87337	87615	87856	87684	900231	881203	876670	889805	890399	-1.449978561	-1.136286701	-0.864345196	-1.05842793	-2.113679711	-2.617217136	-1.158147187	-1.092164122	8.962100535	9.017386995	9.08600673	8.986345983	8.964883348
Aspidoscelis uniparens	412927	340173	266079	269077	272438	Reptilia	Squamata	Teiidae	Aspidoscelis	Least Concern	NoThreatened	Large	9478	7811	4529	4665	5633	403449	332362	261550	264412	266805	-17.58809876	-52.21565731	-50.78075543	-40.5676303	-17.61982308	-35.17148388	-34.46210054	-33.86896485	2.295320965	2.296184588	1.70212606	1.733704479	2.067626396
Aspidoscelis velox	460391	333522	299449	328470	249467	Reptilia	Squamata	Teiidae	Aspidoscelis	Least Concern	NoThreatened	Large	20911	16550	15313	15946	10978	439480	316972	284136	312524	238489	-20.85505236	-26.77059921	-23.74348429	-47.5013151	-27.87567125	-35.34722854	-28.88777646	-45.73382179	4.542008858	4.9621914	5.113725543	4.854629038	4.400582041
Aspidoscelis xanthonotus	17726	15667	17631	17631	17357	Reptilia	Squamata	Teiidae	Aspidoscelis	NA	NoThreatened	Small	2112	2008	2112	2031	2043	15614	13659	15519	15600	15314	-4.924242424	0	-3.835227273	-3.267045455	-12.52081465	-0.608428334	-0.089663123	-1.921352632	11.91470157	12.81674858	11.9789008	11.51948273	11.77046725
Aspidura brachyorrhos	5657	4367	3882	3864	2794	Reptilia	Squamata	Colubridae	Aspidura	Vulnerable	Threatened	Small	975	591	534	524	403	4682	3776	3348	3340	2391	-39.38461538	-45.23076923	-46.25641026	-58.66666667	-19.35070483	-28.49209739	-28.66296455	-48.93208031	17.23528372	13.53331807	13.75579598	13.5610766	14.42376521
Aspidura ceylonensis	3403	2213	1643	1448	839	Reptilia	Squamata	Colubridae	Aspidura	Vulnerable	Threatened	Small	538	318	225	190	117	2865	1895	1418	1258	722	-40.89219331	-58.17843866	-64.68401487	-78.2527881	-33.85689354	-50.5061082	-56.09075044	-74.79930192	15.80957978	14.36963398	13.69446135	13.12154696	13.94517282
Aspidura copei	138	2	0	0	0	Reptilia	Squamata	Colubridae	Aspidura	Endangered	Threatened	Small	18	0	0	0	0	120	2	0	0	0	-100	-100	-100	-100	-98.33333333	-100	-100	-100	13.04347826	0	NA	NA	NA
Aspidura desilvai	140	24	0	0	0	Reptilia	Squamata	Colubridae	Aspidura	Critically Endangered	Threatened	Small	78	19	0	0	0	62	5	0	0	0	-75.64102564	-100	-100	-100	-91.93548387	-100	-100	-100	55.71428571	79.16666667	NA	NA	NA
Aspidura guentheri	10991	10569	10146	10138	9424	Reptilia	Squamata	Colubridae	Aspidura	Vulnerable	Threatened	Small	911	843	796	774	725	10080	9726	9350	9364	8699	-7.464324918	-12.62349067	-15.03841932	-20.41712404	-3.511904762	-7.242063492	-7.103174603	-13.70039683	8.288599763	7.976156685	7.845456337	7.634641941	7.693123939
Aspidura trachyprocta	5440	3679	2928	2741	1820	Reptilia	Squamata	Colubridae	Aspidura	Endangered	Threatened	Small	1266	819	632	615	456	4174	2860	2296	2126	1364	-35.30805687	-50.07898894	-51.42180095	-63.98104265	-31.48059415	-44.99281265	-49.06564447	-67.32151414	23.27205882	22.2614841	21.58469945	22.43706676	25.05494505
Aspronema cochabambae	73506	43289	34893	38735	26739	Reptilia	Squamata	Scincidae	Aspronema	Vulnerable	Threatened	Large	3249	598	523	591	383	70257	42691	34370	38144	26356	-81.59433672	-83.9027393	-81.80978763	-88.21175746	-39.23594802	-51.07960773	-45.70790099	-62.4863003	4.420047343	1.381413292	1.498867968	1.525751904	1.432364711
Aspronema dorsivittatum	1960275	1463738	1339635	1317277	1111737	Reptilia	Squamata	Scincidae	Aspronema	Least Concern	NoThreatened	Large	35358	26975	20048	20958	14389	1924917	1436763	1319587	1296319	1097348	-23.70892019	-43.29996041	-40.72628542	-59.30482493	-25.35974278	-31.44707019	-32.65584958	-42.9924511	1.803726518	1.842884451	1.496527039	1.591009332	1.294280932
Asthenodipsas laevis	419262	309641	304161	325588	328316	Reptilia	Squamata	Pareidae	Asthenodipsas	Least Concern	NoThreatened	Large	37933	26895	20963	25480	23434	381329	282746	283198	300108	304882	-29.09867398	-44.73677273	-32.82893523	-38.22265574	-25.85247909	-25.73394628	-21.29945533	-20.04751802	9.04756453	8.685865244	6.892073606	7.825841247	7.137635692
Asthenodipsas lasgalenensis	11	0	0	0	0	Reptilia	Squamata	Pareidae	Asthenodipsas	NA	NoThreatened	Small	0	0	0	0	0	11	0	0	0	0	NA	NA	NA	NA	-100	-100	-100	-100	0	NA	NA	NA	NA
Asthenodipsas malaccanus	33891	12017	9250	8318	5116	Reptilia	Squamata	Pareidae	Asthenodipsas	Least Concern	NoThreatened	Small	12082	5184	4272	3597	2857	21809	6833	4978	4721	2259	-57.09319649	-64.64161563	-70.228439	-76.35325277	-68.66889816	-77.17456096	-78.35297354	-89.64189096	35.64958249	43.13888658	46.18378378	43.24356817	55.8444097
Asthenodipsas tropidonotus	4078	1348	517	377	40	Reptilia	Squamata	Pareidae	Asthenodipsas	Data Deficient	NoThreatened	Small	1827	708	146	24	40	2251	640	371	353	0	-61.24794745	-92.00875753	-98.6863711	-97.8106185	-71.56819191	-83.51843625	-84.31808085	-100	44.80137322	52.52225519	28.23984526	6.366047745	100
Asthenodipsas vertebralis	2137	800	402	369	67	Reptilia	Squamata	Pareidae	Asthenodipsas	Least Concern	NoThreatened	Small	461	177	90	55	0	1676	623	312	314	67	-61.60520607	-80.47722343	-88.06941432	-100	-62.82816229	-81.38424821	-81.26491647	-96.00238663	21.57229761	22.125	22.3880597	14.90514905	0
Astrochelys radiata	43243	36152	37059	37002	37388	Reptilia	Testudines	Testudinidae	Astrochelys	Critically Endangered	Threatened	Small	5555	4610	4895	4802	4892	37688	31542	32164	32200	32496	-17.01170117	-11.88118812	-13.55535554	-11.93519352	-16.30757801	-14.65718531	-14.56166419	-13.77626831	12.84600976	12.75171498	13.20866726	12.97767688	13.08441211
Astrochelys yniphora	253	0	54	0	0	Reptilia	Testudines	Testudinidae	Astrochelys	Critically Endangered	Threatened	Small	232	0	49	0	0	21	0	5	0	0	-100	-78.87931034	-100	-100	-100	-76.19047619	-100	-100	91.69960474	NA	90.74074074	NA	NA
Astrotia stokesii	165382	163994	164109	161614	162196	Reptilia	Squamata	Elapidae	Hydrophis	NA	NoThreatened	Large	31355	30976	31080	30722	30988	134027	133018	133029	130892	131208	-1.208738638	-0.877053102	-2.018816776	-1.17046723	-0.752833384	-0.744626083	-2.339080931	-2.103307543	18.95913703	18.88849592	18.93863225	19.00949175	19.10528003
Asymblepharus alaicus	385511	370275	362547	368530	362961	Reptilia	Squamata	Scincidae	Asymblepharus	Least Concern	NoThreatened	Large	46447	43787	42294	43443	41463	339064	326488	320253	325087	321498	-5.726957608	-8.941374039	-6.467586712	-10.73051004	-3.709034283	-5.547920157	-4.122230611	-5.180732841	12.04816464	11.82553508	11.66579781	11.78818549	11.42354137
Asymblepharus eremchenkoi	141474	101363	99402	81550	75836	Reptilia	Squamata	Scincidae	Asymblepharus	Least Concern	NoThreatened	Large	13403	8655	8417	5624	4814	128071	92708	90985	75926	71022	-35.42490487	-37.20062673	-58.03924495	-64.08266806	-27.6120277	-28.95737521	-40.71569676	-44.54482279	9.473825579	8.538618628	8.467636466	6.896382587	6.347908645
Asymblepharus himalayanus	210355	170684	133236	95112	110151	Reptilia	Squamata	Scincidae	Asymblepharus	Least Concern	NoThreatened	Large	4829	4116	3550	3265	3742	205526	166568	129686	91847	106409	-14.76496169	-26.48581487	-32.3876579	-22.50983641	-18.955266	-36.90044082	-55.31125016	-48.2260152	2.29564308	2.411473835	2.664445045	3.432795021	3.397154815
Asymblepharus ladacensis	79592	69197	68821	60648	59132	Reptilia	Squamata	Scincidae	Asymblepharus	Least Concern	NoThreatened	Large	12445	11755	11565	10868	10672	67147	57442	57256	49780	48460	-5.544395339	-7.071112897	-12.67175573	-14.24668542	-14.45336352	-14.7303677	-25.86414881	-27.82998496	15.63599357	16.98773068	16.80446375	17.9197995	18.04775756
Asymblepharus sikimmensis	151258	60739	46364	51765	39934	Reptilia	Squamata	Scincidae	Asymblepharus	Least Concern	NoThreatened	Large	30758	9469	6873	9332	11426	120500	51270	39491	42433	28508	-69.2145133	-77.65459393	-69.65992587	-62.85194096	-57.45228216	-67.22738589	-64.78589212	-76.34190871	20.33479221	15.58965409	14.82400138	18.02762484	28.61221015
Ateuchosaurus chinensis	656034	646802	639214	644159	646997	Reptilia	Squamata	Scincidae	Ateuchosaurus	Least Concern	NoThreatened	Large	27009	26206	25696	25727	26301	629025	620596	613518	618432	620696	-2.973083046	-4.861342515	-4.746565959	-2.621348439	-1.340010333	-2.46524383	-1.684034816	-1.324112714	4.117012228	4.051626309	4.019936985	3.993889707	4.065088401
Ateuchosaurus pellopleurus	2309	2285	2298	2182	2300	Reptilia	Squamata	Scincidae	Ateuchosaurus	Least Concern	NoThreatened	Small	111	108	106	105	108	2198	2177	2192	2077	2192	-2.702702703	-4.504504505	-5.405405405	-2.702702703	-0.955414013	-0.272975432	-5.50500455	-0.272975432	4.807275877	4.726477024	4.612706701	4.812098992	4.695652174
Atheris anisolepis	6015	2496	3997	4011	4183	Reptilia	Squamata	Viperidae	Atheris	Least Concern	NoThreatened	Small	1	0	0	0	0	6014	2496	3997	4011	4183	-100	-100	-100	-100	-58.49684071	-33.53841038	-33.30562022	-30.44562687	0.016625104	0	0	0	0
Atheris barbouri	16606	5768	3040	3074	1008	Reptilia	Squamata	Viperidae	Atheris	Vulnerable	Threatened	Small	2033	808	73	123	25	14573	4960	2967	2951	983	-60.25577964	-96.40924742	-93.94982784	-98.77029021	-65.96445481	-79.64043093	-79.75022302	-93.25464901	12.24256293	14.00832178	2.401315789	4.001301236	2.48015873
Atheris ceratophora	38128	26424	32079	34378	30338	Reptilia	Squamata	Viperidae	Atheris	Vulnerable	Threatened	Small	3330	2221	2861	3085	2686	34798	24203	29218	31293	27652	-33.3033033	-14.08408408	-7.357357357	-19.33933934	-30.44715214	-16.03540433	-10.07241796	-20.53566297	8.733738984	8.405237663	8.918607189	8.97376229	8.853582965
Atheris chlorechis	412508	296956	261137	247292	220295	Reptilia	Squamata	Viperidae	Atheris	Least Concern	NoThreatened	Large	27769	20158	17247	15042	14592	384739	276798	243890	232250	205703	-27.40826101	-37.89117361	-45.83168281	-47.45219489	-28.05564292	-36.60897388	-39.6344015	-46.53440384	6.731748233	6.788211048	6.604579206	6.082687673	6.623845298
Atheris desaixi	10811	9472	10774	10403	10665	Reptilia	Squamata	Viperidae	Atheris	Endangered	Threatened	Small	829	806	821	793	821	9982	8666	9953	9610	9844	-2.774427021	-0.965018094	-4.342581423	-0.965018094	-13.18373072	-0.290522941	-3.726708075	-1.382488479	7.668115808	8.509290541	7.62019677	7.622801115	7.698077825
Atheris hispida	288605	157701	149661	158954	97331	Reptilia	Squamata	Viperidae	Atheris	Least Concern	NoThreatened	Large	22156	13137	13655	12442	8096	266449	144564	136006	146512	89235	-40.70680628	-38.36883914	-43.84365409	-63.45910814	-45.74421371	-48.9560854	-45.01311696	-66.50953841	7.676928674	8.330321304	9.123953468	7.82742177	8.318007623
Atheris nitschei	64773	32640	31784	32214	13686	Reptilia	Squamata	Viperidae	Atheris	Least Concern	NoThreatened	Large	9020	6061	5828	6467	3621	55753	26579	25956	25747	10065	-32.80487805	-35.38802661	-28.3037694	-59.85587583	-52.32722903	-53.44465769	-53.81952541	-81.94715979	13.9255554	18.5692402	18.33626982	20.07512262	26.45769399
Atheris rungweensis	214182	111391	107625	101191	101340	Reptilia	Squamata	Viperidae	Atheris	Least Concern	NoThreatened	Large	16132	8700	10655	12767	9303	198050	102691	96970	88424	92037	-46.06992313	-33.95115299	-20.85916191	-42.33201091	-48.14895228	-51.03761676	-55.35268871	-53.52840192	7.531912112	7.810325789	9.900116144	12.61673469	9.179988159
Atheris squamigera	915187	728063	783198	793227	808862	Reptilia	Squamata	Viperidae	Atheris	Least Concern	NoThreatened	Large	62584	47225	51131	54827	56705	852603	680838	732067	738400	752157	-24.54141634	-18.30020453	-12.39454174	-9.393774767	-20.14595304	-14.13741214	-13.39462798	-11.78109859	6.838383849	6.486389227	6.528489603	6.911892813	7.010466557
Atlantolacerta andreanskyi	15097	3973	2413	2170	849	Reptilia	Squamata	Lacertidae	Atlantolacerta	Near Threatened	Threatened	Small	2041	589	460	437	306	13056	3384	1953	1733	543	-71.14159726	-77.46202842	-78.588927	-85.00734934	-74.08088235	-85.04136029	-86.72640931	-95.84099265	13.51924223	14.82506922	19.06340655	20.13824885	36.04240283
Atractaspis andersonii	518168	457213	397049	402944	384100	Reptilia	Squamata	Atractaspididae	Atractaspis	Least Concern	NoThreatened	Large	7066	6017	5445	5430	5273	511102	451196	391604	397514	378827	-14.84574016	-22.94084348	-23.15312765	-25.37503538	-11.72094807	-23.38046026	-22.2241353	-25.88035265	1.363650399	1.316016824	1.371367262	1.347581798	1.372819578
Atractaspis aterrima	726079	647826	650384	650237	643002	Reptilia	Squamata	Atractaspididae	Atractaspis	Least Concern	NoThreatened	Large	35207	26180	29097	29211	27809	690872	621646	621287	621026	615193	-25.63978754	-17.35450337	-17.03070412	-21.01286676	-10.02009055	-10.07205387	-10.10983221	-10.95412754	4.848921398	4.041208596	4.473818544	4.492362016	4.324869907
Atractaspis bibronii	949950	533450	406025	397865	385037	Reptilia	Squamata	Atractaspididae	Atractaspis	Least Concern	NoThreatened	Large	22622	3981	5442	5727	3307	927328	529469	400583	392138	381730	-82.40208646	-75.94377155	-74.68393599	-85.38148705	-42.90380534	-56.80244746	-57.71312847	-58.83549294	2.381388494	0.746274253	1.340311557	1.439432973	0.858878497
Atractaspis congica	13462	1451	83	594	63	Reptilia	Squamata	Atractaspididae	Atractaspis	Least Concern	NoThreatened	Small	1026	264	23	105	16	12436	1187	60	489	47	-74.26900585	-97.7582846	-89.76608187	-98.44054581	-90.45513027	-99.51752975	-96.06786748	-99.62206497	7.621452979	18.19434873	27.71084337	17.67676768	25.3968254
Atractaspis corpulenta	100228	96168	96141	96131	96093	Reptilia	Squamata	Atractaspididae	Atractaspis	Least Concern	NoThreatened	Large	657	578	577	577	577	99571	95590	95564	95554	95516	-12.02435312	-12.17656012	-12.17656012	-12.17656012	-3.998152072	-4.024264093	-4.034307178	-4.0724709	0.655505448	0.601031528	0.600160181	0.600222613	0.600459971
Atractaspis dahomeyensis	140945	131161	132202	132624	139973	Reptilia	Squamata	Atractaspididae	Atractaspis	Least Concern	NoThreatened	Large	1300	1110	1300	1300	1300	139645	130051	130902	131324	138673	-14.61538462	0	0	0	-6.870278205	-6.260875792	-5.958680941	-0.6960507	0.922345596	0.84628815	0.983343671	0.980214742	0.928750545
Atractaspis duerdeni	191895	68445	37209	37632	14464	Reptilia	Squamata	Atractaspididae	Atractaspis	Least Concern	NoThreatened	Large	785	26	0	0	0	191110	68419	37209	37632	14464	-96.68789809	-100	-100	-100	-64.19915232	-80.53006122	-80.30872273	-92.4315839	0.409077881	0.037986705	0	0	0
Atractaspis engaddensis	270186	227525	187882	159586	137980	Reptilia	Squamata	Atractaspididae	Atractaspis	Least Concern	NoThreatened	Large	10784	9908	8135	6753	4989	259402	217617	179747	152833	132991	-8.123145401	-24.56416914	-37.37945104	-53.7370178	-16.10820271	-30.70716494	-41.08256683	-48.73169829	3.991324495	4.354686298	4.329845328	4.231574198	3.615741412
Atractaspis engdahli	3298	2638	2898	2857	2851	Reptilia	Squamata	Atractaspididae	Atractaspis	Least Concern	NoThreatened	Small	0	0	0	0	0	3298	2638	2898	2857	2851	NA	NA	NA	NA	-20.01212856	-12.12856277	-13.37174045	-13.55366889	0	0	0	0	0
Atractaspis fallax	22412	5268	7226	5908	3722	Reptilia	Squamata	Atractaspididae	Atractaspis	Least Concern	NoThreatened	Small	5207	93	0	0	0	17205	5175	7226	5908	3722	-98.21394277	-100	-100	-100	-69.92153444	-58.00058123	-65.66114502	-78.36675385	23.23308942	1.765375854	0	0	0
Atractaspis irregularis	358556	297470	293244	291760	271116	Reptilia	Squamata	Atractaspididae	Atractaspis	Least Concern	NoThreatened	Large	15366	10911	10634	10879	9418	343190	286559	282610	280881	261698	-28.99258102	-30.79526227	-29.20083301	-38.70883769	-16.50135493	-17.65202949	-18.15583205	-23.74544713	4.285523042	3.667932901	3.626331656	3.728749657	3.473789817
Atractaspis micropholis	267567	152999	142767	144064	155441	Reptilia	Squamata	Atractaspididae	Atractaspis	Least Concern	NoThreatened	Large	5751	1838	1709	1678	2011	261816	151161	141058	142386	153430	-68.04034081	-70.28342897	-70.82246566	-65.03216832	-42.2644147	-46.12323158	-45.61600513	-41.39777554	2.149368196	1.201315041	1.197055342	1.164760107	1.29373846
Atractaspis reticulata	1081092	278006	281210	276241	328656	Reptilia	Squamata	Atractaspididae	Atractaspis	Least Concern	NoThreatened	Large	93143	33207	33718	30476	31605	987949	244799	247492	245765	297051	-64.34836756	-63.79974877	-67.28041828	-66.06830358	-75.22149423	-74.94890931	-75.1237159	-69.93255725	8.615640482	11.94470623	11.99032751	11.03239563	9.616437856
Atractaspis watsoni	140762	28815	16781	22483	20421	Reptilia	Squamata	Atractaspididae	Atractaspis	Least Concern	NoThreatened	Large	8272	2134	2312	337	2486	132490	26681	14469	22146	17935	-74.20212766	-72.05029014	-95.92601547	-69.94680851	-79.86187637	-89.07917579	-83.28477621	-86.46312929	5.87658601	7.405865001	13.77748644	1.498910288	12.17374272
Atractus albuquerquei	608575	261049	221429	63171	89501	Reptilia	Squamata	Colubridae	Atractus	Least Concern	NoThreatened	Large	35765	11893	11463	3025	3455	572810	249156	209966	60146	86046	-66.74681952	-67.94911226	-91.54201035	-90.3397176	-56.50285435	-63.34456452	-89.49983415	-84.97826504	5.876843446	4.555849668	5.17682869	4.788589701	3.860292064
Atractus alphonsehogei	180792	180788	180792	180792	180792	Reptilia	Squamata	Colubridae	Atractus	Least Concern	NoThreatened	Large	1182	1182	1182	1182	1182	179610	179606	179610	179610	179610	0	0	0	0	-0.002227047	0	0	0	0.653789991	0.653804456	0.653789991	0.653789991	0.653789991
Atractus atlas	1311	300	167	56	4	Reptilia	Squamata	Colubridae	Atractus	NA	NoThreatened	Small	9	0	1	1	0	1302	300	166	55	4	-100	-88.88888889	-88.88888889	-100	-76.95852535	-87.25038402	-95.77572965	-99.69278034	0.686498856	0	0.598802395	1.785714286	0
Atractus badius	199342	35914	27235	17122	1879	Reptilia	Squamata	Colubridae	Atractus	Least Concern	NoThreatened	Large	23499	7527	6058	3259	414	175843	28387	21177	13863	1465	-67.96884974	-74.22017958	-86.13132474	-98.2382229	-83.8566221	-87.95687062	-92.1162628	-99.16687045	11.78828345	20.95840062	22.24343675	19.03399136	22.03299627
Atractus biseriatus	452	1	10	0	0	Reptilia	Squamata	Colubridae	Atractus	Data Deficient	NoThreatened	Small	0	0	0	0	0	452	1	10	0	0	NA	NA	NA	NA	-99.77876106	-97.78761062	-100	-100	0	0	0	NA	NA
Atractus bocki	13561	1873	18	305	0	Reptilia	Squamata	Colubridae	Atractus	Data Deficient	NoThreatened	Small	951	61	0	0	0	12610	1812	18	305	0	-93.58569926	-100	-100	-100	-85.63045202	-99.85725615	-97.58128469	-100	7.012757171	3.256807261	0	0	NA
Atractus bocourti	73988	50362	46650	45421	35292	Reptilia	Squamata	Colubridae	Atractus	Least Concern	NoThreatened	Large	926	547	398	522	289	73062	49815	46252	44899	35003	-40.9287257	-57.01943844	-43.62850972	-68.79049676	-31.81818182	-36.6948619	-38.54671375	-52.09137445	1.251554306	1.086136373	0.853161844	1.149248145	0.818882466
Atractus boettgeri	218399	143191	105115	147087	108010	Reptilia	Squamata	Colubridae	Atractus	Least Concern	NoThreatened	Large	11355	9021	7281	9714	9593	207044	134170	97834	137373	98417	-20.55482166	-35.87846764	-14.45178336	-15.51739322	-35.19734936	-52.74724213	-33.65033519	-52.46565947	5.19919963	6.299976954	6.926699329	6.604254625	8.881585038
Atractus carrioni	31351	21673	21560	19455	18292	Reptilia	Squamata	Colubridae	Atractus	Endangered	Threatened	Small	331	139	139	127	137	31020	21534	21421	19328	18155	-58.0060423	-58.0060423	-61.63141994	-58.6102719	-30.58027079	-30.9445519	-37.69181173	-41.47324307	1.055787694	0.64135099	0.64471243	0.652788486	0.748961295
Atractus chthonius	21390	4505	3120	1689	714	Reptilia	Squamata	Colubridae	Atractus	Data Deficient	NoThreatened	Small	3963	865	727	86	22	17427	3640	2393	1603	692	-78.17310119	-81.65531163	-97.82992682	-99.444865	-79.11287083	-86.26843404	-90.80162966	-96.02915017	18.52734923	19.2008879	23.30128205	5.091770278	3.081232493
Atractus clarki	839	5	1	0	2	Reptilia	Squamata	Colubridae	Atractus	Least Concern	NoThreatened	Small	251	3	0	0	0	588	2	1	0	2	-98.80478088	-100	-100	-100	-99.65986395	-99.82993197	-100	-99.65986395	29.91656734	60	0	NA	0
Atractus collaris	602419	111934	90504	96840	53578	Reptilia	Squamata	Colubridae	Atractus	Least Concern	NoThreatened	Large	90254	20066	17848	22850	9850	512165	91868	72656	73990	43728	-77.76719037	-80.22469918	-74.68256255	-89.08635628	-82.06281179	-85.81394668	-85.55348374	-91.46212646	14.98193118	17.92663534	19.72067533	23.59562164	18.38441151
Atractus crassicaudatus	113058	93617	88353	86690	79796	Reptilia	Squamata	Colubridae	Atractus	Least Concern	NoThreatened	Large	8357	7540	7184	7044	6390	104701	86077	81169	79646	73406	-9.776235491	-14.03613737	-15.71137968	-23.53715448	-17.78779572	-22.47543003	-23.93004842	-29.88987689	7.39178121	8.05409274	8.131019886	8.125504672	8.007920197
Atractus dapsilis	101688	101688	101688	101688	101688	Reptilia	Squamata	Colubridae	Atractus	NA	NoThreatened	Large	9294	9294	9294	9294	9294	92394	92394	92394	92394	92394	0	0	0	0	0	0	0	0	9.139721501	9.139721501	9.139721501	9.139721501	9.139721501
Atractus duboisi	97165	70682	64725	59228	50623	Reptilia	Squamata	Colubridae	Atractus	Endangered	Threatened	Large	10577	8824	9061	8714	8326	86588	61858	55664	50514	42297	-16.57369765	-14.33298667	-17.61369008	-21.28202704	-28.56053957	-35.71395574	-41.66166212	-51.15142976	10.88560696	12.48408364	13.9992275	14.71263592	16.44706951
Atractus dunni	10217	6148	4682	4529	1654	Reptilia	Squamata	Colubridae	Atractus	Near Threatened	Threatened	Small	137	0	3	0	2	10080	6148	4679	4529	1652	-100	-97.81021898	-100	-98.54014599	-39.00793651	-53.58134921	-55.06944444	-83.61111111	1.340902418	0	0.064075182	0	0.120918984
Atractus elaps	975701	409553	329407	369350	253742	Reptilia	Squamata	Colubridae	Atractus	Least Concern	NoThreatened	Large	138339	67645	57829	66635	32220	837362	341908	271578	302715	221522	-51.10200305	-58.197616	-51.83209363	-76.70938781	-59.16843611	-67.56743201	-63.84896855	-73.54525283	14.17842146	16.51678782	17.55548607	18.04115338	12.69793727
Atractus emigdioi	201	0	0	0	0	Reptilia	Squamata	Colubridae	Atractus	Least Concern	NoThreatened	Small	9	0	0	0	0	192	0	0	0	0	-100	-100	-100	-100	-100	-100	-100	-100	4.47761194	NA	NA	NA	NA
Atractus flammigerus	907361	323080	316039	347371	327414	Reptilia	Squamata	Colubridae	Atractus	Least Concern	NoThreatened	Large	146898	48232	36373	44740	30141	760463	274848	279666	302631	297273	-67.1663331	-75.23928168	-69.54349276	-79.48168117	-63.85780768	-63.22424628	-60.20437549	-60.90894626	16.18958717	14.9288102	11.50902262	12.87960135	9.205776173
Atractus francoi	25735	20912	17068	21169	12224	Reptilia	Squamata	Colubridae	Atractus	Least Concern	NoThreatened	Small	4397	3471	3119	3508	2956	21338	17441	13949	17661	9268	-21.05981351	-29.06527178	-20.21833068	-32.77234478	-18.26319243	-34.62836255	-17.23216796	-56.56575124	17.08568098	16.59812548	18.27396297	16.57140158	24.18193717
Atractus fuliginosus	16573	11367	10709	9740	8154	Reptilia	Squamata	Colubridae	Atractus	Data Deficient	NoThreatened	Small	4171	3927	3808	3742	3282	12402	7440	6901	5998	4872	-5.849916087	-8.702948933	-10.28530328	-21.31383361	-40.00967586	-44.35574907	-51.63683277	-60.71601355	25.16744102	34.54737398	35.55887571	38.41889117	40.25018396
Atractus gaigeae	79916	35621	32722	28942	23289	Reptilia	Squamata	Colubridae	Atractus	Least Concern	NoThreatened	Large	3071	1798	1682	1511	1183	76845	33823	31040	27431	22106	-41.45229567	-45.22956692	-50.79778574	-61.47834582	-55.98542521	-59.60700111	-64.30346802	-71.2330015	3.842784924	5.04758429	5.140272599	5.2207864	5.079651338
Atractus gigas	6875	3068	2322	2300	811	Reptilia	Squamata	Colubridae	Atractus	Near Threatened	Threatened	Small	50	1	10	4	2	6825	3067	2312	2296	809	-98	-80	-92	-96	-55.06227106	-66.12454212	-66.35897436	-88.14652015	0.727272727	0.032594524	0.430663221	0.173913043	0.246609125
Atractus iridescens	2568	0	0	0	0	Reptilia	Squamata	Colubridae	Atractus	Least Concern	NoThreatened	Small	0	0	0	0	0	2568	0	0	0	0	NA	NA	NA	NA	-100	-100	-100	-100	0	NA	NA	NA	NA
Atractus lancinii	5710	2369	1930	1666	1234	Reptilia	Squamata	Colubridae	Atractus	Least Concern	NoThreatened	Small	693	447	363	345	295	5017	1922	1567	1321	939	-35.4978355	-47.61904762	-50.21645022	-57.43145743	-61.69025314	-68.76619494	-73.66952362	-81.28363564	12.13660245	18.86872098	18.80829016	20.70828331	23.90599676
Atractus lasallei	71633	34533	29246	20851	19134	Reptilia	Squamata	Colubridae	Atractus	Least Concern	NoThreatened	Large	12022	7384	7300	5190	4782	59611	27149	21946	15661	14352	-38.57927134	-39.27799035	-56.82914656	-60.22292464	-54.45639228	-63.18464713	-73.72800322	-75.92390666	16.78276772	21.38244578	24.96067838	24.89089252	24.99216055
Atractus latifrons	226061	120372	134736	149025	128352	Reptilia	Squamata	Colubridae	Atractus	Least Concern	NoThreatened	Large	31771	21867	25439	23473	23850	194290	98505	109297	125552	104502	-31.17308237	-19.93012496	-26.11815807	-24.93154134	-49.30001544	-43.74543209	-35.37907252	-46.21339235	14.05417122	18.16618483	18.88062582	15.75104848	18.58171279
Atractus lehmanni	74834	43120	38512	34086	20736	Reptilia	Squamata	Colubridae	Atractus	Data Deficient	NoThreatened	Large	5147	3724	3209	3214	2321	69687	39396	35303	30872	18415	-27.64717311	-37.65300175	-37.55585778	-54.90577035	-43.4672177	-49.34062307	-55.69905434	-73.57469829	6.877889729	8.636363636	8.332467802	9.429091122	11.19309414
Atractus loveridgei	133472	89477	74646	70459	57278	Reptilia	Squamata	Colubridae	Atractus	Data Deficient	NoThreatened	Large	16578	12161	11078	10690	9421	116894	77316	63568	59769	47857	-26.64374472	-33.17649897	-35.51695017	-43.1716733	-33.85802522	-45.61910791	-48.86906086	-59.05948979	12.42058259	13.59120221	14.84071484	15.17194397	16.44785083
Atractus maculatus	8983	3132	1434	1284	933	Reptilia	Squamata	Colubridae	Atractus	Least Concern	NoThreatened	Small	141	65	25	7	5	8842	3067	1409	1277	928	-53.90070922	-82.26950355	-95.03546099	-96.45390071	-65.31327754	-84.06469125	-85.55756616	-89.50463696	1.569631526	2.075351213	1.743375174	0.54517134	0.535905681
Atractus major	417340	149781	124010	133124	75010	Reptilia	Squamata	Colubridae	Atractus	Least Concern	NoThreatened	Large	63024	25131	21607	26315	10636	354316	124650	102403	106809	64374	-60.12471439	-65.71623509	-58.24606499	-83.12388931	-64.81953962	-71.09839804	-69.85487531	-81.83147247	15.10135621	16.77849661	17.42359487	19.76728464	14.17944274
Atractus manizalesensis	45030	17398	12536	9187	7368	Reptilia	Squamata	Colubridae	Atractus	Least Concern	NoThreatened	Small	4513	2475	2338	1769	1155	40517	14923	10198	7418	6213	-45.1584312	-48.19410592	-60.80212719	-74.40726789	-63.16854654	-74.83031814	-81.69163561	-84.66569588	10.02220742	14.22577308	18.65028717	19.25546969	15.67589577
Atractus marthae	3456	640	382	80	20	Reptilia	Squamata	Colubridae	Atractus	NA	NoThreatened	Small	358	31	19	5	0	3098	609	363	75	20	-91.34078212	-94.69273743	-98.60335196	-100	-80.34215623	-88.28276307	-97.57908328	-99.35442221	10.3587963	4.84375	4.97382199	6.25	0
Atractus melas	12334	2550	439	8	129	Reptilia	Squamata	Colubridae	Atractus	Least Concern	NoThreatened	Small	0	0	0	0	0	12334	2550	439	8	129	NA	NA	NA	NA	-79.32544187	-96.44073293	-99.93513864	-98.95411059	0	0	0	0	0
Atractus microrhynchus	23258	10937	9462	9583	8464	Reptilia	Squamata	Colubridae	Atractus	Vulnerable	Threatened	Small	214	158	166	102	93	23044	10779	9296	9481	8371	-26.1682243	-22.42990654	-52.3364486	-56.54205607	-53.22426662	-59.65978129	-58.85696928	-63.67384135	0.920113509	1.444637469	1.754385965	1.064384848	1.098771267
Atractus modestus	5680	3058	2704	2267	1279	Reptilia	Squamata	Colubridae	Atractus	Vulnerable	Threatened	Small	33	0	0	0	0	5647	3058	2704	2267	1279	-100	-100	-100	-100	-45.84735258	-52.11616788	-59.85479015	-77.35080574	0.580985915	0	0	0	0
Atractus multicinctus	9258	1486	1610	1064	1005	Reptilia	Squamata	Colubridae	Atractus	Least Concern	NoThreatened	Small	2	0	0	0	0	9256	1486	1610	1064	1005	-100	-100	-100	-100	-83.94554883	-82.60587727	-88.50475367	-89.14217805	0.021602938	0	0	0	0
Atractus nicefori	28323	11336	8393	7177	5846	Reptilia	Squamata	Colubridae	Atractus	Vulnerable	Threatened	Small	3501	1568	1373	1143	1138	24822	9768	7020	6034	4708	-55.21279634	-60.78263353	-67.35218509	-67.49500143	-60.64781242	-71.71863669	-75.69091935	-81.03295464	12.36097871	13.83203952	16.35887049	15.92587432	19.46630174
Atractus obesus	43788	12309	9794	8414	7763	Reptilia	Squamata	Colubridae	Atractus	Data Deficient	NoThreatened	Small	5274	632	656	392	562	38514	11677	9138	8022	7201	-88.01668563	-87.56162306	-92.56731134	-89.34395146	-69.6811549	-76.27356286	-79.17121047	-81.30290284	12.04439572	5.134454464	6.697978354	4.65890183	7.239469277
Atractus obtusirostris	150096	105788	92919	90429	77055	Reptilia	Squamata	Colubridae	Atractus	Data Deficient	NoThreatened	Large	29359	24100	22891	22258	20669	120737	81688	70028	68171	56386	-17.91273545	-22.03072312	-24.1867911	-29.59910079	-32.34219833	-41.99955275	-43.53760653	-53.29849176	19.56014817	22.78141188	24.63543516	24.6137854	26.82369736
Atractus occidentalis	32056	13901	12255	10457	8121	Reptilia	Squamata	Colubridae	Atractus	Endangered	Threatened	Small	1814	675	572	571	384	30242	13226	11683	9886	7737	-62.78941566	-68.46747519	-68.52260198	-78.83131202	-56.26611997	-61.36829575	-67.31036307	-74.41637458	5.658847018	4.855765772	4.66748266	5.46045711	4.728481714
Atractus occipitoalbus	168750	99416	88604	80979	72421	Reptilia	Squamata	Colubridae	Atractus	Near Threatened	Threatened	Large	15586	11651	12173	10836	10288	153164	87765	76431	70143	62133	-25.24701655	-21.89785705	-30.47606827	-33.99204414	-42.69867593	-50.09858714	-54.20399049	-59.43367893	9.236148148	11.71944154	13.7386574	13.38124699	14.20582428
Atractus orcesi	88758	31632	25639	22161	16005	Reptilia	Squamata	Colubridae	Atractus	Least Concern	NoThreatened	Large	8354	2547	2501	1482	1343	80404	29085	23138	20679	14662	-69.5116112	-70.06224563	-82.25999521	-83.92386881	-63.82642655	-71.22282474	-74.28113029	-81.76458883	9.412109331	8.051972686	9.754670619	6.687423853	8.391127773
Atractus paisa	7326	1389	705	150	583	Reptilia	Squamata	Colubridae	Atractus	Least Concern	NoThreatened	Small	1311	200	106	0	68	6015	1189	599	150	515	-84.74446987	-91.91456903	-100	-94.81311976	-80.23275145	-90.04156276	-97.50623441	-91.43807149	17.8951679	14.39884809	15.03546099	0	11.66380789
Atractus pamplonensis	18537	13766	11019	8189	5473	Reptilia	Squamata	Colubridae	Atractus	Least Concern	NoThreatened	Small	2011	1533	1278	970	526	16526	12233	9741	7219	4947	-23.76926902	-36.4495276	-51.7652909	-73.84385878	-25.97724797	-41.056517	-56.31731817	-70.06535157	10.84857312	11.1361325	11.59814865	11.84515814	9.610816737
Atractus pantostictus	354857	133559	84654	87692	54175	Reptilia	Squamata	Colubridae	Atractus	Least Concern	NoThreatened	Large	16764	10507	8000	8078	5423	338093	123052	76654	79614	48752	-37.32402768	-52.27869244	-51.81340969	-67.65091864	-63.6040971	-77.32754006	-76.4520413	-85.58029891	4.724156491	7.866935212	9.450232712	9.211786708	10.01015228
Atractus paraguayensis	138707	133946	138500	136379	138680	Reptilia	Squamata	Colubridae	Atractus	Least Concern	NoThreatened	Large	8333	8325	8333	8115	8333	130374	125621	130167	128264	130347	-0.09600384	0	-2.616104644	0	-3.645665547	-0.158773989	-1.618420851	-0.020709651	6.007627589	6.215191196	6.016606498	5.950329596	6.008797231
Atractus paucidens	12932	7344	7853	6288	5643	Reptilia	Squamata	Colubridae	Atractus	Vulnerable	Threatened	Small	0	0	0	0	0	12932	7344	7853	6288	5643	NA	NA	NA	NA	-43.21064027	-39.27466749	-51.37643056	-56.36405815	0	0	0	0	0
Atractus poeppigi	13240	1452	1181	587	327	Reptilia	Squamata	Colubridae	Atractus	Least Concern	NoThreatened	Small	771	126	133	134	100	12469	1326	1048	453	227	-83.65758755	-82.74967575	-82.61997406	-87.02983139	-89.36562675	-91.59515599	-96.36699014	-98.17948512	5.82326284	8.67768595	11.26164268	22.82793867	30.58103976
Atractus potschi	22219	4907	4115	2566	1822	Reptilia	Squamata	Colubridae	Atractus	Least Concern	NoThreatened	Small	2288	263	46	34	25	19931	4644	4069	2532	1797	-88.50524476	-97.98951049	-98.51398601	-98.90734266	-76.69961367	-79.58456676	-87.29617179	-90.98389444	10.29749314	5.359690238	1.117861482	1.325019486	1.372118551
Atractus resplendens	4510	3340	3767	3662	3541	Reptilia	Squamata	Colubridae	Atractus	Data Deficient	NoThreatened	Small	23	1	0	0	0	4487	3339	3767	3662	3541	-95.65217391	-100	-100	-100	-25.5850234	-16.04635614	-18.38644974	-21.08312904	0.509977827	0.02994012	0	0	0
Atractus reticulatus	318575	225217	189259	163563	107760	Reptilia	Squamata	Colubridae	Atractus	Least Concern	NoThreatened	Large	10166	7764	6584	5949	3170	308409	217453	182675	157614	104590	-23.62777887	-35.23509738	-41.48140862	-68.81762739	-29.49200575	-40.76858976	-48.89448751	-66.08724129	3.191085302	3.447341897	3.478830597	3.637130647	2.941722346
Atractus riveroi	6532	24	22	433	0	Reptilia	Squamata	Colubridae	Atractus	Least Concern	NoThreatened	Small	3196	24	22	426	0	3336	0	0	7	0	-99.24906133	-99.31163955	-86.67083855	-100	-100	-100	-99.79016787	-100	48.92835273	100	100	98.38337182	NA
Atractus ronnie	58902	12643	6135	5427	1443	Reptilia	Squamata	Colubridae	Atractus	Endangered	Threatened	Small	1639	162	105	86	40	57263	12481	6030	5341	1403	-90.11592434	-93.59365467	-94.75289811	-97.55948749	-78.20407593	-89.46964008	-90.67286031	-97.54990133	2.782588028	1.281341454	1.711491443	1.584669246	2.772002772
Atractus roulei	32005	23242	21012	19793	16500	Reptilia	Squamata	Colubridae	Atractus	Vulnerable	Threatened	Small	265	164	166	145	115	31740	23078	20846	19648	16385	-38.11320755	-37.35849057	-45.28301887	-56.60377358	-27.29048519	-34.3226213	-38.09703844	-48.37744171	0.827995626	0.705619138	0.790024748	0.732582226	0.696969697
Atractus sanctaemartae	1394	932	296	213	349	Reptilia	Squamata	Colubridae	Atractus	Least Concern	NoThreatened	Small	739	574	169	144	253	655	358	127	69	96	-22.32746955	-77.13125846	-80.51420839	-65.76454668	-45.34351145	-80.61068702	-89.46564885	-85.34351145	53.01291248	61.58798283	57.09459459	67.6056338	72.49283668
Atractus schach	1854	5	46	0	0	Reptilia	Squamata	Colubridae	Atractus	Least Concern	NoThreatened	Small	110	0	2	0	0	1744	5	44	0	0	-100	-98.18181818	-100	-100	-99.71330275	-97.47706422	-100	-100	5.933117584	0	4.347826087	NA	NA
Atractus snethlageae	710814	514967	575142	607959	611618	Reptilia	Squamata	Colubridae	Atractus	Least Concern	NoThreatened	Large	111471	79799	83900	89363	79638	599343	435168	491242	518596	531980	-28.41277103	-24.73378726	-19.83296104	-28.55720322	-27.39249478	-18.03658339	-13.47258581	-11.23947389	15.68216158	15.4959444	14.58770182	14.69885305	13.02087251
Atractus steyermarki	16651	3833	3384	6460	1450	Reptilia	Squamata	Colubridae	Atractus	Least Concern	NoThreatened	Small	11887	3388	2920	5156	1334	4764	445	464	1304	116	-71.49827543	-75.43534954	-56.62488433	-88.77765626	-90.65910999	-90.26028547	-72.62804366	-97.56507137	71.38910576	88.39029481	86.28841608	79.81424149	92
Atractus tamessari	78	0	0	0	0	Reptilia	Squamata	Colubridae	Atractus	Least Concern	NoThreatened	Small	0	0	0	0	0	78	0	0	0	0	NA	NA	NA	NA	-100	-100	-100	-100	0	NA	NA	NA	NA
Atractus tartarus	97577	5153	65	35	0	Reptilia	Squamata	Colubridae	Atractus	NA	NoThreatened	Large	9139	7	0	2	0	88438	5146	65	33	0	-99.92340519	-100	-99.97811577	-100	-94.18123431	-99.92650218	-99.96268572	-100	9.365936645	0.135843198	0	5.714285714	NA
Atractus thalesdelemai	2072	0	0	0	0	Reptilia	Squamata	Colubridae	Atractus	Endangered	Threatened	Small	5	0	0	0	0	2067	0	0	0	0	-100	-100	-100	-100	-100	-100	-100	-100	0.241312741	NA	NA	NA	NA
Atractus titanicus	33499	3621	3518	972	596	Reptilia	Squamata	Colubridae	Atractus	Least Concern	NoThreatened	Small	6985	857	1215	86	50	26514	2764	2303	886	546	-87.73085183	-82.60558339	-98.76879026	-99.28418039	-89.5753187	-91.31402278	-96.65836916	-97.94071057	20.8513687	23.66749517	34.53666856	8.847736626	8.389261745
Atractus torquatus	279348	131741	90588	106160	67310	Reptilia	Squamata	Colubridae	Atractus	Least Concern	NoThreatened	Large	14442	2131	3720	3795	1509	264906	129610	86868	102365	65801	-85.24442598	-74.24179477	-73.72247611	-89.55130868	-51.07321087	-67.20799076	-61.35799114	-75.16062301	5.169895614	1.617567803	4.106504173	3.574792766	2.241865993
Atractus trihedrurus	21774	11838	10700	8670	5478	Reptilia	Squamata	Colubridae	Atractus	Least Concern	NoThreatened	Small	5025	3098	2855	2226	1395	16749	8740	7845	6444	4083	-38.34825871	-43.1840796	-55.70149254	-72.23880597	-47.81778017	-53.16138277	-61.52606126	-75.62242522	23.07798292	26.16996114	26.68224299	25.67474048	25.46549836
Atractus trilineatus	47031	9758	5980	5642	3445	Reptilia	Squamata	Colubridae	Atractus	Least Concern	NoThreatened	Small	6092	1967	1230	1272	915	40939	7791	4750	4370	2530	-67.71175312	-79.80958634	-79.12015758	-84.98030204	-80.96924693	-88.3973717	-89.32558196	-93.82007377	12.95315855	20.15781923	20.56856187	22.54519674	26.56023222
Atractus typhon	9399	5527	5269	4540	3563	Reptilia	Squamata	Colubridae	Atractus	Data Deficient	NoThreatened	Small	13	0	0	0	0	9386	5527	5269	4540	3563	-100	-100	-100	-100	-41.11442574	-43.86320051	-51.63008736	-62.03920733	0.138312586	0	0	0	0
Atractus wagleri	50982	19744	18263	5781	3633	Reptilia	Squamata	Colubridae	Atractus	Least Concern	NoThreatened	Small	6728	1775	1989	267	120	44254	17969	16274	5514	3513	-73.617717	-70.43697979	-96.03151011	-98.21640904	-59.39576084	-63.22592308	-87.54010937	-92.06173453	13.19681456	8.990072934	10.89087226	4.618578101	3.303055326
Atractus werneri	126880	93274	87885	80746	73410	Reptilia	Squamata	Colubridae	Atractus	Least Concern	NoThreatened	Large	12786	8246	8704	7777	7883	114094	85028	79181	72969	65527	-35.50758642	-31.92554356	-39.17566088	-38.34662913	-25.47548513	-30.60020685	-36.04484022	-42.56753203	10.07723834	8.840620108	9.903851624	9.631436851	10.73831903
Atractus zebrinus	64424	43491	36386	39087	25048	Reptilia	Squamata	Colubridae	Atractus	Least Concern	NoThreatened	Large	8416	5643	5213	5028	4261	56008	37848	31173	34059	20787	-32.94914449	-38.05846008	-40.25665399	-49.37024715	-32.42393944	-44.34187973	-39.18904442	-62.88565919	13.06345461	12.9750983	14.32693893	12.86361194	17.01133823
Atractus zidoki	76892	37385	33612	32062	30884	Reptilia	Squamata	Colubridae	Atractus	Least Concern	NoThreatened	Large	21386	7671	7062	6568	6843	55506	29714	26550	25494	24041	-64.13073974	-66.97839708	-69.28831946	-68.0024315	-46.46704861	-52.16733326	-54.06983029	-56.68756531	27.81303647	20.5189247	21.01035345	20.48530971	22.157104
Atretium schistosum	138550	136832	137750	138029	137321	Reptilia	Squamata	Colubridae	Atretium	Least Concern	NoThreatened	Large	9457	9217	9384	9436	9144	129093	127615	128366	128593	128177	-2.537802686	-0.771914984	-0.222057735	-3.309717669	-1.144911033	-0.563159892	-0.38731767	-0.709565972	6.825694695	6.735997428	6.812341198	6.836244557	6.658850431
Atretium yunnanensis	240505	108681	132354	103079	70943	Reptilia	Squamata	Colubridae	Atretium	NA	NoThreatened	Large	12393	7768	8640	6972	6177	228112	100913	123714	96107	64766	-37.31945453	-30.2832244	-43.74243525	-50.15734689	-55.7616434	-45.76611489	-57.86850319	-71.60780669	5.152907424	7.147523486	6.527947776	6.763744313	8.706990119
Atropoides indomitus	42580	25212	24885	14510	17419	Reptilia	Squamata	Viperidae	Metlapilcoatlus	Endangered	Threatened	Small	6992	5677	5698	4309	4576	35588	19535	19187	10201	12843	-18.80720824	-18.50686499	-38.37242563	-34.55377574	-45.10790154	-46.08575924	-71.33584354	-63.91199281	16.42085486	22.51705537	22.89732771	29.69676085	26.27016476
Atropoides mexicanus	32155	11863	7061	6374	3024	Reptilia	Squamata	Viperidae	Metlapilcoatlus	Least Concern	NoThreatened	Small	4112	2217	1397	1376	805	28043	9646	5664	4998	2219	-46.08463035	-66.02626459	-66.53696498	-80.42315175	-65.60282423	-79.80244624	-82.17737047	-92.08715187	12.78805784	18.68835876	19.78473304	21.58770003	26.62037037
Atropoides nummifer	223198	179057	139781	125325	97710	Reptilia	Squamata	Viperidae	Metlapilcoatlus	Least Concern	NoThreatened	Large	7686	5894	4511	4490	3129	215512	173163	135270	120835	94581	-23.3151184	-41.30887328	-41.58209732	-59.28961749	-19.6504139	-37.23319351	-43.93119641	-56.11334868	3.443579244	3.291689239	3.227191106	3.582685019	3.202333436
Atropoides occiduus	422	0	0	0	0	Reptilia	Squamata	Viperidae	Metlapilcoatlus	Least Concern	NoThreatened	Small	25	0	0	0	0	397	0	0	0	0	-100	-100	-100	-100	-100	-100	-100	-100	5.924170616	NA	NA	NA	NA
Atropoides olmec	5200	4651	4079	2314	3740	Reptilia	Squamata	Viperidae	Metlapilcoatlus	Least Concern	NoThreatened	Small	548	535	392	312	535	4652	4116	3687	2002	3205	-2.372262774	-28.46715328	-43.06569343	-2.372262774	-11.52192605	-20.74376612	-56.96474635	-31.10490112	10.53846154	11.5029026	9.610198578	13.48314607	14.30481283
Atropoides picadoi	25827	19263	16441	15865	11766	Reptilia	Squamata	Viperidae	Atropoides	Least Concern	NoThreatened	Small	5850	4737	4290	4193	3466	19977	14526	12151	11672	8300	-19.02564103	-26.66666667	-28.32478632	-40.75213675	-27.28637934	-39.17505131	-41.57280873	-58.45222005	22.65071437	24.59118517	26.09330333	26.42924677	29.45775965
Aurivela longicauda	296527	270802	249479	266150	229378	Reptilia	Squamata	Teiidae	Aurivela	Least Concern	NoThreatened	Large	6558	6357	6319	6331	6309	289969	264445	243160	259819	223069	-3.064958829	-3.644403782	-3.461421165	-3.796889296	-8.802320248	-16.14276009	-10.3976632	-23.07143177	2.211602991	2.347471584	2.532878519	2.378733797	2.750481738
Aurivela tergolaevigata	100860	91667	84644	90847	71165	Reptilia	Squamata	Teiidae	Aurivela	Least Concern	NoThreatened	Large	3099	3087	3062	3056	3033	97761	88580	81582	87791	68132	-0.387221684	-1.193933527	-1.387544369	-2.129719264	-9.391270548	-16.5495443	-10.19834085	-30.30758687	3.072575848	3.367624118	3.617503899	3.363897542	4.261926509
Australolacerta australis	5310	2558	1062	1135	322	Reptilia	Squamata	Lacertidae	Australolacerta	Least Concern	NoThreatened	Small	0	0	0	0	0	5310	2558	1062	1135	322	NA	NA	NA	NA	-51.826742	-80	-78.6252354	-93.93596987	0	0	0	0	0
Austrelaps labialis	10213	9977	9302	9221	8570	Reptilia	Squamata	Elapidae	Austrelaps	Least Concern	NoThreatened	Small	2233	2112	1804	1798	1670	7980	7865	7498	7423	6900	-5.418719212	-19.21182266	-19.48051948	-25.21271832	-1.441102757	-6.040100251	-6.979949875	-13.53383459	21.86429061	21.16868798	19.39367878	19.49896974	19.4865811
Austrelaps ramsayi	154453	105199	103098	86356	73579	Reptilia	Squamata	Elapidae	Austrelaps	Least Concern	NoThreatened	Large	43852	34896	33725	29046	26015	110601	70303	69373	57310	47564	-20.42324181	-23.09358752	-33.76356837	-40.6754538	-36.43547527	-37.27633566	-48.18310865	-56.99496388	28.39180851	33.17141798	32.71159479	33.63518458	35.35655554
Austrelaps superbus	156357	117177	99447	90784	68364	Reptilia	Squamata	Elapidae	Austrelaps	Least Concern	NoThreatened	Large	24351	19939	19142	16656	14969	132006	97238	80305	74128	53395	-18.11835243	-21.39131863	-31.60034496	-38.52819186	-26.33819675	-39.16564399	-43.84497674	-59.55108101	15.57397494	17.01613798	19.24844389	18.34684526	21.89602715
Austroablepharus kinghorni	553184	45030	44656	24943	34335	Reptilia	Squamata	Scincidae	Austroablepharus	NA	NoThreatened	Large	7322	3227	3395	1100	2478	545862	41803	41261	23843	31857	-55.92734226	-53.63288719	-84.9767823	-66.15678776	-92.34183731	-92.44112981	-95.63204619	-94.16390956	1.323610227	7.166333555	7.602561806	4.410054925	7.217125382
Austroablepharus naranjicauda	53236	0	0	0	0	Reptilia	Squamata	Scincidae	Austroablepharus	NA	NoThreatened	Small	348	0	0	0	0	52888	0	0	0	0	-100	-100	-100	-100	-100	-100	-100	-100	0.65369299	NA	NA	NA	NA
Austrotyphlops chamodracaena	2177	1446	1225	1006	23	Reptilia	Squamata	Typhlopidae	Anilios	NA	NoThreatened	Small	0	0	0	0	0	2177	1446	1225	1006	23	NA	NA	NA	NA	-33.57831879	-43.72990354	-53.78961874	-98.94350023	0	0	0	0	0
Austrotyphlops kimberleyensis	7599	3015	2660	1671	26	Reptilia	Squamata	Typhlopidae	Anilios	NA	NoThreatened	Small	5526	2360	2006	1018	0	2073	655	654	653	26	-57.29279768	-63.69887803	-81.57799493	-100	-68.40328027	-68.45151954	-68.4997588	-98.74577906	72.72009475	78.27529022	75.41353383	60.92160383	0
Austrotyphlops nigrescens	253820	197120	189609	171620	163591	Reptilia	Squamata	Typhlopidae	Anilios	NA	NoThreatened	Large	51954	46061	45266	42742	41839	201866	151059	144343	128878	121752	-11.34272626	-12.87292605	-17.73106979	-19.46914578	-25.16867625	-28.49563572	-36.15665838	-39.68672288	20.46883618	23.36698458	23.87333935	24.90502272	25.57536784
Austrotyphlops unguirostris	527241	401931	337686	314182	288352	Reptilia	Squamata	Typhlopidae	Anilios	NA	NoThreatened	Large	49604	46566	45444	43937	43059	477637	355365	292242	270245	245293	-6.124506088	-8.38642045	-11.4244819	-13.19450044	-25.59935683	-38.81504155	-43.42042178	-48.64447269	9.408221288	11.58557066	13.45747233	13.98456945	14.93279048
Azemiops feae	789815	507240	444843	478825	449365	Reptilia	Squamata	Viperidae	Azemiops	Least Concern	NoThreatened	Large	60794	43659	38420	40154	36561	729021	463581	406423	438671	412804	-28.18534724	-36.80297398	-33.95071882	-39.86084153	-36.41047377	-44.25085148	-39.82738495	-43.37556806	7.697245558	8.607168204	8.63675499	8.385944761	8.136147675
Azemiops kharini	104464	44818	34694	38130	23508	Reptilia	Squamata	Viperidae	Azemiops	NA	NoThreatened	Large	9412	6638	5781	6002	5296	95052	38180	28913	32128	18212	-29.47301317	-38.57841054	-36.23034424	-43.73140671	-59.83251273	-69.58191306	-66.19955393	-80.83996128	9.00980242	14.81101343	16.66282354	15.74088644	22.52850094
Bachia alleni	438	402	353	97	186	Reptilia	Squamata	Gymnophthalmidae	Bachia	Near Threatened	Threatened	Small	11	10	11	3	9	427	392	342	94	177	-9.090909091	0	-72.72727273	-18.18181818	-8.196721311	-19.90632319	-77.98594848	-58.54800937	2.511415525	2.487562189	3.116147309	3.092783505	4.838709677
Bachia bicolor	335547	251131	249508	233720	255809	Reptilia	Squamata	Gymnophthalmidae	Bachia	Least Concern	NoThreatened	Large	18075	9502	10215	8376	9178	317472	241629	239293	225344	246631	-47.43015214	-43.48547718	-53.65975104	-49.22268326	-23.88966586	-24.62547878	-29.01925209	-22.31409384	5.386726748	3.78368262	4.094057104	3.583775458	3.58783311
Bachia blairi	1607	1607	1607	1607	1607	Reptilia	Squamata	Gymnophthalmidae	Bachia	Near Threatened	Threatened	Small	347	347	347	347	347	1260	1260	1260	1260	1260	0	0	0	0	0	0	0	0	21.59303049	21.59303049	21.59303049	21.59303049	21.59303049
Bachia bresslaui	1609646	485438	190510	255839	86158	Reptilia	Squamata	Gymnophthalmidae	Bachia	Vulnerable	Threatened	Large	46304	18651	13298	15272	9886	1563342	466787	177212	240567	76272	-59.7205425	-71.28109883	-67.01796821	-78.64979267	-70.14172203	-88.66454045	-84.61200428	-95.12122108	2.876657352	3.84209724	6.980211013	5.96937918	11.4742682
Bachia dorbignyi	836592	290133	336888	336057	418389	Reptilia	Squamata	Gymnophthalmidae	Bachia	Least Concern	NoThreatened	Large	47573	28368	28347	31456	33951	789019	261765	308541	304601	384438	-40.36953734	-40.41368003	-33.87846047	-28.63388897	-66.82399283	-60.89561848	-61.39497274	-51.27645849	5.686523419	9.777584763	8.414369167	9.360316851	8.114697088
Bachia flavescens	1544139	357783	224228	319099	105658	Reptilia	Squamata	Gymnophthalmidae	Bachia	Least Concern	NoThreatened	Large	182821	19980	9466	14880	9479	1361318	337803	214762	304219	96179	-89.07127737	-94.82225784	-91.86089125	-94.81514706	-75.1855922	-84.2239653	-77.65261313	-92.93486166	11.83967246	5.584390538	4.221595876	4.663129624	8.971398285
Bachia guianensis	268	0	0	0	30	Reptilia	Squamata	Gymnophthalmidae	Bachia	Least Concern	NoThreatened	Small	145	0	0	0	6	123	0	0	0	24	-100	-100	-100	-95.86206897	-100	-100	-100	-80.48780488	54.10447761	NA	NA	NA	20
Bachia heteropa	189522	80371	49374	49780	31745	Reptilia	Squamata	Gymnophthalmidae	Bachia	Least Concern	NoThreatened	Large	16284	8124	6016	6737	4406	173238	72247	43358	43043	27339	-50.11053795	-63.05576026	-58.6281012	-72.94276591	-58.29610132	-74.97200383	-75.15383461	-84.21882035	8.592142337	10.10812358	12.18455057	13.53354761	13.87935108
Bachia huallagana	10815	4651	5024	8125	4451	Reptilia	Squamata	Gymnophthalmidae	Bachia	Least Concern	NoThreatened	Small	149	38	71	57	28	10666	4613	4953	8068	4423	-74.4966443	-52.34899329	-61.74496644	-81.20805369	-56.7504219	-53.56272267	-24.35777236	-58.53178324	1.377716135	0.817028596	1.413216561	0.701538462	0.629072119
Bachia intermedia	12867	10188	8884	8986	8166	Reptilia	Squamata	Gymnophthalmidae	Bachia	Data Deficient	NoThreatened	Small	44	34	40	36	43	12823	10154	8844	8950	8123	-22.72727273	-9.090909091	-18.18181818	-2.272727273	-20.81416205	-31.03018015	-30.20354051	-36.65288934	0.341960053	0.333725952	0.450247636	0.400623192	0.526573598
Bachia oxyrhina	110	0	0	0	0	Reptilia	Squamata	Gymnophthalmidae	Bachia	Least Concern	NoThreatened	Small	108	0	0	0	0	2	0	0	0	0	-100	-100	-100	-100	-100	-100	-100	-100	98.18181818	NA	NA	NA	NA
Bachia pallidiceps	77212	59144	62729	69278	61939	Reptilia	Squamata	Gymnophthalmidae	Bachia	Data Deficient	NoThreatened	Large	5040	4392	4369	4602	4548	72172	54752	58360	64676	57391	-12.85714286	-13.31349206	-8.69047619	-9.761904762	-24.13678435	-19.1376157	-10.3862994	-20.48024164	6.527482775	7.42594346	6.964880677	6.642801467	7.342708148
Bachia panoplia	253912	253911	253912	253912	253910	Reptilia	Squamata	Gymnophthalmidae	Bachia	Least Concern	NoThreatened	Large	14155	14155	14155	14155	14155	239757	239756	239757	239757	239755	0	0	0	0	-0.000417089	0	0	-0.000834178	5.574766061	5.574788016	5.574766061	5.574766061	5.574809972
Bachia peruana	179785	146204	146212	148581	159034	Reptilia	Squamata	Gymnophthalmidae	Bachia	Least Concern	NoThreatened	Large	7620	4971	5127	4845	6296	172165	141233	141085	143736	152738	-34.76377953	-32.71653543	-36.41732283	-17.37532808	-17.96648564	-18.05244968	-16.51264775	-11.28394273	4.238395862	3.400043774	3.50655213	3.260847618	3.95890187
Bachia pyburni	7543	2036	301	482	269	Reptilia	Squamata	Gymnophthalmidae	Bachia	Least Concern	NoThreatened	Small	2782	0	0	0	0	4761	2036	301	482	269	-100	-100	-100	-100	-57.23587482	-93.67779878	-89.87607645	-94.34992649	36.88187724	0	0	0	0
Bachia scaea	1777	367	0	419	0	Reptilia	Squamata	Gymnophthalmidae	Bachia	Data Deficient	NoThreatened	Small	623	70	0	96	0	1154	297	0	323	0	-88.76404494	-100	-84.59069021	-100	-74.26343154	-100	-72.01039861	-100	35.05908835	19.07356948	NA	22.91169451	NA
Bachia scolecoides	512763	469828	487154	349992	383764	Reptilia	Squamata	Gymnophthalmidae	Bachia	Least Concern	NoThreatened	Large	21374	21208	21326	16677	18661	491389	448620	465828	333315	365103	-0.776644521	-0.22457191	-21.97529709	-12.69299148	-8.703695036	-5.201785144	-32.16881127	-25.69980199	4.168397486	4.513992355	4.377671127	4.764966056	4.862623904
Bachia talpa	67542	45856	53534	49313	59840	Reptilia	Squamata	Gymnophthalmidae	Bachia	Least Concern	NoThreatened	Large	3888	2922	2899	2801	2855	63654	42934	50635	46512	56985	-24.84567901	-25.4372428	-27.95781893	-26.56893004	-32.55097873	-20.45276024	-26.92996512	-10.47695353	5.756418229	6.372121424	5.415250121	5.680043802	4.77105615
Bachia trinitatis	12726	4779	3332	3545	1998	Reptilia	Squamata	Gymnophthalmidae	Bachia	Least Concern	NoThreatened	Small	2479	1137	775	816	635	10247	3642	2557	2729	1363	-54.13473175	-68.73739411	-67.08350141	-74.38483259	-64.45789011	-75.04635503	-73.36781497	-86.69854592	19.47980512	23.7915882	23.25930372	23.01833568	31.78178178
Bachia trisanale	173927	118288	91094	118925	133784	Reptilia	Squamata	Gymnophthalmidae	Bachia	Least Concern	NoThreatened	Large	20548	15705	9665	15967	16583	153379	102583	81429	102958	117201	-23.56920382	-52.9637921	-22.29414055	-19.29628188	-33.11796269	-46.90994204	-32.87347029	-23.58732291	11.81415191	13.27691735	10.60991942	13.42610889	12.3953537
Bamanophis dorri	4465	0	0	0	0	Reptilia	Squamata	Colubridae	Bamanophis	Least Concern	NoThreatened	Small	81	0	0	0	0	4384	0	0	0	0	-100	-100	-100	-100	-100	-100	-100	-100	1.814109742	NA	NA	NA	NA
Barisia ciliaris	190389	96419	70361	45976	34205	Reptilia	Squamata	Anguidae	Barisia	NA	NoThreatened	Large	3952	3045	2535	2204	2083	186437	93374	67826	43772	32122	-22.95040486	-35.85526316	-44.23076923	-47.29251012	-49.91659381	-63.61988232	-76.52182775	-82.77058738	2.075750175	3.158091248	3.602848169	4.793805464	6.08975296
Barisia herrerae	15019	5560	4336	2041	831	Reptilia	Squamata	Anguidae	Barisia	Endangered	Threatened	Small	1712	1180	1009	578	327	13307	4380	3327	1463	504	-31.07476636	-41.06308411	-66.23831776	-80.89953271	-67.08499286	-74.99812129	-89.00578643	-96.21251973	11.39889473	21.22302158	23.2702952	28.31945125	39.35018051
Barisia imbricata	163501	87552	65550	44261	34359	Reptilia	Squamata	Anguidae	Barisia	Least Concern	NoThreatened	Large	4526	3647	3196	2726	2642	158975	83905	62354	41535	31717	-19.4211224	-29.3857711	-39.77021653	-41.62615996	-47.2212612	-60.77748074	-73.87325051	-80.04906432	2.768178788	4.165524488	4.875667429	6.158920946	7.689397247
Barisia juarezi	358	177	49	21	1	Reptilia	Squamata	Anguidae	Abronia	NA	NoThreatened	Small	0	0	0	0	0	358	177	49	21	1	NA	NA	NA	NA	-50.55865922	-86.31284916	-94.13407821	-99.72067039	0	0	0	0	0
Barisia levicollis	60756	24724	11783	8482	4550	Reptilia	Squamata	Anguidae	Barisia	Data Deficient	NoThreatened	Large	3398	1895	920	987	822	57358	22829	10863	7495	3728	-44.23190112	-72.92525015	-70.95350206	-75.80929959	-60.19910039	-81.06105513	-86.93294745	-93.50047073	5.592863256	7.664617376	7.80785878	11.63640651	18.06593407
Barisia monticola	2381	1632	1495	1357	1189	Reptilia	Squamata	Anguidae	Abronia	NA	NoThreatened	Small	960	732	655	622	542	1421	900	840	735	647	-23.75	-31.77083333	-35.20833333	-43.54166667	-36.6643209	-40.88669951	-48.27586207	-54.46868403	40.31919362	44.85294118	43.81270903	45.83640383	45.58452481
Barisia planifrons	5533	1312	544	327	202	Reptilia	Squamata	Anguidae	Barisia	NA	NoThreatened	Small	59	1	34	0	0	5474	1311	510	327	202	-98.30508475	-42.37288136	-100	-100	-76.05042017	-90.68322981	-94.02630617	-96.30982828	1.066329297	0.076219512	6.25	0	0
Barisia rudicollis	33822	25359	22626	16139	13213	Reptilia	Squamata	Anguidae	Barisia	Endangered	Threatened	Small	1924	1730	1605	981	989	31898	23629	21021	15158	12224	-10.08316008	-16.58004158	-49.01247401	-48.5966736	-25.92325538	-34.09931657	-52.4797793	-61.67784814	5.68860505	6.822035569	7.093609122	6.078443522	7.4850526
Basiliscus basiliscus	366760	278200	279012	260513	248941	Reptilia	Squamata	Corytophanidae	Basiliscus	Least Concern	NoThreatened	Large	20264	15017	15714	15152	12985	346496	263183	263298	245361	235956	-25.89320963	-22.45361232	-25.22700355	-35.92084485	-24.04443341	-24.011244	-29.18792713	-31.90224418	5.525139056	5.397915169	5.632015827	5.816216465	5.21609538
Basiliscus galeritus	327285	207469	215913	192916	205140	Reptilia	Squamata	Corytophanidae	Basiliscus	Least Concern	NoThreatened	Large	11815	6850	7434	5544	6537	315470	200619	208479	187372	198603	-42.02285231	-37.07998307	-53.07659755	-44.67202708	-36.40631439	-33.9147938	-40.60544584	-37.04536089	3.610003514	3.301698085	3.443053452	2.873789629	3.18660427
Basiliscus plumifrons	75695	37922	29672	28129	19563	Reptilia	Squamata	Corytophanidae	Basiliscus	Least Concern	NoThreatened	Large	10838	6176	5422	5371	3911	64857	31746	24250	22758	15652	-43.01531648	-49.97231962	-50.44288614	-63.91400627	-51.05231509	-62.6100498	-64.9104954	-75.8669072	14.31798666	16.28606086	18.27311944	19.09417327	19.9918213
Basiliscus vittatus	600362	434739	385507	354666	291180	Reptilia	Squamata	Corytophanidae	Basiliscus	Least Concern	NoThreatened	Large	33050	23040	19926	17850	14646	567312	411699	365581	336816	276534	-30.28744327	-39.70953101	-45.99092284	-55.68532526	-27.42987985	-35.5590927	-40.62949488	-51.25539386	5.505011976	5.299731563	5.168777739	5.032904197	5.029878426
Bassiana duperreyi	234160	190269	174861	166992	137229	Reptilia	Squamata	Scincidae	Acritoscincus	NA	NoThreatened	Large	37276	32943	31266	29871	27006	196884	157326	143595	137121	110223	-11.6241013	-16.12297457	-19.8653289	-27.5512394	-20.09203389	-27.06619126	-30.35442189	-44.01627354	15.91902972	17.3139082	17.88048793	17.88768324	19.67951381
Bassiana platynota	203534	170487	175425	145192	155239	Reptilia	Squamata	Scincidae	Acritoscincus	NA	NoThreatened	Large	57606	52573	52762	44927	48863	145928	117914	122663	100265	106376	-8.736937125	-8.408846301	-22.00986008	-15.17723848	-19.19713831	-15.94279371	-31.2914588	-27.10377721	28.30288797	30.83695531	30.07667094	30.94316491	31.4759822
Bassiana trilineata	127820	125609	120980	120150	115656	Reptilia	Squamata	Scincidae	Acritoscincus	NA	NoThreatened	Large	23219	22927	21812	21709	21209	104601	102682	99168	98441	94447	-1.257590766	-6.059692493	-6.503294716	-8.656703562	-1.834590491	-5.194023002	-5.889045038	-9.707364174	18.16538883	18.25267298	18.02942635	18.06824802	18.33800235
Batagur affinis	30630	25013	24020	26859	26973	Reptilia	Testudines	Geoemydidae	Batagur	Critically Endangered	Threatened	Small	914	437	451	831	688	29716	24576	23569	26028	26285	-52.18818381	-50.65645514	-9.080962801	-24.72647702	-17.29707901	-20.68582582	-12.41082245	-11.5459685	2.984002612	1.747091512	1.877601998	3.093934994	2.550698847
Batagur baska	113789	113399	113635	113773	113756	Reptilia	Testudines	Geoemydidae	Batagur	Critically Endangered	Threatened	Large	3369	3318	3350	3369	3368	110420	110081	110285	110404	110388	-1.513802315	-0.563965568	0	-0.029682398	-0.3070096	-0.12226046	-0.014490129	-0.028980257	2.96074313	2.925951728	2.948035376	2.961159502	2.960722951
Batagur borneoensis	70974	60361	61745	55733	55899	Reptilia	Testudines	Geoemydidae	Batagur	Critically Endangered	Threatened	Large	6926	4517	4799	3836	3731	64048	55844	56946	51897	52168	-34.78198094	-30.71036673	-44.6144961	-46.13052267	-12.80914314	-11.08855858	-18.97170872	-18.54858856	9.758503114	7.483308759	7.772289254	6.882816285	6.674538006
Batagur dhongoka	44137	13873	1303	5071	2456	Reptilia	Testudines	Geoemydidae	Batagur	Critically Endangered	Threatened	Small	94	0	0	0	0	44043	13873	1303	5071	2456	-100	-100	-100	-100	-68.50123743	-97.0415276	-88.48625207	-94.42363145	0.212973242	0	0	0	0
Batagur kachuga	161962	94657	98235	67255	121376	Reptilia	Testudines	Geoemydidae	Batagur	Critically Endangered	Threatened	Large	4567	1933	1272	1250	3330	157395	92724	96963	66005	118046	-57.67462229	-72.14801839	-72.62973506	-27.08561419	-41.08834461	-38.39512056	-58.06410623	-25.00015884	2.819797236	2.042109934	1.294854176	1.858597874	2.743540733
Bavayia crassicollis	135	0	134	121	0	Reptilia	Squamata	Diplodactylidae	Bavayia	Vulnerable	Threatened	Small	0	0	0	0	0	135	0	134	121	0	NA	NA	NA	NA	-100	-0.740740741	-10.37037037	-100	0	NA	0	0	NA
Bavayia cyclura	4668	2525	3013	2788	3001	Reptilia	Squamata	Diplodactylidae	Bavayia	Endangered	Threatened	Small	133	67	72	74	77	4535	2458	2941	2714	2924	-49.62406015	-45.86466165	-44.36090226	-42.10526316	-45.79933848	-35.14884234	-40.15435502	-35.52370452	2.849185947	2.653465347	2.389644872	2.654232425	2.565811396
Bavayia exsuccida	2230	103	41	193	25	Reptilia	Squamata	Diplodactylidae	Bavayia	Critically Endangered	Threatened	Small	17	2	1	5	3	2213	101	40	188	22	-88.23529412	-94.11764706	-70.58823529	-82.35294118	-95.43605965	-98.19249887	-91.50474469	-99.00587438	0.762331839	1.941747573	2.43902439	2.590673575	12
Bavayia geitaina	187	28	62	11	40	Reptilia	Squamata	Diplodactylidae	Bavayia	Near Threatened	Threatened	Small	33	10	13	7	7	154	18	49	4	33	-69.6969697	-60.60606061	-78.78787879	-78.78787879	-88.31168831	-68.18181818	-97.4025974	-78.57142857	17.64705882	35.71428571	20.96774194	63.63636364	17.5
Bavayia goroensis	73	65	73	64	45	Reptilia	Squamata	Diplodactylidae	Bavayia	Endangered	Threatened	Small	1	0	1	1	0	72	65	72	63	45	-100	0	0	-100	-9.722222222	0	-12.5	-37.5	1.369863014	0	1.369863014	1.5625	0
Bavayia montana	2375	387	183	155	33	Reptilia	Squamata	Diplodactylidae	Bavayia	Endangered	Threatened	Small	82	22	8	4	0	2293	365	175	151	33	-73.17073171	-90.24390244	-95.12195122	-100	-84.08198866	-92.36807676	-93.41474051	-98.56083733	3.452631579	5.684754522	4.371584699	2.580645161	0
Bavayia ornata	98	29	44	46	2	Reptilia	Squamata	Diplodactylidae	Bavayia	Critically Endangered	Threatened	Small	21	8	17	15	1	77	21	27	31	1	-61.9047619	-19.04761905	-28.57142857	-95.23809524	-72.72727273	-64.93506494	-59.74025974	-98.7012987	21.42857143	27.5862069	38.63636364	32.60869565	50
Bavayia pulchella	89	1	1	0	0	Reptilia	Squamata	Diplodactylidae	Bavayia	Endangered	Threatened	Small	0	0	0	0	0	89	1	1	0	0	NA	NA	NA	NA	-98.87640449	-98.87640449	-100	-100	0	0	0	NA	NA
Bavayia robusta	1723	1640	1677	1441	1709	Reptilia	Squamata	Diplodactylidae	Bavayia	Near Threatened	Threatened	Small	183	178	182	167	183	1540	1462	1495	1274	1526	-2.732240437	-0.546448087	-8.743169399	0	-5.064935065	-2.922077922	-17.27272727	-0.909090909	10.62100987	10.85365854	10.85271318	11.58917418	10.70801638
Bavayia sauvagii	5173	1922	1954	1562	1585	Reptilia	Squamata	Diplodactylidae	Bavayia	Endangered	Threatened	Small	210	124	116	108	110	4963	1798	1838	1454	1475	-40.95238095	-44.76190476	-48.57142857	-47.61904762	-63.77191215	-62.96594802	-70.70320371	-70.28007254	4.059539919	6.451612903	5.93654043	6.914212548	6.940063091
Bavayia septuiclavis	899	468	495	464	243	Reptilia	Squamata	Diplodactylidae	Bavayia	Near Threatened	Threatened	Small	151	85	83	79	44	748	383	412	385	199	-43.70860927	-45.03311258	-47.68211921	-70.86092715	-48.79679144	-44.9197861	-48.52941176	-73.39572193	16.79644049	18.16239316	16.76767677	17.02586207	18.10699588
Bellatorias frerei	234395	149283	127992	115752	91910	Reptilia	Squamata	Scincidae	Bellatorias	Least Concern	NoThreatened	Large	49159	36859	33405	31862	27227	185236	112424	94587	83890	64683	-25.02085071	-32.04703106	-35.18582559	-44.61441445	-39.30769397	-48.93703168	-54.71182707	-65.08076184	20.97271699	24.69068816	26.09928746	27.52609026	29.62354477
Bellatorias major	81955	64217	58631	53676	44470	Reptilia	Squamata	Scincidae	Bellatorias	Least Concern	NoThreatened	Large	19759	17894	17178	16293	14772	62196	46323	41453	37383	29698	-9.438736778	-13.06240194	-17.54137355	-25.23913153	-25.52093382	-33.35101936	-39.89484854	-52.25094861	24.10957233	27.86489559	29.29849397	30.35434831	33.21789971
Bellatorias obiri	13229	13229	13229	13229	13228	Reptilia	Squamata	Scincidae	Bellatorias	Critically Endangered	Threatened	Small	11280	11280	11280	11280	11280	1949	1949	1949	1949	1948	0	0	0	0	0	0	0	-0.051308363	85.26721596	85.26721596	85.26721596	85.26721596	85.27366193
Bipes biporus	81008	78388	78549	79362	80735	Reptilia	Squamata	Bipedidae	Bipes	Least Concern	NoThreatened	Large	3658	3658	3657	3657	3657	77350	74730	74892	75705	77078	0	-0.027337343	-0.027337343	-0.027337343	-3.387201034	-3.177763413	-2.126696833	-0.351648352	4.515603397	4.666530591	4.655692625	4.60799879	4.529633988
Bipes canaliculatus	37000	30783	33167	34487	30779	Reptilia	Squamata	Bipedidae	Bipes	Least Concern	NoThreatened	Small	230	230	230	230	230	36770	30553	32937	34257	30549	0	0	0	0	-16.90780528	-10.42425891	-6.83437585	-16.91868371	0.621621622	0.747165643	0.693460367	0.666917969	0.747262744
Bipes tridactylus	828	816	720	303	372	Reptilia	Squamata	Bipedidae	Bipes	Least Concern	NoThreatened	Small	0	0	0	0	0	828	816	720	303	372	NA	NA	NA	NA	-1.449275362	-13.04347826	-63.4057971	-55.07246377	0	0	0	0	0
Bitia hydroides	3442	3442	2055	3412	145	Reptilia	Squamata	Homalopsidae	Bitia	Least Concern	NoThreatened	Small	89	89	42	89	1	3353	3353	2013	3323	144	0	-52.80898876	0	-98.87640449	0	-39.96421115	-0.894721145	-95.7053385	2.585705985	2.585705985	2.04379562	2.608440797	0.689655172
Bitis arietans	5460304	3637596	2960885	2802745	2336596	Reptilia	Squamata	Viperidae	Bitis	Least Concern	NoThreatened	Large	442903	230500	145849	140872	108306	5017401	3407096	2815036	2661873	2228290	-47.95700187	-67.06976471	-68.19348706	-75.54633859	-32.09440505	-43.89453823	-46.94717444	-55.58876	8.111324937	6.336602525	4.925858316	5.026215371	4.635204374
Bitis armata	7709	6970	6057	5804	5362	Reptilia	Squamata	Viperidae	Bitis	Vulnerable	Threatened	Small	0	0	0	0	0	7709	6970	6057	5804	5362	NA	NA	NA	NA	-9.58619795	-21.42949799	-24.71137631	-30.44493449	0	0	0	0	0
Bitis atropos	235554	126885	106252	97902	73135	Reptilia	Squamata	Viperidae	Bitis	Least Concern	NoThreatened	Large	794	771	726	735	663	234760	126114	105526	97167	72472	-2.896725441	-8.564231738	-7.430730479	-16.49874055	-46.2796047	-55.04941217	-58.61006986	-69.12932356	0.337077698	0.607636837	0.683281256	0.750750751	0.906542695
Bitis caudalis	1087183	952242	923848	922296	927737	Reptilia	Squamata	Viperidae	Bitis	Least Concern	NoThreatened	Large	130736	128752	124224	121899	116895	956447	823490	799624	800397	810842	-1.51756211	-4.981030474	-6.759423571	-10.58698446	-13.90113618	-16.39641297	-16.31559302	-15.22353042	12.02520643	13.5209327	13.4463678	13.2169065	12.60001487
Bitis cornuta	109671	88493	74510	76930	62951	Reptilia	Squamata	Viperidae	Bitis	Least Concern	NoThreatened	Large	15016	11528	10425	11186	10223	94655	76965	64085	65744	52728	-23.22855621	-30.57405434	-25.5061268	-31.91928609	-18.68892293	-32.29623369	-30.5435529	-44.29454334	13.6918602	13.02701909	13.99141055	14.54049136	16.23961494
Bitis gabonica	2437415	2063242	2158643	2162656	2318359	Reptilia	Squamata	Viperidae	Bitis	Vulnerable	Threatened	Large	185499	139441	155365	157556	175743	2251916	1923801	2003278	2005100	2142616	-24.82924436	-16.24483151	-15.06369307	-5.259327544	-14.57048131	-11.0411756	-10.96026672	-4.85364463	7.610480776	6.758344392	7.19734574	7.285301037	7.580491201
[truncated: 7,701 more rows]
