# Supplementary material for: Global Protected Areas as refuges for amphibians and reptiles under climate change
Source: Nat Commun. 2023 Mar 13;14:1389. doi: 10.1038/s41467-023-36987-y (PMC10011414; doi:10.1038/s41467-023-36987-y)
Supplement: Supplementary file 8 — Supplementary Dataset 5 [file 41467_2023_36987_MOESM8_ESM.xlsx]

## Sheet: Current
Species	curareaAll	curareaIn	class	order	family	genus	redlistCategory	Category	Range
Adenomera chicomendesi	1000	0	Amphibia	Anura	Leptodactylidae	Adenomera	NA	NoThreatened	Small
Adenomera martinezi	1997	0	Amphibia	Anura	Leptodactylidae	Adenomera	Least Concern	NoThreatened	Small
Afrixalus clarkei	38082	0	Amphibia	Anura	Hyperoliidae	Afrixalus	Endangered	Threatened	Large
Afrixalus enseticola	13909	0	Amphibia	Anura	Hyperoliidae	Afrixalus	Vulnerable	Threatened	Small
Afrixalus knysnae	2365	0	Amphibia	Anura	Hyperoliidae	Afrixalus	Endangered	Threatened	Small
Afrixalus septentrionalis	1	0	Amphibia	Anura	Hyperoliidae	Afrixalus	Least Concern	NoThreatened	Small
Afrixalus spinifrons	13796	0	Amphibia	Anura	Hyperoliidae	Afrixalus	Least Concern	NoThreatened	Small
Allobates caldwellae	885	0	Amphibia	Anura	Aromobatidae	Allobates	NA	NoThreatened	Small
Allobates nunciatus	344	0	Amphibia	Anura	Aromobatidae	Allobates	NA	NoThreatened	Small
Ambystoma andersoni	8	0	Amphibia	Caudata	Ambystomatidae	Ambystoma	Critically Endangered	Threatened	Small
Ambystoma croceum	73	0	Amphibia	Caudata	Ambystomatidae	Ambystoma	NA	NoThreatened	Small
Ambystoma dumerilii	329	0	Amphibia	Caudata	Ambystomatidae	Ambystoma	Critically Endangered	Threatened	Small
Ambystoma taylori	81	0	Amphibia	Caudata	Ambystomatidae	Ambystoma	Critically Endangered	Threatened	Small
Amietia chapini	76	0	Amphibia	Anura	Pyxicephalidae	Amietia	Least Concern	NoThreatened	Small
Amietia hymenopus	1333	0	Amphibia	Anura	Pyxicephalidae	Amietia	Near Threatened	Threatened	Small
Amietia johnstoni	254	0	Amphibia	Anura	Pyxicephalidae	Amietia	Endangered	Threatened	Small
Amietia umbraculata	2396	0	Amphibia	Anura	Pyxicephalidae	Amietia	NA	NoThreatened	Small
Amietophrynus asmarae	1762	0	Amphibia	Anura	Bufonidae	Sclerophrys	NA	NoThreatened	Small
Amietophrynus steindachneri	4263	0	Amphibia	Anura	Bufonidae	Sclerophrys	NA	NoThreatened	Small
Anaxyrus baxteri	228	0	Amphibia	Anura	Bufonidae	Anaxyrus	Extinct in the Wild	NoThreatened	Small
Anaxyrus houstonensis	5594	0	Amphibia	Anura	Bufonidae	Anaxyrus	Endangered	Threatened	Small
Anhydrophryne rattrayi	2088	0	Amphibia	Anura	Pyxicephalidae	Anhydrophryne	Vulnerable	Threatened	Small
Anomaloglossus kaiei	3080	0	Amphibia	Anura	Aromobatidae	Anomaloglossus	Endangered	Threatened	Small
Arthroleptella bicolor	200	0	Amphibia	Anura	Pyxicephalidae	Arthroleptella	Least Concern	NoThreatened	Small
Arthroleptella drewesii	1769	0	Amphibia	Anura	Pyxicephalidae	Arthroleptella	Near Threatened	Threatened	Small
Arthroleptella hewitti	3679	0	Amphibia	Anura	Pyxicephalidae	Anhydrophryne	NA	NoThreatened	Small
Arthroleptella landdrosia	789	0	Amphibia	Anura	Pyxicephalidae	Arthroleptella	Near Threatened	Threatened	Small
Arthroleptella lightfooti	1062	0	Amphibia	Anura	Pyxicephalidae	Arthroleptella	Near Threatened	Threatened	Small
Arthroleptella rugosa	523	0	Amphibia	Anura	Pyxicephalidae	Arthroleptella	Critically Endangered	Threatened	Small
Arthroleptella villiersi	11050	0	Amphibia	Anura	Pyxicephalidae	Arthroleptella	Least Concern	NoThreatened	Small
Arthroleptis francei	342	0	Amphibia	Anura	Arthroleptidae	Arthroleptis	Vulnerable	Threatened	Small
Asterophrys turpicola	46	0	Amphibia	Anura	Microhylidae	Asterophrys	Least Concern	NoThreatened	Small
Atelognathus solitarius	634	0	Amphibia	Anura	Batrachylidae	Atelognathus	Data Deficient	NoThreatened	Small
Atelopus coynei	191	0	Amphibia	Anura	Bufonidae	Atelopus	Critically Endangered	Threatened	Small
Atelopus exiguus	17219	0	Amphibia	Anura	Bufonidae	Atelopus	Endangered	Threatened	Small
Atelopus longirostris	4017	0	Amphibia	Anura	Bufonidae	Atelopus	Critically Endangered	Threatened	Small
Atelopus mindoensis	1192	0	Amphibia	Anura	Bufonidae	Atelopus	Critically Endangered	Threatened	Small
Atelopus nanay	15593	0	Amphibia	Anura	Bufonidae	Atelopus	Critically Endangered	Threatened	Small
Atelopus pastuso	3889	0	Amphibia	Anura	Bufonidae	Atelopus	Critically Endangered	Threatened	Small
Atelopus petersi	1197	0	Amphibia	Anura	Bufonidae	Atelopus	Critically Endangered	Threatened	Small
Austrochaperina derongo	17593	0	Amphibia	Anura	Microhylidae	Copiula	Least Concern	NoThreatened	Small
Austrochaperina palmipes	17704	0	Amphibia	Anura	Microhylidae	Austrochaperina	Least Concern	NoThreatened	Small
Blommersia galani	144	0	Amphibia	Anura	Mantellidae	Blommersia	Least Concern	NoThreatened	Small
Boana tetete	162	0	Amphibia	Anura	Hylidae	Boana	Vulnerable	Threatened	Small
Bolitoglossa chica	5047	0	Amphibia	Caudata	Plethodontidae	Bolitoglossa	Critically Endangered	Threatened	Small
Bolitoglossa odonnelli	13	0	Amphibia	Caudata	Plethodontidae	Bolitoglossa	Near Threatened	Threatened	Small
Bolitoglossa pandi	45	0	Amphibia	Caudata	Plethodontidae	Bolitoglossa	Endangered	Threatened	Small
Bolitoglossa riletti	430	0	Amphibia	Caudata	Plethodontidae	Bolitoglossa	Endangered	Threatened	Small
Bolitoglossa sima	9303	0	Amphibia	Caudata	Plethodontidae	Bolitoglossa	Least Concern	NoThreatened	Small
Bolitoglossa xibalba	1	0	Amphibia	Caudata	Plethodontidae	Bolitoglossa	Endangered	Threatened	Small
Bolitoglossa zacapensis	304	0	Amphibia	Caudata	Plethodontidae	Bolitoglossa	Vulnerable	Threatened	Small
Breviceps acutirostris	24107	0	Amphibia	Anura	Brevicipitidae	Breviceps	Least Concern	NoThreatened	Small
Breviceps carruthersi	1447	0	Amphibia	Anura	Brevicipitidae	Breviceps	NA	NoThreatened	Small
Breviceps fuscus	4815	0	Amphibia	Anura	Brevicipitidae	Breviceps	Least Concern	NoThreatened	Small
Breviceps gibbosus	3859	0	Amphibia	Anura	Brevicipitidae	Breviceps	Near Threatened	Threatened	Small
Breviceps macrops	1108	0	Amphibia	Anura	Brevicipitidae	Breviceps	Near Threatened	Threatened	Small
Breviceps montanus	20618	0	Amphibia	Anura	Brevicipitidae	Breviceps	Least Concern	NoThreatened	Small
Breviceps pentheri	7164	0	Amphibia	Anura	Brevicipitidae	Breviceps	NA	NoThreatened	Small
Breviceps rosei	12111	0	Amphibia	Anura	Brevicipitidae	Breviceps	Least Concern	NoThreatened	Small
Bufo abei	261	0	Amphibia	Anura	Bufonidae	Rhinella	NA	NoThreatened	Small
Bufo angusticeps	30306	0	Amphibia	Anura	Bufonidae	Vandijkophrynus	NA	NoThreatened	Small
Bufo asmarae	4554	0	Amphibia	Anura	Bufonidae	Sclerophrys	NA	NoThreatened	Small
Bufo caeruleostictus	766	0	Amphibia	Anura	Bufonidae	Rhaebo	NA	NoThreatened	Small
Bufo fastidiosus	36	0	Amphibia	Anura	Bufonidae	Incilius	NA	NoThreatened	Small
Bufo houstonensis	26368	0	Amphibia	Anura	Bufonidae	Anaxyrus	NA	NoThreatened	Small
Bufo pardalis	165	0	Amphibia	Anura	Bufonidae	Sclerophrys	NA	NoThreatened	Small
Bufo poweri	58	0	Amphibia	Anura	Bufonidae	Sclerophrys	NA	NoThreatened	Small
Bufo pygmaeus	137	0	Amphibia	Anura	Bufonidae	Rhinella	NA	NoThreatened	Small
Bufo steindachneri	10434	0	Amphibia	Anura	Bufonidae	Sclerophrys	NA	NoThreatened	Small
Cacosternum aggestum	344	0	Amphibia	Anura	Pyxicephalidae	Cacosternum	Least Concern	NoThreatened	Small
Cacosternum australis	6520	0	Amphibia	Anura	Pyxicephalidae	Cacosternum	Least Concern	NoThreatened	Small
Cacosternum capense	1408	0	Amphibia	Anura	Pyxicephalidae	Cacosternum	Near Threatened	Threatened	Small
Cacosternum karooicum	155	0	Amphibia	Anura	Pyxicephalidae	Cacosternum	Least Concern	NoThreatened	Small
Cacosternum platys	467	0	Amphibia	Anura	Pyxicephalidae	Cacosternum	Near Threatened	Threatened	Small
Cacosternum rhythmum	459	0	Amphibia	Anura	Pyxicephalidae	Cacosternum	Least Concern	NoThreatened	Small
Caecilia leucocephala	954	0	Amphibia	Gymnophiona	Caeciliidae	Caecilia	Least Concern	NoThreatened	Small
Callulops doriae	1053	0	Amphibia	Anura	Microhylidae	Callulops	Least Concern	NoThreatened	Small
Callulops humicola	3223	0	Amphibia	Anura	Microhylidae	Callulops	Least Concern	NoThreatened	Small
Callulops microtis	411	0	Amphibia	Anura	Microhylidae	Callulops	Least Concern	NoThreatened	Small
Callulops omnistriatus	471	0	Amphibia	Anura	Microhylidae	Callulops	Least Concern	NoThreatened	Small
Callulops taxispilotus	1	0	Amphibia	Anura	Microhylidae	Callulops	Least Concern	NoThreatened	Small
Capensibufo rosei	497	0	Amphibia	Anura	Bufonidae	Capensibufo	Critically Endangered	Threatened	Small
Capensibufo tradouwi	27983	0	Amphibia	Anura	Bufonidae	Capensibufo	Least Concern	NoThreatened	Small
Centrolene heloderma	1007	0	Amphibia	Anura	Centrolenidae	Centrolene	Vulnerable	Threatened	Small
Centrolene huilense	111	0	Amphibia	Anura	Centrolenidae	Centrolene	NA	NoThreatened	Small
Centrolene lynchi	621	0	Amphibia	Anura	Centrolenidae	Centrolene	Endangered	Threatened	Small
Centrolenella grandisonae	264	0	Amphibia	Anura	Centrolenidae	Nymphargus	NA	NoThreatened	Small
Charadrahyla altipotens	3	0	Amphibia	Anura	Hylidae	Charadrahyla	Endangered	Threatened	Small
Chiasmocleis magnova	1000	0	Amphibia	Anura	Microhylidae	Chiasmocleis	Least Concern	NoThreatened	Small
Cochranella adiazeta	154	0	Amphibia	Anura	Centrolenidae	Rulyrana	NA	NoThreatened	Small
Cochranella midas	3840	0	Amphibia	Anura	Centrolenidae	Teratohyla	NA	NoThreatened	Small
Colostethus whymperi	1477	0	Amphibia	Anura	Dendrobatidae	Paruwrobates	NA	NoThreatened	Small
Cophixalus caverniphilus	1665	0	Amphibia	Anura	Microhylidae	Cophixalus	Least Concern	NoThreatened	Small
Cophixalus cheesmanae	3010	0	Amphibia	Anura	Microhylidae	Cophixalus	Least Concern	NoThreatened	Small
Cophixalus cryptotympanum	33035	0	Amphibia	Anura	Microhylidae	Cophixalus	Least Concern	NoThreatened	Small
Cophixalus cupricarenus	171	0	Amphibia	Anura	Microhylidae	Cophixalus	Least Concern	NoThreatened	Small
Cophixalus desticans	516	0	Amphibia	Anura	Microhylidae	Cophixalus	Least Concern	NoThreatened	Small
Cophixalus shellyi	2173	0	Amphibia	Anura	Microhylidae	Cophixalus	Least Concern	NoThreatened	Small
Cophixalus variabilis	5578	0	Amphibia	Anura	Microhylidae	Cophixalus	Least Concern	NoThreatened	Small
Cophixalus verrucosus	15080	0	Amphibia	Anura	Microhylidae	Cophixalus	Least Concern	NoThreatened	Small
Copiula fistulans	4	0	Amphibia	Anura	Microhylidae	Copiula	Least Concern	NoThreatened	Small
Copiula oxyrhina	13181	0	Amphibia	Anura	Microhylidae	Copiula	Least Concern	NoThreatened	Small
Cornufer bufoniformis	1	0	Amphibia	Anura	Ceratobatrachidae	Cornufer	Least Concern	NoThreatened	Small
Cornufer guppyi	1552	0	Amphibia	Anura	Ceratobatrachidae	Cornufer	Least Concern	NoThreatened	Small
Cornufer hedigeri	82	0	Amphibia	Anura	Ceratobatrachidae	Cornufer	Least Concern	NoThreatened	Small
Cornufer heffernani	1	0	Amphibia	Anura	Ceratobatrachidae	Cornufer	Least Concern	NoThreatened	Small
Cornufer malukuna	375	0	Amphibia	Anura	Ceratobatrachidae	Cornufer	Least Concern	NoThreatened	Small
Cornufer solomonis	599	0	Amphibia	Anura	Ceratobatrachidae	Cornufer	Least Concern	NoThreatened	Small
Cornufer vertebralis	4258	0	Amphibia	Anura	Ceratobatrachidae	Cornufer	Least Concern	NoThreatened	Small
Cornufer weberi	4568	0	Amphibia	Anura	Ceratobatrachidae	Cornufer	Least Concern	NoThreatened	Small
Craugastor omiltemanus	220	0	Amphibia	Anura	Craugastoridae	Craugastor	Least Concern	NoThreatened	Small
Craugastor persimilis	98	0	Amphibia	Anura	Craugastoridae	Craugastor	Least Concern	NoThreatened	Small
Dendropsophus arndti	187	0	Amphibia	Anura	Hylidae	Dendropsophus	NA	NoThreatened	Small
Dendropsophus miyatai	158	0	Amphibia	Anura	Hylidae	Dendropsophus	Least Concern	NoThreatened	Small
Dendropsophus tritaeniatus	118	0	Amphibia	Anura	Hylidae	Dendropsophus	Least Concern	NoThreatened	Small
Discodeles guppyi	757	0	Amphibia	Anura	Ceratobatrachidae	Cornufer	NA	NoThreatened	Small
Eleutherodactylus anomalus	37	0	Amphibia	Anura	Craugastoridae	Strabomantis	NA	NoThreatened	Small
Eleutherodactylus areolatus	7569	0	Amphibia	Anura	Craugastoridae	Pristimantis	NA	NoThreatened	Small
Eleutherodactylus calcarulatus	917	0	Amphibia	Anura	Craugastoridae	Pristimantis	NA	NoThreatened	Small
Eleutherodactylus crenunguis	795	0	Amphibia	Anura	Craugastoridae	Pristimantis	NA	NoThreatened	Small
Eleutherodactylus crucifer	289	0	Amphibia	Anura	Craugastoridae	Pristimantis	NA	NoThreatened	Small
Eleutherodactylus cryophilius	10809	0	Amphibia	Anura	Craugastoridae	Pristimantis	NA	NoThreatened	Small
Eleutherodactylus dilatus	2080	0	Amphibia	Anura	Eleutherodactylidae	Eleutherodactylus	Least Concern	NoThreatened	Small
Eleutherodactylus gossei	1321	0	Amphibia	Anura	Eleutherodactylidae	Eleutherodactylus	Vulnerable	Threatened	Small
Eleutherodactylus laevissimus	3	0	Amphibia	Anura	Craugastoridae	Craugastor	NA	NoThreatened	Small
Eleutherodactylus luteolateralis	1847	0	Amphibia	Anura	Craugastoridae	Pristimantis	NA	NoThreatened	Small
Eleutherodactylus modipeplus	4816	0	Amphibia	Anura	Craugastoridae	Pristimantis	NA	NoThreatened	Small
Eleutherodactylus muricatus	3554	0	Amphibia	Anura	Craugastoridae	Pristimantis	NA	NoThreatened	Small
Eleutherodactylus necerus	49	0	Amphibia	Anura	Craugastoridae	Strabomantis	NA	NoThreatened	Small
Eleutherodactylus nivicolimae	406	0	Amphibia	Anura	Eleutherodactylidae	Eleutherodactylus	NA	NoThreatened	Small
Eleutherodactylus nyctophylax	1385	0	Amphibia	Anura	Craugastoridae	Pristimantis	NA	NoThreatened	Small
Eleutherodactylus omiltemanus	1087	0	Amphibia	Anura	Craugastoridae	Craugastor	NA	NoThreatened	Small
Eleutherodactylus orestes	3851	0	Amphibia	Anura	Craugastoridae	Pristimantis	NA	NoThreatened	Small
Eleutherodactylus ornatissimus	1771	0	Amphibia	Anura	Craugastoridae	Pristimantis	NA	NoThreatened	Small
Eleutherodactylus pallidus	1489	0	Amphibia	Anura	Eleutherodactylidae	Eleutherodactylus	Least Concern	NoThreatened	Small
Eleutherodactylus parvillus	806	0	Amphibia	Anura	Craugastoridae	Pristimantis	NA	NoThreatened	Small
Eleutherodactylus prolatus	1065	0	Amphibia	Anura	Craugastoridae	Pristimantis	NA	NoThreatened	Small
Eleutherodactylus rogersi	99	0	Amphibia	Anura	Eleutherodactylidae	Eleutherodactylus	Least Concern	NoThreatened	Small
Eleutherodactylus saltator	624	0	Amphibia	Anura	Craugastoridae	Craugastor	NA	NoThreatened	Small
Eleutherodactylus spinosus	194	0	Amphibia	Anura	Craugastoridae	Pristimantis	NA	NoThreatened	Small
Eleutherodactylus subsigillatus	14719	0	Amphibia	Anura	Craugastoridae	Pristimantis	NA	NoThreatened	Small
Eleutherodactylus tarahumaraensis	7	0	Amphibia	Anura	Craugastoridae	Craugastor	NA	NoThreatened	Small
Eleutherodactylus trepidotus	217	0	Amphibia	Anura	Craugastoridae	Pristimantis	NA	NoThreatened	Small
Engystomops coloradorum	574	0	Amphibia	Anura	Leptodactylidae	Engystomops	Data Deficient	NoThreatened	Small
Epicrionops lativittatus	2468	0	Amphibia	Gymnophiona	Rhinatrematidae	Epicrionops	Data Deficient	NoThreatened	Small
Epicrionops parkeri	250	0	Amphibia	Gymnophiona	Rhinatrematidae	Epicrionops	Vulnerable	Threatened	Small
Euphlyctis ehrenbergii	18922	0	Amphibia	Anura	Dicroglossidae	Euphlyctis	Least Concern	NoThreatened	Small
Eurycea chisholmensis	1173	0	Amphibia	Caudata	Plethodontidae	Eurycea	Vulnerable	Threatened	Small
Eurycea latitans	2654	0	Amphibia	Caudata	Plethodontidae	Eurycea	Vulnerable	Threatened	Small
Eurycea nana	288	0	Amphibia	Caudata	Plethodontidae	Eurycea	Vulnerable	Threatened	Small
Eurycea naufragia	2159	0	Amphibia	Caudata	Plethodontidae	Eurycea	Endangered	Threatened	Small
Eurycea rathbuni	296	0	Amphibia	Caudata	Plethodontidae	Eurycea	Vulnerable	Threatened	Small
Eurycea sosorum	1826	0	Amphibia	Caudata	Plethodontidae	Eurycea	Vulnerable	Threatened	Small
Eurycea tridentifera	1664	0	Amphibia	Caudata	Plethodontidae	Eurycea	Vulnerable	Threatened	Small
Fejervarya iskandari	442	0	Amphibia	Anura	Dicroglossidae	Fejervarya	Least Concern	NoThreatened	Small
Fritziana mitus	652	0	Amphibia	Anura	Hemiphractidae	Fritziana	NA	NoThreatened	Small
Gastrotheca cuencana	6833	0	Amphibia	Anura	Hemiphractidae	Gastrotheca	NA	NoThreatened	Small
Gastrotheca litonedis	8066	0	Amphibia	Anura	Hemiphractidae	Gastrotheca	Endangered	Threatened	Small
Gephyromantis silvanus	345	0	Amphibia	Anura	Mantellidae	Gephyromantis	Vulnerable	Threatened	Small
Gyrinophilus gulolineatus	324	0	Amphibia	Caudata	Plethodontidae	Gyrinophilus	Endangered	Threatened	Small
Heleophryne depressa	2630	0	Amphibia	Anura	Heleophrynidae	Heleophryne	NA	NoThreatened	Small
Heleophryne hewitti	11668	0	Amphibia	Anura	Heleophrynidae	Heleophryne	Endangered	Threatened	Small
Heleophryne orientalis	865	0	Amphibia	Anura	Heleophrynidae	Heleophryne	Least Concern	NoThreatened	Small
Heleophryne purcelli	7011	0	Amphibia	Anura	Heleophrynidae	Heleophryne	Least Concern	NoThreatened	Small
Heleophryne regis	12220	0	Amphibia	Anura	Heleophrynidae	Heleophryne	Least Concern	NoThreatened	Small
Heleophryne rosei	2807	0	Amphibia	Anura	Heleophrynidae	Heleophryne	Critically Endangered	Threatened	Small
Heterixalus variabilis	647	0	Amphibia	Anura	Hyperoliidae	Heterixalus	Least Concern	NoThreatened	Small
Hyalinobatrachium carlesvilai	307	0	Amphibia	Anura	Centrolenidae	Hyalinobatrachium	NA	NoThreatened	Small
Hyla altipotens	55	0	Amphibia	Anura	Hylidae	Charadrahyla	NA	NoThreatened	Small
Hyla chryses	1270	0	Amphibia	Anura	Hylidae	Sarcohyla	NA	NoThreatened	Small
Hyla erythromma	1175	0	Amphibia	Anura	Hylidae	Quilticohyla	NA	NoThreatened	Small
Hyla hazelae	782	0	Amphibia	Anura	Hylidae	Sarcohyla	NA	NoThreatened	Small
Hyla legleri	82	0	Amphibia	Anura	Hylidae	Ptychohyla	NA	NoThreatened	Small
Hyla mykter	832	0	Amphibia	Anura	Hylidae	Sarcohyla	NA	NoThreatened	Small
Hyla picturata	12212	0	Amphibia	Anura	Hylidae	Boana	NA	NoThreatened	Small
Hyla pinorum	246	0	Amphibia	Anura	Hylidae	Charadrahyla	NA	NoThreatened	Small
Hyla septentrionalis	225	0	Amphibia	Anura	Hylidae	Osteopilus	NA	NoThreatened	Small
Hylambates maculatus	11267	0	Amphibia	Anura	Hyperoliidae	Phlyctimantis	NA	NoThreatened	Small
Hylarana darlingi	8167	0	Amphibia	Anura	Ranidae	Amnirana	NA	NoThreatened	Small
Hylarana grisea	29951	0	Amphibia	Anura	Ranidae	Papurana	NA	NoThreatened	Small
Hylarana kreffti	15221	0	Amphibia	Anura	Ranidae	Papurana	NA	NoThreatened	Small
Hylarana raniceps	539	0	Amphibia	Anura	Ranidae	Chalcorana	NA	NoThreatened	Small
Hylophorbus proekes	665	0	Amphibia	Anura	Microhylidae	Hylophorbus	Least Concern	NoThreatened	Small
Hylophorbus rufescens	59872	0	Amphibia	Anura	Microhylidae	Hylophorbus	Data Deficient	NoThreatened	Large
Hyloxalus anthracinus	15045	0	Amphibia	Anura	Dendrobatidae	Hyloxalus	Critically Endangered	Threatened	Small
Hyloxalus idiomelus	12	0	Amphibia	Anura	Dendrobatidae	Hyloxalus	Data Deficient	NoThreatened	Small
Hyloxalus maculosus	592	0	Amphibia	Anura	Dendrobatidae	Hyloxalus	Data Deficient	NoThreatened	Small
Hyloxalus ramosi	98	0	Amphibia	Anura	Dendrobatidae	Hyloxalus	Endangered	Threatened	Small
Hyloxalus sanctamariensis	919	0	Amphibia	Anura	Dendrobatidae	Hyloxalus	NA	NoThreatened	Small
Hyloxalus toachi	743	0	Amphibia	Anura	Dendrobatidae	Hyloxalus	Endangered	Threatened	Small
Hyloxalus whymperi	1759	0	Amphibia	Anura	Dendrobatidae	Paruwrobates	NA	NoThreatened	Small
Hynobius nebulosus	4	0	Amphibia	Caudata	Hynobiidae	Hynobius	Least Concern	NoThreatened	Small
Hyperolius drewesi	203	0	Amphibia	Anura	Hyperoliidae	Hyperolius	NA	NoThreatened	Small
Hyperolius endjami	925	0	Amphibia	Anura	Hyperoliidae	Hyperolius	Least Concern	NoThreatened	Small
Hyperolius horstockii	5033	0	Amphibia	Anura	Hyperoliidae	Hyperolius	Least Concern	NoThreatened	Small
Hyperolius kachalolae	2973	0	Amphibia	Anura	Hyperoliidae	Hyperolius	Least Concern	NoThreatened	Small
Hyperolius molleri	1001	0	Amphibia	Anura	Hyperoliidae	Hyperolius	Least Concern	NoThreatened	Small
Hyperolius pickersgilli	9973	0	Amphibia	Anura	Hyperoliidae	Hyperolius	Endangered	Threatened	Small
Hyperolius poweri	3337	0	Amphibia	Anura	Hyperoliidae	Hyperolius	Least Concern	NoThreatened	Small
Hyperolius reesi	141	0	Amphibia	Anura	Hyperoliidae	Hyperolius	NA	NoThreatened	Small
Hyperolius spatzi	2430	0	Amphibia	Anura	Hyperoliidae	Hyperolius	Least Concern	NoThreatened	Small
Hyperolius thomensis	75	0	Amphibia	Anura	Hyperoliidae	Hyperolius	Endangered	Threatened	Small
Kassinula wittei	4824	0	Amphibia	Anura	Hyperoliidae	Kassinula	Least Concern	NoThreatened	Small
Lechriodus aganoposis	2772	0	Amphibia	Anura	Limnodynastidae	Lechriodus	Least Concern	NoThreatened	Small
Leiopelma hamiltoni	1	0	Amphibia	Anura	Leiopelmatidae	Leiopelma	Vulnerable	Threatened	Small
Leptobrachium waysepuntiense	5	0	Amphibia	Anura	Megophryidae	Leptobrachium	Least Concern	NoThreatened	Small
Leptodactylus viridis	483	0	Amphibia	Anura	Leptodactylidae	Leptodactylus	Data Deficient	NoThreatened	Small
Leptopelis anebos	109	0	Amphibia	Anura	Arthroleptidae	Leptopelis	Endangered	Threatened	Small
Leptopelis palmatus	184	0	Amphibia	Anura	Arthroleptidae	Leptopelis	Endangered	Threatened	Small
Leptopelis yaldeni	50484	0	Amphibia	Anura	Arthroleptidae	Leptopelis	Vulnerable	Threatened	Large
Limnonectes plicatellus	8	0	Amphibia	Anura	Dicroglossidae	Limnonectes	Least Concern	NoThreatened	Small
Lissotriton kosswigi	15327	0	Amphibia	Caudata	Salamandridae	Lissotriton	NA	NoThreatened	Small
Litoria amboinensis	5857	0	Amphibia	Anura	Pelodryadidae	Litoria	Least Concern	NoThreatened	Small
Litoria cheesmani	20950	0	Amphibia	Anura	Pelodryadidae	Nyctimystes	NA	NoThreatened	Small
Litoria contrastens	2491	0	Amphibia	Anura	Pelodryadidae	Litoria	Least Concern	NoThreatened	Small
Litoria disrupta	3564	0	Amphibia	Anura	Pelodryadidae	Nyctimystes	NA	NoThreatened	Small
Litoria exophthalmia	435	0	Amphibia	Anura	Pelodryadidae	Ranoidea	Least Concern	NoThreatened	Small
Litoria impura	5327	0	Amphibia	Anura	Pelodryadidae	Ranoidea	Least Concern	NoThreatened	Small
Litoria kubori	3335	0	Amphibia	Anura	Pelodryadidae	Nyctimystes	NA	NoThreatened	Small
Litoria lutea	16	0	Amphibia	Anura	Pelodryadidae	Litoria	Least Concern	NoThreatened	Small
Litoria modica	31172	0	Amphibia	Anura	Pelodryadidae	Litoria	Least Concern	NoThreatened	Small
Litoria pronimia	6539	0	Amphibia	Anura	Pelodryadidae	Litoria	Least Concern	NoThreatened	Small
Litoria prora	18766	0	Amphibia	Anura	Pelodryadidae	Litoria	Least Concern	NoThreatened	Small
Litoria vocivincens	826	0	Amphibia	Anura	Pelodryadidae	Litoria	Least Concern	NoThreatened	Small
Litoria wollastoni	117917	0	Amphibia	Anura	Pelodryadidae	Litoria	Least Concern	NoThreatened	Large
Litoria zweifeli	1882	0	Amphibia	Anura	Pelodryadidae	Nyctimystes	NA	NoThreatened	Small
Lyciasalamandra antalyana	10754	0	Amphibia	Caudata	Salamandridae	Lyciasalamandra	Endangered	Threatened	Small
Lyciasalamandra billae	220	0	Amphibia	Caudata	Salamandridae	Lyciasalamandra	NA	NoThreatened	Small
Lyciasalamandra fazilae	745	0	Amphibia	Caudata	Salamandridae	Lyciasalamandra	Endangered	Threatened	Small
Lyciasalamandra luschani	11419	0	Amphibia	Caudata	Salamandridae	Lyciasalamandra	Vulnerable	Threatened	Small
Lysapsus bolivianus	2192	0	Amphibia	Anura	Hylidae	Lysapsus	Data Deficient	NoThreatened	Small
Mantophryne lateralis	9231	0	Amphibia	Anura	Microhylidae	Mantophryne	Least Concern	NoThreatened	Small
Megastomatohyla mixe	483	0	Amphibia	Anura	Hylidae	Megastomatohyla	Critically Endangered	Threatened	Small
Mertensiella luschani	1179	0	Amphibia	Caudata	Salamandridae	Lyciasalamandra	NA	NoThreatened	Small
Microbatrachella capensis	2211	0	Amphibia	Anura	Pyxicephalidae	Microbatrachella	Critically Endangered	Threatened	Small
Microhyla laterite	769	0	Amphibia	Anura	Microhylidae	Microhyla	NA	NoThreatened	Small
Microhyla okinavensis	3	0	Amphibia	Anura	Microhylidae	Microhyla	Least Concern	NoThreatened	Small
Minervarya greenii	4	0	Amphibia	Anura	Dicroglossidae	Minervarya	Endangered	Threatened	Small
Necturus mounti	9432	0	Amphibia	Caudata	Proteidae	Necturus	NA	NoThreatened	Small
Nelsonophryne aequatorialis	6960	0	Amphibia	Anura	Microhylidae	Ctenophryne	NA	NoThreatened	Small
Neurergus kaiseri	44632	0	Amphibia	Caudata	Salamandridae	Neurergus	Vulnerable	Threatened	Large
Neurergus microspilotus	1512	0	Amphibia	Caudata	Salamandridae	Neurergus	Critically Endangered	Threatened	Small
Noblella peruviana	1	0	Amphibia	Anura	Craugastoridae	Noblella	Data Deficient	NoThreatened	Small
Nyctimystes cheesmanae	368242	0	Amphibia	Anura	Pelodryadidae	Nyctimystes	NA	NoThreatened	Large
Nyctimystes disrupta	2654	0	Amphibia	Anura	Pelodryadidae	Nyctimystes	NA	NoThreatened	Small
Nyctimystes pulchra	3508	0	Amphibia	Anura	Pelodryadidae	Nyctimystes	NA	NoThreatened	Small
Oreophryne anser	110	0	Amphibia	Anura	Microhylidae	Oreophryne	Least Concern	NoThreatened	Small
Oscaecilia bassleri	24	0	Amphibia	Gymnophiona	Caeciliidae	Oscaecilia	Least Concern	NoThreatened	Small
Osteocephalus alboguttatus	262	0	Amphibia	Anura	Hylidae	Osteocephalus	Least Concern	NoThreatened	Small
Osteopilus brunneus	1995	0	Amphibia	Anura	Hylidae	Osteopilus	NA	NoThreatened	Small
Papurana arfaki	18	0	Amphibia	Anura	Ranidae	Papurana	Least Concern	NoThreatened	Small
Papurana kreffti	332	0	Amphibia	Anura	Ranidae	Papurana	Least Concern	NoThreatened	Small
Paracassina obscura	2147	0	Amphibia	Anura	Hyperoliidae	Paracassina	Least Concern	NoThreatened	Small
Paradactylodon mustersi	388	0	Amphibia	Caudata	Hynobiidae	Afghanodon	NA	NoThreatened	Small
Peltophryne empusa	29	0	Amphibia	Anura	Bufonidae	Peltophryne	Vulnerable	Threatened	Small
Petropedetes palmipes	6	0	Amphibia	Anura	Petropedetidae	Petropedetes	Vulnerable	Threatened	Small
Phaeognathus hubrichti	6576	0	Amphibia	Caudata	Plethodontidae	Phaeognathus	Endangered	Threatened	Small
Philautus romeri	198	0	Amphibia	Anura	Rhacophoridae	Liuixalus	NA	NoThreatened	Small
Phrynobatrachus dispar	431	0	Amphibia	Anura	Phrynobatrachidae	Phrynobatrachus	Least Concern	NoThreatened	Small
Phrynobatrachus manengoubensis	21	0	Amphibia	Anura	Phrynobatrachidae	Phrynobatrachus	Critically Endangered	Threatened	Small
Phrynobatrachus mayokoensis	1193	0	Amphibia	Anura	Phrynobatrachidae	Phrynobatrachus	Data Deficient	NoThreatened	Small
Phrynobatrachus pakenhami	39	0	Amphibia	Anura	Phrynobatrachidae	Phrynobatrachus	Endangered	Threatened	Small
Phrynobatrachus ukingensis	784	0	Amphibia	Anura	Phrynobatrachidae	Phrynobatrachus	Least Concern	NoThreatened	Small
Phrynobatrachus ungujae	276	0	Amphibia	Anura	Phrynobatrachidae	Phrynobatrachus	Endangered	Threatened	Small
Phrynopsis boulengerii	6	0	Amphibia	Anura	Pyxicephalidae	Pyxicephalus	NA	NoThreatened	Small
Physalaemus coloradorum	2121	0	Amphibia	Anura	Leptodactylidae	Engystomops	NA	NoThreatened	Small
Physalaemus fernandezae	285	0	Amphibia	Anura	Leptodactylidae	Physalaemus	Least Concern	NoThreatened	Small
Phyzelaphryne nimio	7	0	Amphibia	Anura	Eleutherodactylidae	Phyzelaphryne	NA	NoThreatened	Small
Platymantis guppyi	14964	0	Amphibia	Anura	Ceratobatrachidae	Cornufer	NA	NoThreatened	Small
Platymantis magnus	18	0	Amphibia	Anura	Ceratobatrachidae	Cornufer	NA	NoThreatened	Small
Platymantis negrosensis	8	0	Amphibia	Anura	Ceratobatrachidae	Platymantis	Near Threatened	Threatened	Small
Platymantis schmidti	2340	0	Amphibia	Anura	Ceratobatrachidae	Cornufer	NA	NoThreatened	Small
Platymantis weberi	131	0	Amphibia	Anura	Ceratobatrachidae	Cornufer	NA	NoThreatened	Small
Plectrohyla chryses	410	0	Amphibia	Anura	Hylidae	Sarcohyla	NA	NoThreatened	Small
Plectrohyla pachyderma	584	0	Amphibia	Anura	Hylidae	Sarcohyla	NA	NoThreatened	Small
Pleurodema guayapae	3086	0	Amphibia	Anura	Leptodactylidae	Pleurodema	Least Concern	NoThreatened	Small
Poyntonia paludicola	4582	0	Amphibia	Anura	Pyxicephalidae	Poyntonia	Near Threatened	Threatened	Small
Poyntonophrynus dombensis	1199	0	Amphibia	Anura	Bufonidae	Poyntonophrynus	Least Concern	NoThreatened	Small
Pristimantis actinolaimus	13	0	Amphibia	Anura	Craugastoridae	Pristimantis	Endangered	Threatened	Small
Pristimantis appendiculatus	4102	0	Amphibia	Anura	Craugastoridae	Pristimantis	Least Concern	NoThreatened	Small
Pristimantis baryecuus	288	0	Amphibia	Anura	Craugastoridae	Pristimantis	Endangered	Threatened	Small
Pristimantis cryophilius	6921	0	Amphibia	Anura	Craugastoridae	Pristimantis	Endangered	Threatened	Small
Pristimantis laticlavius	2346	0	Amphibia	Anura	Craugastoridae	Pristimantis	Vulnerable	Threatened	Small
Pristimantis limoncochensis	172	0	Amphibia	Anura	Craugastoridae	Pristimantis	Near Threatened	Threatened	Small
Pristimantis lirellus	2985	0	Amphibia	Anura	Craugastoridae	Pristimantis	Least Concern	NoThreatened	Small
Pristimantis mallii	207	0	Amphibia	Anura	Craugastoridae	Pristimantis	Critically Endangered	Threatened	Small
Pristimantis mindo	1194	0	Amphibia	Anura	Craugastoridae	Pristimantis	NA	NoThreatened	Small
Pristimantis modipeplus	3352	0	Amphibia	Anura	Craugastoridae	Pristimantis	Endangered	Threatened	Small
Pristimantis mutabilis	3959	0	Amphibia	Anura	Craugastoridae	Pristimantis	Endangered	Threatened	Small
Pristimantis nyctophylax	4548	0	Amphibia	Anura	Craugastoridae	Pristimantis	Vulnerable	Threatened	Small
Pristimantis orestes	6544	0	Amphibia	Anura	Craugastoridae	Pristimantis	Endangered	Threatened	Small
Pristimantis pteridophilus	4909	0	Amphibia	Anura	Craugastoridae	Pristimantis	Endangered	Threatened	Small
Pristimantis quinquagesimus	597	0	Amphibia	Anura	Craugastoridae	Pristimantis	Vulnerable	Threatened	Small
Pristimantis simonsii	1492	0	Amphibia	Anura	Craugastoridae	Pristimantis	Vulnerable	Threatened	Small
Pristimantis spinosus	3	0	Amphibia	Anura	Craugastoridae	Pristimantis	Near Threatened	Threatened	Small
Pristimantis tenebrionis	5440	0	Amphibia	Anura	Craugastoridae	Pristimantis	Endangered	Threatened	Small
Pristimantis trachyblepharis	809	0	Amphibia	Anura	Craugastoridae	Pristimantis	Least Concern	NoThreatened	Small
Pristimantis truebae	3374	0	Amphibia	Anura	Craugastoridae	Pristimantis	Endangered	Threatened	Small
Pristimantis vertebralis	1790	0	Amphibia	Anura	Craugastoridae	Pristimantis	Vulnerable	Threatened	Small
Pseudhymenochirus merlini	362	0	Amphibia	Anura	Pipidae	Pseudhymenochirus	Least Concern	NoThreatened	Small
Pseudis laevis	9940	0	Amphibia	Anura	Hylidae	Lysapsus	NA	NoThreatened	Small
Pseudoeurycea conanti	4233	0	Amphibia	Caudata	Plethodontidae	Pseudoeurycea	Endangered	Threatened	Small
Pseudoeurycea maxima	66	0	Amphibia	Caudata	Plethodontidae	Isthmura	NA	NoThreatened	Small
Pseudoeurycea parva	27	0	Amphibia	Caudata	Plethodontidae	Ixalotriton	NA	NoThreatened	Small
Pseudoeurycea quetzalanensis	1702	0	Amphibia	Caudata	Plethodontidae	Aquiloeurycea	NA	NoThreatened	Small
Pseudoeurycea ruficauda	503	0	Amphibia	Caudata	Plethodontidae	Pseudoeurycea	Endangered	Threatened	Small
Pseudoeurycea tlahcuiloh	2189	0	Amphibia	Caudata	Plethodontidae	Pseudoeurycea	Critically Endangered	Threatened	Small
Pseudohynobius kuankuoshuiensis	2	0	Amphibia	Caudata	Hynobiidae	Pseudohynobius	Critically Endangered	Threatened	Small
Pseudopaludicola motorzinho	1854	0	Amphibia	Anura	Leptodactylidae	Pseudopaludicola	NA	NoThreatened	Small
Pseudopaludicola pocoto	93	0	Amphibia	Anura	Leptodactylidae	Pseudopaludicola	NA	NoThreatened	Small
Pseudopaulicola falcipes	340	0	Amphibia	Anura	Leptodactylidae	Pseudopaulicola	NA	NoThreatened	Small
Pseudophilautus viridis	3	0	Amphibia	Anura	Rhacophoridae	Pseudophilautus	Endangered	Threatened	Small
Pternohyla dentata	9087	0	Amphibia	Anura	Hylidae	Smilisca	NA	NoThreatened	Small
Ptychadena grandisonae	5732	0	Amphibia	Anura	Ptychadenidae	Ptychadena	Least Concern	NoThreatened	Small
Ptychadena newtoni	208	0	Amphibia	Anura	Ptychadenidae	Ptychadena	Endangered	Threatened	Small
Ptychadena superciliaris	22	0	Amphibia	Anura	Ptychadenidae	Ptychadena	Least Concern	NoThreatened	Small
Ptychadena tournieri	11969	0	Amphibia	Anura	Ptychadenidae	Ptychadena	Least Concern	NoThreatened	Small
Ptychadena trinodis	125	0	Amphibia	Anura	Ptychadenidae	Ptychadena	Least Concern	NoThreatened	Small
Ptychohyla acrochorda	532	0	Amphibia	Anura	Hylidae	Quilticohyla	NA	NoThreatened	Small
Ptychohyla erythromma	120	0	Amphibia	Anura	Hylidae	Quilticohyla	NA	NoThreatened	Small
Pyxicephalus angusticeps	9391	0	Amphibia	Anura	Pyxicephalidae	Pyxicephalus	Least Concern	NoThreatened	Small
Rana arfaki	20348	0	Amphibia	Anura	Ranidae	Papurana	NA	NoThreatened	Small
Rana galamensis	6358	0	Amphibia	Anura	Ranidae	Amnirana	NA	NoThreatened	Small
Rana hexadactyla	385	0	Amphibia	Anura	Dicroglossidae	Euphlyctis	NA	NoThreatened	Small
Rana kreffti	39	0	Amphibia	Anura	Ranidae	Papurana	NA	NoThreatened	Small
Rana papua	7757	0	Amphibia	Anura	Ranidae	Papurana	NA	NoThreatened	Small
Rana supragrisea	495	0	Amphibia	Anura	Ranidae	Papurana	NA	NoThreatened	Small
Rana vittigera	145	0	Amphibia	Anura	Dicroglossidae	Fejervarya	NA	NoThreatened	Small
Ranitomeya flavovittata	1592	0	Amphibia	Anura	Dendrobatidae	Ranitomeya	Least Concern	NoThreatened	Small
Rhamphophryne festae	393	0	Amphibia	Anura	Bufonidae	Rhinella	NA	NoThreatened	Small
Rhinella azarai	85	0	Amphibia	Anura	Bufonidae	Rhinella	NA	NoThreatened	Small
Rhinella justinianoi	122	0	Amphibia	Anura	Bufonidae	Rhinella	Vulnerable	Threatened	Small
Rhinella veredas	1843	0	Amphibia	Anura	Bufonidae	Rhinella	Least Concern	NoThreatened	Small
Scaphiopus bombifrons	1495	0	Amphibia	Anura	Scaphiopodidae	Spea	NA	NoThreatened	Small
Schistometopum thomense	940	0	Amphibia	Gymnophiona	Dermophiidae	Schistometopum	Least Concern	NoThreatened	Small
Scinax angrensis	18	0	Amphibia	Anura	Hylidae	Ololygon	NA	NoThreatened	Small
Scinax chiquitanus	23	0	Amphibia	Anura	Hylidae	Scinax	Least Concern	NoThreatened	Small
Scinax madeirae	897	0	Amphibia	Anura	Hylidae	Scinax	NA	NoThreatened	Small
Scinax sugillata	6431	0	Amphibia	Anura	Hylidae	Scinax	NA	NoThreatened	Small
Scinax tsachila	11579	0	Amphibia	Anura	Hylidae	Scinax	NA	NoThreatened	Small
Sclerophrys asmarae	1501	0	Amphibia	Anura	Bufonidae	Sclerophrys	Least Concern	NoThreatened	Small
Sclerophrys dodsoni	207	0	Amphibia	Anura	Bufonidae	Sclerophrys	Least Concern	NoThreatened	Small
Sclerophrys pantherina	1195	0	Amphibia	Anura	Bufonidae	Sclerophrys	Endangered	Threatened	Small
Sclerophrys pardalis	26079	0	Amphibia	Anura	Bufonidae	Sclerophrys	Least Concern	NoThreatened	Small
Smilisca dentata	13605	0	Amphibia	Anura	Hylidae	Smilisca	Endangered	Threatened	Small
Sphenophryne gracilipes	5916	0	Amphibia	Anura	Microhylidae	Austrochaperina	NA	NoThreatened	Small
Sphenophryne palmipes	827	0	Amphibia	Anura	Microhylidae	Austrochaperina	NA	NoThreatened	Small
Stefania ayangannae	61	0	Amphibia	Anura	Hemiphractidae	Stefania	Vulnerable	Threatened	Small
Strabomantis necerus	2735	0	Amphibia	Anura	Craugastoridae	Strabomantis	Critically Endangered	Threatened	Small
Strongylopus bonaespei	9884	0	Amphibia	Anura	Pyxicephalidae	Strongylopus	Least Concern	NoThreatened	Small
Telmatobius arequipensis	5230	0	Amphibia	Anura	Telmatobiidae	Telmatobius	Near Threatened	Threatened	Small
Telmatobius culeus	4565	0	Amphibia	Anura	Telmatobiidae	Telmatobius	Endangered	Threatened	Small
Telmatobius hintoni	633	0	Amphibia	Anura	Telmatobiidae	Telmatobius	Vulnerable	Threatened	Small
Theloderma licin	3	0	Amphibia	Anura	Rhacophoridae	Theloderma	Least Concern	NoThreatened	Small
Thorius grandis	802	0	Amphibia	Caudata	Plethodontidae	Thorius	Critically Endangered	Threatened	Small
Thorius longicaudus	1048	0	Amphibia	Caudata	Plethodontidae	Thorius	Critically Endangered	Threatened	Small
Thorius omiltemi	531	0	Amphibia	Caudata	Plethodontidae	Thorius	Endangered	Threatened	Small
Thorius pinicola	479	0	Amphibia	Caudata	Plethodontidae	Thorius	Endangered	Threatened	Small
Thorius tlaxiacus	468	0	Amphibia	Caudata	Plethodontidae	Thorius	Endangered	Threatened	Small
Tomopterna luganga	166	0	Amphibia	Anura	Pyxicephalidae	Tomopterna	Least Concern	NoThreatened	Small
Uperoleia orientalis	5702	0	Amphibia	Anura	Myobatrachidae	Uperoleia	Data Deficient	NoThreatened	Small
Vandijkophrynus amatolicus	864	0	Amphibia	Anura	Bufonidae	Vandijkophrynus	Critically Endangered	Threatened	Small
Vandijkophrynus angusticeps	35696	0	Amphibia	Anura	Bufonidae	Vandijkophrynus	Least Concern	NoThreatened	Large
Xenopus gilli	492	0	Amphibia	Anura	Pipidae	Xenopus	Endangered	Threatened	Small
Xenopus lenduensis	875	0	Amphibia	Anura	Pipidae	Xenopus	Critically Endangered	Threatened	Small
Ablepharus anatolicus	3451	0	Reptilia	Squamata	Scincidae	Ablepharus	NA	NoThreatened	Small
Ablepharus boutonii	493	0	Reptilia	Squamata	Scincidae	Cryptoblepharus	NA	NoThreatened	Small
Abronia juarezi	45	0	Reptilia	Squamata	Anguidae	Abronia	NA	NoThreatened	Small
Abronia martindelcampoi	574	0	Reptilia	Squamata	Anguidae	Abronia	Endangered	Threatened	Small
Acanthocercus annectens	11886	0	Reptilia	Squamata	Agamidae	Acanthocercus	Least Concern	NoThreatened	Small
Acanthodactylus arabicus	32575	0	Reptilia	Squamata	Lacertidae	Acanthodactylus	Least Concern	NoThreatened	Small
Acanthodactylus nilsoni	4240	0	Reptilia	Squamata	Lacertidae	Acanthodactylus	Data Deficient	NoThreatened	Small
Acanthodactylus savignyi	1	0	Reptilia	Squamata	Lacertidae	Acanthodactylus	Near Threatened	Threatened	Small
Acontias albigularis	348	0	Reptilia	Squamata	Scincidae	Acontias	Data Deficient	NoThreatened	Small
Acontias aurantiacus	15565	0	Reptilia	Squamata	Scincidae	Acontias	Least Concern	NoThreatened	Small
Acontias jappi	2098	0	Reptilia	Squamata	Scincidae	Acontias	Least Concern	NoThreatened	Small
Acontias lineicauda	1344	0	Reptilia	Squamata	Scincidae	Acontias	Least Concern	NoThreatened	Small
Acontias litoralis	9003	0	Reptilia	Squamata	Scincidae	Acontias	Least Concern	NoThreatened	Small
Acontias meleagris	127766	0	Reptilia	Squamata	Scincidae	Acontias	Least Concern	NoThreatened	Large
Acontias orientalis	119946	0	Reptilia	Squamata	Scincidae	Acontias	Least Concern	NoThreatened	Large
Acontias parietalis	697	0	Reptilia	Squamata	Scincidae	Acontias	Least Concern	NoThreatened	Small
Acutotyphlops subocularis	19416	0	Reptilia	Squamata	Typhlopidae	Acutotyphlops	Least Concern	NoThreatened	Small
Adelophis copei	450	0	Reptilia	Squamata	Colubridae	Adelophis	Vulnerable	Threatened	Small
Afroedura amatolica	50975	0	Reptilia	Squamata	Gekkonidae	Afroedura	Least Concern	NoThreatened	Small
Afroedura hawequensis	1758	0	Reptilia	Squamata	Gekkonidae	Afroedura	Least Concern	NoThreatened	Small
Afroedura leoloensis	6104	0	Reptilia	Squamata	Gekkonidae	Afroedura	Least Concern	NoThreatened	Small
Afroedura maripi	1971	0	Reptilia	Squamata	Gekkonidae	Afroedura	Least Concern	NoThreatened	Small
Afroedura namaquensis	2690	0	Reptilia	Squamata	Gekkonidae	Afroedura	Least Concern	NoThreatened	Small
Afroedura vazpintorum	3733	0	Reptilia	Squamata	Gekkonidae	Afroedura	NA	NoThreatened	Small
Afroedura waterbergensis	3282	0	Reptilia	Squamata	Gekkonidae	Afroedura	Least Concern	NoThreatened	Small
Afrogecko porphyreus	44879	0	Reptilia	Squamata	Gekkonidae	Afrogecko	Least Concern	NoThreatened	Small
Afrogecko swartbergensis	289	0	Reptilia	Squamata	Gekkonidae	Ramigekko	NA	NoThreatened	Small
Afrotyphlops fornasinii	40169	0	Reptilia	Squamata	Typhlopidae	Afrotyphlops	Least Concern	NoThreatened	Small
Afrotyphlops obtusus	2727	0	Reptilia	Squamata	Typhlopidae	Afrotyphlops	Least Concern	NoThreatened	Small
Afrotyphlops rondoensis	27	0	Reptilia	Squamata	Typhlopidae	Afrotyphlops	Data Deficient	NoThreatened	Small
Afrotyphlops steinhausi	34	0	Reptilia	Squamata	Typhlopidae	Afrotyphlops	Least Concern	NoThreatened	Small
Agama bottegi	1610	0	Reptilia	Squamata	Agamidae	Agama	Data Deficient	NoThreatened	Small
Agama cristata	621	0	Reptilia	Squamata	Agamidae	Agama	Least Concern	NoThreatened	Small
Agama hulbertorum	2647	0	Reptilia	Squamata	Agamidae	Agama	NA	NoThreatened	Small
Agama insularis	2262	0	Reptilia	Squamata	Agamidae	Agama	Least Concern	NoThreatened	Small
Agama lanzai	743	0	Reptilia	Squamata	Agamidae	Agama	Least Concern	NoThreatened	Small
Agama turuensis	3498	0	Reptilia	Squamata	Agamidae	Agama	Least Concern	NoThreatened	Small
Agamodon anguliceps	84755	0	Reptilia	Squamata	Trogonophidae	Agamodon	Least Concern	NoThreatened	Large
Agamodon arabicus	1488	0	Reptilia	Squamata	Trogonophidae	Agamodon	Data Deficient	NoThreatened	Small
Agamura kermanensis	740	0	Reptilia	Squamata	Gekkonidae	Agamura	NA	NoThreatened	Small
Agkistrodon mokasen	9	0	Reptilia	Squamata	Viperidae	Agkistrodon	NA	NoThreatened	Small
Ailuronyx seychellensis	2	0	Reptilia	Squamata	Gekkonidae	Ailuronyx	Least Concern	NoThreatened	Small
Ailuronyx tachyscopaeus	3	0	Reptilia	Squamata	Gekkonidae	Ailuronyx	Near Threatened	Threatened	Small
Alopoglossus plicatus	37	0	Reptilia	Squamata	Alopoglossidae	Alopoglossus	NA	NoThreatened	Small
Alopoglossus viridiceps	2887	0	Reptilia	Squamata	Alopoglossidae	Alopoglossus	NA	NoThreatened	Small
Alsophis antillensis	2	0	Reptilia	Squamata	Colubridae	Alsophis	Critically Endangered	Threatened	Small
Alsophis dorsalis	2761	0	Reptilia	Squamata	Colubridae	Pseudalsophis	NA	NoThreatened	Small
Alsophis manselli	104	0	Reptilia	Squamata	Colubridae	Alsophis	Near Threatened	Threatened	Small
Alsophis portoricensis	322	0	Reptilia	Squamata	Colubridae	Borikenophis	NA	NoThreatened	Small
Alsophis rijgersmaei	21	0	Reptilia	Squamata	Colubridae	Alsophis	Endangered	Threatened	Small
Alsophis rufiventris	1	0	Reptilia	Squamata	Colubridae	Alsophis	Vulnerable	Threatened	Small
Ameiva bridgesii	15927	0	Reptilia	Squamata	Teiidae	Holcosus	NA	NoThreatened	Small
Amphiglossus ardouini	23	0	Reptilia	Squamata	Scincidae	Flexiseps	Vulnerable	Threatened	Small
Amphisbaena bedai	240	0	Reptilia	Squamata	Amphisbaenidae	Amphisbaena	Least Concern	NoThreatened	Small
Amphisbaena cegei	164	0	Reptilia	Squamata	Amphisbaenidae	Amphisbaena	Least Concern	NoThreatened	Small
Amphisbaena cunhai	1181	0	Reptilia	Squamata	Amphisbaenidae	Amphisbaena	Least Concern	NoThreatened	Small
Amphisbaena hastata	710	0	Reptilia	Squamata	Amphisbaenidae	Amphisbaena	Least Concern	NoThreatened	Small
Amphisbaena littoralis	439	0	Reptilia	Squamata	Amphisbaenidae	Amphisbaena	Data Deficient	NoThreatened	Small
Amphisbaena pericensis	3905	0	Reptilia	Squamata	Amphisbaenidae	Amphisbaena	Least Concern	NoThreatened	Small
Amphisbaena steindachneri	215	0	Reptilia	Squamata	Amphisbaenidae	Amphisbaena	Least Concern	NoThreatened	Small
Anadia vittata	1	0	Reptilia	Squamata	Gymnophthalmidae	Anadia	Least Concern	NoThreatened	Small
Anatololacerta budaki	2680	0	Reptilia	Squamata	Lacertidae	Anatololacerta	NA	NoThreatened	Small
Andinosaura aurea	3482	0	Reptilia	Squamata	Gymnophthalmidae	Andinosaura	NA	NoThreatened	Small
Andinosaura crypta	942	0	Reptilia	Squamata	Gymnophthalmidae	Andinosaura	NA	NoThreatened	Small
Anguis orvet	353	0	Reptilia	Squamata	Anguidae	Anguis	NA	NoThreatened	Small
Anilios leucoproctus	1	0	Reptilia	Squamata	Typhlopidae	Anilios	Least Concern	NoThreatened	Small
Anilios minimus	3549	0	Reptilia	Squamata	Typhlopidae	Anilios	Least Concern	NoThreatened	Small
Anilios nema	13	0	Reptilia	Squamata	Typhlopidae	Anilios	Least Concern	NoThreatened	Small
Anniella grinnelli	5543	0	Reptilia	Squamata	Anguidae	Anniella	NA	NoThreatened	Small
Anolis acutus	211	0	Reptilia	Squamata	Dactyloidae	Anolis	Least Concern	NoThreatened	Small
Anolis bimaculatus	103	0	Reptilia	Squamata	Dactyloidae	Anolis	Least Concern	NoThreatened	Small
Anolis binotatus	172	0	Reptilia	Squamata	Dactyloidae	Anolis	Least Concern	NoThreatened	Small
Anolis brunneus	529	0	Reptilia	Squamata	Dactyloidae	Anolis	Near Threatened	Threatened	Small
Anolis cymbops	1220	0	Reptilia	Squamata	Dactyloidae	Anolis	Data Deficient	NoThreatened	Small
Anolis eugenegrahami	35	0	Reptilia	Squamata	Dactyloidae	Anolis	Critically Endangered	Threatened	Small
Anolis gadovii	2274	0	Reptilia	Squamata	Dactyloidae	Anolis	NA	NoThreatened	Small
Anolis gingivinus	34	0	Reptilia	Squamata	Dactyloidae	Anolis	Least Concern	NoThreatened	Small
Anolis gonavensis	51	0	Reptilia	Squamata	Dactyloidae	Anolis	NA	NoThreatened	Small
Anolis isthmicus	1405	0	Reptilia	Squamata	Dactyloidae	Anolis	NA	NoThreatened	Small
Anolis leucodera	221	0	Reptilia	Squamata	Dactyloidae	Anolis	NA	NoThreatened	Small
Anolis liogaster	1242	0	Reptilia	Squamata	Dactyloidae	Anolis	Least Concern	NoThreatened	Small
Anolis lividus	81	0	Reptilia	Squamata	Dactyloidae	Anolis	Near Threatened	Threatened	Small
Anolis nietoi	731	0	Reptilia	Squamata	Dactyloidae	Anolis	NA	NoThreatened	Small
Anolis omiltemanus	1865	0	Reptilia	Squamata	Dactyloidae	Anolis	Least Concern	NoThreatened	Small
Anolis otongae	1310	0	Reptilia	Squamata	Dactyloidae	Anolis	Vulnerable	Threatened	Small
Anolis roatanensis	106	0	Reptilia	Squamata	Dactyloidae	Anolis	Endangered	Threatened	Small
Aparallactus turneri	1404	0	Reptilia	Squamata	Atractaspididae	Aparallactus	Least Concern	NoThreatened	Small
Apathya yassujica	17303	0	Reptilia	Squamata	Lacertidae	Apathya	Least Concern	NoThreatened	Small
Apostolepis christineae	278	0	Reptilia	Squamata	Colubridae	Apostolepis	Data Deficient	NoThreatened	Small
Apostolepis flavotorquata	16	0	Reptilia	Squamata	Colubridae	Apostolepis	Least Concern	NoThreatened	Small
Apostolepis multicincta	1476	0	Reptilia	Squamata	Colubridae	Apostolepis	Least Concern	NoThreatened	Small
Aprasia litorea	290	0	Reptilia	Squamata	Pygopodidae	Aprasia	Endangered	Threatened	Small
Arrhyton dolichura	66	0	Reptilia	Squamata	Colubridae	Arrhyton	Data Deficient	NoThreatened	Small
Asaccus kermanshahensis	76	0	Reptilia	Squamata	Phyllodactylidae	Asaccus	Least Concern	NoThreatened	Small
Asaccus kurdistanensis	390	0	Reptilia	Squamata	Phyllodactylidae	Asaccus	Least Concern	NoThreatened	Small
Asaccus montanus	1142	0	Reptilia	Squamata	Phyllodactylidae	Asaccus	Vulnerable	Threatened	Small
Asaccus platyrhynchus	13560	0	Reptilia	Squamata	Phyllodactylidae	Asaccus	Least Concern	NoThreatened	Small
Aspidoscelis danheimae	1	0	Reptilia	Squamata	Teiidae	Aspidoscelis	Least Concern	NoThreatened	Small
Aspidoscelis dixoni	351	0	Reptilia	Squamata	Teiidae	Aspidoscelis	NA	NoThreatened	Small
Aspidoscelis opatae	4222	0	Reptilia	Squamata	Teiidae	Aspidoscelis	Data Deficient	NoThreatened	Small
Aspidoscelis parvisocius	3796	0	Reptilia	Squamata	Teiidae	Aspidoscelis	NA	NoThreatened	Small
Aspidoscelis rodecki	15	0	Reptilia	Squamata	Teiidae	Aspidoscelis	Near Threatened	Threatened	Small
Asthenodipsas lasgalenensis	11	0	Reptilia	Squamata	Pareidae	Asthenodipsas	NA	NoThreatened	Small
Atractaspis engdahli	3298	0	Reptilia	Squamata	Atractaspididae	Atractaspis	Least Concern	NoThreatened	Small
Atractus biseriatus	452	0	Reptilia	Squamata	Colubridae	Atractus	Data Deficient	NoThreatened	Small
Atractus iridescens	2568	0	Reptilia	Squamata	Colubridae	Atractus	Least Concern	NoThreatened	Small
Atractus melas	12334	0	Reptilia	Squamata	Colubridae	Atractus	Least Concern	NoThreatened	Small
Atractus paucidens	12932	0	Reptilia	Squamata	Colubridae	Atractus	Vulnerable	Threatened	Small
Atractus tamessari	78	0	Reptilia	Squamata	Colubridae	Atractus	Least Concern	NoThreatened	Small
Australolacerta australis	5310	0	Reptilia	Squamata	Lacertidae	Australolacerta	Least Concern	NoThreatened	Small
Austrotyphlops chamodracaena	2177	0	Reptilia	Squamata	Typhlopidae	Anilios	NA	NoThreatened	Small
Barisia juarezi	358	0	Reptilia	Squamata	Anguidae	Abronia	NA	NoThreatened	Small
Bavayia crassicollis	135	0	Reptilia	Squamata	Diplodactylidae	Bavayia	Vulnerable	Threatened	Small
Bavayia pulchella	89	0	Reptilia	Squamata	Diplodactylidae	Bavayia	Endangered	Threatened	Small
Bipes tridactylus	828	0	Reptilia	Squamata	Bipedidae	Bipes	Least Concern	NoThreatened	Small
Bitis armata	7709	0	Reptilia	Squamata	Viperidae	Bitis	Vulnerable	Threatened	Small
Boa nebulosa	30	0	Reptilia	Squamata	Boidae	Boa	Least Concern	NoThreatened	Small
Boaedon bedriagae	623	0	Reptilia	Squamata	Lamprophiidae	Boaedon	NA	NoThreatened	Small
Bothrochilus boa	1781	0	Reptilia	Squamata	Pythonidae	Bothrochilus	Least Concern	NoThreatened	Small
Bothropoides erythromelas	2394	0	Reptilia	Squamata	Viperidae	Bothrops	NA	NoThreatened	Small
Brachymeles bicolor	27	0	Reptilia	Squamata	Scincidae	Brachymeles	Near Threatened	Threatened	Small
Brachyophis revoili	31309	0	Reptilia	Squamata	Atractaspididae	Brachyophis	Data Deficient	NoThreatened	Small
Bradypodion atromontanum	10730	0	Reptilia	Squamata	Chamaeleonidae	Bradypodion	Least Concern	NoThreatened	Small
Bradypodion caeruleogula	5689	0	Reptilia	Squamata	Chamaeleonidae	Bradypodion	Endangered	Threatened	Small
Bradypodion damaranum	24151	0	Reptilia	Squamata	Chamaeleonidae	Bradypodion	Least Concern	NoThreatened	Small
Bradypodion gutturale	58179	0	Reptilia	Squamata	Chamaeleonidae	Bradypodion	Least Concern	NoThreatened	Small
Bradypodion kentanicum	6451	0	Reptilia	Squamata	Chamaeleonidae	Bradypodion	Endangered	Threatened	Small
Bradypodion occidentale	30227	0	Reptilia	Squamata	Chamaeleonidae	Bradypodion	Least Concern	NoThreatened	Small
Bradypodion pumilum	12828	0	Reptilia	Squamata	Chamaeleonidae	Bradypodion	Near Threatened	Threatened	Small
Bradypodion setaroi	5813	0	Reptilia	Squamata	Chamaeleonidae	Bradypodion	Near Threatened	Threatened	Small
Bradypodion taeniabronchum	2621	0	Reptilia	Squamata	Chamaeleonidae	Bradypodion	Least Concern	NoThreatened	Small
Bronchocela rubrigularis	20	0	Reptilia	Squamata	Agamidae	Bronchocela	Data Deficient	NoThreatened	Small
Brookesia dentata	1	0	Reptilia	Squamata	Chamaeleonidae	Brookesia	Endangered	Threatened	Small
Brookesia tristis	631	0	Reptilia	Squamata	Chamaeleonidae	Brookesia	Endangered	Threatened	Small
Bunopus spatalurus	804	0	Reptilia	Squamata	Gekkonidae	Trachydactylus	NA	NoThreatened	Small
Cachryx alfredschmidti	335	0	Reptilia	Squamata	Iguanidae	Cachryx	NA	NoThreatened	Small
Calamodontophis paucidens	375	0	Reptilia	Squamata	Colubridae	Calamodontophis	Endangered	Threatened	Small
Caledoniscincus pelletieri	212	0	Reptilia	Squamata	Scincidae	Caledoniscincus	Endangered	Threatened	Small
Caledoniscincus terma	52	0	Reptilia	Squamata	Scincidae	Caledoniscincus	Data Deficient	NoThreatened	Small
Carinatogecko stevenandersoni	25	0	Reptilia	Squamata	Gekkonidae	Mediodactylus	NA	NoThreatened	Small
Carlia aenigma	3755	0	Reptilia	Squamata	Scincidae	Carlia	Least Concern	NoThreatened	Small
Carlia ailanpalai	4668	0	Reptilia	Squamata	Scincidae	Carlia	Least Concern	NoThreatened	Small
Carlia bicarinata	32149	0	Reptilia	Squamata	Scincidae	Carlia	Least Concern	NoThreatened	Small
Carlia diguliensis	678	0	Reptilia	Squamata	Scincidae	Carlia	Least Concern	NoThreatened	Small
Carlia eothen	14522	0	Reptilia	Squamata	Scincidae	Carlia	Least Concern	NoThreatened	Small
Carlia luctuosa	19447	0	Reptilia	Squamata	Scincidae	Carlia	Least Concern	NoThreatened	Small
Carlia mysi	8868	0	Reptilia	Squamata	Scincidae	Carlia	Least Concern	NoThreatened	Small
Carlia novaeguineae	4725	0	Reptilia	Squamata	Scincidae	Lygisaurus	NA	NoThreatened	Small
Celatiscincus euryotis	5	0	Reptilia	Squamata	Scincidae	Celatiscincus	Endangered	Threatened	Small
Celestus barbouri	3893	0	Reptilia	Squamata	Diploglossidae	Celestus	Endangered	Threatened	Small
Celestus hewardi	7635	0	Reptilia	Squamata	Diploglossidae	Celestus	Endangered	Threatened	Small
Cerberus dunsoni	1	0	Reptilia	Squamata	Homalopsidae	Cerberus	NA	NoThreatened	Small
Cerrophidion barbouri	566	0	Reptilia	Squamata	Viperidae	Mixcoatlus	NA	NoThreatened	Small
Chamaeleo antimena	371	0	Reptilia	Squamata	Chamaeleonidae	Furcifer	NA	NoThreatened	Small
Chamaeleo melleri	139	0	Reptilia	Squamata	Chamaeleonidae	Trioceros	NA	NoThreatened	Small
Chamaeleo monachus	3301	0	Reptilia	Squamata	Chamaeleonidae	Chamaeleo	Near Threatened	Threatened	Small
Chamaeleo oustaleti	519	0	Reptilia	Squamata	Chamaeleonidae	Furcifer	NA	NoThreatened	Small
Chelodina siebenrocki	6281	0	Reptilia	Testudines	Chelidae	Chelodina	NA	NoThreatened	Small
Chelonia depressa	1290	0	Reptilia	Testudines	Cheloniidae	Natator	NA	NoThreatened	Small
Chelonoidis niger	1989	0	Reptilia	Testudines	Testudinidae	Chelonoidis	Extinct	Threatened	Small
Chelonoidis nigra	1104	0	Reptilia	Testudines	Testudinidae	Chelonoidis	NA	NoThreatened	Small
Chersodromus rubriventris	4021	0	Reptilia	Squamata	Colubridae	Chersodromus	Endangered	Threatened	Small
Chilabothrus exsul	334	0	Reptilia	Squamata	Boidae	Chilabothrus	Vulnerable	Threatened	Small
Chioninia delalandii	1069	0	Reptilia	Squamata	Scincidae	Chioninia	Least Concern	NoThreatened	Small
Chioninia fogoensis	266	0	Reptilia	Squamata	Scincidae	Chioninia	Least Concern	NoThreatened	Small
Chioninia nicolauensis	244	0	Reptilia	Squamata	Scincidae	Chioninia	Least Concern	NoThreatened	Small
Chioninia spinalis	1081	0	Reptilia	Squamata	Scincidae	Chioninia	Least Concern	NoThreatened	Small
Chioninia vaillantii	867	0	Reptilia	Squamata	Scincidae	Chioninia	Endangered	Threatened	Small
Chondropython viridis	2104	0	Reptilia	Squamata	Pythonidae	Morelia	NA	NoThreatened	Small
Cnemaspis ajijae	51	0	Reptilia	Squamata	Gekkonidae	Cnemaspis	Least Concern	NoThreatened	Small
Cnemaspis mumpuniae	261	0	Reptilia	Squamata	Gekkonidae	Cnemaspis	Least Concern	NoThreatened	Small
Cnemaspis yercaudensis	93	0	Reptilia	Squamata	Gekkonidae	Cnemaspis	Endangered	Threatened	Small
Cnemidophorus calidipes	887	0	Reptilia	Squamata	Teiidae	Aspidoscelis	NA	NoThreatened	Small
Cnemidophorus opatae	2237	0	Reptilia	Squamata	Teiidae	Aspidoscelis	NA	NoThreatened	Small
Coniophanes taylori	15	0	Reptilia	Squamata	Colubridae	Coniophanes	NA	NoThreatened	Small
Conolophus subcristatus	1050	0	Reptilia	Squamata	Iguanidae	Conolophus	Vulnerable	Threatened	Small
Copeoglossum arajara	99	0	Reptilia	Squamata	Scincidae	Copeoglossum	Least Concern	NoThreatened	Small
Cophoscincopus durus	2237	0	Reptilia	Squamata	Scincidae	Cophoscincopus	Least Concern	NoThreatened	Small
Corallus grenadensis	155	0	Reptilia	Squamata	Boidae	Corallus	Least Concern	NoThreatened	Small
Cordylus breyeri	113283	0	Reptilia	Squamata	Cordylidae	Smaug	NA	NoThreatened	Large
Cordylus lawrenci	842	0	Reptilia	Squamata	Cordylidae	Namazonurus	NA	NoThreatened	Small
Cordylus macropholis	5725	0	Reptilia	Squamata	Cordylidae	Cordylus	Near Threatened	Threatened	Small
Cordylus mclachlani	5591	0	Reptilia	Squamata	Cordylidae	Cordylus	Least Concern	NoThreatened	Small
Cordylus niger	2949	0	Reptilia	Squamata	Cordylidae	Cordylus	Least Concern	NoThreatened	Small
Cordylus oelofseni	2106	0	Reptilia	Squamata	Cordylidae	Cordylus	Least Concern	NoThreatened	Small
Cordylus tasmani	190	0	Reptilia	Squamata	Cordylidae	Cordylus	NA	NoThreatened	Small
Crocodylus halli	6066	0	Reptilia	Crocodylia	Crocodylidae	Crocodylus	NA	NoThreatened	Small
Crotaphopeltis degeni	239	0	Reptilia	Squamata	Colubridae	Crotaphopeltis	Least Concern	NoThreatened	Small
Crotaphytus antiquus	4339	0	Reptilia	Squamata	Crotaphytidae	Crotaphytus	Endangered	Threatened	Small
Cryptoblepharus ater	173	0	Reptilia	Squamata	Scincidae	Cryptoblepharus	Vulnerable	Threatened	Small
Cryptoblepharus cognatus	22	0	Reptilia	Squamata	Scincidae	Cryptoblepharus	Data Deficient	NoThreatened	Small
Cryptoblepharus gloriosus	12	0	Reptilia	Squamata	Scincidae	Cryptoblepharus	Vulnerable	Threatened	Small
Cryptoblepharus keiensis	803	0	Reptilia	Squamata	Scincidae	Cryptoblepharus	Least Concern	NoThreatened	Small
Cryptoblepharus novohebridicus	1930	0	Reptilia	Squamata	Scincidae	Cryptoblepharus	Least Concern	NoThreatened	Small
Cryptoblepharus quinquetaeniatus	84	0	Reptilia	Squamata	Scincidae	Cryptoblepharus	Vulnerable	Threatened	Small
Cryptoblepharus yulensis	1553	0	Reptilia	Squamata	Scincidae	Cryptoblepharus	Least Concern	NoThreatened	Small
Ctenophorus nguyarna	3135	0	Reptilia	Squamata	Agamidae	Ctenophorus	Vulnerable	Threatened	Small
Ctenophorus yinnietharra	3408	0	Reptilia	Squamata	Agamidae	Ctenophorus	Least Concern	NoThreatened	Small
Ctenosaura oedirhina	90	0	Reptilia	Squamata	Iguanidae	Ctenosaura	Endangered	Threatened	Small
Ctenotus capricorni	3833	0	Reptilia	Squamata	Scincidae	Ctenotus	Least Concern	NoThreatened	Small
Ctenotus stuarti	11	0	Reptilia	Squamata	Scincidae	Ctenotus	Endangered	Threatened	Small
Cyclura collei	258	0	Reptilia	Squamata	Iguanidae	Cyclura	Critically Endangered	Threatened	Small
Cyclura cychlura	474	0	Reptilia	Squamata	Iguanidae	Cyclura	Vulnerable	Threatened	Small
Cyclura rileyi	129	0	Reptilia	Squamata	Iguanidae	Cyclura	Endangered	Threatened	Small
Cylindrophis isolepis	175	0	Reptilia	Squamata	Cylindrophiidae	Cylindrophis	Critically Endangered	Threatened	Small
Cynisca leonina	10859	0	Reptilia	Squamata	Amphisbaenidae	Cynisca	Vulnerable	Threatened	Small
Cynisca muelleri	130	0	Reptilia	Squamata	Amphisbaenidae	Cynisca	Data Deficient	NoThreatened	Small
Cyrtodactylus amictopholis	1011	0	Reptilia	Squamata	Gekkonidae	Mediodactylus	NA	NoThreatened	Small
Cyrtodactylus capreoloides	73353	0	Reptilia	Squamata	Gekkonidae	Cyrtodactylus	Least Concern	NoThreatened	Large
Cyrtodactylus epiroticus	9585	0	Reptilia	Squamata	Gekkonidae	Cyrtodactylus	Least Concern	NoThreatened	Small
Cyrtodactylus lomyenensis	503	0	Reptilia	Squamata	Gekkonidae	Cyrtodactylus	Vulnerable	Threatened	Small
Cyrtodactylus louisiadensis	16549	0	Reptilia	Squamata	Gekkonidae	Cyrtodactylus	Least Concern	NoThreatened	Small
Cyrtodactylus mamanwa	199	0	Reptilia	Squamata	Gekkonidae	Cyrtodactylus	NA	NoThreatened	Small
Cyrtodactylus medioclivus	2247	0	Reptilia	Squamata	Gekkonidae	Cyrtodactylus	Data Deficient	NoThreatened	Small
Cyrtodactylus mimikanus	1348	0	Reptilia	Squamata	Gekkonidae	Cyrtodactylus	Least Concern	NoThreatened	Small
Cyrtodactylus pelagicus	1	0	Reptilia	Squamata	Gekkonidae	Nactus	NA	NoThreatened	Small
Cyrtodactylus robustus	36	0	Reptilia	Squamata	Gekkonidae	Cyrtodactylus	Least Concern	NoThreatened	Small
Cyrtodactylus serratus	42405	0	Reptilia	Squamata	Gekkonidae	Cyrtodactylus	Least Concern	NoThreatened	Small
Cyrtodactylus srilekhae	264	0	Reptilia	Squamata	Gekkonidae	Cyrtodactylus	Near Threatened	Threatened	Small
Cyrtodactylus tanim	41	0	Reptilia	Squamata	Gekkonidae	Cyrtodactylus	NA	NoThreatened	Small
Cyrtodactylus tripartitus	512	0	Reptilia	Squamata	Gekkonidae	Cyrtodactylus	Least Concern	NoThreatened	Small
Cyrtodactylus wetariensis	4	0	Reptilia	Squamata	Gekkonidae	Cyrtodactylus	Least Concern	NoThreatened	Small
Cyrtopodion caspium	39	0	Reptilia	Squamata	Gekkonidae	Tenuidactylus	NA	NoThreatened	Small
Cyrtopodion kohsulaimanai	1	0	Reptilia	Squamata	Gekkonidae	Cyrtopodion	Least Concern	NoThreatened	Small
Cyrtopodion sistanense	10347	0	Reptilia	Squamata	Gekkonidae	Cyrtopodion	Least Concern	NoThreatened	Small
Cyrtopodion watsoni	1826	0	Reptilia	Squamata	Gekkonidae	Cyrtopodion	Least Concern	NoThreatened	Small
Dalophia longicauda	1503	0	Reptilia	Squamata	Amphisbaenidae	Dalophia	Least Concern	NoThreatened	Small
Darevskia bendimahiensis	219	0	Reptilia	Squamata	Lacertidae	Darevskia	Endangered	Threatened	Small
Darevskia bithynica	5138	0	Reptilia	Squamata	Lacertidae	Darevskia	NA	NoThreatened	Small
Dasypeltis taylori	117	0	Reptilia	Squamata	Colubridae	Dasypeltis	NA	NoThreatened	Small
Dendragama dioidema	301	0	Reptilia	Squamata	Agamidae	Dendragama	Least Concern	NoThreatened	Small
Dendrelaphis andamanensis	57	0	Reptilia	Squamata	Colubridae	Dendrelaphis	Least Concern	NoThreatened	Small
Dendrelaphis gastrostictus	988	0	Reptilia	Squamata	Colubridae	Dendrelaphis	Least Concern	NoThreatened	Small
Dendrelaphis papuensis	69884	0	Reptilia	Squamata	Colubridae	Dendrelaphis	Data Deficient	NoThreatened	Large
Dendrelaphis sinharajensis	171	0	Reptilia	Squamata	Colubridae	Dendrelaphis	Endangered	Threatened	Small
Dendrelaphis terrificus	208	0	Reptilia	Squamata	Colubridae	Dendrelaphis	Least Concern	NoThreatened	Small
Dendrelaphis underwoodi	551	0	Reptilia	Squamata	Colubridae	Dendrelaphis	Data Deficient	NoThreatened	Small
Dibamus tebal	56	0	Reptilia	Squamata	Dibamidae	Dibamus	Data Deficient	NoThreatened	Small
Dicrodon holmbergi	27558	0	Reptilia	Squamata	Teiidae	Dicrodon	Data Deficient	NoThreatened	Small
Dipsas bobridgelyi	170	0	Reptilia	Squamata	Colubridae	Dipsas	NA	NoThreatened	Small
Dipsas chaparensis	2242	0	Reptilia	Squamata	Colubridae	Dipsas	Least Concern	NoThreatened	Small
Dipsas ellipsifera	10306	0	Reptilia	Squamata	Colubridae	Dipsas	Endangered	Threatened	Small
Dipsas williamsi	2948	0	Reptilia	Squamata	Colubridae	Dipsas	Vulnerable	Threatened	Small
Disteira kingii	859	0	Reptilia	Squamata	Elapidae	Hydrophis	NA	NoThreatened	Small
Ditypophis vivax	2539	0	Reptilia	Squamata	Pseudoxyrhophiidae	Ditypophis	Least Concern	NoThreatened	Small
Drymoluber brazili	57	0	Reptilia	Squamata	Colubridae	Drymoluber	Least Concern	NoThreatened	Small
Duberria variegata	17202	0	Reptilia	Squamata	Pseudoxyrhophiidae	Duberria	Least Concern	NoThreatened	Small
Ebenavia tuelinae	270	0	Reptilia	Squamata	Gekkonidae	Ebenavia	Vulnerable	Threatened	Small
Echinosaura brachycephala	887	0	Reptilia	Squamata	Gymnophthalmidae	Echinosaura	Endangered	Threatened	Small
Elgaria cedrosensis	47	0	Reptilia	Squamata	Anguidae	Elgaria	Least Concern	NoThreatened	Small
Emoia arnoensis	68	0	Reptilia	Squamata	Scincidae	Emoia	Least Concern	NoThreatened	Small
Emoia atrocostata atrocostata	73	0	Reptilia	Squamata	Scincidae	Emoia	NA	NoThreatened	Small
Emoia aurulenta	4289	0	Reptilia	Squamata	Scincidae	Emoia	Least Concern	NoThreatened	Small
Emoia bismarckensis	3991	0	Reptilia	Squamata	Scincidae	Emoia	Least Concern	NoThreatened	Small
Emoia boettgeri	4	0	Reptilia	Squamata	Scincidae	Emoia	Endangered	Threatened	Small
Emoia flavigularis	259	0	Reptilia	Squamata	Scincidae	Emoia	Least Concern	NoThreatened	Small
Emoia guttata	2442	0	Reptilia	Squamata	Scincidae	Emoia	Least Concern	NoThreatened	Small
Emoia loyaltiensis	28	0	Reptilia	Squamata	Scincidae	Emoia	Vulnerable	Threatened	Small
Emoia maculata	9	0	Reptilia	Squamata	Scincidae	Emoia	Least Concern	NoThreatened	Small
Emoia mokolahi	9	0	Reptilia	Squamata	Scincidae	Emoia	NA	NoThreatened	Small
Emoia nigromarginata	5	0	Reptilia	Squamata	Scincidae	Emoia	Least Concern	NoThreatened	Small
Emoia physicina	9496	0	Reptilia	Squamata	Scincidae	Emoia	Least Concern	NoThreatened	Small
Emoia ponapea	54	0	Reptilia	Squamata	Scincidae	Emoia	Endangered	Threatened	Small
Emoia pseudopallidiceps	2	0	Reptilia	Squamata	Scincidae	Emoia	Least Concern	NoThreatened	Small
Emoia rennellensis	307	0	Reptilia	Squamata	Scincidae	Emoia	Least Concern	NoThreatened	Small
Emoia sanfordi	4670	0	Reptilia	Squamata	Scincidae	Emoia	Least Concern	NoThreatened	Small
Emoia similis	12	0	Reptilia	Squamata	Scincidae	Emoia	Least Concern	NoThreatened	Small
Emoia tetrataenia	196	0	Reptilia	Squamata	Scincidae	Emoia	Least Concern	NoThreatened	Small
Emoia tongana	10	0	Reptilia	Squamata	Scincidae	Emoia	Least Concern	NoThreatened	Small
Enyalioides altotambo	4948	0	Reptilia	Squamata	Hoplocercidae	Enyalioides	Endangered	Threatened	Small
Enyalioides rubrigularis	1412	0	Reptilia	Squamata	Hoplocercidae	Enyalioides	Vulnerable	Threatened	Small
Eremias guttulata	61	0	Reptilia	Squamata	Lacertidae	Eremias	NA	NoThreatened	Small
Eremias regeli	4894	0	Reptilia	Squamata	Lacertidae	Eremias	Least Concern	NoThreatened	Small
Eremias suphani	2699	0	Reptilia	Squamata	Lacertidae	Eremias	Least Concern	NoThreatened	Small
Eremias zarudnyi	1620	0	Reptilia	Squamata	Lacertidae	Eremias	NA	NoThreatened	Small
Eretmochelys imbricata bissa	3	0	Reptilia	Testudines	Cheloniidae	Eretmochelys	NA	NoThreatened	Small
Eristicophis macmahoni	11948	0	Reptilia	Squamata	Viperidae	Eristicophis	Least Concern	NoThreatened	Small
Erpeton tentaculatum	34	0	Reptilia	Squamata	Homalopsidae	Erpeton	Least Concern	NoThreatened	Small
Erythrolamprus festae	86	0	Reptilia	Squamata	Colubridae	Erythrolamprus	Least Concern	NoThreatened	Small
Erythrolamprus guentheri	5027	0	Reptilia	Squamata	Colubridae	Erythrolamprus	Least Concern	NoThreatened	Small
Eurolophosaurus amathites	202	0	Reptilia	Squamata	Tropiduridae	Eurolophosaurus	Endangered	Threatened	Small
Eurydactylodes occidentalis	204	0	Reptilia	Squamata	Diplodactylidae	Eurydactylodes	Endangered	Threatened	Small
Eutropis ashwamedhi	745	0	Reptilia	Squamata	Scincidae	Eutropis	Endangered	Threatened	Small
Eutropis gubataas	154	0	Reptilia	Squamata	Scincidae	Eutropis	NA	NoThreatened	Small
Feylinia polylepis	260	0	Reptilia	Squamata	Scincidae	Feylinia	Least Concern	NoThreatened	Small
Ficimia cana	663	0	Reptilia	Squamata	Colubridae	Gyalopion	NA	NoThreatened	Small
Ficimia variegata	1321	0	Reptilia	Squamata	Colubridae	Ficimia	Data Deficient	NoThreatened	Small
Furcifer cephalolepis	267	0	Reptilia	Squamata	Chamaeleonidae	Furcifer	Least Concern	NoThreatened	Small
Gehyra brevipalmata	22	0	Reptilia	Squamata	Gekkonidae	Gehyra	Least Concern	NoThreatened	Small
Gehyra georgpotthasti	4427	0	Reptilia	Squamata	Gekkonidae	Gehyra	Vulnerable	Threatened	Small
Gehyra micra	1230	0	Reptilia	Squamata	Gekkonidae	Gehyra	NA	NoThreatened	Small
Gehyra peninsularis	1	0	Reptilia	Squamata	Gekkonidae	Gehyra	NA	NoThreatened	Small
Gehyra rohan	589	0	Reptilia	Squamata	Gekkonidae	Gehyra	NA	NoThreatened	Small
Gehyra unguiculata	678	0	Reptilia	Squamata	Gekkonidae	Gehyra	NA	NoThreatened	Small
Gekko coi	27	0	Reptilia	Squamata	Gekkonidae	Gekko	NA	NoThreatened	Small
Gekko rossi	17	0	Reptilia	Squamata	Gekkonidae	Gekko	NA	NoThreatened	Small
Gekko verreauxi	1	0	Reptilia	Squamata	Gekkonidae	Gekko	Least Concern	NoThreatened	Small
Geophis duellmani	41	0	Reptilia	Squamata	Colubridae	Geophis	Least Concern	NoThreatened	Small
Geophis laticollaris	1139	0	Reptilia	Squamata	Colubridae	Geophis	Data Deficient	NoThreatened	Small
Gerrhonotus kingii	3	0	Reptilia	Squamata	Anguidae	Elgaria	NA	NoThreatened	Small
Gerrhopilus inornatus	1914	0	Reptilia	Squamata	Gerrhopilidae	Gerrhopilus	Least Concern	NoThreatened	Small
Gerrhosaurus bulsi	696	0	Reptilia	Squamata	Gerrhosauridae	Gerrhosaurus	Least Concern	NoThreatened	Small
Goggia essexi	26193	0	Reptilia	Squamata	Gekkonidae	Goggia	Least Concern	NoThreatened	Small
Goggia hewitti	10398	0	Reptilia	Squamata	Gekkonidae	Goggia	Least Concern	NoThreatened	Small
Goggia hexapora	38845	0	Reptilia	Squamata	Gekkonidae	Goggia	Least Concern	NoThreatened	Small
Goggia matzikamaensis	4768	0	Reptilia	Squamata	Gekkonidae	Goggia	Least Concern	NoThreatened	Small
Goggia microlepidota	8436	0	Reptilia	Squamata	Gekkonidae	Goggia	Least Concern	NoThreatened	Small
Gonionotophis nyassae	21	0	Reptilia	Squamata	Lamprophiidae	Gracililima	NA	NoThreatened	Small
Gonyocephalus modestus	474	0	Reptilia	Squamata	Agamidae	Hypsilurus	NA	NoThreatened	Small
Gopherus evgoodei	50634	0	Reptilia	Testudines	Testudinidae	Gopherus	Vulnerable	Threatened	Small
Graptemys caglei	31098	0	Reptilia	Testudines	Emydidae	Graptemys	Endangered	Threatened	Small
Haemodracon riebeckii	3413	0	Reptilia	Squamata	Phyllodactylidae	Haemodracon	Least Concern	NoThreatened	Small
Haemodracon trachyrhinus	3463	0	Reptilia	Squamata	Phyllodactylidae	Haemodracon	Least Concern	NoThreatened	Small
Hakaria simonyi	3026	0	Reptilia	Squamata	Scincidae	Hakaria	Near Threatened	Threatened	Small
Helicops nentur	16	0	Reptilia	Squamata	Colubridae	Helicops	NA	NoThreatened	Small
Heliobolus neumanni	3827	0	Reptilia	Squamata	Lacertidae	Heliobolus	Data Deficient	NoThreatened	Small
Hemerophis socotrae	2108	0	Reptilia	Squamata	Colubridae	Hemerophis	Near Threatened	Threatened	Small
Hemidactylus adensis	5441	0	Reptilia	Squamata	Gekkonidae	Hemidactylus	NA	NoThreatened	Small
Hemidactylus albopunctatus	15	0	Reptilia	Squamata	Gekkonidae	Hemidactylus	Least Concern	NoThreatened	Small
Hemidactylus bouvieri	1	0	Reptilia	Squamata	Gekkonidae	Hemidactylus	Critically Endangered	Threatened	Small
Hemidactylus citernii	4843	0	Reptilia	Squamata	Gekkonidae	Hemidactylus	Least Concern	NoThreatened	Small
Hemidactylus dracaenacolus	218	0	Reptilia	Squamata	Gekkonidae	Hemidactylus	Critically Endangered	Threatened	Small
Hemidactylus forbesii	17	0	Reptilia	Squamata	Gekkonidae	Hemidactylus	Least Concern	NoThreatened	Small
Hemidactylus garnoti	39	0	Reptilia	Squamata	Gekkonidae	Hemidactylus	NA	NoThreatened	Small
Hemidactylus granti	175	0	Reptilia	Squamata	Gekkonidae	Hemidactylus	Near Threatened	Threatened	Small
Hemidactylus greeffii	468	0	Reptilia	Squamata	Gekkonidae	Hemidactylus	NA	NoThreatened	Small
Hemidactylus homoeolepis	4465	0	Reptilia	Squamata	Gekkonidae	Hemidactylus	Least Concern	NoThreatened	Small
Hemidactylus inintellectus	2658	0	Reptilia	Squamata	Gekkonidae	Hemidactylus	Least Concern	NoThreatened	Small
Hemidactylus jumailiae	15736	0	Reptilia	Squamata	Gekkonidae	Hemidactylus	NA	NoThreatened	Small
Hemidactylus kundaensis	309	0	Reptilia	Squamata	Gekkonidae	Hemidactylus	Critically Endangered	Threatened	Small
Hemidactylus luqueorum	11319	0	Reptilia	Squamata	Gekkonidae	Hemidactylus	NA	NoThreatened	Small
Hemidactylus masirahensis	430	0	Reptilia	Squamata	Gekkonidae	Hemidactylus	NA	NoThreatened	Small
Hemidactylus modestus	8356	0	Reptilia	Squamata	Gekkonidae	Hemidactylus	Data Deficient	NoThreatened	Small
Hemidactylus oxyrhinus	76	0	Reptilia	Squamata	Gekkonidae	Hemidactylus	Least Concern	NoThreatened	Small
Hemidactylus pauciporosus	129659	0	Reptilia	Squamata	Gekkonidae	Hemidactylus	NA	NoThreatened	Large
Hemidactylus principensis	45	0	Reptilia	Squamata	Gekkonidae	Hemidactylus	Near Threatened	Threatened	Small
Hemidactylus pumilio	3446	0	Reptilia	Squamata	Gekkonidae	Hemidactylus	Least Concern	NoThreatened	Small
Hemidactylus romeshkanicus	24117	0	Reptilia	Squamata	Gekkonidae	Hemidactylus	NA	NoThreatened	Small
Hemidactylus somalicus	12	0	Reptilia	Squamata	Gekkonidae	Hemidactylus	Least Concern	NoThreatened	Small
Hemidactylus tropidolepis	12497	0	Reptilia	Squamata	Gekkonidae	Hemidactylus	Least Concern	NoThreatened	Small
Hemiphyllodactylus hongkongensis	334	0	Reptilia	Squamata	Gekkonidae	Hemiphyllodactylus	Near Threatened	Threatened	Small
Hemiphyllodactylus margarethae	436	0	Reptilia	Squamata	Gekkonidae	Hemiphyllodactylus	Data Deficient	NoThreatened	Small
Hemitheconyx taylori	21	0	Reptilia	Squamata	Eublepharidae	Hemitheconyx	Least Concern	NoThreatened	Small
Homonota fasciata	23	0	Reptilia	Squamata	Phyllodactylidae	Homonota	Least Concern	NoThreatened	Small
Homonota marthae	19170	0	Reptilia	Squamata	Phyllodactylidae	Homonota	NA	NoThreatened	Small
Homopus areolatus	109092	0	Reptilia	Testudines	Testudinidae	Homopus	Least Concern	NoThreatened	Large
Hydrophis lapemoides	112	0	Reptilia	Squamata	Elapidae	Hydrophis	Least Concern	NoThreatened	Small
Hypsiglena affinis	371	0	Reptilia	Squamata	Colubridae	Hypsiglena	NA	NoThreatened	Small
Hypsilurus papuensis	2555	0	Reptilia	Squamata	Agamidae	Hypsilurus	Least Concern	NoThreatened	Small
Hypsirhynchus polylepis	443	0	Reptilia	Squamata	Colubridae	Hypsirhynchus	Endangered	Threatened	Small
Kanakysaurus viviparus	144	0	Reptilia	Squamata	Scincidae	Kanakysaurus	Endangered	Threatened	Small
Kinosternon vogti	51	0	Reptilia	Testudines	Kinosternidae	Kinosternon	Critically Endangered	Threatened	Small
Lacerta monticola	303	0	Reptilia	Squamata	Lacertidae	Iberolacerta	NA	NoThreatened	Small
Lamprolepis nieuwenhuisii	40	0	Reptilia	Squamata	Scincidae	Lamprolepis	NA	NoThreatened	Small
Latastia taylori	47953	0	Reptilia	Squamata	Lacertidae	Latastia	Least Concern	NoThreatened	Small
Laticauda crockeri	178	0	Reptilia	Squamata	Elapidae	Laticauda	Vulnerable	Threatened	Small
Laticauda frontalis	405	0	Reptilia	Squamata	Elapidae	Laticauda	Near Threatened	Threatened	Small
Laudakia badakhshana	9	0	Reptilia	Squamata	Agamidae	Laudakia	NA	NoThreatened	Small
Leimadophis typhlus	1	0	Reptilia	Squamata	Colubridae	Erythrolamprus	NA	NoThreatened	Small
Leiocephalus endomychus	408	0	Reptilia	Squamata	Leiocephalidae	Leiocephalus	Critically Endangered	Threatened	Small
Leiocephalus loxogrammus	102	0	Reptilia	Squamata	Leiocephalidae	Leiocephalus	Least Concern	NoThreatened	Small
Leiocephalus punctatus	435	0	Reptilia	Squamata	Leiocephalidae	Leiocephalus	Least Concern	NoThreatened	Small
Lepidoblepharis nukak	1234	0	Reptilia	Squamata	Sphaerodactylidae	Lepidoblepharis	NA	NoThreatened	Small
Lepidodactylus labialis	345	0	Reptilia	Squamata	Gekkonidae	Lepidodactylus	Least Concern	NoThreatened	Small
Lepidodactylus listeri	1	0	Reptilia	Squamata	Gekkonidae	Lepidodactylus	Extinct in the Wild	NoThreatened	Small
Lepidodactylus orientalis	2653	0	Reptilia	Squamata	Gekkonidae	Lepidodactylus	Least Concern	NoThreatened	Small
Lepidodactylus pulcher	3773	0	Reptilia	Squamata	Gekkonidae	Lepidodactylus	Data Deficient	NoThreatened	Small
Lepidophyma inagoi	470	0	Reptilia	Squamata	Xantusiidae	Lepidophyma	NA	NoThreatened	Small
Leptotyphlops emini	188	0	Reptilia	Squamata	Leptotyphlopidae	Leptotyphlops	Least Concern	NoThreatened	Small
Leptotyphlops munoai	58049	0	Reptilia	Squamata	Leptotyphlopidae	Epictia	NA	NoThreatened	Small
Leptotyphlops sylvicolus	15214	0	Reptilia	Squamata	Leptotyphlopidae	Leptotyphlops	Least Concern	NoThreatened	Small
Lerista carpentariae	289	0	Reptilia	Squamata	Scincidae	Lerista	Least Concern	NoThreatened	Small
Lerista parameles	1034	0	Reptilia	Squamata	Scincidae	Lerista	NA	NoThreatened	Small
Lerista stylis	2940	0	Reptilia	Squamata	Scincidae	Lerista	Least Concern	NoThreatened	Small
Lialis jicari	18588	0	Reptilia	Squamata	Pygopodidae	Lialis	Least Concern	NoThreatened	Small
Liasis albertisii	198	0	Reptilia	Squamata	Pythonidae	Leiopython	NA	NoThreatened	Small
Liasis amethystinus	13887	0	Reptilia	Squamata	Pythonidae	Simalia	NA	NoThreatened	Small
Liburnascincus artemis	112	0	Reptilia	Squamata	Scincidae	Liburnascincus	Least Concern	NoThreatened	Small
Limaformosa crossi	609	0	Reptilia	Squamata	Lamprophiidae	Limaformosa	Least Concern	NoThreatened	Small
Liolaemus abaucan	1554	0	Reptilia	Squamata	Liolaemidae	Liolaemus	Least Concern	NoThreatened	Small
Liolaemus abdalai	393	0	Reptilia	Squamata	Liolaemidae	Liolaemus	Least Concern	NoThreatened	Small
Liolaemus absconditus	1403	0	Reptilia	Squamata	Liolaemidae	Liolaemus	NA	NoThreatened	Small
Liolaemus annectens	24586	0	Reptilia	Squamata	Liolaemidae	Liolaemus	Least Concern	NoThreatened	Small
Liolaemus chehuachekenk	8978	0	Reptilia	Squamata	Liolaemidae	Liolaemus	Least Concern	NoThreatened	Small
Liolaemus crandalli	17	0	Reptilia	Squamata	Liolaemidae	Liolaemus	NA	NoThreatened	Small
Liolaemus crepuscularis	3124	0	Reptilia	Squamata	Liolaemidae	Liolaemus	Least Concern	NoThreatened	Small
Liolaemus cuyumhue	662	0	Reptilia	Squamata	Liolaemidae	Liolaemus	Critically Endangered	Threatened	Small
Liolaemus cyaneinotatus	117	0	Reptilia	Squamata	Liolaemidae	Liolaemus	Data Deficient	NoThreatened	Small
Liolaemus dumerili	868	0	Reptilia	Squamata	Liolaemidae	Liolaemus	Least Concern	NoThreatened	Small
Liolaemus etheridgei	3881	0	Reptilia	Squamata	Liolaemidae	Liolaemus	Least Concern	NoThreatened	Small
Liolaemus flavipiceus	504	0	Reptilia	Squamata	Liolaemidae	Liolaemus	Least Concern	NoThreatened	Small
Liolaemus foxi	6706	0	Reptilia	Squamata	Liolaemidae	Liolaemus	Least Concern	NoThreatened	Small
Liolaemus gununakuna	35616	0	Reptilia	Squamata	Liolaemidae	Liolaemus	Least Concern	NoThreatened	Small
Liolaemus isabelae	6444	0	Reptilia	Squamata	Liolaemidae	Liolaemus	Endangered	Threatened	Small
Liolaemus maldonadae	521	0	Reptilia	Squamata	Liolaemidae	Liolaemus	Least Concern	NoThreatened	Small
Liolaemus melanogaster	1738	0	Reptilia	Squamata	Liolaemidae	Liolaemus	Least Concern	NoThreatened	Small
Liolaemus orko	2830	0	Reptilia	Squamata	Liolaemidae	Liolaemus	Least Concern	NoThreatened	Small
Liolaemus pyriphlogos	1081	0	Reptilia	Squamata	Liolaemidae	Liolaemus	Least Concern	NoThreatened	Small
Liolaemus quinterosi	2701	0	Reptilia	Squamata	Liolaemidae	Liolaemus	NA	NoThreatened	Small
Liolaemus salinicola	6949	0	Reptilia	Squamata	Liolaemidae	Liolaemus	Endangered	Threatened	Small
Liolaemus shehuen	3190	0	Reptilia	Squamata	Liolaemidae	Liolaemus	Least Concern	NoThreatened	Small
Liolaemus shitan	4086	0	Reptilia	Squamata	Liolaemidae	Liolaemus	Least Concern	NoThreatened	Small
Liolaemus sitesi	275	0	Reptilia	Squamata	Liolaemidae	Liolaemus	Least Concern	NoThreatened	Small
Liolaemus thomasi	21358	0	Reptilia	Squamata	Liolaemidae	Liolaemus	Least Concern	NoThreatened	Small
Liolaemus tirantii	1652	0	Reptilia	Squamata	Liolaemidae	Liolaemus	NA	NoThreatened	Small
Liolaemus williamsi	6528	0	Reptilia	Squamata	Liolaemidae	Liolaemus	Least Concern	NoThreatened	Small
Liophidium apperti	302	0	Reptilia	Squamata	Pseudoxyrhophiidae	Liophidium	Data Deficient	NoThreatened	Small
Liophis jaegeri	3804	0	Reptilia	Squamata	Colubridae	Erythrolamprus	NA	NoThreatened	Small
Lioscincus vivae	169	0	Reptilia	Squamata	Scincidae	Lioscincus	Critically Endangered	Threatened	Small
Lipinia longiceps	6	0	Reptilia	Squamata	Scincidae	Lipinia	Least Concern	NoThreatened	Small
Lobulia stellaris	178	0	Reptilia	Squamata	Scincidae	Lobulia	NA	NoThreatened	Small
Lobulia subalpina	4	0	Reptilia	Squamata	Scincidae	Lobulia	NA	NoThreatened	Small
Loveridgelaps elapoides	4782	0	Reptilia	Squamata	Elapidae	Loveridgelaps	Vulnerable	Threatened	Small
Lycodon alcalai	79	0	Reptilia	Squamata	Colubridae	Lycodon	Least Concern	NoThreatened	Small
Lycodon hypsirhinoides	657	0	Reptilia	Squamata	Colubridae	Lycodon	Least Concern	NoThreatened	Small
Lycodonomorphus whytii	387	0	Reptilia	Squamata	Lamprophiidae	Lycodonomorphus	Least Concern	NoThreatened	Small
Lycophidion pygmaeum	15978	0	Reptilia	Squamata	Lamprophiidae	Lycophidion	Near Threatened	Threatened	Small
Lygisaurus curtus	4244	0	Reptilia	Squamata	Scincidae	Lygisaurus	Least Concern	NoThreatened	Small
Lygodactylus blancae	1641	0	Reptilia	Squamata	Gekkonidae	Lygodactylus	Near Threatened	Threatened	Small
Lygodactylus methueni	111	0	Reptilia	Squamata	Gekkonidae	Lygodactylus	Endangered	Threatened	Small
Lygodactylus mirabilis	45	0	Reptilia	Squamata	Gekkonidae	Lygodactylus	Critically Endangered	Threatened	Small
Lygodactylus regulus	502	0	Reptilia	Squamata	Gekkonidae	Lygodactylus	Near Threatened	Threatened	Small
Lygodactylus rex	775	0	Reptilia	Squamata	Gekkonidae	Lygodactylus	Near Threatened	Threatened	Small
Lygodactylus thomensis	360	0	Reptilia	Squamata	Gekkonidae	Lygodactylus	Least Concern	NoThreatened	Small
Lygophis paucidens	23	0	Reptilia	Squamata	Colubridae	Lygophis	Least Concern	NoThreatened	Small
Lygosoma isodactylum	1933	0	Reptilia	Squamata	Scincidae	Lygosoma	Data Deficient	NoThreatened	Small
Lygosoma siamense	662	0	Reptilia	Squamata	Scincidae	Lygosoma	NA	NoThreatened	Small
Lytorhynchus gasperetti	5152	0	Reptilia	Squamata	Colubridae	Lytorhynchus	Data Deficient	NoThreatened	Small
Mabuia ansorgii	59	0	Reptilia	Squamata	Scincidae	Trachylepis	NA	NoThreatened	Small
Mabuya depressa	3109	0	Reptilia	Squamata	Scincidae	Trachylepis	NA	NoThreatened	Small
Mabuya homalocephala	41052	0	Reptilia	Squamata	Scincidae	Trachylepis	NA	NoThreatened	Small
Mabuya margaritifera	10	0	Reptilia	Squamata	Scincidae	Trachylepis	NA	NoThreatened	Small
Macropholidus huancabambae	389	0	Reptilia	Squamata	Gymnophthalmidae	Macropholidus	Data Deficient	NoThreatened	Small
Madascincus miafina	25	0	Reptilia	Squamata	Scincidae	Madascincus	NA	NoThreatened	Small
Marmorosphax taom	59	0	Reptilia	Squamata	Scincidae	Marmorosphax	Endangered	Threatened	Small
Mediodactylus amictopholis	937	0	Reptilia	Squamata	Gekkonidae	Mediodactylus	Endangered	Threatened	Small
Mediodactylus sagittifer	4466	0	Reptilia	Squamata	Gekkonidae	Mediodactylus	Data Deficient	NoThreatened	Small
Mesalina balfouri	3458	0	Reptilia	Squamata	Lacertidae	Mesalina	Least Concern	NoThreatened	Small
Mesalina kuri	60	0	Reptilia	Squamata	Lacertidae	Mesalina	Least Concern	NoThreatened	Small
Mesobaena rhachicephala	1389	0	Reptilia	Squamata	Amphisbaenidae	Mesobaena	Least Concern	NoThreatened	Small
Microlophus albemarlensis	716	0	Reptilia	Squamata	Tropiduridae	Microlophus	Least Concern	NoThreatened	Small
Microlophus bivittatus	509	0	Reptilia	Squamata	Tropiduridae	Microlophus	Near Threatened	Threatened	Small
Microlophus grayii	187	0	Reptilia	Squamata	Tropiduridae	Microlophus	Near Threatened	Threatened	Small
Microlophus indefatigabilis	532	0	Reptilia	Squamata	Tropiduridae	Microlophus	Least Concern	NoThreatened	Small
Microlophus jacobii	541	0	Reptilia	Squamata	Tropiduridae	Microlophus	NA	NoThreatened	Small
Micropechis ikaheka	14	0	Reptilia	Squamata	Elapidae	Micropechis	Least Concern	NoThreatened	Small
Micrurus paraensis	517	0	Reptilia	Squamata	Elapidae	Micrurus	Least Concern	NoThreatened	Small
Micrurus ruatanus	15	0	Reptilia	Squamata	Elapidae	Micrurus	Critically Endangered	Threatened	Small
Mochlus laeviceps	40156	0	Reptilia	Squamata	Scincidae	Mochlus	Data Deficient	NoThreatened	Small
Mochlus mabuiiformis	1768	0	Reptilia	Squamata	Scincidae	Mochlus	Data Deficient	NoThreatened	Small
Mochlus paedocarinatus	760	0	Reptilia	Squamata	Scincidae	Mochlus	Data Deficient	NoThreatened	Small
Mochlus vinciguerrae	37107	0	Reptilia	Squamata	Scincidae	Mochlus	Least Concern	NoThreatened	Small
Morelia azurea	242	0	Reptilia	Squamata	Pythonidae	Morelia	NA	NoThreatened	Small
Myriopholis blanfordi	3300	0	Reptilia	Squamata	Leptotyphlopidae	Myriopholis	NA	NoThreatened	Small
Myriopholis burii	37	0	Reptilia	Squamata	Leptotyphlopidae	Myriopholis	Data Deficient	NoThreatened	Small
Myriopholis filiformis	2073	0	Reptilia	Squamata	Leptotyphlopidae	Myriopholis	NA	NoThreatened	Small
Myriopholis macrura	3365	0	Reptilia	Squamata	Leptotyphlopidae	Myriopholis	NA	NoThreatened	Small
Myriopholis wilsoni	1779	0	Reptilia	Squamata	Leptotyphlopidae	Myriopholis	NA	NoThreatened	Small
Nactus arnouxii	11	0	Reptilia	Squamata	Gekkonidae	Nactus	NA	NoThreatened	Small
Nactus sphaerodactylodes	2284	0	Reptilia	Squamata	Gekkonidae	Nactus	Least Concern	NoThreatened	Small
Naja peroescobari	1151	0	Reptilia	Squamata	Elapidae	Naja	Endangered	Threatened	Small
Namazonurus lawrenci	1455	0	Reptilia	Squamata	Cordylidae	Namazonurus	Least Concern	NoThreatened	Small
Namazonurus peersi	5732	0	Reptilia	Squamata	Cordylidae	Namazonurus	Least Concern	NoThreatened	Small
Natrix erythrogaster	32963	0	Reptilia	Squamata	Colubridae	Nerodia	NA	NoThreatened	Small
Natrix rhombifera	21109	0	Reptilia	Squamata	Colubridae	Nerodia	NA	NoThreatened	Small
Nerodia harteri	45618	0	Reptilia	Squamata	Colubridae	Nerodia	Near Threatened	Threatened	Small
Nerodia paucimaculata	231	0	Reptilia	Squamata	Colubridae	Nerodia	Near Threatened	Threatened	Small
Nerodia rufipunctatus	256	0	Reptilia	Squamata	Colubridae	Thamnophis	NA	NoThreatened	Small
Neusticurus apodemus	190	0	Reptilia	Squamata	Gymnophthalmidae	Centrosaura	NA	NoThreatened	Small
Ninurta coeruleopunctatus	9689	0	Reptilia	Squamata	Cordylidae	Ninurta	Least Concern	NoThreatened	Small
Norops isthmicus	1934	0	Reptilia	Squamata	Dactyloidae	Anolis	NA	NoThreatened	Small
Nucras livida	38481	0	Reptilia	Squamata	Lacertidae	Nucras	Least Concern	NoThreatened	Small
Nucras taeniolata	1691	0	Reptilia	Squamata	Lacertidae	Nucras	Least Concern	NoThreatened	Small
Oedura jowalbinna	1238	0	Reptilia	Squamata	Diplodactylidae	Oedura	Near Threatened	Threatened	Small
Ogmodon vitianus	2	0	Reptilia	Squamata	Elapidae	Ogmodon	Endangered	Threatened	Small
Oligosoma oliveri	1	0	Reptilia	Squamata	Scincidae	Oligosoma	Near Threatened	Threatened	Small
Ophiomorus kardesi	2599	0	Reptilia	Squamata	Scincidae	Ophiomorus	NA	NoThreatened	Small
Ophiomorus streeti	943	0	Reptilia	Squamata	Scincidae	Ophiomorus	Least Concern	NoThreatened	Small
Ophisaurus ceroni	1562	0	Reptilia	Squamata	Anguidae	Ophisaurus	Endangered	Threatened	Small
Ophisops pushkarensis	119	0	Reptilia	Squamata	Lacertidae	Ophisops	Endangered	Threatened	Small
Ophryacus sphenophrys	35	0	Reptilia	Squamata	Viperidae	Ophryacus	NA	NoThreatened	Small
Oxybelis wilsoni	109	0	Reptilia	Squamata	Colubridae	Oxybelis	Endangered	Threatened	Small
Pachycalamus brevis	1025	0	Reptilia	Squamata	Trogonophidae	Pachycalamus	Data Deficient	NoThreatened	Small
Pachydactylus austeni	26262	0	Reptilia	Squamata	Gekkonidae	Pachydactylus	Least Concern	NoThreatened	Small
Pachydactylus formosus	42770	0	Reptilia	Squamata	Gekkonidae	Pachydactylus	Least Concern	NoThreatened	Small
Pachydactylus parascutatus	544	0	Reptilia	Squamata	Gekkonidae	Pachydactylus	Least Concern	NoThreatened	Small
Panaspis africana	908	0	Reptilia	Squamata	Scincidae	Panaspis	Least Concern	NoThreatened	Small
Paragehyra petiti	205	0	Reptilia	Squamata	Gekkonidae	Paragehyra	Vulnerable	Threatened	Small
Parahydrophis mertoni	366	0	Reptilia	Squamata	Elapidae	Parahydrophis	Data Deficient	NoThreatened	Small
Paroedura lohatsara	85	0	Reptilia	Squamata	Gekkonidae	Paroedura	Critically Endangered	Threatened	Small
Paroedura vahiny	18	0	Reptilia	Squamata	Gekkonidae	Paroedura	Least Concern	NoThreatened	Small
Parvoscincus aurorus	110	0	Reptilia	Squamata	Scincidae	Parvoscincus	NA	NoThreatened	Small
Parvoscincus luzonensis	3	0	Reptilia	Squamata	Scincidae	Parvoscincus	Near Threatened	Threatened	Small
Parvoscincus manananggalae	13	0	Reptilia	Squamata	Scincidae	Parvoscincus	NA	NoThreatened	Small
Pedioplanis mayeri	1	0	Reptilia	Squamata	Lacertidae	Pedioplanis	NA	NoThreatened	Small
Pelusios carinatus	6401	0	Reptilia	Testudines	Pelomedusidae	Pelusios	NA	NoThreatened	Small
Pelusios nanus	280	0	Reptilia	Testudines	Pelomedusidae	Pelusios	NA	NoThreatened	Small
Perochirus ateles	9	0	Reptilia	Squamata	Gekkonidae	Perochirus	Vulnerable	Threatened	Small
Phalotris multipunctatus	471	0	Reptilia	Squamata	Colubridae	Phalotris	Endangered	Threatened	Small
Phelsuma antanosy	355	0	Reptilia	Squamata	Gekkonidae	Phelsuma	Critically Endangered	Threatened	Small
Phelsuma comorensis	615	0	Reptilia	Squamata	Gekkonidae	Phelsuma	Near Threatened	Threatened	Small
Phelsuma inexpectata	12	0	Reptilia	Squamata	Gekkonidae	Phelsuma	Critically Endangered	Threatened	Small
Phelsuma v-nigra	1299	0	Reptilia	Squamata	Gekkonidae	Phelsuma	Least Concern	NoThreatened	Small
Philochortus hardeggeri	488	0	Reptilia	Squamata	Lacertidae	Philochortus	Least Concern	NoThreatened	Small
Philochortus intermedius	8828	0	Reptilia	Squamata	Lacertidae	Philochortus	Least Concern	NoThreatened	Small
Philochortus neumanni	81978	0	Reptilia	Squamata	Lacertidae	Philochortus	Least Concern	NoThreatened	Large
Philodryas psammophideus	4777	0	Reptilia	Squamata	Colubridae	Philodryas	NA	NoThreatened	Small
Philothamnus pobeguini	4564	0	Reptilia	Squamata	Colubridae	Philothamnus	NA	NoThreatened	Small
Philothamnus thomensis	463	0	Reptilia	Squamata	Colubridae	Philothamnus	Least Concern	NoThreatened	Small
Phoenicolacerta cyanisparsa	2037	0	Reptilia	Squamata	Lacertidae	Phoenicolacerta	Least Concern	NoThreatened	Small
Pholidobolus affinis	11895	0	Reptilia	Squamata	Gymnophthalmidae	Pholidobolus	Near Threatened	Threatened	Small
Pholidobolus annectens	1619	0	Reptilia	Squamata	Gymnophthalmidae	Macropholidus	NA	NoThreatened	Small
Pholidoscelis erythrocephalus	5	0	Reptilia	Squamata	Teiidae	Pholidoscelis	Near Threatened	Threatened	Small
Pholidoscelis maynardi	624	0	Reptilia	Squamata	Teiidae	Pholidoscelis	NA	NoThreatened	Small
Pholidoscelis plei	30	0	Reptilia	Squamata	Teiidae	Pholidoscelis	Least Concern	NoThreatened	Small
Pholidoscelis pluvianotatus	8	0	Reptilia	Squamata	Teiidae	Pholidoscelis	Near Threatened	Threatened	Small
Phrynocephalus ahvazicus	1013	0	Reptilia	Squamata	Agamidae	Phrynocephalus	NA	NoThreatened	Small
Phrynocephalus ananjevae	39	0	Reptilia	Squamata	Agamidae	Phrynocephalus	NA	NoThreatened	Small
Phrynocephalus golubewii	3856	0	Reptilia	Squamata	Agamidae	Phrynocephalus	Critically Endangered	Threatened	Small
Phrynocephalus koslowi	204	0	Reptilia	Squamata	Agamidae	Phrynocephalus	NA	NoThreatened	Small
Phrynocephalus lutensis	5680	0	Reptilia	Squamata	Agamidae	Phrynocephalus	NA	NoThreatened	Small
Phrynosoma ditmarsi	26620	0	Reptilia	Squamata	Phrynosomatidae	Phrynosoma	Data Deficient	NoThreatened	Small
Phrynosoma ornatissimum	971	0	Reptilia	Squamata	Phrynosomatidae	Phrynosoma	NA	NoThreatened	Small
Phrynosoma sherbrookei	1303	0	Reptilia	Squamata	Phrynosomatidae	Phrynosoma	NA	NoThreatened	Small
Phyllodactylus angustidigitus	887	0	Reptilia	Squamata	Phyllodactylidae	Phyllodactylus	Endangered	Threatened	Small
Phyllodactylus baurii	124	0	Reptilia	Squamata	Phyllodactylidae	Phyllodactylus	Data Deficient	NoThreatened	Small
Phyllodactylus clinatus	382	0	Reptilia	Squamata	Phyllodactylidae	Phyllodactylus	Data Deficient	NoThreatened	Small
Phyllodactylus darwini	148	0	Reptilia	Squamata	Phyllodactylidae	Phyllodactylus	Near Threatened	Threatened	Small
Phyllodactylus delcampoi	1767	0	Reptilia	Squamata	Phyllodactylidae	Phyllodactylus	Least Concern	NoThreatened	Small
Phyllodactylus galapagensis	105	0	Reptilia	Squamata	Phyllodactylidae	Phyllodactylus	Near Threatened	Threatened	Small
Phyllodactylus interandinus	3476	0	Reptilia	Squamata	Phyllodactylidae	Phyllodactylus	Least Concern	NoThreatened	Small
Phyllodactylus johnwrighti	790	0	Reptilia	Squamata	Phyllodactylidae	Phyllodactylus	Endangered	Threatened	Small
Phyllodactylus leei	112	0	Reptilia	Squamata	Phyllodactylidae	Phyllodactylus	Near Threatened	Threatened	Small
Phyllodactylus leoni	4031	0	Reptilia	Squamata	Phyllodactylidae	Phyllodactylus	Vulnerable	Threatened	Small
Phyllodactylus magister	4565	0	Reptilia	Squamata	Phyllodactylidae	Phyllodactylus	NA	NoThreatened	Small
Phyllodactylus pachamama	1698	0	Reptilia	Squamata	Phyllodactylidae	Phyllodactylus	NA	NoThreatened	Small
Phyllodactylus palmeus	40	0	Reptilia	Squamata	Phyllodactylidae	Phyllodactylus	Least Concern	NoThreatened	Small
Phyllodactylus rutteni	1	0	Reptilia	Squamata	Phyllodactylidae	Phyllodactylus	Near Threatened	Threatened	Small
Phymaturus aguedae	3	0	Reptilia	Squamata	Liolaemidae	Phymaturus	Data Deficient	NoThreatened	Small
Phymaturus alicahuense	1074	0	Reptilia	Squamata	Liolaemidae	Phymaturus	Least Concern	NoThreatened	Small
Phymaturus bibronii	2290	0	Reptilia	Squamata	Liolaemidae	Phymaturus	Endangered	Threatened	Small
Phymaturus cacivioi	7965	0	Reptilia	Squamata	Liolaemidae	Phymaturus	NA	NoThreatened	Small
Phymaturus calcogaster	5376	0	Reptilia	Squamata	Liolaemidae	Phymaturus	Least Concern	NoThreatened	Small
Phymaturus camilae	18659	0	Reptilia	Squamata	Liolaemidae	Phymaturus	Least Concern	NoThreatened	Small
Phymaturus castillensis	790	0	Reptilia	Squamata	Liolaemidae	Phymaturus	Least Concern	NoThreatened	Small
Phymaturus ceii	9106	0	Reptilia	Squamata	Liolaemidae	Phymaturus	Least Concern	NoThreatened	Small
Phymaturus etheridgei	2834	0	Reptilia	Squamata	Liolaemidae	Phymaturus	Least Concern	NoThreatened	Small
Phymaturus extrilidus	57	0	Reptilia	Squamata	Liolaemidae	Phymaturus	Least Concern	NoThreatened	Small
Phymaturus felixi	6876	0	Reptilia	Squamata	Liolaemidae	Phymaturus	Least Concern	NoThreatened	Small
Phymaturus indistinctus	6763	0	Reptilia	Squamata	Liolaemidae	Phymaturus	Data Deficient	NoThreatened	Small
Phymaturus manuelae	8012	0	Reptilia	Squamata	Liolaemidae	Phymaturus	Data Deficient	NoThreatened	Small
Phymaturus patagonicus	40454	0	Reptilia	Squamata	Liolaemidae	Phymaturus	Least Concern	NoThreatened	Small
Phymaturus sitesi	1268	0	Reptilia	Squamata	Liolaemidae	Phymaturus	Least Concern	NoThreatened	Small
Phymaturus videlai	9773	0	Reptilia	Squamata	Liolaemidae	Phymaturus	Least Concern	NoThreatened	Small
Phymaturus yachanana	349	0	Reptilia	Squamata	Liolaemidae	Phymaturus	Least Concern	NoThreatened	Small
Platysaurus broadleyi	3030	0	Reptilia	Squamata	Cordylidae	Platysaurus	Least Concern	NoThreatened	Small
Platysaurus mitchelli	654	0	Reptilia	Squamata	Cordylidae	Platysaurus	Least Concern	NoThreatened	Small
Plestiodon nietoi	338	0	Reptilia	Squamata	Scincidae	Plestiodon	NA	NoThreatened	Small
Polemon robustus	1143	0	Reptilia	Squamata	Atractaspididae	Polemon	Least Concern	NoThreatened	Small
Polychrus jacquelinae	622	0	Reptilia	Squamata	Polychrotidae	Polychrus	Data Deficient	NoThreatened	Small
Porthidium melanurum	1191	0	Reptilia	Squamata	Viperidae	Mixcoatlus	NA	NoThreatened	Small
Porthidium volcanicum	122	0	Reptilia	Squamata	Viperidae	Porthidium	Data Deficient	NoThreatened	Small
Prasinohaema semoni	10067	0	Reptilia	Squamata	Scincidae	Prasinohaema	Least Concern	NoThreatened	Small
Pristurus abdelkuri	892	0	Reptilia	Squamata	Sphaerodactylidae	Pristurus	Least Concern	NoThreatened	Small
Pristurus gallagheri	12530	0	Reptilia	Squamata	Sphaerodactylidae	Pristurus	Near Threatened	Threatened	Small
Pristurus guichardi	304	0	Reptilia	Squamata	Sphaerodactylidae	Pristurus	Least Concern	NoThreatened	Small
Pristurus insignis	3153	0	Reptilia	Squamata	Sphaerodactylidae	Pristurus	Least Concern	NoThreatened	Small
Pristurus insignoides	75	0	Reptilia	Squamata	Sphaerodactylidae	Pristurus	Least Concern	NoThreatened	Small
Pristurus masirahensis	59	0	Reptilia	Squamata	Sphaerodactylidae	Pristurus	NA	NoThreatened	Small
Pristurus obsti	516	0	Reptilia	Squamata	Sphaerodactylidae	Pristurus	Least Concern	NoThreatened	Small
Pristurus phillipsii	79336	0	Reptilia	Squamata	Sphaerodactylidae	Pristurus	Least Concern	NoThreatened	Large
Pristurus saada	4140	0	Reptilia	Squamata	Sphaerodactylidae	Pristurus	Least Concern	NoThreatened	Small
Pristurus samhaensis	1	0	Reptilia	Squamata	Sphaerodactylidae	Pristurus	Least Concern	NoThreatened	Small
Pristurus sokotranus	3508	0	Reptilia	Squamata	Sphaerodactylidae	Pristurus	Least Concern	NoThreatened	Small
Pristurus somalicus	11186	0	Reptilia	Squamata	Sphaerodactylidae	Pristurus	Least Concern	NoThreatened	Small
Proctoporus cashcaensis	1131	0	Reptilia	Squamata	Gymnophthalmidae	Riama	NA	NoThreatened	Small
Proctoporus ventrimaculatus	16	0	Reptilia	Squamata	Gymnophthalmidae	Petracola	NA	NoThreatened	Small
Prosymna janii	1446	0	Reptilia	Squamata	Prosymnidae	Prosymna	Least Concern	NoThreatened	Small
Prosymna somalica	1671	0	Reptilia	Squamata	Prosymnidae	Prosymna	Least Concern	NoThreatened	Small
Protobothrops sieversorum	741	0	Reptilia	Squamata	Viperidae	Protobothrops	Endangered	Threatened	Small
Psammobates geometricus	16268	0	Reptilia	Testudines	Testudinidae	Psammobates	Critically Endangered	Threatened	Small
Psammophis lineatus	20	0	Reptilia	Squamata	Psammophiidae	Psammophis	Least Concern	NoThreatened	Small
Psammophylax acutus	1830	0	Reptilia	Squamata	Psammophiidae	Kladirostratus	NA	NoThreatened	Small
Pseudalsophis biserialis	30	0	Reptilia	Squamata	Colubridae	Pseudalsophis	Near Threatened	Threatened	Small
Pseudalsophis hephaestus	6	0	Reptilia	Squamata	Colubridae	Pseudalsophis	NA	NoThreatened	Small
Pseudalsophis occidentalis	556	0	Reptilia	Squamata	Colubridae	Pseudalsophis	Least Concern	NoThreatened	Small
Pseudalsophis steindachneri	457	0	Reptilia	Squamata	Colubridae	Pseudalsophis	Near Threatened	Threatened	Small
Pseudalsophis thomasi	785	0	Reptilia	Squamata	Colubridae	Pseudalsophis	NA	NoThreatened	Small
Pseuderemias brenneri	6291	0	Reptilia	Squamata	Lacertidae	Pseuderemias	Least Concern	NoThreatened	Small
Pseuderemias septemstriata	5688	0	Reptilia	Squamata	Lacertidae	Pseuderemias	Least Concern	NoThreatened	Small
Pseudoboa haasi	2095	0	Reptilia	Squamata	Colubridae	Pseudoboa	Least Concern	NoThreatened	Small
Pseudoboodon boehmei	18233	0	Reptilia	Squamata	Lamprophiidae	Pseudoboodon	Least Concern	NoThreatened	Small
Pseudocerastes urarachnoides	32743	0	Reptilia	Squamata	Viperidae	Pseudocerastes	Near Threatened	Threatened	Small
Pseudocordylus capensis	3865	0	Reptilia	Squamata	Cordylidae	Hemicordylus	NA	NoThreatened	Small
Pseudocordylus langi	5372	0	Reptilia	Squamata	Cordylidae	Pseudocordylus	Least Concern	NoThreatened	Small
Pseudoxyrhopus kely	1273	0	Reptilia	Squamata	Pseudoxyrhophiidae	Pseudoxyrhopus	Endangered	Threatened	Small
Psomophis joberti	771	0	Reptilia	Squamata	Colubridae	Psomophis	Least Concern	NoThreatened	Small
Ptyodactylus rivapadiali	32812	0	Reptilia	Squamata	Phyllodactylidae	Ptyodactylus	NA	NoThreatened	Small
Ramphotyphlops acuticauda	16	0	Reptilia	Squamata	Typhlopidae	Ramphotyphlops	NA	NoThreatened	Small
Ramphotyphlops leucoproctus	2	0	Reptilia	Squamata	Typhlopidae	Anilios	NA	NoThreatened	Small
Rhabdophis callistus	18	0	Reptilia	Squamata	Colubridae	Rhabdophis	Least Concern	NoThreatened	Small
Rhachisaurus brachylepis	78	0	Reptilia	Squamata	Gymnophthalmidae	Rhachisaurus	Data Deficient	NoThreatened	Small
Rhadinaea cuneata	1638	0	Reptilia	Squamata	Colubridae	Rhadinaea	Data Deficient	NoThreatened	Small
Rhadinaea omiltemana	1137	0	Reptilia	Squamata	Colubridae	Rhadinaea	Data Deficient	NoThreatened	Small
Rhampholeon platyceps	3238	0	Reptilia	Squamata	Chamaeleonidae	Rhampholeon	Endangered	Threatened	Small
Rhampholeon tilburyi	551	0	Reptilia	Squamata	Chamaeleonidae	Rhampholeon	Endangered	Threatened	Small
Rhinoleptus koniagui	118	0	Reptilia	Squamata	Leptotyphlopidae	Rhinoleptus	Least Concern	NoThreatened	Small
Rhoptropella ocellata	4633	0	Reptilia	Squamata	Gekkonidae	Rhoptropella	Least Concern	NoThreatened	Small
Rhynchocalamus arabicus	2060	0	Reptilia	Squamata	Colubridae	Rhynchocalamus	Data Deficient	NoThreatened	Small
Riama cashcaensis	947	0	Reptilia	Squamata	Gymnophthalmidae	Riama	Endangered	Threatened	Small
Riama labionis	110	0	Reptilia	Squamata	Gymnophthalmidae	Riama	Endangered	Threatened	Small
Salomonelaps par	1523	0	Reptilia	Squamata	Elapidae	Salomonelaps	Least Concern	NoThreatened	Small
Sceloporus aurantius	223	0	Reptilia	Squamata	Phrynosomatidae	Sceloporus	NA	NoThreatened	Small
Sceloporus gadsdeni	314	0	Reptilia	Squamata	Phrynosomatidae	Sceloporus	NA	NoThreatened	Small
Sceloporus macdougalli	500	0	Reptilia	Squamata	Phrynosomatidae	Sceloporus	Least Concern	NoThreatened	Small
Sceloporus subpictus	3467	0	Reptilia	Squamata	Phrynosomatidae	Sceloporus	Data Deficient	NoThreatened	Small
Sceloporus unicanthalis	1046	0	Reptilia	Squamata	Phrynosomatidae	Sceloporus	NA	NoThreatened	Small
Scelotes anguineus	3467	0	Reptilia	Squamata	Scincidae	Scelotes	Least Concern	NoThreatened	Small
Scelotes arenicola	5187	0	Reptilia	Squamata	Scincidae	Scelotes	Least Concern	NoThreatened	Small
Scelotes bipes	4475	0	Reptilia	Squamata	Scincidae	Scelotes	Least Concern	NoThreatened	Small
Scelotes caffer	101879	0	Reptilia	Squamata	Scincidae	Scelotes	Least Concern	NoThreatened	Large
Scelotes fitzsimonsi	18927	0	Reptilia	Squamata	Scincidae	Scelotes	Least Concern	NoThreatened	Small
Scelotes gronovii	609	0	Reptilia	Squamata	Scincidae	Scelotes	Near Threatened	Threatened	Small
Scelotes guentheri	1549	0	Reptilia	Squamata	Scincidae	Scelotes	Extinct	Threatened	Small
Scelotes kasneri	4711	0	Reptilia	Squamata	Scincidae	Scelotes	Endangered	Threatened	Small
Scelotes montispectus	2377	0	Reptilia	Squamata	Scincidae	Scelotes	Near Threatened	Threatened	Small
Scelotes vestigifer	4665	0	Reptilia	Squamata	Scincidae	Scelotes	Least Concern	NoThreatened	Small
Scincella kikaapoa	2749	0	Reptilia	Squamata	Scincidae	Scincella	NA	NoThreatened	Small
Scolecoseps broadleyi	199	0	Reptilia	Squamata	Scincidae	Scolecoseps	Near Threatened	Threatened	Small
Sepsina copei	177	0	Reptilia	Squamata	Scincidae	Sepsina	Least Concern	NoThreatened	Small
Smaug breyeri	1894	0	Reptilia	Squamata	Cordylidae	Smaug	Least Concern	NoThreatened	Small
Sphaerodactylus beattyi	108	0	Reptilia	Squamata	Sphaerodactylidae	Sphaerodactylus	Endangered	Threatened	Small
Sphaerodactylus dacnicolor	295	0	Reptilia	Squamata	Sphaerodactylidae	Sphaerodactylus	Endangered	Threatened	Small
Sphaerodactylus intermedius	5	0	Reptilia	Squamata	Sphaerodactylidae	Sphaerodactylus	Endangered	Threatened	Small
Sphaerodactylus leonardovaldesi	5	0	Reptilia	Squamata	Sphaerodactylidae	Sphaerodactylus	NA	NoThreatened	Small
Sphaerodactylus oliveri	69	0	Reptilia	Squamata	Sphaerodactylidae	Sphaerodactylus	Endangered	Threatened	Small
Sphaerodactylus oxyrhinus	2255	0	Reptilia	Squamata	Sphaerodactylidae	Sphaerodactylus	Endangered	Threatened	Small
Sphaerodactylus parvus	13	0	Reptilia	Squamata	Sphaerodactylidae	Sphaerodactylus	Least Concern	NoThreatened	Small
Sphaerodactylus richardsonii	1543	0	Reptilia	Squamata	Sphaerodactylidae	Sphaerodactylus	NA	NoThreatened	Small
Sphaerodactylus rosaurae	79	0	Reptilia	Squamata	Sphaerodactylidae	Sphaerodactylus	Least Concern	NoThreatened	Small
Sphaerodactylus sabanus	125	0	Reptilia	Squamata	Sphaerodactylidae	Sphaerodactylus	Least Concern	NoThreatened	Small
Sphaerodactylus schwartzi	131	0	Reptilia	Squamata	Sphaerodactylidae	Sphaerodactylus	Endangered	Threatened	Small
Sphaerodactylus sputator	4	0	Reptilia	Squamata	Sphaerodactylidae	Sphaerodactylus	Least Concern	NoThreatened	Small
Sphenomorphus aignanus	15680	0	Reptilia	Squamata	Scincidae	Sphenomorphus	Least Concern	NoThreatened	Small
Sphenomorphus annectens	9836	0	Reptilia	Squamata	Scincidae	Sphenomorphus	Data Deficient	NoThreatened	Small
Sphenomorphus atrigularis	1	0	Reptilia	Squamata	Scincidae	Tytthoscincus	NA	NoThreatened	Small
Sphenomorphus cranei	9116	0	Reptilia	Squamata	Scincidae	Sphenomorphus	Least Concern	NoThreatened	Small
Sphenomorphus darlingtoni	42450	0	Reptilia	Squamata	Scincidae	Sphenomorphus	Least Concern	NoThreatened	Small
Sphenomorphus forbesi	17202	0	Reptilia	Squamata	Scincidae	Sphenomorphus	Least Concern	NoThreatened	Small
Sphenomorphus fragilis	9344	0	Reptilia	Squamata	Scincidae	Sphenomorphus	Least Concern	NoThreatened	Small
Sphenomorphus granulatus	5033	0	Reptilia	Squamata	Scincidae	Sphenomorphus	Least Concern	NoThreatened	Small
Sphenomorphus neuhaussi	7780	0	Reptilia	Squamata	Scincidae	Sphenomorphus	Least Concern	NoThreatened	Small
Sphenomorphus nigrolineatus	31846	0	Reptilia	Squamata	Scincidae	Sphenomorphus	Least Concern	NoThreatened	Small
Sphenomorphus oligolepis	14806	0	Reptilia	Squamata	Scincidae	Sphenomorphus	Least Concern	NoThreatened	Small
Sphenomorphus schultzei	866	0	Reptilia	Squamata	Scincidae	Sphenomorphus	Least Concern	NoThreatened	Small
Sphenomorphus scutatus	10	0	Reptilia	Squamata	Scincidae	Sphenomorphus	Least Concern	NoThreatened	Small
Sphenomorphus tanneri	25	0	Reptilia	Squamata	Scincidae	Sphenomorphus	Least Concern	NoThreatened	Small
Sphenomorphus tersus	8	0	Reptilia	Squamata	Scincidae	Sphenomorphus	Least Concern	NoThreatened	Small
Sphenomorphus tridigitus	82	0	Reptilia	Squamata	Scincidae	Sphenomorphus	Near Threatened	Threatened	Small
Sphenomorphus undulatus	34227	0	Reptilia	Squamata	Scincidae	Sphenomorphus	Least Concern	NoThreatened	Small
Spondylurus fulgidus	1095	0	Reptilia	Squamata	Scincidae	Spondylurus	Endangered	Threatened	Small
Spondylurus sloanii	2	0	Reptilia	Squamata	Scincidae	Spondylurus	Critically Endangered	Threatened	Small
Stegonotus guentheri	464	0	Reptilia	Squamata	Colubridae	Stegonotus	Data Deficient	NoThreatened	Small
Stegonotus heterurus	7209	0	Reptilia	Squamata	Colubridae	Stegonotus	Least Concern	NoThreatened	Small
Stegonotus melanolabiatus	145	0	Reptilia	Squamata	Colubridae	Stegonotus	NA	NoThreatened	Small
Stegonotus reticulatus	266	0	Reptilia	Squamata	Colubridae	Stegonotus	NA	NoThreatened	Small
Stenocercus frittsi	1030	0	Reptilia	Squamata	Tropiduridae	Stenocercus	Least Concern	NoThreatened	Small
Stenocercus rhodomelas	9983	0	Reptilia	Squamata	Tropiduridae	Stenocercus	Vulnerable	Threatened	Small
Stenocercus simonsii	2072	0	Reptilia	Squamata	Tropiduridae	Stenocercus	Endangered	Threatened	Small
Strophurus congoo	222	0	Reptilia	Squamata	Diplodactylidae	Strophurus	Data Deficient	NoThreatened	Small
Tantilla brevicauda	1	0	Reptilia	Squamata	Colubridae	Tantilla	Least Concern	NoThreatened	Small
Tantilla insulamontana	10652	0	Reptilia	Squamata	Colubridae	Tantilla	Critically Endangered	Threatened	Small
Tantilla tayrae	173	0	Reptilia	Squamata	Colubridae	Tantilla	Data Deficient	NoThreatened	Small
Tarentola boavistensis	409	0	Reptilia	Squamata	Phyllodactylidae	Tarentola	Vulnerable	Threatened	Small
Tarentola bocagei	280	0	Reptilia	Squamata	Phyllodactylidae	Tarentola	Least Concern	NoThreatened	Small
Tarentola caboverdiana	712	0	Reptilia	Squamata	Phyllodactylidae	Tarentola	Least Concern	NoThreatened	Small
Tarentola darwini	1019	0	Reptilia	Squamata	Phyllodactylidae	Tarentola	Least Concern	NoThreatened	Small
Tarentola fogoensis	644	0	Reptilia	Squamata	Phyllodactylidae	Tarentola	Least Concern	NoThreatened	Small
Tarentola maioensis	252	0	Reptilia	Squamata	Phyllodactylidae	Tarentola	Least Concern	NoThreatened	Small
Tarentola nicolauensis	284	0	Reptilia	Squamata	Phyllodactylidae	Tarentola	Least Concern	NoThreatened	Small
Tarentola protogigas	2	0	Reptilia	Squamata	Phyllodactylidae	Tarentola	Least Concern	NoThreatened	Small
Tarentola rudis	1062	0	Reptilia	Squamata	Phyllodactylidae	Tarentola	Data Deficient	NoThreatened	Small
Tarentola senegambiae	324	0	Reptilia	Squamata	Phyllodactylidae	Tarentola	Least Concern	NoThreatened	Small
Tarentola substituta	361	0	Reptilia	Squamata	Phyllodactylidae	Tarentola	Least Concern	NoThreatened	Small
Telescopus nigriceps	6798	0	Reptilia	Squamata	Colubridae	Telescopus	Least Concern	NoThreatened	Small
Telescopus pulcher	6311	0	Reptilia	Squamata	Colubridae	Telescopus	Data Deficient	NoThreatened	Small
Tenuidactylus russowi	65	0	Reptilia	Squamata	Gekkonidae	Mediodactylus	NA	NoThreatened	Small
Teratoscincus roborowskii	1911	0	Reptilia	Squamata	Sphaerodactylidae	Teratoscincus	Least Concern	NoThreatened	Small
Terrapene coahuila	14738	0	Reptilia	Testudines	Emydidae	Terrapene	Endangered	Threatened	Small
Tetradactylus tetradactylus	20509	0	Reptilia	Squamata	Gerrhosauridae	Tetradactylus	Least Concern	NoThreatened	Small
Thamnodynastes almae	9	0	Reptilia	Squamata	Colubridae	Thamnodynastes	Least Concern	NoThreatened	Small
Toluca conica	1061	0	Reptilia	Squamata	Colubridae	Conopsis	NA	NoThreatened	Small
Toxicocalamus holopelturus	91	0	Reptilia	Squamata	Elapidae	Toxicocalamus	Least Concern	NoThreatened	Small
Toxicocalamus longissimus	233	0	Reptilia	Squamata	Elapidae	Toxicocalamus	Vulnerable	Threatened	Small
Toxicocalamus misimae	112	0	Reptilia	Squamata	Elapidae	Toxicocalamus	Data Deficient	NoThreatened	Small
Toxicocalamus pachysomus	7	0	Reptilia	Squamata	Elapidae	Toxicocalamus	Data Deficient	NoThreatened	Small
Trachemys hartwegi	4232	0	Reptilia	Testudines	Emydidae	Trachemys	NA	NoThreatened	Small
Trachemys taylori	2324	0	Reptilia	Testudines	Emydidae	Trachemys	Endangered	Threatened	Small
Trachemys yaquia	56931	0	Reptilia	Testudines	Emydidae	Trachemys	Vulnerable	Threatened	Small
Trachylepis bocagii	29	0	Reptilia	Squamata	Scincidae	Trachylepis	Least Concern	NoThreatened	Small
Trachylepis hildebrandtii	1417	0	Reptilia	Squamata	Scincidae	Trachylepis	Least Concern	NoThreatened	Small
Trachylepis makolowodei	106	0	Reptilia	Squamata	Scincidae	Trachylepis	Least Concern	NoThreatened	Small
Trachylepis mlanjensis	209	0	Reptilia	Squamata	Scincidae	Trachylepis	Least Concern	NoThreatened	Small
Trachylepis principensis	72	0	Reptilia	Squamata	Scincidae	Trachylepis	Least Concern	NoThreatened	Small
Trachylepis raymondlaurenti	818	0	Reptilia	Squamata	Scincidae	Trachylepis	Least Concern	NoThreatened	Small
Trachylepis sechellensis	2	0	Reptilia	Squamata	Scincidae	Trachylepis	Least Concern	NoThreatened	Small
Trachylepis socotrana	3518	0	Reptilia	Squamata	Scincidae	Trachylepis	Least Concern	NoThreatened	Small
Trachylepis thomensis	482	0	Reptilia	Squamata	Scincidae	Trachylepis	Least Concern	NoThreatened	Small
Trapelus blanfordi	236	0	Reptilia	Squamata	Agamidae	Trapelus	NA	NoThreatened	Small
Trapelus khuzestanensis	312	0	Reptilia	Squamata	Agamidae	Trapelus	NA	NoThreatened	Small
Trapelus tournevillei	3	0	Reptilia	Squamata	Agamidae	Trapelus	Least Concern	NoThreatened	Small
Tribolonotus brongersmai	1804	0	Reptilia	Squamata	Scincidae	Tribolonotus	Data Deficient	NoThreatened	Small
Tribolonotus ponceleti	8	0	Reptilia	Squamata	Scincidae	Tribolonotus	Data Deficient	NoThreatened	Small
Tribolonotus pseudoponceleti	1004	0	Reptilia	Squamata	Scincidae	Tribolonotus	Least Concern	NoThreatened	Small
Tribolonotus schmidti	2811	0	Reptilia	Squamata	Scincidae	Tribolonotus	Least Concern	NoThreatened	Small
Trimeresurus mcgregori	20	0	Reptilia	Squamata	Viperidae	Trimeresurus	Data Deficient	NoThreatened	Small
Trimerodytes balteatus	55	0	Reptilia	Squamata	Colubridae	Trimerodytes	Data Deficient	NoThreatened	Small
Trioceros fuelleborni	2611	0	Reptilia	Squamata	Chamaeleonidae	Trioceros	Least Concern	NoThreatened	Small
Trioceros incornutus	2975	0	Reptilia	Squamata	Chamaeleonidae	Trioceros	Least Concern	NoThreatened	Small
Trioceros laterispinis	5	0	Reptilia	Squamata	Chamaeleonidae	Trioceros	Endangered	Threatened	Small
Tropidonophis aenigmaticus	458	0	Reptilia	Squamata	Colubridae	Tropidonophis	Least Concern	NoThreatened	Small
Tropidonophis dahlii	2343	0	Reptilia	Squamata	Colubridae	Tropidonophis	Least Concern	NoThreatened	Small
Tropidonophis doriae	3646	0	Reptilia	Squamata	Colubridae	Tropidonophis	Least Concern	NoThreatened	Small
Tropidonophis parkeri	6374	0	Reptilia	Squamata	Colubridae	Tropidonophis	Least Concern	NoThreatened	Small
Tropidophis curtus	1172	0	Reptilia	Squamata	Tropidophiidae	Tropidophis	Least Concern	NoThreatened	Small
Tropidophis stejnegeri	5805	0	Reptilia	Squamata	Tropidophiidae	Tropidophis	Near Threatened	Threatened	Small
Tropidophis wrighti	2	0	Reptilia	Squamata	Tropidophiidae	Tropidophis	Least Concern	NoThreatened	Small
Tropidophorus micropus	102	0	Reptilia	Squamata	Scincidae	Tropidophorus	Data Deficient	NoThreatened	Small
Tropidosaura cottrelli	3106	0	Reptilia	Squamata	Lacertidae	Tropidosaura	Least Concern	NoThreatened	Small
Tropidosaura gularis	13522	0	Reptilia	Squamata	Lacertidae	Tropidosaura	Least Concern	NoThreatened	Small
Tropidurus albemarlensis	270	0	Reptilia	Squamata	Tropiduridae	Microlophus	NA	NoThreatened	Small
Tropidurus bivittata	92	0	Reptilia	Squamata	Tropiduridae	Microlophus	NA	NoThreatened	Small
Tropidurus grayi	56	0	Reptilia	Squamata	Tropiduridae	Tropidurus	NA	NoThreatened	Small
Tropiocolotes somalicus	26936	0	Reptilia	Squamata	Gekkonidae	Tropiocolotes	Least Concern	NoThreatened	Small
Tupinambis nigropunctatus	487	0	Reptilia	Squamata	Teiidae	Tupinambis	NA	NoThreatened	Small
Tupinambis rufescens	10227	0	Reptilia	Squamata	Teiidae	Salvator	NA	NoThreatened	Small
Tympanocryptis uniformis	896	0	Reptilia	Squamata	Agamidae	Tympanocryptis	Data Deficient	NoThreatened	Small
Tympanocryptis wilsoni	6760	0	Reptilia	Squamata	Agamidae	Tympanocryptis	Endangered	Threatened	Small
Typhlops elegans	117	0	Reptilia	Squamata	Typhlopidae	Afrotyphlops	NA	NoThreatened	Small
Typhlops fornasinii	6571	0	Reptilia	Squamata	Typhlopidae	Afrotyphlops	NA	NoThreatened	Small
Typhlops microstomus	237	0	Reptilia	Squamata	Typhlopidae	Amerotyphlops	NA	NoThreatened	Small
Typhlops oxyrhinus	10	0	Reptilia	Squamata	Typhlopidae	Typhlops	Data Deficient	NoThreatened	Small
Typhlosaurus caecus	14870	0	Reptilia	Squamata	Scincidae	Typhlosaurus	Least Concern	NoThreatened	Small
Typhlosaurus lomiae	216	0	Reptilia	Squamata	Scincidae	Typhlosaurus	Near Threatened	Threatened	Small
Typhlosaurus vermis	5276	0	Reptilia	Squamata	Scincidae	Typhlosaurus	Least Concern	NoThreatened	Small
Tytthoscincus biparietalis	258	0	Reptilia	Squamata	Scincidae	Tytthoscincus	Endangered	Threatened	Small
Uma exsul	14339	0	Reptilia	Squamata	Phrynosomatidae	Uma	Endangered	Threatened	Small
Uma thurmanae	1309	0	Reptilia	Squamata	Phrynosomatidae	Uma	NA	NoThreatened	Small
Uromastyx alfredschmidti	22558	0	Reptilia	Squamata	Agamidae	Uromastyx	Near Threatened	Threatened	Small
Urosaurus lahtelai	1808	0	Reptilia	Squamata	Phrynosomatidae	Urosaurus	Least Concern	NoThreatened	Small
Varanus finschi	734	0	Reptilia	Squamata	Varanidae	Varanus	Least Concern	NoThreatened	Small
Varanus juxtindicus	111	0	Reptilia	Squamata	Varanidae	Varanus	Least Concern	NoThreatened	Small
Varanus tsukamotoi	6	0	Reptilia	Squamata	Varanidae	Varanus	NA	NoThreatened	Small
Vipera anatolica	1758	0	Reptilia	Squamata	Viperidae	Vipera	Critically Endangered	Threatened	Small
Vipera barani	1528	0	Reptilia	Squamata	Viperidae	Vipera	Near Threatened	Threatened	Small
Vipera bornmuelleri	1317	0	Reptilia	Squamata	Viperidae	Montivipera	NA	NoThreatened	Small
Xantusia bolsonae	4794	0	Reptilia	Squamata	Xantusiidae	Xantusia	Data Deficient	NoThreatened	Small
Xantusia extorris	8274	0	Reptilia	Squamata	Xantusiidae	Xantusia	Least Concern	NoThreatened	Small
Xantusia jaycolei	10	0	Reptilia	Squamata	Xantusiidae	Xantusia	NA	NoThreatened	Small
Xantusia riversiana	116	0	Reptilia	Squamata	Xantusiidae	Xantusia	Least Concern	NoThreatened	Small
Xantusia sanchezi	7946	0	Reptilia	Squamata	Xantusiidae	Xantusia	Least Concern	NoThreatened	Small
Xantusia sierrae	709	0	Reptilia	Squamata	Xantusiidae	Xantusia	NA	NoThreatened	Small
Xenodon pulcher	33860	0	Reptilia	Squamata	Colubridae	Xenodon	Least Concern	NoThreatened	Small
Xenosaurus agrenon	225	0	Reptilia	Squamata	Xenosauridae	Xenosaurus	NA	NoThreatened	Small
Xenosaurus fractus	183	0	Reptilia	Squamata	Xenosauridae	Xenosaurus	NA	NoThreatened	Small
Xenosaurus newmanorum	4575	0	Reptilia	Squamata	Xenosauridae	Xenosaurus	Endangered	Threatened	Small
Xenotyphlops grandidieri	475	0	Reptilia	Squamata	Xenotyphlopidae	Xenotyphlops	Critically Endangered	Threatened	Small
Xerotyphlops socotranus	1244	0	Reptilia	Squamata	Typhlopidae	Xerotyphlops	Data Deficient	NoThreatened	Small
Zonosaurus anelanelany	373	0	Reptilia	Squamata	Gerrhosauridae	Zonosaurus	Vulnerable	Threatened	Small
Zygaspis violacea	1396	0	Reptilia	Squamata	Amphisbaenidae	Zygaspis	Least Concern	NoThreatened	Small

## Sheet: rcp26
Species	rcp26areaAll	rcp26areaIn	class	order	family	genus	redlistCategory	Category	Range
Adenomera chicomendesi	185	0	Amphibia	Anura	Leptodactylidae	Adenomera	NA	NoThreatened	Small
Afrixalus clarkei	34298	0	Amphibia	Anura	Hyperoliidae	Afrixalus	Endangered	Threatened	Large
Afrixalus enseticola	10184	0	Amphibia	Anura	Hyperoliidae	Afrixalus	Vulnerable	Threatened	Small
Afrixalus knysnae	4	0	Amphibia	Anura	Hyperoliidae	Afrixalus	Endangered	Threatened	Small
Afrixalus spinifrons	7667	0	Amphibia	Anura	Hyperoliidae	Afrixalus	Least Concern	NoThreatened	Small
Agalychnis terranova	1000	0	Amphibia	Anura	Phyllomedusidae	Agalychnis	Near Threatened	Threatened	Large
Alytes muletensis	168	0	Amphibia	Anura	Alytidae	Alytes	Endangered	Threatened	Small
Ambystoma lermaense	28	0	Amphibia	Caudata	Ambystomatidae	Ambystoma	Endangered	Threatened	Small
Ameerega macero	1211	0	Amphibia	Anura	Dendrobatidae	Ameerega	Least Concern	NoThreatened	Small
Amietia hymenopus	5	0	Amphibia	Anura	Pyxicephalidae	Amietia	Near Threatened	Threatened	Small
Amietia johnstoni	90	0	Amphibia	Anura	Pyxicephalidae	Amietia	Endangered	Threatened	Small
Amietia umbraculata	175	0	Amphibia	Anura	Pyxicephalidae	Amietia	NA	NoThreatened	Small
Amietophrynus poweri	3	0	Amphibia	Anura	Bufonidae	Sclerophrys	NA	NoThreatened	Small
Amietophrynus steindachneri	2071	0	Amphibia	Anura	Bufonidae	Sclerophrys	NA	NoThreatened	Small
Amolops gerutu	82	0	Amphibia	Anura	Ranidae	Amolops	Vulnerable	Threatened	Small
Amolops kangtingensis	34	0	Amphibia	Anura	Ranidae	Amolops	NA	NoThreatened	Small
Andinobates daleswansoni	18	0	Amphibia	Anura	Dendrobatidae	Andinobates	Endangered	Threatened	Small
Anhydrophryne hewitti	408	0	Amphibia	Anura	Pyxicephalidae	Anhydrophryne	Least Concern	NoThreatened	Small
Anhydrophryne rattrayi	414	0	Amphibia	Anura	Pyxicephalidae	Anhydrophryne	Vulnerable	Threatened	Small
Anomaloglossus beebei	373	0	Amphibia	Anura	Aromobatidae	Anomaloglossus	Endangered	Threatened	Small
Aquiloeurycea cafetalera	2512	0	Amphibia	Caudata	Plethodontidae	Aquiloeurycea	Vulnerable	Threatened	Small
Arthroleptella bicolor	20	0	Amphibia	Anura	Pyxicephalidae	Arthroleptella	Least Concern	NoThreatened	Small
Arthroleptella drewesii	315	0	Amphibia	Anura	Pyxicephalidae	Arthroleptella	Near Threatened	Threatened	Small
Arthroleptella hewitti	696	0	Amphibia	Anura	Pyxicephalidae	Anhydrophryne	NA	NoThreatened	Small
Arthroleptella landdrosia	212	0	Amphibia	Anura	Pyxicephalidae	Arthroleptella	Near Threatened	Threatened	Small
Arthroleptella lightfooti	537	0	Amphibia	Anura	Pyxicephalidae	Arthroleptella	Near Threatened	Threatened	Small
Arthroleptella rugosa	155	0	Amphibia	Anura	Pyxicephalidae	Arthroleptella	Critically Endangered	Threatened	Small
Arthroleptella villiersi	4927	0	Amphibia	Anura	Pyxicephalidae	Arthroleptella	Least Concern	NoThreatened	Small
Arthroleptis francei	136	0	Amphibia	Anura	Arthroleptidae	Arthroleptis	Vulnerable	Threatened	Small
Atelognathus praebasalticus	379	0	Amphibia	Anura	Batrachylidae	Atelognathus	Endangered	Threatened	Small
Atelopus exiguus	11838	0	Amphibia	Anura	Bufonidae	Atelopus	Endangered	Threatened	Small
Atelopus longirostris	2132	0	Amphibia	Anura	Bufonidae	Atelopus	Critically Endangered	Threatened	Small
Atelopus mindoensis	86	0	Amphibia	Anura	Bufonidae	Atelopus	Critically Endangered	Threatened	Small
Atelopus nanay	10631	0	Amphibia	Anura	Bufonidae	Atelopus	Critically Endangered	Threatened	Small
Atelopus pastuso	2051	0	Amphibia	Anura	Bufonidae	Atelopus	Critically Endangered	Threatened	Small
Atelopus petersi	739	0	Amphibia	Anura	Bufonidae	Atelopus	Critically Endangered	Threatened	Small
Austrochaperina adelphe	705	0	Amphibia	Anura	Microhylidae	Austrochaperina	Least Concern	NoThreatened	Large
Austrochaperina derongo	10170	0	Amphibia	Anura	Microhylidae	Copiula	Least Concern	NoThreatened	Small
Austrochaperina palmipes	13495	0	Amphibia	Anura	Microhylidae	Austrochaperina	Least Concern	NoThreatened	Small
Barycholos pulcher	38323	0	Amphibia	Anura	Craugastoridae	Barycholos	Least Concern	NoThreatened	Large
Batrachylodes trossulus	61	0	Amphibia	Anura	Ceratobatrachidae	Cornufer	NA	NoThreatened	Small
Batrachylodes vertebralis	2827	0	Amphibia	Anura	Ceratobatrachidae	Cornufer	NA	NoThreatened	Small
Boana caiapo	453	0	Amphibia	Anura	Hylidae	Boana	NA	NoThreatened	Small
Bolitoglossa chica	1625	0	Amphibia	Caudata	Plethodontidae	Bolitoglossa	Critically Endangered	Threatened	Small
Bolitoglossa macrinii	9	0	Amphibia	Caudata	Plethodontidae	Bolitoglossa	Endangered	Threatened	Small
Bolitoglossa sima	4421	0	Amphibia	Caudata	Plethodontidae	Bolitoglossa	Least Concern	NoThreatened	Small
Bolitoglossa zacapensis	15	0	Amphibia	Caudata	Plethodontidae	Bolitoglossa	Vulnerable	Threatened	Small
Bolitoglossa zapoteca	2187	0	Amphibia	Caudata	Plethodontidae	Bolitoglossa	Endangered	Threatened	Small
Boophis difficilis	1332	0	Amphibia	Anura	Mantellidae	Boophis	NA	NoThreatened	Small
Brachycephalus pitanga	1	0	Amphibia	Anura	Brachycephalidae	Brachycephalus	NA	NoThreatened	Small
Breviceps acutirostris	16821	0	Amphibia	Anura	Brevicipitidae	Breviceps	Least Concern	NoThreatened	Small
Breviceps carruthersi	971	0	Amphibia	Anura	Brevicipitidae	Breviceps	NA	NoThreatened	Small
Breviceps fuscus	3705	0	Amphibia	Anura	Brevicipitidae	Breviceps	Least Concern	NoThreatened	Small
Breviceps gibbosus	3721	0	Amphibia	Anura	Brevicipitidae	Breviceps	Near Threatened	Threatened	Small
Breviceps macrops	144	0	Amphibia	Anura	Brevicipitidae	Breviceps	Near Threatened	Threatened	Small
Breviceps montanus	14349	0	Amphibia	Anura	Brevicipitidae	Breviceps	Least Concern	NoThreatened	Small
Breviceps pentheri	1237	0	Amphibia	Anura	Brevicipitidae	Breviceps	NA	NoThreatened	Small
Breviceps rosei	10819	0	Amphibia	Anura	Brevicipitidae	Breviceps	Least Concern	NoThreatened	Small
Bufo angusticeps	20344	0	Amphibia	Anura	Bufonidae	Vandijkophrynus	NA	NoThreatened	Small
Bufo asmarae	48	0	Amphibia	Anura	Bufonidae	Sclerophrys	NA	NoThreatened	Small
Bufo caeruleostictus	75	0	Amphibia	Anura	Bufonidae	Rhaebo	NA	NoThreatened	Small
Bufo dodsoni	16747	0	Amphibia	Anura	Bufonidae	Sclerophrys	NA	NoThreatened	Small
Bufo houstonensis	12360	0	Amphibia	Anura	Bufonidae	Anaxyrus	NA	NoThreatened	Small
Bufo pusillus	22	0	Amphibia	Anura	Bufonidae	Sclerophrys	NA	NoThreatened	Small
Bufo steindachneri	5012	0	Amphibia	Anura	Bufonidae	Sclerophrys	NA	NoThreatened	Small
Bufo variabilis	1291	0	Amphibia	Anura	Bufonidae	Bufotes	NA	NoThreatened	Small
Cacosternum aggestum	343	0	Amphibia	Anura	Pyxicephalidae	Cacosternum	Least Concern	NoThreatened	Small
Cacosternum australis	5502	0	Amphibia	Anura	Pyxicephalidae	Cacosternum	Least Concern	NoThreatened	Small
Cacosternum capense	1287	0	Amphibia	Anura	Pyxicephalidae	Cacosternum	Near Threatened	Threatened	Small
Cacosternum platys	446	0	Amphibia	Anura	Pyxicephalidae	Cacosternum	Near Threatened	Threatened	Small
Cacosternum plimptoni	507	0	Amphibia	Anura	Pyxicephalidae	Cacosternum	Least Concern	NoThreatened	Small
Caecilia guntheri	19	0	Amphibia	Gymnophiona	Caeciliidae	Caecilia	Least Concern	NoThreatened	Small
Caecilia leucocephala	811	0	Amphibia	Gymnophiona	Caeciliidae	Caecilia	Least Concern	NoThreatened	Small
Caecilia nigricans	2417	0	Amphibia	Gymnophiona	Caeciliidae	Caecilia	Least Concern	NoThreatened	Small
Caecilia occidentalis	114	0	Amphibia	Gymnophiona	Caeciliidae	Caecilia	Near Threatened	Threatened	Small
Callulops doriae	576	0	Amphibia	Anura	Microhylidae	Callulops	Least Concern	NoThreatened	Small
Callulops humicola	1171	0	Amphibia	Anura	Microhylidae	Callulops	Least Concern	NoThreatened	Small
Callulops microtis	67	0	Amphibia	Anura	Microhylidae	Callulops	Least Concern	NoThreatened	Small
Callulops omnistriatus	1	0	Amphibia	Anura	Microhylidae	Callulops	Least Concern	NoThreatened	Small
Calotriton arnoldi	4	0	Amphibia	Caudata	Salamandridae	Calotriton	Critically Endangered	Threatened	Small
Capensibufo rosei	396	0	Amphibia	Anura	Bufonidae	Capensibufo	Critically Endangered	Threatened	Small
Capensibufo tradouwi	11749	0	Amphibia	Anura	Bufonidae	Capensibufo	Least Concern	NoThreatened	Small
Centrolene heloderma	141	0	Amphibia	Anura	Centrolenidae	Centrolene	Vulnerable	Threatened	Small
Centrolenella griffithsi	2657	0	Amphibia	Anura	Centrolenidae	Nymphargus	NA	NoThreatened	Small
Ceratobatrachus guentheri	150	0	Amphibia	Anura	Ceratobatrachidae	Cornufer	NA	NoThreatened	Small
Chiasmocleis magnova	541	0	Amphibia	Anura	Microhylidae	Chiasmocleis	Least Concern	NoThreatened	Small
Chikila alcocki	23	0	Amphibia	Gymnophiona	Chikilidae	Chikila	NA	NoThreatened	Small
Chiromantis kelleri	285	0	Amphibia	Anura	Rhacophoridae	Chiromantis	Least Concern	NoThreatened	Small
Chiropterotriton infernalis	2	0	Amphibia	Caudata	Plethodontidae	Chiropterotriton	Least Concern	NoThreatened	Small
Cochranella adiazeta	11	0	Amphibia	Anura	Centrolenidae	Rulyrana	NA	NoThreatened	Small
Cochranella midas	1	0	Amphibia	Anura	Centrolenidae	Teratohyla	NA	NoThreatened	Small
Cochranella rosada	129	0	Amphibia	Anura	Centrolenidae	Nymphargus	NA	NoThreatened	Small
Cochranella savagei	44	0	Amphibia	Anura	Centrolenidae	Centrolene	NA	NoThreatened	Small
Cochranella susatamai	452	0	Amphibia	Anura	Centrolenidae	Rulyrana	NA	NoThreatened	Small
Colostethus vertebralis	20390	0	Amphibia	Anura	Dendrobatidae	Hyloxalus	NA	NoThreatened	Small
Colostethus whymperi	258	0	Amphibia	Anura	Dendrobatidae	Paruwrobates	NA	NoThreatened	Small
Cophixalus balbus	56	0	Amphibia	Anura	Microhylidae	Cophixalus	Least Concern	NoThreatened	Small
Cophixalus cheesmanae	1267	0	Amphibia	Anura	Microhylidae	Cophixalus	Least Concern	NoThreatened	Small
Cophixalus cryptotympanum	29195	0	Amphibia	Anura	Microhylidae	Cophixalus	Least Concern	NoThreatened	Small
Cophixalus cupricarenus	61	0	Amphibia	Anura	Microhylidae	Cophixalus	Least Concern	NoThreatened	Small
Cophixalus desticans	11	0	Amphibia	Anura	Microhylidae	Cophixalus	Least Concern	NoThreatened	Small
Cophixalus riparius	17366	0	Amphibia	Anura	Microhylidae	Cophixalus	Least Concern	NoThreatened	Small
Cophixalus shellyi	49	0	Amphibia	Anura	Microhylidae	Cophixalus	Least Concern	NoThreatened	Small
Cophixalus variabilis	3089	0	Amphibia	Anura	Microhylidae	Cophixalus	Least Concern	NoThreatened	Small
Cophixalus verrucosus	10987	0	Amphibia	Anura	Microhylidae	Cophixalus	Least Concern	NoThreatened	Small
Copiula oxyrhina	6881	0	Amphibia	Anura	Microhylidae	Copiula	Least Concern	NoThreatened	Small
Cornufer guentheri	1420	0	Amphibia	Anura	Ceratobatrachidae	Cornufer	Least Concern	NoThreatened	Small
Cornufer guppyi	87	0	Amphibia	Anura	Ceratobatrachidae	Cornufer	Least Concern	NoThreatened	Small
Cornufer malukuna	14	0	Amphibia	Anura	Ceratobatrachidae	Cornufer	Least Concern	NoThreatened	Small
Cornufer solomonis	36	0	Amphibia	Anura	Ceratobatrachidae	Cornufer	Least Concern	NoThreatened	Small
Cornufer vertebralis	941	0	Amphibia	Anura	Ceratobatrachidae	Cornufer	Least Concern	NoThreatened	Small
Cornufer weberi	1209	0	Amphibia	Anura	Ceratobatrachidae	Cornufer	Least Concern	NoThreatened	Small
Craugastor saltator	2288	0	Amphibia	Anura	Craugastoridae	Craugastor	Endangered	Threatened	Small
Craugastor spatulatus	277	0	Amphibia	Anura	Craugastoridae	Craugastor	Endangered	Threatened	Small
Craugastor tabasarae	1	0	Amphibia	Anura	Craugastoridae	Craugastor	Critically Endangered	Threatened	Small
Craugastor vocalis	1680	0	Amphibia	Anura	Craugastoridae	Craugastor	Least Concern	NoThreatened	Small
Crossodactylus timbuhy	2	0	Amphibia	Anura	Hylodidae	Crossodactylus	NA	NoThreatened	Small
Dendrobates variabilis	2937	0	Amphibia	Anura	Dendrobatidae	Ranitomeya	NA	NoThreatened	Small
Dendropsophus arndti	31	0	Amphibia	Anura	Hylidae	Dendropsophus	NA	NoThreatened	Small
Dendropsophus kamagarini	1	0	Amphibia	Anura	Hylidae	Dendropsophus	NA	NoThreatened	Small
Dendropsophus salli	23785	0	Amphibia	Anura	Hylidae	Dendropsophus	NA	NoThreatened	Large
Dendropsophus stingi	10	0	Amphibia	Anura	Hylidae	Dendropsophus	Least Concern	NoThreatened	Small
Desmognathus aureatus	127	0	Amphibia	Caudata	Plethodontidae	Desmognathus	NA	NoThreatened	Small
Discodeles bufoniformis	9058	0	Amphibia	Anura	Ceratobatrachidae	Cornufer	NA	NoThreatened	Small
Discodeles guppyi	152	0	Amphibia	Anura	Ceratobatrachidae	Cornufer	NA	NoThreatened	Small
Dryophytes cinereus	122	0	Amphibia	Anura	Hylidae	Dryophytes	Least Concern	NoThreatened	Small
Eleutherodactylus appendiculatus	870	0	Amphibia	Anura	Craugastoridae	Pristimantis	NA	NoThreatened	Small
Eleutherodactylus areolatus	4797	0	Amphibia	Anura	Craugastoridae	Pristimantis	NA	NoThreatened	Small
Eleutherodactylus calcarulatus	41	0	Amphibia	Anura	Craugastoridae	Pristimantis	NA	NoThreatened	Small
Eleutherodactylus cremnobates	124	0	Amphibia	Anura	Craugastoridae	Pristimantis	NA	NoThreatened	Small
Eleutherodactylus crenunguis	10	0	Amphibia	Anura	Craugastoridae	Pristimantis	NA	NoThreatened	Small
Eleutherodactylus cruralis	5	0	Amphibia	Anura	Craugastoridae	Oreobates	NA	NoThreatened	Small
Eleutherodactylus cryophilius	6401	0	Amphibia	Anura	Craugastoridae	Pristimantis	NA	NoThreatened	Small
Eleutherodactylus danae	65	0	Amphibia	Anura	Craugastoridae	Pristimantis	NA	NoThreatened	Small
Eleutherodactylus diadematus	1890	0	Amphibia	Anura	Craugastoridae	Pristimantis	NA	NoThreatened	Small
Eleutherodactylus dilatus	1497	0	Amphibia	Anura	Eleutherodactylidae	Eleutherodactylus	Least Concern	NoThreatened	Small
Eleutherodactylus gossei	500	0	Amphibia	Anura	Eleutherodactylidae	Eleutherodactylus	Vulnerable	Threatened	Small
Eleutherodactylus luteolateralis	265	0	Amphibia	Anura	Craugastoridae	Pristimantis	NA	NoThreatened	Small
Eleutherodactylus martiae	5543	0	Amphibia	Anura	Craugastoridae	Pristimantis	NA	NoThreatened	Small
Eleutherodactylus modipeplus	1837	0	Amphibia	Anura	Craugastoridae	Pristimantis	NA	NoThreatened	Small
Eleutherodactylus muricatus	1237	0	Amphibia	Anura	Craugastoridae	Pristimantis	NA	NoThreatened	Small
Eleutherodactylus nyctophylax	250	0	Amphibia	Anura	Craugastoridae	Pristimantis	NA	NoThreatened	Small
Eleutherodactylus omiltemanus	935	0	Amphibia	Anura	Craugastoridae	Craugastor	NA	NoThreatened	Small
Eleutherodactylus orestes	449	0	Amphibia	Anura	Craugastoridae	Pristimantis	NA	NoThreatened	Small
Eleutherodactylus ornatissimus	25	0	Amphibia	Anura	Craugastoridae	Pristimantis	NA	NoThreatened	Small
Eleutherodactylus pallidus	891	0	Amphibia	Anura	Eleutherodactylidae	Eleutherodactylus	Least Concern	NoThreatened	Small
Eleutherodactylus palmeri	277	0	Amphibia	Anura	Craugastoridae	Pristimantis	NA	NoThreatened	Small
Eleutherodactylus parvillus	6	0	Amphibia	Anura	Craugastoridae	Pristimantis	NA	NoThreatened	Small
Eleutherodactylus pozo	32	0	Amphibia	Anura	Craugastoridae	Craugastor	NA	NoThreatened	Small
Eleutherodactylus prolatus	9	0	Amphibia	Anura	Craugastoridae	Pristimantis	NA	NoThreatened	Small
Eleutherodactylus pycnodermis	12163	0	Amphibia	Anura	Craugastoridae	Pristimantis	NA	NoThreatened	Small
Eleutherodactylus quaquaversus	1437	0	Amphibia	Anura	Craugastoridae	Pristimantis	NA	NoThreatened	Small
Eleutherodactylus riveti	11356	0	Amphibia	Anura	Craugastoridae	Pristimantis	NA	NoThreatened	Small
Eleutherodactylus rufescens	143	0	Amphibia	Anura	Eleutherodactylidae	Eleutherodactylus	Vulnerable	Threatened	Small
Eleutherodactylus saltator	211	0	Amphibia	Anura	Craugastoridae	Craugastor	NA	NoThreatened	Small
Eleutherodactylus subsigillatus	7550	0	Amphibia	Anura	Craugastoridae	Pristimantis	NA	NoThreatened	Small
Eleutherodactylus trepidotus	41	0	Amphibia	Anura	Craugastoridae	Pristimantis	NA	NoThreatened	Small
Engystomops coloradorum	1	0	Amphibia	Anura	Leptodactylidae	Engystomops	Data Deficient	NoThreatened	Small
Epicrionops lativittatus	618	0	Amphibia	Gymnophiona	Rhinatrematidae	Epicrionops	Data Deficient	NoThreatened	Small
Espadarana callistomma	8684	0	Amphibia	Anura	Centrolenidae	Espadarana	Least Concern	NoThreatened	Small
Euparkerella tridactyla	90	0	Amphibia	Anura	Craugastoridae	Euparkerella	Vulnerable	Threatened	Small
Euphlyctis ehrenbergii	17515	0	Amphibia	Anura	Dicroglossidae	Euphlyctis	Least Concern	NoThreatened	Small
Eurycea latitans	92	0	Amphibia	Caudata	Plethodontidae	Eurycea	Vulnerable	Threatened	Small
Eurycea neotenes	5233	0	Amphibia	Caudata	Plethodontidae	Eurycea	Vulnerable	Threatened	Small
Eurycea pterophila	514	0	Amphibia	Caudata	Plethodontidae	Eurycea	Data Deficient	NoThreatened	Small
Eurycea sosorum	841	0	Amphibia	Caudata	Plethodontidae	Eurycea	Vulnerable	Threatened	Small
Eurycea wallacei	697	0	Amphibia	Caudata	Plethodontidae	Eurycea	Vulnerable	Threatened	Small
Exerodonta xera	553	0	Amphibia	Anura	Hylidae	Exerodonta	Vulnerable	Threatened	Small
Fejervarya teraiensis	44	0	Amphibia	Anura	Dicroglossidae	Minervarya	NA	NoThreatened	Small
Gastrotheca aguaruna	25	0	Amphibia	Anura	Hemiphractidae	Gastrotheca	Near Threatened	Threatened	Small
Gastrotheca argenteovirens	655	0	Amphibia	Anura	Hemiphractidae	Gastrotheca	Least Concern	NoThreatened	Small
Gastrotheca cuencana	3204	0	Amphibia	Anura	Hemiphractidae	Gastrotheca	NA	NoThreatened	Small
Gastrotheca litonedis	5492	0	Amphibia	Anura	Hemiphractidae	Gastrotheca	Endangered	Threatened	Small
Gastrotheca turnerorum	1283	0	Amphibia	Anura	Hemiphractidae	Gastrotheca	NA	NoThreatened	Small
Gracixalus yunnanensis	44	0	Amphibia	Anura	Rhacophoridae	Gracixalus	NA	NoThreatened	Small
Guibemantis punctatus	37	0	Amphibia	Anura	Mantellidae	Guibemantis	Critically Endangered	Threatened	Small
Heleophryne depressa	1214	0	Amphibia	Anura	Heleophrynidae	Heleophryne	NA	NoThreatened	Small
Heleophryne hewitti	2689	0	Amphibia	Anura	Heleophrynidae	Heleophryne	Endangered	Threatened	Small
Heleophryne orientalis	118	0	Amphibia	Anura	Heleophrynidae	Heleophryne	Least Concern	NoThreatened	Small
Heleophryne purcelli	4653	0	Amphibia	Anura	Heleophrynidae	Heleophryne	Least Concern	NoThreatened	Small
Heleophryne regis	2359	0	Amphibia	Anura	Heleophrynidae	Heleophryne	Least Concern	NoThreatened	Small
Heleophryne rosei	2712	0	Amphibia	Anura	Heleophrynidae	Heleophryne	Critically Endangered	Threatened	Small
Hemiphractus panamensis	4	0	Amphibia	Anura	Hemiphractidae	Hemiphractus	NA	NoThreatened	Small
Heterixalus variabilis	644	0	Amphibia	Anura	Hyperoliidae	Heterixalus	Least Concern	NoThreatened	Small
Huia cavitympanum	6	0	Amphibia	Anura	Ranidae	Huia	Least Concern	NoThreatened	Small
Huia sumatrana	21	0	Amphibia	Anura	Ranidae	Huia	NA	NoThreatened	Small
Hyalinobatrachium talamancae	1	0	Amphibia	Anura	Centrolenidae	Hyalinobatrachium	Least Concern	NoThreatened	Small
Hyla alytolylax	2802	0	Amphibia	Anura	Hylidae	Hyloscirtus	NA	NoThreatened	Small
Hyla bromeliacea	925	0	Amphibia	Anura	Hylidae	Bromeliohyla	NA	NoThreatened	Small
Hyla chimalapa	2035	0	Amphibia	Anura	Hylidae	Exerodonta	NA	NoThreatened	Small
Hyla chryses	1015	0	Amphibia	Anura	Hylidae	Sarcohyla	NA	NoThreatened	Small
Hyla columbiana	30	0	Amphibia	Anura	Hylidae	Dendropsophus	NA	NoThreatened	Small
Hyla cyclada	262	0	Amphibia	Anura	Hylidae	Sarcohyla	NA	NoThreatened	Small
Hyla erythromma	301	0	Amphibia	Anura	Hylidae	Quilticohyla	NA	NoThreatened	Small
Hyla fuscovaria	6	0	Amphibia	Anura	Hylidae	Scinax	NA	NoThreatened	Small
Hyla hazelae	172	0	Amphibia	Anura	Hylidae	Sarcohyla	NA	NoThreatened	Small
Hyla juanitae	6	0	Amphibia	Anura	Hylidae	Charadrahyla	NA	NoThreatened	Small
Hyla mykter	595	0	Amphibia	Anura	Hylidae	Sarcohyla	NA	NoThreatened	Small
Hyla picturata	5798	0	Amphibia	Anura	Hylidae	Boana	NA	NoThreatened	Small
Hyla rossalleni	53	0	Amphibia	Anura	Hylidae	Dendropsophus	NA	NoThreatened	Small
Hyla sabrina	1085	0	Amphibia	Anura	Hylidae	Sarcohyla	NA	NoThreatened	Small
Hyla thorectes	382	0	Amphibia	Anura	Hylidae	Sarcohyla	NA	NoThreatened	Small
Hyla virolinensis	7	0	Amphibia	Anura	Hylidae	Dendropsophus	NA	NoThreatened	Small
Hyla xera	2169	0	Amphibia	Anura	Hylidae	Exerodonta	NA	NoThreatened	Small
Hylambates maculatus	10185	0	Amphibia	Anura	Hyperoliidae	Phlyctimantis	NA	NoThreatened	Small
Hylarana daemeli	119	0	Amphibia	Anura	Ranidae	Papurana	NA	NoThreatened	Small
Hylarana darlingi	193	0	Amphibia	Anura	Ranidae	Amnirana	NA	NoThreatened	Small
Hylarana grisea	27327	0	Amphibia	Anura	Ranidae	Papurana	NA	NoThreatened	Small
Hylarana kreffti	5276	0	Amphibia	Anura	Ranidae	Papurana	NA	NoThreatened	Small
Hylarana papua	17669	0	Amphibia	Anura	Ranidae	Papurana	NA	NoThreatened	Small
Hylophorbus rufescens	31328	0	Amphibia	Anura	Microhylidae	Hylophorbus	Data Deficient	NoThreatened	Large
Hyloscirtus mashpi	2200	0	Amphibia	Anura	Hylidae	Hyloscirtus	Endangered	Threatened	Small
Hyloxalus anthracinus	9725	0	Amphibia	Anura	Dendrobatidae	Hyloxalus	Critically Endangered	Threatened	Small
Hyloxalus fascianigrus	494	0	Amphibia	Anura	Dendrobatidae	Hyloxalus	Vulnerable	Threatened	Small
Hyloxalus maculosus	1	0	Amphibia	Anura	Dendrobatidae	Hyloxalus	Data Deficient	NoThreatened	Small
Hyloxalus sanctamariensis	149	0	Amphibia	Anura	Dendrobatidae	Hyloxalus	NA	NoThreatened	Small
Hyloxalus toachi	23	0	Amphibia	Anura	Dendrobatidae	Hyloxalus	Endangered	Threatened	Small
Hyloxalus whymperi	636	0	Amphibia	Anura	Dendrobatidae	Paruwrobates	NA	NoThreatened	Small
Hyperolius drewesi	54	0	Amphibia	Anura	Hyperoliidae	Hyperolius	NA	NoThreatened	Small
Hyperolius horstockii	4783	0	Amphibia	Anura	Hyperoliidae	Hyperolius	Least Concern	NoThreatened	Small
Hyperolius hutsebauti	15551	0	Amphibia	Anura	Hyperoliidae	Hyperolius	Least Concern	NoThreatened	Small
Hyperolius lamottei	6	0	Amphibia	Anura	Hyperoliidae	Hyperolius	Least Concern	NoThreatened	Small
Hyperolius molleri	673	0	Amphibia	Anura	Hyperoliidae	Hyperolius	Least Concern	NoThreatened	Small
Hyperolius pickersgilli	7734	0	Amphibia	Anura	Hyperoliidae	Hyperolius	Endangered	Threatened	Small
Hyperolius poweri	877	0	Amphibia	Anura	Hyperoliidae	Hyperolius	Least Concern	NoThreatened	Small
Hyperolius reesi	20	0	Amphibia	Anura	Hyperoliidae	Hyperolius	NA	NoThreatened	Small
Hyperolius spatzi	1512	0	Amphibia	Anura	Hyperoliidae	Hyperolius	Least Concern	NoThreatened	Small
Hyperolius thomensis	29	0	Amphibia	Anura	Hyperoliidae	Hyperolius	Endangered	Threatened	Small
Hyperolius torrentis	47	0	Amphibia	Anura	Hyperoliidae	Hyperolius	Vulnerable	Threatened	Small
Hypsiboas lemai	491	0	Amphibia	Anura	Hylidae	Boana	NA	NoThreatened	Small
Hypsiboas roraima	81	0	Amphibia	Anura	Hylidae	Boana	NA	NoThreatened	Small
Incilius aurarius	237	0	Amphibia	Anura	Bufonidae	Incilius	Endangered	Threatened	Small
Indosylvirana caesari	81	0	Amphibia	Anura	Ranidae	Indosylvirana	NA	NoThreatened	Small
Isthmohyla pictipes	57	0	Amphibia	Anura	Hylidae	Isthmohyla	Critically Endangered	Threatened	Small
Ixalotriton niger	12	0	Amphibia	Caudata	Plethodontidae	Ixalotriton	Endangered	Threatened	Small
Ixalotriton parvus	2	0	Amphibia	Caudata	Plethodontidae	Ixalotriton	Critically Endangered	Threatened	Small
Kaloula latidisca	6	0	Amphibia	Anura	Microhylidae	Kaloula	Data Deficient	NoThreatened	Small
Kassina kuvangensis	667	0	Amphibia	Anura	Hyperoliidae	Kassina	Least Concern	NoThreatened	Large
Kassinula wittei	279	0	Amphibia	Anura	Hyperoliidae	Kassinula	Least Concern	NoThreatened	Small
Lechriodus aganoposis	151	0	Amphibia	Anura	Limnodynastidae	Lechriodus	Least Concern	NoThreatened	Small
Leptobrachella hamidi	31	0	Amphibia	Anura	Megophryidae	Leptobrachella	Least Concern	NoThreatened	Small
Leptodactylus diedrus	6117	0	Amphibia	Anura	Leptodactylidae	Leptodactylus	Least Concern	NoThreatened	Small
Leptodactylus martinezi	1	0	Amphibia	Anura	Leptodactylidae	Adenomera	NA	NoThreatened	Small
Leptodactylus sertanejo	73	0	Amphibia	Anura	Leptodactylidae	Leptodactylus	Least Concern	NoThreatened	Small
Leptodactylus viridis	483	0	Amphibia	Anura	Leptodactylidae	Leptodactylus	Data Deficient	NoThreatened	Small
Leptopelis palmatus	50	0	Amphibia	Anura	Arthroleptidae	Leptopelis	Endangered	Threatened	Small
Leptopelis yaldeni	29746	0	Amphibia	Anura	Arthroleptidae	Leptopelis	Vulnerable	Threatened	Large
Lissotriton kosswigi	14813	0	Amphibia	Caudata	Salamandridae	Lissotriton	NA	NoThreatened	Small
Lissotriton maltzani	178	0	Amphibia	Caudata	Salamandridae	Lissotriton	Least Concern	NoThreatened	Small
Lithobates lemosespinali	7623	0	Amphibia	Anura	Ranidae	Lithobates	Data Deficient	NoThreatened	Small
Lithobates psilonota	7783	0	Amphibia	Anura	Ranidae	Lithobates	Least Concern	NoThreatened	Large
Litoria amboinensis	4571	0	Amphibia	Anura	Pelodryadidae	Litoria	Least Concern	NoThreatened	Small
Litoria cheesmani	14142	0	Amphibia	Anura	Pelodryadidae	Nyctimystes	NA	NoThreatened	Small
Litoria contrastens	1659	0	Amphibia	Anura	Pelodryadidae	Litoria	Least Concern	NoThreatened	Small
Litoria disrupta	1094	0	Amphibia	Anura	Pelodryadidae	Nyctimystes	NA	NoThreatened	Small
Litoria gilleni	56	0	Amphibia	Anura	Pelodryadidae	Ranoidea	Least Concern	NoThreatened	Large
Litoria impura	4868	0	Amphibia	Anura	Pelodryadidae	Ranoidea	Least Concern	NoThreatened	Small
Litoria modica	13677	0	Amphibia	Anura	Pelodryadidae	Litoria	Least Concern	NoThreatened	Small
Litoria multiplica	1426	0	Amphibia	Anura	Pelodryadidae	Litoria	Least Concern	NoThreatened	Small
Litoria pronimia	5527	0	Amphibia	Anura	Pelodryadidae	Litoria	Least Concern	NoThreatened	Small
Litoria prora	12770	0	Amphibia	Anura	Pelodryadidae	Litoria	Least Concern	NoThreatened	Small
Litoria vocivincens	826	0	Amphibia	Anura	Pelodryadidae	Litoria	Least Concern	NoThreatened	Small
Litoria wollastoni	103807	0	Amphibia	Anura	Pelodryadidae	Litoria	Least Concern	NoThreatened	Large
Litoria zweifeli	665	0	Amphibia	Anura	Pelodryadidae	Nyctimystes	NA	NoThreatened	Small
Liuixalus romeri	30	0	Amphibia	Anura	Rhacophoridae	Liuixalus	Endangered	Threatened	Small
Lyciasalamandra antalyana	2748	0	Amphibia	Caudata	Salamandridae	Lyciasalamandra	Endangered	Threatened	Small
Lyciasalamandra luschani	3547	0	Amphibia	Caudata	Salamandridae	Lyciasalamandra	Vulnerable	Threatened	Small
Lysapsus bolivianus	1	0	Amphibia	Anura	Hylidae	Lysapsus	Data Deficient	NoThreatened	Small
Mantophryne lateralis	7135	0	Amphibia	Anura	Microhylidae	Mantophryne	Least Concern	NoThreatened	Small
Megastomatohyla mixe	91	0	Amphibia	Anura	Hylidae	Megastomatohyla	Critically Endangered	Threatened	Small
Megophrys brachykolos	331	0	Amphibia	Anura	Megophryidae	Megophrys	Endangered	Threatened	Small
Mertensiella luschani	398	0	Amphibia	Caudata	Salamandridae	Lyciasalamandra	NA	NoThreatened	Small
Micrixalus liui	4	0	Amphibia	Anura	Dicroglossidae	Limnonectes	NA	NoThreatened	Small
Microbatrachella capensis	2128	0	Amphibia	Anura	Pyxicephalidae	Microbatrachella	Critically Endangered	Threatened	Small
Microhyla laterite	769	0	Amphibia	Anura	Microhylidae	Microhyla	NA	NoThreatened	Small
Microhyla mymensinghensis	3971	0	Amphibia	Anura	Microhylidae	Microhyla	NA	NoThreatened	Small
Micryletta erythropoda	90	0	Amphibia	Anura	Microhylidae	Micryletta	Least Concern	NoThreatened	Small
Nelsonophryne aequatorialis	4326	0	Amphibia	Anura	Microhylidae	Ctenophryne	NA	NoThreatened	Small
Neobatrachus centralis	1340	0	Amphibia	Anura	Limnodynastidae	Neobatrachus	Least Concern	NoThreatened	Large
Neurergus kaiseri	34903	0	Amphibia	Caudata	Salamandridae	Neurergus	Vulnerable	Threatened	Large
Neurergus microspilotus	911	0	Amphibia	Caudata	Salamandridae	Neurergus	Critically Endangered	Threatened	Small
Nidirana okinavana	294	0	Amphibia	Anura	Ranidae	Nidirana	Endangered	Threatened	Small
Nothophryne broadleyi	90	0	Amphibia	Anura	Pyxicephalidae	Nothophryne	Endangered	Threatened	Small
Nyctimystes foricula	2133	0	Amphibia	Anura	Pelodryadidae	Nyctimystes	Least Concern	NoThreatened	Small
Nyctimystes pulchra	2613	0	Amphibia	Anura	Pelodryadidae	Nyctimystes	NA	NoThreatened	Small
Odorrana bacboensis	2	0	Amphibia	Anura	Ranidae	Odorrana	Least Concern	NoThreatened	Small
Odorrana kuangwuensis	2	0	Amphibia	Anura	Ranidae	Odorrana	Vulnerable	Threatened	Small
Oedipina complex	5517	0	Amphibia	Caudata	Plethodontidae	Oedipina	Least Concern	NoThreatened	Small
Onychodactylus zhaoermii	12	0	Amphibia	Caudata	Hynobiidae	Onychodactylus	NA	NoThreatened	Small
Oreophryne anser	3	0	Amphibia	Anura	Microhylidae	Oreophryne	Least Concern	NoThreatened	Small
Oreophryne biroi	2175	0	Amphibia	Anura	Microhylidae	Oreophryne	Least Concern	NoThreatened	Small
Oreophryne nana	4	0	Amphibia	Anura	Microhylidae	Aphantophryne	NA	NoThreatened	Small
Osteocephalus vilarsi	721	0	Amphibia	Anura	Hylidae	Osteocephalus	NA	NoThreatened	Large
Osteopilus brunneus	287	0	Amphibia	Anura	Hylidae	Osteopilus	NA	NoThreatened	Small
Paa maculosa	19	0	Amphibia	Anura	Dicroglossidae	Nanorana	NA	NoThreatened	Small
Paracassina obscura	1038	0	Amphibia	Anura	Hyperoliidae	Paracassina	Least Concern	NoThreatened	Small
Paradactylodon mustersi	178	0	Amphibia	Caudata	Hynobiidae	Afghanodon	NA	NoThreatened	Small
Paramesotriton aurantius	9	0	Amphibia	Caudata	Salamandridae	Paramesotriton	Vulnerable	Threatened	Small
Philautus romeri	25	0	Amphibia	Anura	Rhacophoridae	Liuixalus	NA	NoThreatened	Small
Phrynobatrachus dispar	278	0	Amphibia	Anura	Phrynobatrachidae	Phrynobatrachus	Least Concern	NoThreatened	Small
Phrynobatrachus leveleve	444	0	Amphibia	Anura	Phrynobatrachidae	Phrynobatrachus	Least Concern	NoThreatened	Small
Phrynobatrachus mayokoensis	3	0	Amphibia	Anura	Phrynobatrachidae	Phrynobatrachus	Data Deficient	NoThreatened	Small
Phrynobatrachus ungujae	57	0	Amphibia	Anura	Phrynobatrachidae	Phrynobatrachus	Endangered	Threatened	Small
Phrynobatrachus versicolor	49	0	Amphibia	Anura	Phrynobatrachidae	Phrynobatrachus	Least Concern	NoThreatened	Small
Phrynopus inti	7	0	Amphibia	Anura	Craugastoridae	Phrynopus	Endangered	Threatened	Small
Phyllodytes gyrinaethes	2	0	Amphibia	Anura	Hylidae	Phyllodytes	Data Deficient	NoThreatened	Small
Physalaemus coloradorum	338	0	Amphibia	Anura	Leptodactylidae	Engystomops	NA	NoThreatened	Small
Phyzelaphryne miriamae	3271	0	Amphibia	Anura	Eleutherodactylidae	Phyzelaphryne	Least Concern	NoThreatened	Small
Platymantis adiastolus	9	0	Amphibia	Anura	Ceratobatrachidae	Cornufer	NA	NoThreatened	Small
Platymantis guppyi	6673	0	Amphibia	Anura	Ceratobatrachidae	Cornufer	NA	NoThreatened	Small
Platymantis schmidti	1763	0	Amphibia	Anura	Ceratobatrachidae	Cornufer	NA	NoThreatened	Small
Platymantis weberi	96	0	Amphibia	Anura	Ceratobatrachidae	Cornufer	NA	NoThreatened	Small
Plectrohyla chryses	22	0	Amphibia	Anura	Hylidae	Sarcohyla	NA	NoThreatened	Small
Plectrohyla mykter	1176	0	Amphibia	Anura	Hylidae	Sarcohyla	NA	NoThreatened	Small
Plectrohyla pachyderma	60	0	Amphibia	Anura	Hylidae	Sarcohyla	NA	NoThreatened	Small
Plethodon angusticlavius	133	0	Amphibia	Caudata	Plethodontidae	Plethodon	Least Concern	NoThreatened	Large
Plethodon caddoensis	124	0	Amphibia	Caudata	Plethodontidae	Plethodon	Near Threatened	Threatened	Small
Plethodon fourchensis	2	0	Amphibia	Caudata	Plethodontidae	Plethodon	Vulnerable	Threatened	Small
Plethodon jacksoni	4	0	Amphibia	Caudata	Plethodontidae	Plethodon	NA	NoThreatened	Small
Pleurodema cinerea	261	0	Amphibia	Anura	Leptodactylidae	Pleurodema	NA	NoThreatened	Small
Pleurodema guayapae	3086	0	Amphibia	Anura	Leptodactylidae	Pleurodema	Least Concern	NoThreatened	Small
Poyntonia paludicola	2875	0	Amphibia	Anura	Pyxicephalidae	Poyntonia	Near Threatened	Threatened	Small
Poyntonophrynus dombensis	34	0	Amphibia	Anura	Bufonidae	Poyntonophrynus	Least Concern	NoThreatened	Small
Pristimantis angustilineatus	52	0	Amphibia	Anura	Craugastoridae	Pristimantis	Endangered	Threatened	Small
Pristimantis appendiculatus	1696	0	Amphibia	Anura	Craugastoridae	Pristimantis	Least Concern	NoThreatened	Small
Pristimantis baryecuus	3	0	Amphibia	Anura	Craugastoridae	Pristimantis	Endangered	Threatened	Small
Pristimantis buccinator	510	0	Amphibia	Anura	Craugastoridae	Pristimantis	Least Concern	NoThreatened	Small
Pristimantis cruciocularis	4	0	Amphibia	Anura	Craugastoridae	Pristimantis	Least Concern	NoThreatened	Small
Pristimantis cryophilius	3154	0	Amphibia	Anura	Craugastoridae	Pristimantis	Endangered	Threatened	Small
Pristimantis deinops	81	0	Amphibia	Anura	Craugastoridae	Pristimantis	Critically Endangered	Threatened	Small
Pristimantis eriphus	1304	0	Amphibia	Anura	Craugastoridae	Pristimantis	Vulnerable	Threatened	Small
Pristimantis incanus	3	0	Amphibia	Anura	Craugastoridae	Pristimantis	Endangered	Threatened	Small
Pristimantis insignitus	14	0	Amphibia	Anura	Craugastoridae	Pristimantis	Near Threatened	Threatened	Small
Pristimantis laticlavius	348	0	Amphibia	Anura	Craugastoridae	Pristimantis	Vulnerable	Threatened	Small
Pristimantis lirellus	2515	0	Amphibia	Anura	Craugastoridae	Pristimantis	Least Concern	NoThreatened	Small
Pristimantis mindo	26	0	Amphibia	Anura	Craugastoridae	Pristimantis	NA	NoThreatened	Small
Pristimantis modipeplus	1263	0	Amphibia	Anura	Craugastoridae	Pristimantis	Endangered	Threatened	Small
Pristimantis mutabilis	2017	0	Amphibia	Anura	Craugastoridae	Pristimantis	Endangered	Threatened	Small
Pristimantis nyctophylax	2165	0	Amphibia	Anura	Craugastoridae	Pristimantis	Vulnerable	Threatened	Small
Pristimantis orestes	1935	0	Amphibia	Anura	Craugastoridae	Pristimantis	Endangered	Threatened	Small
Pristimantis pluvialis	5	0	Amphibia	Anura	Craugastoridae	Pristimantis	Least Concern	NoThreatened	Small
Pristimantis pteridophilus	2818	0	Amphibia	Anura	Craugastoridae	Pristimantis	Endangered	Threatened	Small
Pristimantis ptochus	50	0	Amphibia	Anura	Craugastoridae	Pristimantis	Endangered	Threatened	Small
Pristimantis pugnax	8	0	Amphibia	Anura	Craugastoridae	Pristimantis	Critically Endangered	Threatened	Small
Pristimantis pyrrhomerus	1252	0	Amphibia	Anura	Craugastoridae	Pristimantis	Endangered	Threatened	Small
Pristimantis quinquagesimus	4	0	Amphibia	Anura	Craugastoridae	Pristimantis	Vulnerable	Threatened	Small
Pristimantis restrepoi	48	0	Amphibia	Anura	Craugastoridae	Pristimantis	Least Concern	NoThreatened	Small
Pristimantis rosadoi	1674	0	Amphibia	Anura	Craugastoridae	Pristimantis	Vulnerable	Threatened	Small
Pristimantis scopaeus	2	0	Amphibia	Anura	Craugastoridae	Pristimantis	Least Concern	NoThreatened	Small
Pristimantis simonsii	318	0	Amphibia	Anura	Craugastoridae	Pristimantis	Vulnerable	Threatened	Small
Pristimantis surdus	1385	0	Amphibia	Anura	Craugastoridae	Pristimantis	Endangered	Threatened	Small
Pristimantis tenebrionis	1888	0	Amphibia	Anura	Craugastoridae	Pristimantis	Endangered	Threatened	Small
Pristimantis truebae	2534	0	Amphibia	Anura	Craugastoridae	Pristimantis	Endangered	Threatened	Small
Pristimantis vertebralis	312	0	Amphibia	Anura	Craugastoridae	Pristimantis	Vulnerable	Threatened	Small
Pristimantis viridicans	27	0	Amphibia	Anura	Craugastoridae	Pristimantis	Endangered	Threatened	Small
Pristimantis walkeri	11027	0	Amphibia	Anura	Craugastoridae	Pristimantis	Least Concern	NoThreatened	Small
Proceratophrys huntingtoni	746	0	Amphibia	Anura	Odontophrynidae	Proceratophrys	NA	NoThreatened	Small
Pseudepidalea surda	35145	0	Amphibia	Anura	Bufonidae	Bufotes	NA	NoThreatened	Large
Pseudis laevis	9825	0	Amphibia	Anura	Hylidae	Lysapsus	NA	NoThreatened	Small
Pseudoeurycea cafetalera	1650	0	Amphibia	Caudata	Plethodontidae	Aquiloeurycea	NA	NoThreatened	Small
Pseudoeurycea conanti	913	0	Amphibia	Caudata	Plethodontidae	Pseudoeurycea	Endangered	Threatened	Small
Pseudoeurycea quetzalanensis	1326	0	Amphibia	Caudata	Plethodontidae	Aquiloeurycea	NA	NoThreatened	Small
Pseudoeurycea ruficauda	96	0	Amphibia	Caudata	Plethodontidae	Pseudoeurycea	Endangered	Threatened	Small
Pseudoeurycea smithi	268	0	Amphibia	Caudata	Plethodontidae	Pseudoeurycea	Critically Endangered	Threatened	Small
Pseudoeurycea tlahcuiloh	1085	0	Amphibia	Caudata	Plethodontidae	Pseudoeurycea	Critically Endangered	Threatened	Small
Pternohyla dentata	325	0	Amphibia	Anura	Hylidae	Smilisca	NA	NoThreatened	Small
Ptychadena newtoni	115	0	Amphibia	Anura	Ptychadenidae	Ptychadena	Endangered	Threatened	Small
Ptychadena tournieri	11619	0	Amphibia	Anura	Ptychadenidae	Ptychadena	Least Concern	NoThreatened	Small
Ptychohyla acrochorda	82	0	Amphibia	Anura	Hylidae	Quilticohyla	NA	NoThreatened	Small
Ptychohyla erythromma	9	0	Amphibia	Anura	Hylidae	Quilticohyla	NA	NoThreatened	Small
Ptychohyla legleri	6	0	Amphibia	Anura	Hylidae	Ptychohyla	Endangered	Threatened	Small
Ptychohyla schmidtorum	13	0	Amphibia	Anura	Hylidae	Duellmanohyla	NA	NoThreatened	Small
Pyxicephalus angusticeps	9391	0	Amphibia	Anura	Pyxicephalidae	Pyxicephalus	Least Concern	NoThreatened	Small
Rana arfaki	8753	0	Amphibia	Anura	Ranidae	Papurana	NA	NoThreatened	Small
Rana cubitalis	11	0	Amphibia	Anura	Ranidae	Sylvirana	NA	NoThreatened	Small
Rana everetti	54	0	Amphibia	Anura	Ranidae	Sanguirana	NA	NoThreatened	Small
Rana galamensis	1946	0	Amphibia	Anura	Ranidae	Amnirana	NA	NoThreatened	Small
Rana hexadactyla	336	0	Amphibia	Anura	Dicroglossidae	Euphlyctis	NA	NoThreatened	Small
Rana papua	6602	0	Amphibia	Anura	Ranidae	Papurana	NA	NoThreatened	Small
Rana supragrisea	139	0	Amphibia	Anura	Ranidae	Papurana	NA	NoThreatened	Small
Rana vertebralis	5808	0	Amphibia	Anura	Pyxicephalidae	Amietia	NA	NoThreatened	Small
Ranitomeya flavovittata	186	0	Amphibia	Anura	Dendrobatidae	Ranitomeya	Least Concern	NoThreatened	Small
Ranoidea gilleni	690	0	Amphibia	Anura	Pelodryadidae	Ranoidea	NA	NoThreatened	Large
Ranoidea maini	2129	0	Amphibia	Anura	Pelodryadidae	Ranoidea	NA	NoThreatened	Large
Raorchestes ghatei	57	0	Amphibia	Anura	Rhacophoridae	Raorchestes	NA	NoThreatened	Small
Rhacophorus leucomaculatus	498	0	Amphibia	Anura	Mantellidae	Gephyromantis	NA	NoThreatened	Small
Rhaebo caeruleostictus	7229	0	Amphibia	Anura	Bufonidae	Rhaebo	Endangered	Threatened	Small
Rhinella inca	211	0	Amphibia	Anura	Bufonidae	Rhinella	Least Concern	NoThreatened	Small
Rhinella paraguayensis	1	0	Amphibia	Anura	Bufonidae	Rhinella	NA	NoThreatened	Small
Rhinella roqueana	7	0	Amphibia	Anura	Bufonidae	Rhinella	Least Concern	NoThreatened	Small
Rhinella veredas	8	0	Amphibia	Anura	Bufonidae	Rhinella	Least Concern	NoThreatened	Small
Rhombophryne testudo	1	0	Amphibia	Anura	Microhylidae	Rhombophryne	Endangered	Threatened	Small
Sachatamia orejuela	356	0	Amphibia	Anura	Centrolenidae	Sachatamia	Least Concern	NoThreatened	Small
Salamandra nigra	633	0	Amphibia	Caudata	Salamandridae	Salamandra	NA	NoThreatened	Small
Sarcohyla bistincta	16	0	Amphibia	Anura	Hylidae	Sarcohyla	Least Concern	NoThreatened	Small
Sarcohyla pentheter	341	0	Amphibia	Anura	Hylidae	Sarcohyla	Vulnerable	Threatened	Small
Scaphiophryne matsoko	11	0	Amphibia	Anura	Microhylidae	Scaphiophryne	Near Threatened	Threatened	Small
Scarthyla ostinodactyla	21	0	Amphibia	Anura	Hylidae	Scarthyla	NA	NoThreatened	Small
Schistometopum thomense	596	0	Amphibia	Gymnophiona	Dermophiidae	Schistometopum	Least Concern	NoThreatened	Small
Scinax angrensis	16	0	Amphibia	Anura	Hylidae	Ololygon	NA	NoThreatened	Small
Scinax funerea	54	0	Amphibia	Anura	Hylidae	Scinax	NA	NoThreatened	Small
Scinax madeirae	62	0	Amphibia	Anura	Hylidae	Scinax	NA	NoThreatened	Small
Scinax sugillata	1897	0	Amphibia	Anura	Hylidae	Scinax	NA	NoThreatened	Small
Scinax tsachila	8205	0	Amphibia	Anura	Hylidae	Scinax	NA	NoThreatened	Small
Sclerophrys asmarae	3	0	Amphibia	Anura	Bufonidae	Sclerophrys	Least Concern	NoThreatened	Small
Sclerophrys dodsoni	203	0	Amphibia	Anura	Bufonidae	Sclerophrys	Least Concern	NoThreatened	Small
Sclerophrys kisoloensis	5	0	Amphibia	Anura	Bufonidae	Sclerophrys	Least Concern	NoThreatened	Small
Sclerophrys pantherina	975	0	Amphibia	Anura	Bufonidae	Sclerophrys	Endangered	Threatened	Small
Sclerophrys pardalis	16399	0	Amphibia	Anura	Bufonidae	Sclerophrys	Least Concern	NoThreatened	Small
Sclerophrys steindachneri	14589	0	Amphibia	Anura	Bufonidae	Sclerophrys	Least Concern	NoThreatened	Small
Smilisca dentata	377	0	Amphibia	Anura	Hylidae	Smilisca	Endangered	Threatened	Small
Speleomantes flavus	7	0	Amphibia	Caudata	Plethodontidae	Speleomantes	Endangered	Threatened	Small
Sphenophryne cornuta	121	0	Amphibia	Anura	Microhylidae	Sphenophryne	Least Concern	NoThreatened	Small
Sphenophryne gracilipes	5506	0	Amphibia	Anura	Microhylidae	Austrochaperina	NA	NoThreatened	Small
Sphenophryne palmipes	203	0	Amphibia	Anura	Microhylidae	Austrochaperina	NA	NoThreatened	Small
Strabomantis necerus	947	0	Amphibia	Anura	Craugastoridae	Strabomantis	Critically Endangered	Threatened	Small
Strongylopus bonaespei	6534	0	Amphibia	Anura	Pyxicephalidae	Strongylopus	Least Concern	NoThreatened	Small
Strongylopus springbokensis	65	0	Amphibia	Anura	Pyxicephalidae	Strongylopus	Least Concern	NoThreatened	Small
Strongylopus wageri	1439	0	Amphibia	Anura	Pyxicephalidae	Strongylopus	Least Concern	NoThreatened	Small
Synapturanus mirandaribeiroi	107	0	Amphibia	Anura	Microhylidae	Synapturanus	Least Concern	NoThreatened	Small
Telmatobius arequipensis	2613	0	Amphibia	Anura	Telmatobiidae	Telmatobius	Near Threatened	Threatened	Small
Telmatobius culeus	50	0	Amphibia	Anura	Telmatobiidae	Telmatobius	Endangered	Threatened	Small
Telmatobius gigas	63	0	Amphibia	Anura	Telmatobiidae	Telmatobius	Endangered	Threatened	Small
Telmatobius ignavus	33	0	Amphibia	Anura	Telmatobiidae	Telmatobius	Endangered	Threatened	Small
Telmatobius niger	12721	0	Amphibia	Anura	Telmatobiidae	Telmatobius	Critically Endangered	Threatened	Small
Telmatobius truebae	4	0	Amphibia	Anura	Telmatobiidae	Telmatobius	Vulnerable	Threatened	Small
Telmatobius vellardi	6303	0	Amphibia	Anura	Telmatobiidae	Telmatobius	Critically Endangered	Threatened	Small
Theloderma vietnamense	6	0	Amphibia	Anura	Rhacophoridae	Theloderma	Least Concern	NoThreatened	Small
Thorius dubitus	86	0	Amphibia	Caudata	Plethodontidae	Thorius	Critically Endangered	Threatened	Small
Thorius grandis	587	0	Amphibia	Caudata	Plethodontidae	Thorius	Critically Endangered	Threatened	Small
Thorius longicaudus	54	0	Amphibia	Caudata	Plethodontidae	Thorius	Critically Endangered	Threatened	Small
Thorius macdougalli	1100	0	Amphibia	Caudata	Plethodontidae	Thorius	Endangered	Threatened	Small
Thorius magnipes	14	0	Amphibia	Caudata	Plethodontidae	Thorius	Critically Endangered	Threatened	Small
Thorius omiltemi	443	0	Amphibia	Caudata	Plethodontidae	Thorius	Endangered	Threatened	Small
Tylototriton panhai	2	0	Amphibia	Caudata	Salamandridae	Tylototriton	Vulnerable	Threatened	Small
Uperoleia orientalis	495	0	Amphibia	Anura	Myobatrachidae	Uperoleia	Data Deficient	NoThreatened	Small
Vandijkophrynus amatolicus	44	0	Amphibia	Anura	Bufonidae	Vandijkophrynus	Critically Endangered	Threatened	Small
Vandijkophrynus angusticeps	32891	0	Amphibia	Anura	Bufonidae	Vandijkophrynus	Least Concern	NoThreatened	Large
Vanzolinius discodactylus	899	0	Amphibia	Anura	Leptodactylidae	Leptodactylus	NA	NoThreatened	Small
Werneria bambutensis	15	0	Amphibia	Anura	Bufonidae	Werneria	Critically Endangered	Threatened	Small
Xenophrys brachykolos	19	0	Amphibia	Anura	Megophryidae	Megophrys	NA	NoThreatened	Small
Xenophrys monticola	203	0	Amphibia	Anura	Megophryidae	Xenophrys	NA	NoThreatened	Small
Xenophrys periosa	32	0	Amphibia	Anura	Megophryidae	Xenophrys	NA	NoThreatened	Small
Xenopus gilli	381	0	Amphibia	Anura	Pipidae	Xenopus	Endangered	Threatened	Small
Zachaenus carvalhoi	4	0	Amphibia	Anura	Cycloramphidae	Zachaenus	Data Deficient	NoThreatened	Small
Ablepharus anatolicus	3104	0	Reptilia	Squamata	Scincidae	Ablepharus	NA	NoThreatened	Small
Abronia martindelcampoi	130	0	Reptilia	Squamata	Anguidae	Abronia	Endangered	Threatened	Small
Acanthocercus annectens	4376	0	Reptilia	Squamata	Agamidae	Acanthocercus	Least Concern	NoThreatened	Small
Acanthodactylus arabicus	20138	0	Reptilia	Squamata	Lacertidae	Acanthodactylus	Least Concern	NoThreatened	Small
Acanthodactylus nilsoni	2242	0	Reptilia	Squamata	Lacertidae	Acanthodactylus	Data Deficient	NoThreatened	Small
Acontias aurantiacus	7709	0	Reptilia	Squamata	Scincidae	Acontias	Least Concern	NoThreatened	Small
Acontias jappi	471	0	Reptilia	Squamata	Scincidae	Acontias	Least Concern	NoThreatened	Small
Acontias lineicauda	1266	0	Reptilia	Squamata	Scincidae	Acontias	Least Concern	NoThreatened	Small
Acontias litoralis	8538	0	Reptilia	Squamata	Scincidae	Acontias	Least Concern	NoThreatened	Small
Acontias meleagris	116943	0	Reptilia	Squamata	Scincidae	Acontias	Least Concern	NoThreatened	Large
Acontias orientalis	101246	0	Reptilia	Squamata	Scincidae	Acontias	Least Concern	NoThreatened	Large
Acontias parietalis	320	0	Reptilia	Squamata	Scincidae	Acontias	Least Concern	NoThreatened	Small
Acontias percivali	107653	0	Reptilia	Squamata	Scincidae	Acontias	Least Concern	NoThreatened	Large
Acontophiops lineatus	2	0	Reptilia	Squamata	Scincidae	Acontias	NA	NoThreatened	Small
Acrochordus javanicus	252	0	Reptilia	Squamata	Acrochordidae	Acrochordus	Least Concern	NoThreatened	Small
Acutotyphlops subocularis	17893	0	Reptilia	Squamata	Typhlopidae	Acutotyphlops	Least Concern	NoThreatened	Small
Adelphicos nigrilatum	575	0	Reptilia	Squamata	Colubridae	Adelphicos	Least Concern	NoThreatened	Small
Afroedura amatolica	18828	0	Reptilia	Squamata	Gekkonidae	Afroedura	Least Concern	NoThreatened	Small
Afroedura hawequensis	1622	0	Reptilia	Squamata	Gekkonidae	Afroedura	Least Concern	NoThreatened	Small
Afroedura karroica	15185	0	Reptilia	Squamata	Gekkonidae	Afroedura	Least Concern	NoThreatened	Small
Afroedura leoloensis	1874	0	Reptilia	Squamata	Gekkonidae	Afroedura	Least Concern	NoThreatened	Small
Afroedura maripi	635	0	Reptilia	Squamata	Gekkonidae	Afroedura	Least Concern	NoThreatened	Small
Afroedura namaquensis	205	0	Reptilia	Squamata	Gekkonidae	Afroedura	Least Concern	NoThreatened	Small
Afroedura pongola	1414	0	Reptilia	Squamata	Gekkonidae	Afroedura	Data Deficient	NoThreatened	Small
Afroedura rupestris	3184	0	Reptilia	Squamata	Gekkonidae	Afroedura	Least Concern	NoThreatened	Small
Afroedura vazpintorum	3183	0	Reptilia	Squamata	Gekkonidae	Afroedura	NA	NoThreatened	Small
Afrogecko porphyreus	26424	0	Reptilia	Squamata	Gekkonidae	Afrogecko	Least Concern	NoThreatened	Small
Afrotyphlops calabresii	24123	0	Reptilia	Squamata	Typhlopidae	Afrotyphlops	Least Concern	NoThreatened	Large
Afrotyphlops fornasinii	40124	0	Reptilia	Squamata	Typhlopidae	Afrotyphlops	Least Concern	NoThreatened	Small
Afrotyphlops obtusus	1458	0	Reptilia	Squamata	Typhlopidae	Afrotyphlops	Least Concern	NoThreatened	Small
Afrotyphlops schmidti	1	0	Reptilia	Squamata	Typhlopidae	Afrotyphlops	Data Deficient	NoThreatened	Small
Agama bottegi	1610	0	Reptilia	Squamata	Agamidae	Agama	Data Deficient	NoThreatened	Small
Agama boulengeri	24653	0	Reptilia	Squamata	Agamidae	Agama	Least Concern	NoThreatened	Large
Agama insularis	364	0	Reptilia	Squamata	Agamidae	Agama	Least Concern	NoThreatened	Small
Agama lanzai	18	0	Reptilia	Squamata	Agamidae	Agama	Least Concern	NoThreatened	Small
Agama somalica	25527	0	Reptilia	Squamata	Agamidae	Agama	Least Concern	NoThreatened	Small
Agama turuensis	902	0	Reptilia	Squamata	Agamidae	Agama	Least Concern	NoThreatened	Small
Agamodon anguliceps	84755	0	Reptilia	Squamata	Trogonophidae	Agamodon	Least Concern	NoThreatened	Large
Agamodon arabicus	975	0	Reptilia	Squamata	Trogonophidae	Agamodon	Data Deficient	NoThreatened	Small
Alopoglossus meloi	2963	0	Reptilia	Squamata	Alopoglossidae	Alopoglossus	NA	NoThreatened	Small
Alopoglossus viridiceps	902	0	Reptilia	Squamata	Alopoglossidae	Alopoglossus	NA	NoThreatened	Small
Alsophis dorsalis	1825	0	Reptilia	Squamata	Colubridae	Pseudalsophis	NA	NoThreatened	Small
Alsophis manselli	96	0	Reptilia	Squamata	Colubridae	Alsophis	Near Threatened	Threatened	Small
Alsophis portoricensis	113	0	Reptilia	Squamata	Colubridae	Borikenophis	NA	NoThreatened	Small
Alsophis rijgersmaei	21	0	Reptilia	Squamata	Colubridae	Alsophis	Endangered	Threatened	Small
Alsophylax szczerbaki	23	0	Reptilia	Squamata	Gekkonidae	Alsophylax	Vulnerable	Threatened	Small
Altiphylax levitoni	4791	0	Reptilia	Squamata	Gekkonidae	Altiphylax	Least Concern	NoThreatened	Small
Altiphylax tokobajevi	142	0	Reptilia	Squamata	Gekkonidae	Altiphylax	Least Concern	NoThreatened	Small
Ameiva bridgesii	9035	0	Reptilia	Squamata	Teiidae	Holcosus	NA	NoThreatened	Small
Amphisbaena barbouri	28	0	Reptilia	Squamata	Amphisbaenidae	Amphisbaena	Least Concern	NoThreatened	Small
Amphisbaena carli	78	0	Reptilia	Squamata	Amphisbaenidae	Amphisbaena	Least Concern	NoThreatened	Small
Amphisbaena littoralis	4	0	Reptilia	Squamata	Amphisbaenidae	Amphisbaena	Data Deficient	NoThreatened	Small
Amphisbaena pericensis	3855	0	Reptilia	Squamata	Amphisbaenidae	Amphisbaena	Least Concern	NoThreatened	Small
Amphisbaena townsendi	9886	0	Reptilia	Squamata	Amphisbaenidae	Amphisbaena	NA	NoThreatened	Small
Anatololacerta budaki	612	0	Reptilia	Squamata	Lacertidae	Anatololacerta	NA	NoThreatened	Small
Andinosaura aurea	1284	0	Reptilia	Squamata	Gymnophthalmidae	Andinosaura	NA	NoThreatened	Small
Andinosaura crypta	2	0	Reptilia	Squamata	Gymnophthalmidae	Andinosaura	NA	NoThreatened	Small
Andinosaura hyposticta	3863	0	Reptilia	Squamata	Gymnophthalmidae	Andinosaura	NA	NoThreatened	Small
Andinosaura vespertina	12369	0	Reptilia	Squamata	Gymnophthalmidae	Andinosaura	NA	NoThreatened	Small
Anilios centralis	492	0	Reptilia	Squamata	Typhlopidae	Anilios	Least Concern	NoThreatened	Large
Anniella grinnelli	5537	0	Reptilia	Squamata	Anguidae	Anniella	NA	NoThreatened	Small
Anolis acutus	1	0	Reptilia	Squamata	Dactyloidae	Anolis	Least Concern	NoThreatened	Small
Anolis annectens	89	0	Reptilia	Squamata	Dactyloidae	Anolis	Least Concern	NoThreatened	Small
Anolis bimaculatus	103	0	Reptilia	Squamata	Dactyloidae	Anolis	Least Concern	NoThreatened	Small
Anolis bitectus	42055	0	Reptilia	Squamata	Dactyloidae	Anolis	Endangered	Threatened	Small
Anolis brunneus	529	0	Reptilia	Squamata	Dactyloidae	Anolis	Near Threatened	Threatened	Small
Anolis cymbops	499	0	Reptilia	Squamata	Dactyloidae	Anolis	Data Deficient	NoThreatened	Small
Anolis dissimilis	1301	0	Reptilia	Squamata	Dactyloidae	Anolis	Least Concern	NoThreatened	Small
Anolis forresti	48	0	Reptilia	Squamata	Dactyloidae	Anolis	NA	NoThreatened	Small
Anolis gadovii	2196	0	Reptilia	Squamata	Dactyloidae	Anolis	NA	NoThreatened	Small
Anolis gingivinus	34	0	Reptilia	Squamata	Dactyloidae	Anolis	Least Concern	NoThreatened	Small
Anolis isthmicus	769	0	Reptilia	Squamata	Dactyloidae	Anolis	NA	NoThreatened	Small
Anolis leucodera	4	0	Reptilia	Squamata	Dactyloidae	Anolis	NA	NoThreatened	Small
Anolis liogaster	1103	0	Reptilia	Squamata	Dactyloidae	Anolis	Least Concern	NoThreatened	Small
Anolis lividus	77	0	Reptilia	Squamata	Dactyloidae	Anolis	Near Threatened	Threatened	Small
Anolis nietoi	17	0	Reptilia	Squamata	Dactyloidae	Anolis	NA	NoThreatened	Small
Anolis omiltemanus	1597	0	Reptilia	Squamata	Dactyloidae	Anolis	Least Concern	NoThreatened	Small
Anolis otongae	320	0	Reptilia	Squamata	Dactyloidae	Anolis	Vulnerable	Threatened	Small
Anolis parilis	28150	0	Reptilia	Squamata	Dactyloidae	Anolis	Vulnerable	Threatened	Small
Anolis parvicirculatus	313	0	Reptilia	Squamata	Dactyloidae	Anolis	Least Concern	NoThreatened	Small
Anolis proboscis	2447	0	Reptilia	Squamata	Dactyloidae	Anolis	Endangered	Threatened	Small
Anolis rivalis	22	0	Reptilia	Squamata	Dactyloidae	Anolis	Near Threatened	Threatened	Small
Anolis roatanensis	13	0	Reptilia	Squamata	Dactyloidae	Anolis	Endangered	Threatened	Small
Anolis stevepoei	3829	0	Reptilia	Squamata	Dactyloidae	Anolis	NA	NoThreatened	Small
Anolis taylori	32	0	Reptilia	Squamata	Dactyloidae	Anolis	Least Concern	NoThreatened	Small
Anolis vanzolinii	151	0	Reptilia	Squamata	Dactyloidae	Anolis	NA	NoThreatened	Small
Anotosaura collaris	11	0	Reptilia	Squamata	Gymnophthalmidae	Anotosaura	Data Deficient	NoThreatened	Small
Aparallactus turneri	1153	0	Reptilia	Squamata	Atractaspididae	Aparallactus	Least Concern	NoThreatened	Small
Apathya yassujica	6277	0	Reptilia	Squamata	Lacertidae	Apathya	Least Concern	NoThreatened	Small
Apostolepis ambiniger	2303	0	Reptilia	Squamata	Colubridae	Apostolepis	Data Deficient	NoThreatened	Small
Apostolepis mariae	3	0	Reptilia	Squamata	Colubridae	Apostolepis	NA	NoThreatened	Small
Apostolepis multicincta	920	0	Reptilia	Squamata	Colubridae	Apostolepis	Least Concern	NoThreatened	Small
Apostolepis nelsonjorgei	8	0	Reptilia	Squamata	Colubridae	Apostolepis	Least Concern	NoThreatened	Small
Apostolepis nigrolineata	10428	0	Reptilia	Squamata	Colubridae	Apostolepis	NA	NoThreatened	Large
Apostolepis nigroterminata	1626	0	Reptilia	Squamata	Colubridae	Apostolepis	Least Concern	NoThreatened	Small
Asaccus arnoldi	1142	0	Reptilia	Squamata	Phyllodactylidae	Asaccus	NA	NoThreatened	Small
Asaccus montanus	810	0	Reptilia	Squamata	Phyllodactylidae	Asaccus	Vulnerable	Threatened	Small
Asaccus platyrhynchus	13242	0	Reptilia	Squamata	Phyllodactylidae	Asaccus	Least Concern	NoThreatened	Small
Aspidoscelis ceralbensis	53	0	Reptilia	Squamata	Teiidae	Aspidoscelis	Least Concern	NoThreatened	Small
Aspidoscelis opatae	4067	0	Reptilia	Squamata	Teiidae	Aspidoscelis	Data Deficient	NoThreatened	Small
Aspidoscelis parvisocius	3147	0	Reptilia	Squamata	Teiidae	Aspidoscelis	NA	NoThreatened	Small
Aspidura copei	2	0	Reptilia	Squamata	Colubridae	Aspidura	Endangered	Threatened	Small
Atheris anisolepis	2496	0	Reptilia	Squamata	Viperidae	Atheris	Least Concern	NoThreatened	Small
Atractaspis engdahli	2638	0	Reptilia	Squamata	Atractaspididae	Atractaspis	Least Concern	NoThreatened	Small
Atractus atlas	300	0	Reptilia	Squamata	Colubridae	Atractus	NA	NoThreatened	Small
Atractus biseriatus	1	0	Reptilia	Squamata	Colubridae	Atractus	Data Deficient	NoThreatened	Small
Atractus dunni	6148	0	Reptilia	Squamata	Colubridae	Atractus	Near Threatened	Threatened	Small
Atractus melas	2550	0	Reptilia	Squamata	Colubridae	Atractus	Least Concern	NoThreatened	Small
Atractus modestus	3058	0	Reptilia	Squamata	Colubridae	Atractus	Vulnerable	Threatened	Small
Atractus multicinctus	1486	0	Reptilia	Squamata	Colubridae	Atractus	Least Concern	NoThreatened	Small
Atractus paucidens	7344	0	Reptilia	Squamata	Colubridae	Atractus	Vulnerable	Threatened	Small
Atractus schach	5	0	Reptilia	Squamata	Colubridae	Atractus	Least Concern	NoThreatened	Small
Atractus typhon	5527	0	Reptilia	Squamata	Colubridae	Atractus	Data Deficient	NoThreatened	Small
Australolacerta australis	2558	0	Reptilia	Squamata	Lacertidae	Australolacerta	Least Concern	NoThreatened	Small
Austrotyphlops chamodracaena	1446	0	Reptilia	Squamata	Typhlopidae	Anilios	NA	NoThreatened	Small
Bachia pyburni	2036	0	Reptilia	Squamata	Gymnophthalmidae	Bachia	Least Concern	NoThreatened	Small
Barisia juarezi	177	0	Reptilia	Squamata	Anguidae	Abronia	NA	NoThreatened	Small
Batagur dhongoka	13873	0	Reptilia	Testudines	Geoemydidae	Batagur	Critically Endangered	Threatened	Small
Bavayia goroensis	65	0	Reptilia	Squamata	Diplodactylidae	Bavayia	Endangered	Threatened	Small
Bavayia pulchella	1	0	Reptilia	Squamata	Diplodactylidae	Bavayia	Endangered	Threatened	Small
Bipes tridactylus	816	0	Reptilia	Squamata	Bipedidae	Bipes	Least Concern	NoThreatened	Small
Bitis armata	6970	0	Reptilia	Squamata	Viperidae	Bitis	Vulnerable	Threatened	Small
Boa nebulosa	7	0	Reptilia	Squamata	Boidae	Boa	Least Concern	NoThreatened	Small
Boaedon bedriagae	310	0	Reptilia	Squamata	Lamprophiidae	Boaedon	NA	NoThreatened	Small
Bothrochilus albertisii	2732	0	Reptilia	Squamata	Pythonidae	Leiopython	NA	NoThreatened	Small
Bothrochilus boa	778	0	Reptilia	Squamata	Pythonidae	Bothrochilus	Least Concern	NoThreatened	Small
Bothrophthalmus brunneus	48	0	Reptilia	Squamata	Lamprophiidae	Bothrophthalmus	Least Concern	NoThreatened	Small
Bothropoides erythromelas	2212	0	Reptilia	Squamata	Viperidae	Bothrops	NA	NoThreatened	Small
Bothrops muriciensis	2	0	Reptilia	Squamata	Viperidae	Bothrops	Critically Endangered	Threatened	Small
Brachymeles brevidactylus	3	0	Reptilia	Squamata	Scincidae	Brachymeles	NA	NoThreatened	Small
Brachymeles mindorensis	41	0	Reptilia	Squamata	Scincidae	Brachymeles	NA	NoThreatened	Small
Brachyophis revoili	31309	0	Reptilia	Squamata	Atractaspididae	Brachyophis	Data Deficient	NoThreatened	Small
Bradypodion atromontanum	3515	0	Reptilia	Squamata	Chamaeleonidae	Bradypodion	Least Concern	NoThreatened	Small
Bradypodion caeruleogula	634	0	Reptilia	Squamata	Chamaeleonidae	Bradypodion	Endangered	Threatened	Small
Bradypodion damaranum	13015	0	Reptilia	Squamata	Chamaeleonidae	Bradypodion	Least Concern	NoThreatened	Small
Bradypodion gutturale	39459	0	Reptilia	Squamata	Chamaeleonidae	Bradypodion	Least Concern	NoThreatened	Small
Bradypodion kentanicum	1303	0	Reptilia	Squamata	Chamaeleonidae	Bradypodion	Endangered	Threatened	Small
Bradypodion melanocephalum	9803	0	Reptilia	Squamata	Chamaeleonidae	Bradypodion	Near Threatened	Threatened	Small
Bradypodion ngomeense	7230	0	Reptilia	Squamata	Chamaeleonidae	Bradypodion	Vulnerable	Threatened	Small
Bradypodion occidentale	26458	0	Reptilia	Squamata	Chamaeleonidae	Bradypodion	Least Concern	NoThreatened	Small
Bradypodion pumilum	10096	0	Reptilia	Squamata	Chamaeleonidae	Bradypodion	Near Threatened	Threatened	Small
Bradypodion setaroi	4930	0	Reptilia	Squamata	Chamaeleonidae	Bradypodion	Near Threatened	Threatened	Small
Bradypodion taeniabronchum	190	0	Reptilia	Squamata	Chamaeleonidae	Bradypodion	Least Concern	NoThreatened	Small
Brookesia dentata	1	0	Reptilia	Squamata	Chamaeleonidae	Brookesia	Endangered	Threatened	Small
Brookesia karchei	6	0	Reptilia	Squamata	Chamaeleonidae	Brookesia	Endangered	Threatened	Small
Bunopus spatalurus	345	0	Reptilia	Squamata	Gekkonidae	Trachydactylus	NA	NoThreatened	Small
Caesoris novaecaledoniae	3	0	Reptilia	Squamata	Scincidae	Caesoris	Least Concern	NoThreatened	Small
Calamaria everetti	7	0	Reptilia	Squamata	Colubridae	Calamaria	Least Concern	NoThreatened	Small
Caledoniscincus auratus	77	0	Reptilia	Squamata	Scincidae	Caledoniscincus	Endangered	Threatened	Small
Caledoniscincus pelletieri	3	0	Reptilia	Squamata	Scincidae	Caledoniscincus	Endangered	Threatened	Small
Carlia aenigma	1477	0	Reptilia	Squamata	Scincidae	Carlia	Least Concern	NoThreatened	Small
Carlia ailanpalai	3847	0	Reptilia	Squamata	Scincidae	Carlia	Least Concern	NoThreatened	Small
Carlia bicarinata	30820	0	Reptilia	Squamata	Scincidae	Carlia	Least Concern	NoThreatened	Small
Carlia eothen	6787	0	Reptilia	Squamata	Scincidae	Carlia	Least Concern	NoThreatened	Small
Carlia luctuosa	16142	0	Reptilia	Squamata	Scincidae	Carlia	Least Concern	NoThreatened	Small
Carlia mysi	3146	0	Reptilia	Squamata	Scincidae	Carlia	Least Concern	NoThreatened	Small
Carlia novaeguineae	3	0	Reptilia	Squamata	Scincidae	Lygisaurus	NA	NoThreatened	Small
Celatiscincus similis	1	0	Reptilia	Squamata	Scincidae	Celatiscincus	Endangered	Threatened	Small
Celestus barbouri	2447	0	Reptilia	Squamata	Diploglossidae	Celestus	Endangered	Threatened	Small
Celestus hewardi	5012	0	Reptilia	Squamata	Diploglossidae	Celestus	Endangered	Threatened	Small
Cerberus dunsoni	1	0	Reptilia	Squamata	Homalopsidae	Cerberus	NA	NoThreatened	Small
Cerrophidion barbouri	60	0	Reptilia	Squamata	Viperidae	Mixcoatlus	NA	NoThreatened	Small
Chalcides bottegi	4878	0	Reptilia	Squamata	Scincidae	Chalcides	Least Concern	NoThreatened	Small
Chamaeleo antimena	43	0	Reptilia	Squamata	Chamaeleonidae	Furcifer	NA	NoThreatened	Small
Chamaeleo monachus	3285	0	Reptilia	Squamata	Chamaeleonidae	Chamaeleo	Near Threatened	Threatened	Small
Chamaeleo oustaleti	448	0	Reptilia	Squamata	Chamaeleonidae	Furcifer	NA	NoThreatened	Small
Chelodina siebenrocki	6281	0	Reptilia	Testudines	Chelidae	Chelodina	NA	NoThreatened	Small
Chelonia depressa	2	0	Reptilia	Testudines	Cheloniidae	Natator	NA	NoThreatened	Small
Chelonoidis niger	571	0	Reptilia	Testudines	Testudinidae	Chelonoidis	Extinct	Threatened	Small
Chelonoidis nigra	792	0	Reptilia	Testudines	Testudinidae	Chelonoidis	NA	NoThreatened	Small
Chersodromus rubriventris	3517	0	Reptilia	Squamata	Colubridae	Chersodromus	Endangered	Threatened	Small
Chinemys nigricans	3	0	Reptilia	Testudines	Geoemydidae	Chinemys	NA	NoThreatened	Small
Chioninia delalandii	752	0	Reptilia	Squamata	Scincidae	Chioninia	Least Concern	NoThreatened	Small
Chioninia fogoensis	263	0	Reptilia	Squamata	Scincidae	Chioninia	Least Concern	NoThreatened	Small
Chioninia nicolauensis	240	0	Reptilia	Squamata	Scincidae	Chioninia	Least Concern	NoThreatened	Small
Chioninia spinalis	993	0	Reptilia	Squamata	Scincidae	Chioninia	Least Concern	NoThreatened	Small
Chioninia vaillantii	867	0	Reptilia	Squamata	Scincidae	Chioninia	Endangered	Threatened	Small
Chondropython viridis	600	0	Reptilia	Squamata	Pythonidae	Morelia	NA	NoThreatened	Small
Clelia langeri	6164	0	Reptilia	Squamata	Colubridae	Clelia	Least Concern	NoThreatened	Small
Cnemaspis ajijae	16	0	Reptilia	Squamata	Gekkonidae	Cnemaspis	Least Concern	NoThreatened	Small
Cnemaspis assamensis	12	0	Reptilia	Squamata	Gekkonidae	Cnemaspis	Vulnerable	Threatened	Small
Cnemaspis modiglianii	12	0	Reptilia	Squamata	Gekkonidae	Cnemaspis	Least Concern	NoThreatened	Small
Cnemaspis mysoriensis	73	0	Reptilia	Squamata	Gekkonidae	Cnemaspis	Least Concern	NoThreatened	Small
Cnemaspis yercaudensis	5	0	Reptilia	Squamata	Gekkonidae	Cnemaspis	Endangered	Threatened	Small
Cnemidophorus calidipes	504	0	Reptilia	Squamata	Teiidae	Aspidoscelis	NA	NoThreatened	Small
Cnemidophorus motaguae	1699	0	Reptilia	Squamata	Teiidae	Aspidoscelis	NA	NoThreatened	Small
Cnemidophorus opatae	776	0	Reptilia	Squamata	Teiidae	Aspidoscelis	NA	NoThreatened	Small
Coluber monspeliensis	4	0	Reptilia	Squamata	Psammophiidae	Malpolon	NA	NoThreatened	Small
Conolophus subcristatus	213	0	Reptilia	Squamata	Iguanidae	Conolophus	Vulnerable	Threatened	Small
Conopsis conica	379	0	Reptilia	Squamata	Colubridae	Conopsis	NA	NoThreatened	Small
Contomastix vittata	5055	0	Reptilia	Squamata	Teiidae	Contomastix	Vulnerable	Threatened	Small
Cophoscincopus durus	2	0	Reptilia	Squamata	Scincidae	Cophoscincopus	Least Concern	NoThreatened	Small
Corallus grenadensis	42	0	Reptilia	Squamata	Boidae	Corallus	Least Concern	NoThreatened	Small
Cordylus breyeri	77649	0	Reptilia	Squamata	Cordylidae	Smaug	NA	NoThreatened	Large
Cordylus macropholis	5725	0	Reptilia	Squamata	Cordylidae	Cordylus	Near Threatened	Threatened	Small
Cordylus mclachlani	2112	0	Reptilia	Squamata	Cordylidae	Cordylus	Least Concern	NoThreatened	Small
Cordylus niger	2445	0	Reptilia	Squamata	Cordylidae	Cordylus	Least Concern	NoThreatened	Small
Cordylus oelofseni	658	0	Reptilia	Squamata	Cordylidae	Cordylus	Least Concern	NoThreatened	Small
Cordylus tasmani	34	0	Reptilia	Squamata	Cordylidae	Cordylus	NA	NoThreatened	Small
Corucia zebrata	51	0	Reptilia	Squamata	Scincidae	Corucia	Near Threatened	Threatened	Small
Crenadactylus tuberculatus	20	0	Reptilia	Squamata	Diplodactylidae	Crenadactylus	Least Concern	NoThreatened	Small
Crocodylus halli	6066	0	Reptilia	Crocodylia	Crocodylidae	Crocodylus	NA	NoThreatened	Small
Crotalus catalinensis	70	0	Reptilia	Squamata	Viperidae	Crotalus	Critically Endangered	Threatened	Small
Crotaphytus antiquus	1956	0	Reptilia	Squamata	Crotaphytidae	Crotaphytus	Endangered	Threatened	Small
Cryptoblepharus ater	97	0	Reptilia	Squamata	Scincidae	Cryptoblepharus	Vulnerable	Threatened	Small
Cryptoblepharus keiensis	735	0	Reptilia	Squamata	Scincidae	Cryptoblepharus	Least Concern	NoThreatened	Small
Cryptoblepharus novohebridicus	1930	0	Reptilia	Squamata	Scincidae	Cryptoblepharus	Least Concern	NoThreatened	Small
Cryptoblepharus yulensis	1553	0	Reptilia	Squamata	Scincidae	Cryptoblepharus	Least Concern	NoThreatened	Small
Ctenophorus caudicinctus graafi	1788	0	Reptilia	Squamata	Agamidae	Ctenophorus	NA	NoThreatened	Small
Ctenophorus caudicinctus slateri	309	0	Reptilia	Squamata	Agamidae	Ctenophorus	NA	NoThreatened	Large
Ctenophorus spinodomus	774	0	Reptilia	Squamata	Agamidae	Ctenophorus	NA	NoThreatened	Small
Ctenophorus tjantjalka	267	0	Reptilia	Squamata	Agamidae	Ctenophorus	Least Concern	NoThreatened	Large
Ctenophorus yinnietharra	2160	0	Reptilia	Squamata	Agamidae	Ctenophorus	Least Concern	NoThreatened	Small
Ctenosaura oedirhina	60	0	Reptilia	Squamata	Iguanidae	Ctenosaura	Endangered	Threatened	Small
Ctenotus agrestis	1412	0	Reptilia	Squamata	Scincidae	Ctenotus	Least Concern	NoThreatened	Small
Ctenotus alacer	2513	0	Reptilia	Squamata	Scincidae	Ctenotus	Least Concern	NoThreatened	Large
Ctenotus astarte	2033	0	Reptilia	Squamata	Scincidae	Ctenotus	Least Concern	NoThreatened	Large
Ctenotus greeri	3866	0	Reptilia	Squamata	Scincidae	Ctenotus	Least Concern	NoThreatened	Large
Ctenotus halysis	27	0	Reptilia	Squamata	Scincidae	Ctenotus	Least Concern	NoThreatened	Small
Ctenotus joanae	7257	0	Reptilia	Squamata	Scincidae	Ctenotus	Least Concern	NoThreatened	Large
Ctenotus mesotes	1	0	Reptilia	Squamata	Scincidae	Ctenotus	Least Concern	NoThreatened	Small
Ctenotus nasutus	472	0	Reptilia	Squamata	Scincidae	Ctenotus	Least Concern	NoThreatened	Large
Ctenotus tanamiensis	33	0	Reptilia	Squamata	Scincidae	Ctenotus	Least Concern	NoThreatened	Small
Cyclura cychlura	474	0	Reptilia	Squamata	Iguanidae	Cyclura	Vulnerable	Threatened	Small
Cylindrophis isolepis	19	0	Reptilia	Squamata	Cylindrophiidae	Cylindrophis	Critically Endangered	Threatened	Small
Cynisca leonina	10855	0	Reptilia	Squamata	Amphisbaenidae	Cynisca	Vulnerable	Threatened	Small
Cyrtodactylus amictopholis	415	0	Reptilia	Squamata	Gekkonidae	Mediodactylus	NA	NoThreatened	Small
Cyrtodactylus brevipalmatus	1310	0	Reptilia	Squamata	Gekkonidae	Cyrtodactylus	Least Concern	NoThreatened	Small
Cyrtodactylus capreoloides	40571	0	Reptilia	Squamata	Gekkonidae	Cyrtodactylus	Least Concern	NoThreatened	Large
Cyrtodactylus epiroticus	7408	0	Reptilia	Squamata	Gekkonidae	Cyrtodactylus	Least Concern	NoThreatened	Small
Cyrtodactylus lomyenensis	133	0	Reptilia	Squamata	Gekkonidae	Cyrtodactylus	Vulnerable	Threatened	Small
Cyrtodactylus loriae	31847	0	Reptilia	Squamata	Gekkonidae	Cyrtodactylus	Least Concern	NoThreatened	Large
Cyrtodactylus louisiadensis	8523	0	Reptilia	Squamata	Gekkonidae	Cyrtodactylus	Least Concern	NoThreatened	Small
Cyrtodactylus mamanwa	2	0	Reptilia	Squamata	Gekkonidae	Cyrtodactylus	NA	NoThreatened	Small
Cyrtodactylus medioclivus	2049	0	Reptilia	Squamata	Gekkonidae	Cyrtodactylus	Data Deficient	NoThreatened	Small
Cyrtodactylus mimikanus	1304	0	Reptilia	Squamata	Gekkonidae	Cyrtodactylus	Least Concern	NoThreatened	Small
Cyrtodactylus novaeguineae	313	0	Reptilia	Squamata	Gekkonidae	Cyrtodactylus	Least Concern	NoThreatened	Small
Cyrtodactylus robustus	1	0	Reptilia	Squamata	Gekkonidae	Cyrtodactylus	Least Concern	NoThreatened	Small
Cyrtodactylus salomonensis	490	0	Reptilia	Squamata	Gekkonidae	Cyrtodactylus	Near Threatened	Threatened	Small
Cyrtodactylus serratus	19062	0	Reptilia	Squamata	Gekkonidae	Cyrtodactylus	Least Concern	NoThreatened	Small
Cyrtodactylus tanim	1	0	Reptilia	Squamata	Gekkonidae	Cyrtodactylus	NA	NoThreatened	Small
Cyrtodactylus tripartitus	259	0	Reptilia	Squamata	Gekkonidae	Cyrtodactylus	Least Concern	NoThreatened	Small
Cyrtodactylus tripuraensis	26	0	Reptilia	Squamata	Gekkonidae	Cyrtodactylus	Least Concern	NoThreatened	Small
Cyrtodactylus wetariensis	1	0	Reptilia	Squamata	Gekkonidae	Cyrtodactylus	Least Concern	NoThreatened	Small
Cyrtopodion elongatum	639	0	Reptilia	Squamata	Gekkonidae	Tenuidactylus	NA	NoThreatened	Small
Cyrtopodion sistanense	75	0	Reptilia	Squamata	Gekkonidae	Cyrtopodion	Least Concern	NoThreatened	Small
Cyrtopodion watsoni	110	0	Reptilia	Squamata	Gekkonidae	Cyrtopodion	Least Concern	NoThreatened	Small
Darevskia bendimahiensis	15	0	Reptilia	Squamata	Lacertidae	Darevskia	Endangered	Threatened	Small
Darevskia bithynica	950	0	Reptilia	Squamata	Lacertidae	Darevskia	NA	NoThreatened	Small
Demansia shinei	11943	0	Reptilia	Squamata	Elapidae	Demansia	Least Concern	NoThreatened	Large
Dendragama dioidema	1	0	Reptilia	Squamata	Agamidae	Dendragama	Least Concern	NoThreatened	Small
Dendrelaphis gastrostictus	691	0	Reptilia	Squamata	Colubridae	Dendrelaphis	Least Concern	NoThreatened	Small
Dendrelaphis papuensis	44464	0	Reptilia	Squamata	Colubridae	Dendrelaphis	Data Deficient	NoThreatened	Large
Dendrelaphis salomonis	310	0	Reptilia	Squamata	Colubridae	Dendrelaphis	NA	NoThreatened	Small
Dendrelaphis sinharajensis	65	0	Reptilia	Squamata	Colubridae	Dendrelaphis	Endangered	Threatened	Small
Dendrelaphis terrificus	20	0	Reptilia	Squamata	Colubridae	Dendrelaphis	Least Concern	NoThreatened	Small
Dendrelaphis underwoodi	269	0	Reptilia	Squamata	Colubridae	Dendrelaphis	Data Deficient	NoThreatened	Small
Dendrophidion graciliverpa	16658	0	Reptilia	Squamata	Colubridae	Dendrophidion	Least Concern	NoThreatened	Small
Dibamus tebal	23	0	Reptilia	Squamata	Dibamidae	Dibamus	Data Deficient	NoThreatened	Small
Dicrodon holmbergi	24721	0	Reptilia	Squamata	Teiidae	Dicrodon	Data Deficient	NoThreatened	Small
Diplodactylus ciliaris	111	0	Reptilia	Squamata	Diplodactylidae	Strophurus	NA	NoThreatened	Large
Diplodactylus galeatus	421	0	Reptilia	Squamata	Diplodactylidae	Diplodactylus	Least Concern	NoThreatened	Large
Diploderma chapaense	1	0	Reptilia	Squamata	Agamidae	Diploderma	Data Deficient	NoThreatened	Small
Diploglossus bivittatus	24	0	Reptilia	Squamata	Diploglossidae	Diploglossus	NA	NoThreatened	Small
Diporiphora granulifera	24179	0	Reptilia	Squamata	Agamidae	Diporiphora	NA	NoThreatened	Large
Diporiphora reginae	320	0	Reptilia	Squamata	Agamidae	Diporiphora	Least Concern	NoThreatened	Small
Diporiphora vescus	6873	0	Reptilia	Squamata	Agamidae	Diporiphora	Vulnerable	Threatened	Small
Dipsas bobridgelyi	3	0	Reptilia	Squamata	Colubridae	Dipsas	NA	NoThreatened	Small
Dipsas chaparensis	461	0	Reptilia	Squamata	Colubridae	Dipsas	Least Concern	NoThreatened	Small
Dipsas ellipsifera	7605	0	Reptilia	Squamata	Colubridae	Dipsas	Endangered	Threatened	Small
Dipsas tenuissima	282	0	Reptilia	Squamata	Colubridae	Dipsas	Near Threatened	Threatened	Small
Dipsas williamsi	1642	0	Reptilia	Squamata	Colubridae	Dipsas	Vulnerable	Threatened	Small
Disteira kingii	159	0	Reptilia	Squamata	Elapidae	Hydrophis	NA	NoThreatened	Small
Ditypophis vivax	2470	0	Reptilia	Squamata	Pseudoxyrhophiidae	Ditypophis	Least Concern	NoThreatened	Small
Draco modiglianii	79	0	Reptilia	Squamata	Agamidae	Draco	Least Concern	NoThreatened	Small
Duberria variegata	17113	0	Reptilia	Squamata	Pseudoxyrhophiidae	Duberria	Least Concern	NoThreatened	Small
Ebenavia tuelinae	34	0	Reptilia	Squamata	Gekkonidae	Ebenavia	Vulnerable	Threatened	Small
Echinosaura brachycephala	144	0	Reptilia	Squamata	Gymnophthalmidae	Echinosaura	Endangered	Threatened	Small
Egernia eos	147	0	Reptilia	Squamata	Scincidae	Egernia	Least Concern	NoThreatened	Small
Egernia slateri	169	0	Reptilia	Squamata	Scincidae	Liopholis	NA	NoThreatened	Large
Eirenis walteri	215	0	Reptilia	Squamata	Colubridae	Eirenis	NA	NoThreatened	Small
Elseya branderhorsti	27975	0	Reptilia	Testudines	Chelidae	Elseya	Vulnerable	Threatened	Small
Elseya lavarackorum	3697	0	Reptilia	Testudines	Chelidae	Elseya	NA	NoThreatened	Large
Emoia arnoensis	63	0	Reptilia	Squamata	Scincidae	Emoia	Least Concern	NoThreatened	Small
Emoia atrocostata atrocostata	20	0	Reptilia	Squamata	Scincidae	Emoia	NA	NoThreatened	Small
Emoia aurulenta	2960	0	Reptilia	Squamata	Scincidae	Emoia	Least Concern	NoThreatened	Small
Emoia bismarckensis	616	0	Reptilia	Squamata	Scincidae	Emoia	Least Concern	NoThreatened	Small
Emoia flavigularis	98	0	Reptilia	Squamata	Scincidae	Emoia	Least Concern	NoThreatened	Small
Emoia guttata	2308	0	Reptilia	Squamata	Scincidae	Emoia	Least Concern	NoThreatened	Small
Emoia mokolahi	8	0	Reptilia	Squamata	Scincidae	Emoia	NA	NoThreatened	Small
Emoia physicina	5842	0	Reptilia	Squamata	Scincidae	Emoia	Least Concern	NoThreatened	Small
Emoia pseudocyanura	3015	0	Reptilia	Squamata	Scincidae	Emoia	Least Concern	NoThreatened	Small
Emoia rennellensis	192	0	Reptilia	Squamata	Scincidae	Emoia	Least Concern	NoThreatened	Small
Emoia sanfordi	4668	0	Reptilia	Squamata	Scincidae	Emoia	Least Concern	NoThreatened	Small
Emoia schmidti	384	0	Reptilia	Squamata	Scincidae	Emoia	Least Concern	NoThreatened	Small
Emoia tetrataenia	77	0	Reptilia	Squamata	Scincidae	Emoia	Least Concern	NoThreatened	Small
Emoia tropidolepis	2928	0	Reptilia	Squamata	Scincidae	Emoia	Least Concern	NoThreatened	Small
Enyalioides altotambo	2624	0	Reptilia	Squamata	Hoplocercidae	Enyalioides	Endangered	Threatened	Small
Enyalioides anisolepis	6562	0	Reptilia	Squamata	Hoplocercidae	Enyalioides	NA	NoThreatened	Small
Enyalioides rubrigularis	6	0	Reptilia	Squamata	Hoplocercidae	Enyalioides	Vulnerable	Threatened	Small
Epicrates gracilis	27	0	Reptilia	Squamata	Boidae	Chilabothrus	NA	NoThreatened	Small
Epictia schneideri	1236	0	Reptilia	Squamata	Leptotyphlopidae	Epictia	NA	NoThreatened	Small
Eremias guttulata	1	0	Reptilia	Squamata	Lacertidae	Eremias	NA	NoThreatened	Small
Eremias regeli	2351	0	Reptilia	Squamata	Lacertidae	Eremias	Least Concern	NoThreatened	Small
Eremias suphani	172	0	Reptilia	Squamata	Lacertidae	Eremias	Least Concern	NoThreatened	Small
Eristicophis macmahoni	11948	0	Reptilia	Squamata	Viperidae	Eristicophis	Least Concern	NoThreatened	Small
Erpeton tentaculatum	24	0	Reptilia	Squamata	Homalopsidae	Erpeton	Least Concern	NoThreatened	Small
Erythrolamprus guentheri	2684	0	Reptilia	Squamata	Colubridae	Erythrolamprus	Least Concern	NoThreatened	Small
Erythrolamprus pseudocorallus	2	0	Reptilia	Squamata	Colubridae	Erythrolamprus	Least Concern	NoThreatened	Small
Erythrolamprus vitti	1847	0	Reptilia	Squamata	Colubridae	Erythrolamprus	Data Deficient	NoThreatened	Small
Eumeces blythianus	2308	0	Reptilia	Squamata	Scincidae	Eumeces	Least Concern	NoThreatened	Small
Eurydactylodes agricolae	102	0	Reptilia	Squamata	Diplodactylidae	Eurydactylodes	Near Threatened	Threatened	Small
Eurydactylodes occidentalis	204	0	Reptilia	Squamata	Diplodactylidae	Eurydactylodes	Endangered	Threatened	Small
Eurydactylodes vieillardi	82	0	Reptilia	Squamata	Diplodactylidae	Eurydactylodes	Near Threatened	Threatened	Small
Euspondylus paxcorpus	6	0	Reptilia	Squamata	Gymnophthalmidae	Euspondylus	NA	NoThreatened	Small
Eutropis ashwamedhi	490	0	Reptilia	Squamata	Scincidae	Eutropis	Endangered	Threatened	Small
Eutropis gubataas	105	0	Reptilia	Squamata	Scincidae	Eutropis	NA	NoThreatened	Small
Exiliboa placata	712	0	Reptilia	Squamata	Boidae	Exiliboa	Vulnerable	Threatened	Small
Feylinia polylepis	90	0	Reptilia	Squamata	Scincidae	Feylinia	Least Concern	NoThreatened	Small
Ficimia variegata	1319	0	Reptilia	Squamata	Colubridae	Ficimia	Data Deficient	NoThreatened	Small
Flexiseps johannae	1498	0	Reptilia	Squamata	Scincidae	Flexiseps	NA	NoThreatened	Small
Furcifer cephalolepis	137	0	Reptilia	Squamata	Chamaeleonidae	Furcifer	Least Concern	NoThreatened	Small
Garthia penai	3192	0	Reptilia	Squamata	Phyllodactylidae	Garthia	NA	NoThreatened	Small
Gehyra brevipalmata	22	0	Reptilia	Squamata	Gekkonidae	Gehyra	Least Concern	NoThreatened	Small
Gehyra georgpotthasti	2074	0	Reptilia	Squamata	Gekkonidae	Gehyra	Vulnerable	Threatened	Small
Gehyra minuta	16291	0	Reptilia	Squamata	Gekkonidae	Gehyra	Least Concern	NoThreatened	Large
Gehyra moritzi	1124	0	Reptilia	Squamata	Gekkonidae	Gehyra	Least Concern	NoThreatened	Large
Gehyra pluraporosa	1	0	Reptilia	Squamata	Gekkonidae	Gehyra	NA	NoThreatened	Small
Gehyra pseudopunctata	67	0	Reptilia	Squamata	Gekkonidae	Gehyra	NA	NoThreatened	Small
Gehyra robusta	106	0	Reptilia	Squamata	Gekkonidae	Gehyra	Least Concern	NoThreatened	Large
Gehyra rohan	584	0	Reptilia	Squamata	Gekkonidae	Gehyra	NA	NoThreatened	Small
Gekko auriverrucosus	66	0	Reptilia	Squamata	Gekkonidae	Gekko	Data Deficient	NoThreatened	Small
Gekko liboensis	1008	0	Reptilia	Squamata	Gekkonidae	Gekko	Data Deficient	NoThreatened	Small
Gekko melli	153	0	Reptilia	Squamata	Gekkonidae	Gekko	Least Concern	NoThreatened	Small
Geophis laticollaris	673	0	Reptilia	Squamata	Colubridae	Geophis	Data Deficient	NoThreatened	Small
Geophis nigrocinctus	335	0	Reptilia	Squamata	Colubridae	Geophis	Data Deficient	NoThreatened	Small
Geophis tectus	13	0	Reptilia	Squamata	Colubridae	Geophis	Least Concern	NoThreatened	Small
Gerrhopilus inornatus	1301	0	Reptilia	Squamata	Gerrhopilidae	Gerrhopilus	Least Concern	NoThreatened	Small
Gerrhosaurus auritus	126	0	Reptilia	Squamata	Gerrhosauridae	Gerrhosaurus	Least Concern	NoThreatened	Small
Goggia essexi	23816	0	Reptilia	Squamata	Gekkonidae	Goggia	Least Concern	NoThreatened	Small
Goggia hewitti	3992	0	Reptilia	Squamata	Gekkonidae	Goggia	Least Concern	NoThreatened	Small
Goggia hexapora	32210	0	Reptilia	Squamata	Gekkonidae	Goggia	Least Concern	NoThreatened	Small
Goggia matzikamaensis	170	0	Reptilia	Squamata	Gekkonidae	Goggia	Least Concern	NoThreatened	Small
Goggia microlepidota	4324	0	Reptilia	Squamata	Gekkonidae	Goggia	Least Concern	NoThreatened	Small
Goniurosaurus kuroiwae	126	0	Reptilia	Squamata	Eublepharidae	Goniurosaurus	Vulnerable	Threatened	Small
Gonyocephalus modestus	449	0	Reptilia	Squamata	Agamidae	Hypsilurus	NA	NoThreatened	Small
Gopherus evgoodei	32900	0	Reptilia	Testudines	Testudinidae	Gopherus	Vulnerable	Threatened	Small
Graptemys caglei	14316	0	Reptilia	Testudines	Emydidae	Graptemys	Endangered	Threatened	Small
Graptemys ernsti	1298	0	Reptilia	Testudines	Emydidae	Graptemys	Near Threatened	Threatened	Large
Gymnophthalmus vanzoi	2386	0	Reptilia	Squamata	Gymnophthalmidae	Gymnophthalmus	Least Concern	NoThreatened	Small
Haemodracon riebeckii	3117	0	Reptilia	Squamata	Phyllodactylidae	Haemodracon	Least Concern	NoThreatened	Small
Haemodracon trachyrhinus	3458	0	Reptilia	Squamata	Phyllodactylidae	Haemodracon	Least Concern	NoThreatened	Small
Hakaria simonyi	3026	0	Reptilia	Squamata	Scincidae	Hakaria	Near Threatened	Threatened	Small
Hebius metusia	13	0	Reptilia	Squamata	Colubridae	Hebius	Endangered	Threatened	Small
Heliobolus neumanni	2052	0	Reptilia	Squamata	Lacertidae	Heliobolus	Data Deficient	NoThreatened	Small
Hemerophis socotrae	1970	0	Reptilia	Squamata	Colubridae	Hemerophis	Near Threatened	Threatened	Small
Hemicordylus capensis	22194	0	Reptilia	Squamata	Cordylidae	Hemicordylus	Least Concern	NoThreatened	Small
Hemidactylus adensis	5107	0	Reptilia	Squamata	Gekkonidae	Hemidactylus	NA	NoThreatened	Small
Hemidactylus albofasciatus	135	0	Reptilia	Squamata	Gekkonidae	Hemidactylus	Vulnerable	Threatened	Small
Hemidactylus bayonii	1031	0	Reptilia	Squamata	Gekkonidae	Hemidactylus	Least Concern	NoThreatened	Small
Hemidactylus citernii	4145	0	Reptilia	Squamata	Gekkonidae	Hemidactylus	Least Concern	NoThreatened	Small
Hemidactylus dracaenacolus	178	0	Reptilia	Squamata	Gekkonidae	Hemidactylus	Critically Endangered	Threatened	Small
Hemidactylus forbesii	17	0	Reptilia	Squamata	Gekkonidae	Hemidactylus	Least Concern	NoThreatened	Small
Hemidactylus garnoti	11	0	Reptilia	Squamata	Gekkonidae	Hemidactylus	NA	NoThreatened	Small
Hemidactylus granti	68	0	Reptilia	Squamata	Gekkonidae	Hemidactylus	Near Threatened	Threatened	Small
Hemidactylus greeffii	228	0	Reptilia	Squamata	Gekkonidae	Hemidactylus	NA	NoThreatened	Small
Hemidactylus homoeolepis	3498	0	Reptilia	Squamata	Gekkonidae	Hemidactylus	Least Concern	NoThreatened	Small
Hemidactylus inintellectus	2652	0	Reptilia	Squamata	Gekkonidae	Hemidactylus	Least Concern	NoThreatened	Small
Hemidactylus jumailiae	8719	0	Reptilia	Squamata	Gekkonidae	Hemidactylus	NA	NoThreatened	Small
Hemidactylus kundaensis	2	0	Reptilia	Squamata	Gekkonidae	Hemidactylus	Critically Endangered	Threatened	Small
Hemidactylus luqueorum	6353	0	Reptilia	Squamata	Gekkonidae	Hemidactylus	NA	NoThreatened	Small
Hemidactylus modestus	7931	0	Reptilia	Squamata	Gekkonidae	Hemidactylus	Data Deficient	NoThreatened	Small
Hemidactylus pauciporosus	62940	0	Reptilia	Squamata	Gekkonidae	Hemidactylus	NA	NoThreatened	Large
Hemidactylus pumilio	3300	0	Reptilia	Squamata	Gekkonidae	Hemidactylus	Least Concern	NoThreatened	Small
Hemidactylus romeshkanicus	19766	0	Reptilia	Squamata	Gekkonidae	Hemidactylus	NA	NoThreatened	Small
Hemidactylus tropidolepis	7	0	Reptilia	Squamata	Gekkonidae	Hemidactylus	Least Concern	NoThreatened	Small
Hemiphyllodactylus hongkongensis	41	0	Reptilia	Squamata	Gekkonidae	Hemiphyllodactylus	Near Threatened	Threatened	Small
Hemiphyllodactylus khlonglanensis	18	0	Reptilia	Squamata	Gekkonidae	Hemiphyllodactylus	NA	NoThreatened	Small
Heosemys depressa	2726	0	Reptilia	Testudines	Geoemydidae	Heosemys	Critically Endangered	Threatened	Small
Heteronotia fasciolata	301	0	Reptilia	Squamata	Gekkonidae	Heteronotia	NA	NoThreatened	Large
Homalopsis semizonata	1431	0	Reptilia	Squamata	Homalopsidae	Homalopsis	NA	NoThreatened	Small
Homonota marthae	19170	0	Reptilia	Squamata	Phyllodactylidae	Homonota	NA	NoThreatened	Small
Homonota taragui	101	0	Reptilia	Squamata	Phyllodactylidae	Homonota	Critically Endangered	Threatened	Small
Homopholis arnoldi	6	0	Reptilia	Squamata	Gekkonidae	Homopholis	Least Concern	NoThreatened	Small
Homopholis mulleri	4	0	Reptilia	Squamata	Gekkonidae	Homopholis	Near Threatened	Threatened	Small
Homopus areolatus	95592	0	Reptilia	Testudines	Testudinidae	Homopus	Least Concern	NoThreatened	Large
Hydrophis lapemoides	112	0	Reptilia	Squamata	Elapidae	Hydrophis	Least Concern	NoThreatened	Small
Hypsilurus capreolatus	5644	0	Reptilia	Squamata	Agamidae	Hypsilurus	Least Concern	NoThreatened	Small
Hypsilurus magnus	2867	0	Reptilia	Squamata	Agamidae	Hypsilurus	Least Concern	NoThreatened	Small
Hypsilurus papuensis	829	0	Reptilia	Squamata	Agamidae	Hypsilurus	Least Concern	NoThreatened	Small
Hypsirhynchus polylepis	440	0	Reptilia	Squamata	Colubridae	Hypsirhynchus	Endangered	Threatened	Small
Iranolacerta zagrosica	640	0	Reptilia	Squamata	Lacertidae	Iranolacerta	Least Concern	NoThreatened	Small
Kanakysaurus viviparus	1	0	Reptilia	Squamata	Scincidae	Kanakysaurus	Endangered	Threatened	Small
Kinixys lobatsiana	99666	0	Reptilia	Testudines	Testudinidae	Kinixys	Vulnerable	Threatened	Large
Kinosternon abaxillare	344	0	Reptilia	Testudines	Kinosternidae	Kinosternon	Vulnerable	Threatened	Small
Kinosternon durangoense	57	0	Reptilia	Testudines	Kinosternidae	Kinosternon	Data Deficient	NoThreatened	Small
Kinosternon vogti	35	0	Reptilia	Testudines	Kinosternidae	Kinosternon	Critically Endangered	Threatened	Small
Lacerta monticola	166	0	Reptilia	Squamata	Lacertidae	Iberolacerta	NA	NoThreatened	Small
Lampropeltis greeri	272	0	Reptilia	Squamata	Colubridae	Lampropeltis	NA	NoThreatened	Small
Latastia taylori	10077	0	Reptilia	Squamata	Lacertidae	Latastia	Least Concern	NoThreatened	Small
Laticauda crockeri	175	0	Reptilia	Squamata	Elapidae	Laticauda	Vulnerable	Threatened	Small
Laticauda frontalis	397	0	Reptilia	Squamata	Elapidae	Laticauda	Near Threatened	Threatened	Small
Laudakia lehmanni	460	0	Reptilia	Squamata	Agamidae	Paralaudakia	NA	NoThreatened	Small
Leiocephalus endomychus	146	0	Reptilia	Squamata	Leiocephalidae	Leiocephalus	Critically Endangered	Threatened	Small
Leiocephalus inaguae	13	0	Reptilia	Squamata	Leiocephalidae	Leiocephalus	Least Concern	NoThreatened	Small
Leiocephalus pratensis	800	0	Reptilia	Squamata	Leiocephalidae	Leiocephalus	Critically Endangered	Threatened	Small
Leiocephalus punctatus	427	0	Reptilia	Squamata	Leiocephalidae	Leiocephalus	Least Concern	NoThreatened	Small
Leiocephalus vinculum	124	0	Reptilia	Squamata	Leiocephalidae	Leiocephalus	Endangered	Threatened	Small
Lepidoblepharis buchwaldi	18167	0	Reptilia	Squamata	Sphaerodactylidae	Lepidoblepharis	Least Concern	NoThreatened	Small
Lepidoblepharis grandis	7267	0	Reptilia	Squamata	Sphaerodactylidae	Lepidoblepharis	Vulnerable	Threatened	Small
Lepidoblepharis intermedius	51	0	Reptilia	Squamata	Sphaerodactylidae	Lepidoblepharis	Least Concern	NoThreatened	Small
Lepidoblepharis nukak	1137	0	Reptilia	Squamata	Sphaerodactylidae	Lepidoblepharis	NA	NoThreatened	Small
Lepidodactylus christiani	4	0	Reptilia	Squamata	Gekkonidae	Lepidodactylus	Least Concern	NoThreatened	Small
Lepidodactylus labialis	153	0	Reptilia	Squamata	Gekkonidae	Lepidodactylus	Least Concern	NoThreatened	Small
Lepidodactylus orientalis	2651	0	Reptilia	Squamata	Gekkonidae	Lepidodactylus	Least Concern	NoThreatened	Small
Lepidodactylus pulcher	3725	0	Reptilia	Squamata	Gekkonidae	Lepidodactylus	Data Deficient	NoThreatened	Small
Lepidophyma inagoi	450	0	Reptilia	Squamata	Xantusiidae	Lepidophyma	NA	NoThreatened	Small
Lepidophyma micropholis	1404	0	Reptilia	Squamata	Xantusiidae	Lepidophyma	Vulnerable	Threatened	Small
Leptotyphlops munoai	1167	0	Reptilia	Squamata	Leptotyphlopidae	Epictia	NA	NoThreatened	Small
Leptotyphlops sylvicolus	6080	0	Reptilia	Squamata	Leptotyphlopidae	Leptotyphlops	Least Concern	NoThreatened	Small
Lerista elongata	2056	0	Reptilia	Squamata	Scincidae	Lerista	Least Concern	NoThreatened	Small
Lerista frosti	410	0	Reptilia	Squamata	Scincidae	Lerista	Least Concern	NoThreatened	Large
Lerista occulta	20	0	Reptilia	Squamata	Scincidae	Lerista	Least Concern	NoThreatened	Small
Lerista storri	1052	0	Reptilia	Squamata	Scincidae	Lerista	Near Threatened	Threatened	Small
Lialis jicari	18588	0	Reptilia	Squamata	Pygopodidae	Lialis	Least Concern	NoThreatened	Small
Liasis albertisii	2	0	Reptilia	Squamata	Pythonidae	Leiopython	NA	NoThreatened	Small
Liasis amethystinus	13870	0	Reptilia	Squamata	Pythonidae	Simalia	NA	NoThreatened	Small
Liolaemus abaucan	1554	0	Reptilia	Squamata	Liolaemidae	Liolaemus	Least Concern	NoThreatened	Small
Liolaemus abdalai	302	0	Reptilia	Squamata	Liolaemidae	Liolaemus	Least Concern	NoThreatened	Small
Liolaemus annectens	2357	0	Reptilia	Squamata	Liolaemidae	Liolaemus	Least Concern	NoThreatened	Small
Liolaemus casamiquelai	10318	0	Reptilia	Squamata	Liolaemidae	Liolaemus	Least Concern	NoThreatened	Small
Liolaemus cazianiae	166	0	Reptilia	Squamata	Liolaemidae	Liolaemus	Least Concern	NoThreatened	Small
Liolaemus chehuachekenk	880	0	Reptilia	Squamata	Liolaemidae	Liolaemus	Least Concern	NoThreatened	Small
Liolaemus coeruleus	2	0	Reptilia	Squamata	Liolaemidae	Liolaemus	Least Concern	NoThreatened	Small
Liolaemus confusus	489	0	Reptilia	Squamata	Liolaemidae	Liolaemus	Data Deficient	NoThreatened	Small
Liolaemus crepuscularis	815	0	Reptilia	Squamata	Liolaemidae	Liolaemus	Least Concern	NoThreatened	Small
Liolaemus cristiani	2	0	Reptilia	Squamata	Liolaemidae	Liolaemus	Least Concern	NoThreatened	Small
Liolaemus curis	12	0	Reptilia	Squamata	Liolaemidae	Liolaemus	Critically Endangered	Threatened	Small
Liolaemus cuyumhue	662	0	Reptilia	Squamata	Liolaemidae	Liolaemus	Critically Endangered	Threatened	Small
Liolaemus cyaneinotatus	8	0	Reptilia	Squamata	Liolaemidae	Liolaemus	Data Deficient	NoThreatened	Small
Liolaemus dumerili	8	0	Reptilia	Squamata	Liolaemidae	Liolaemus	Least Concern	NoThreatened	Small
Liolaemus etheridgei	493	0	Reptilia	Squamata	Liolaemidae	Liolaemus	Least Concern	NoThreatened	Small
Liolaemus flavipiceus	2	0	Reptilia	Squamata	Liolaemidae	Liolaemus	Least Concern	NoThreatened	Small
Liolaemus foxi	1945	0	Reptilia	Squamata	Liolaemidae	Liolaemus	Least Concern	NoThreatened	Small
Liolaemus gununakuna	33102	0	Reptilia	Squamata	Liolaemidae	Liolaemus	Least Concern	NoThreatened	Small
Liolaemus isabelae	898	0	Reptilia	Squamata	Liolaemidae	Liolaemus	Endangered	Threatened	Small
Liolaemus lorenzmuelleri	1622	0	Reptilia	Squamata	Liolaemidae	Liolaemus	Endangered	Threatened	Small
Liolaemus maldonadae	1	0	Reptilia	Squamata	Liolaemidae	Liolaemus	Least Concern	NoThreatened	Small
Liolaemus melanogaster	230	0	Reptilia	Squamata	Liolaemidae	Liolaemus	Least Concern	NoThreatened	Small
Liolaemus orko	724	0	Reptilia	Squamata	Liolaemidae	Liolaemus	Least Concern	NoThreatened	Small
Liolaemus parthenos	2815	0	Reptilia	Squamata	Liolaemidae	Liolaemus	NA	NoThreatened	Small
Liolaemus patriciaiturrae	1175	0	Reptilia	Squamata	Liolaemidae	Liolaemus	Near Threatened	Threatened	Small
Liolaemus porosus	8	0	Reptilia	Squamata	Liolaemidae	Liolaemus	Least Concern	NoThreatened	Small
Liolaemus pyriphlogos	19	0	Reptilia	Squamata	Liolaemidae	Liolaemus	Least Concern	NoThreatened	Small
Liolaemus quinterosi	2701	0	Reptilia	Squamata	Liolaemidae	Liolaemus	NA	NoThreatened	Small
Liolaemus salinicola	5290	0	Reptilia	Squamata	Liolaemidae	Liolaemus	Endangered	Threatened	Small
Liolaemus shehuen	88	0	Reptilia	Squamata	Liolaemidae	Liolaemus	Least Concern	NoThreatened	Small
Liolaemus shitan	383	0	Reptilia	Squamata	Liolaemidae	Liolaemus	Least Concern	NoThreatened	Small
Liolaemus sitesi	41	0	Reptilia	Squamata	Liolaemidae	Liolaemus	Least Concern	NoThreatened	Small
Liolaemus tandiliensis	93	0	Reptilia	Squamata	Liolaemidae	Liolaemus	Vulnerable	Threatened	Small
Liolaemus tari	60	0	Reptilia	Squamata	Liolaemidae	Liolaemus	Least Concern	NoThreatened	Small
Liolaemus telsen	5902	0	Reptilia	Squamata	Liolaemidae	Liolaemus	Least Concern	NoThreatened	Small
Liolaemus thermarum	1	0	Reptilia	Squamata	Liolaemidae	Liolaemus	Vulnerable	Threatened	Small
Liolaemus thomasi	3565	0	Reptilia	Squamata	Liolaemidae	Liolaemus	Least Concern	NoThreatened	Small
Liolaemus tirantii	471	0	Reptilia	Squamata	Liolaemidae	Liolaemus	NA	NoThreatened	Small
Liolaemus tristis	10	0	Reptilia	Squamata	Liolaemidae	Liolaemus	Least Concern	NoThreatened	Small
Liolaemus uptoni	4341	0	Reptilia	Squamata	Liolaemidae	Liolaemus	Least Concern	NoThreatened	Small
Liolaemus vulcanus	2072	0	Reptilia	Squamata	Liolaemidae	Liolaemus	Least Concern	NoThreatened	Small
Liolaemus williamsi	4315	0	Reptilia	Squamata	Liolaemidae	Liolaemus	Least Concern	NoThreatened	Small
Liolaemus yalguaraz	120	0	Reptilia	Squamata	Liolaemidae	Liolaemus	NA	NoThreatened	Small
Liophidium apperti	160	0	Reptilia	Squamata	Pseudoxyrhophiidae	Liophidium	Data Deficient	NoThreatened	Small
Liophis almadensis	13	0	Reptilia	Squamata	Colubridae	Erythrolamprus	NA	NoThreatened	Large
Liopholis slateri	138	0	Reptilia	Squamata	Scincidae	Liopholis	Vulnerable	Threatened	Large
Lioscincus vivae	78	0	Reptilia	Squamata	Scincidae	Lioscincus	Critically Endangered	Threatened	Small
Lipinia rabori	240	0	Reptilia	Squamata	Scincidae	Lipinia	Data Deficient	NoThreatened	Small
Lobulia stellaris	26	0	Reptilia	Squamata	Scincidae	Lobulia	NA	NoThreatened	Small
Lophocalotes achlios	445	0	Reptilia	Squamata	Agamidae	Lophocalotes	Least Concern	NoThreatened	Small
Loveridgelaps elapoides	2584	0	Reptilia	Squamata	Elapidae	Loveridgelaps	Vulnerable	Threatened	Small
Lubuya ivensii	2721	0	Reptilia	Squamata	Scincidae	Lubuya	Least Concern	NoThreatened	Small
Lycodon alcalai	60	0	Reptilia	Squamata	Colubridae	Lycodon	Least Concern	NoThreatened	Small
Lycodon semicarinatus	3	0	Reptilia	Squamata	Colubridae	Lycodon	Least Concern	NoThreatened	Small
Lycodonomorphus obscuriventris	1334	0	Reptilia	Squamata	Lamprophiidae	Lycodonomorphus	Data Deficient	NoThreatened	Small
Lycodonomorphus whytii	110	0	Reptilia	Squamata	Lamprophiidae	Lycodonomorphus	Least Concern	NoThreatened	Small
Lycodryas guentheri	757	0	Reptilia	Squamata	Pseudoxyrhophiidae	Lycodryas	Endangered	Threatened	Small
Lycophidion depressirostre	1979	0	Reptilia	Squamata	Lamprophiidae	Lycophidion	Least Concern	NoThreatened	Small
Lycophidion pygmaeum	15868	0	Reptilia	Squamata	Lamprophiidae	Lycophidion	Near Threatened	Threatened	Small
Lygisaurus curtus	3883	0	Reptilia	Squamata	Scincidae	Lygisaurus	Least Concern	NoThreatened	Small
Lygodactylus blancae	1	0	Reptilia	Squamata	Gekkonidae	Lygodactylus	Near Threatened	Threatened	Small
Lygodactylus broadleyi	204	0	Reptilia	Squamata	Gekkonidae	Lygodactylus	Least Concern	NoThreatened	Small
Lygodactylus regulus	245	0	Reptilia	Squamata	Gekkonidae	Lygodactylus	Near Threatened	Threatened	Small
Lygodactylus rex	226	0	Reptilia	Squamata	Gekkonidae	Lygodactylus	Near Threatened	Threatened	Small
Lygodactylus thomensis	174	0	Reptilia	Squamata	Gekkonidae	Lygodactylus	Least Concern	NoThreatened	Small
Lygosoma isodactylum	1754	0	Reptilia	Squamata	Scincidae	Lygosoma	Data Deficient	NoThreatened	Small
Lygosoma siamense	657	0	Reptilia	Squamata	Scincidae	Lygosoma	NA	NoThreatened	Small
Lytorhynchus gasperetti	3001	0	Reptilia	Squamata	Colubridae	Lytorhynchus	Data Deficient	NoThreatened	Small
Lytorhynchus paradoxus	99	0	Reptilia	Squamata	Colubridae	Lytorhynchus	Least Concern	NoThreatened	Small
Mabuia ansorgii	1	0	Reptilia	Squamata	Scincidae	Trachylepis	NA	NoThreatened	Small
Mabuya depressa	2825	0	Reptilia	Squamata	Scincidae	Trachylepis	NA	NoThreatened	Small
Mabuya homalocephala	29172	0	Reptilia	Squamata	Scincidae	Trachylepis	NA	NoThreatened	Small
Macropholidus huancabambae	2	0	Reptilia	Squamata	Gymnophthalmidae	Macropholidus	Data Deficient	NoThreatened	Small
Madatyphlops decorsei	76	0	Reptilia	Squamata	Typhlopidae	Madatyphlops	Least Concern	NoThreatened	Small
Marmorosphax taom	1	0	Reptilia	Squamata	Scincidae	Marmorosphax	Endangered	Threatened	Small
Mediodactylus amictopholis	415	0	Reptilia	Squamata	Gekkonidae	Mediodactylus	Endangered	Threatened	Small
Mediodactylus sagittifer	4466	0	Reptilia	Squamata	Gekkonidae	Mediodactylus	Data Deficient	NoThreatened	Small
Mehelya nyassae	1891	0	Reptilia	Squamata	Lamprophiidae	Gracililima	NA	NoThreatened	Small
Mesalina balfouri	3444	0	Reptilia	Squamata	Lacertidae	Mesalina	Least Concern	NoThreatened	Small
Mesalina kuri	60	0	Reptilia	Squamata	Lacertidae	Mesalina	Least Concern	NoThreatened	Small
Mesobaena rhachicephala	1307	0	Reptilia	Squamata	Amphisbaenidae	Mesobaena	Least Concern	NoThreatened	Small
Mesoclemmys heliostemma	9	0	Reptilia	Testudines	Chelidae	Mesoclemmys	NA	NoThreatened	Small
Microlophus albemarlensis	126	0	Reptilia	Squamata	Tropiduridae	Microlophus	Least Concern	NoThreatened	Small
Microlophus bivittatus	509	0	Reptilia	Squamata	Tropiduridae	Microlophus	Near Threatened	Threatened	Small
Microlophus grayii	48	0	Reptilia	Squamata	Tropiduridae	Microlophus	Near Threatened	Threatened	Small
Microlophus indefatigabilis	121	0	Reptilia	Squamata	Tropiduridae	Microlophus	Least Concern	NoThreatened	Small
Microlophus jacobii	231	0	Reptilia	Squamata	Tropiduridae	Microlophus	NA	NoThreatened	Small
Micrurus clarki	6	0	Reptilia	Squamata	Elapidae	Micrurus	Least Concern	NoThreatened	Small
Micrurus peruvianus	764	0	Reptilia	Squamata	Elapidae	Micrurus	Near Threatened	Threatened	Small
Mixcoatlus barbouri	2002	0	Reptilia	Squamata	Viperidae	Mixcoatlus	Endangered	Threatened	Small
Mixcoatlus browni	2510	0	Reptilia	Squamata	Viperidae	Mixcoatlus	NA	NoThreatened	Small
Mochlus laeviceps	16962	0	Reptilia	Squamata	Scincidae	Mochlus	Data Deficient	NoThreatened	Small
Mochlus productus	5273	0	Reptilia	Squamata	Scincidae	Mochlus	Least Concern	NoThreatened	Small
Mochlus vinciguerrae	1551	0	Reptilia	Squamata	Scincidae	Mochlus	Least Concern	NoThreatened	Small
Mokopirirakau galaxias	85	0	Reptilia	Squamata	Diplodactylidae	Mokopirirakau	NA	NoThreatened	Small
Montivipera bornmuelleri	3252	0	Reptilia	Squamata	Viperidae	Montivipera	Endangered	Threatened	Small
Morelia bredli	410	0	Reptilia	Squamata	Pythonidae	Morelia	Least Concern	NoThreatened	Large
Myriopholis blanfordi	5	0	Reptilia	Squamata	Leptotyphlopidae	Myriopholis	NA	NoThreatened	Small
Myriopholis cairi	7	0	Reptilia	Squamata	Leptotyphlopidae	Myriopholis	Least Concern	NoThreatened	Small
Myriopholis filiformis	1509	0	Reptilia	Squamata	Leptotyphlopidae	Myriopholis	NA	NoThreatened	Small
Myriopholis macrura	3152	0	Reptilia	Squamata	Leptotyphlopidae	Myriopholis	NA	NoThreatened	Small
Myriopholis wilsoni	1759	0	Reptilia	Squamata	Leptotyphlopidae	Myriopholis	NA	NoThreatened	Small
Nactus multicarinatus	11722	0	Reptilia	Squamata	Gekkonidae	Nactus	Least Concern	NoThreatened	Small
Nactus sphaerodactylodes	277	0	Reptilia	Squamata	Gekkonidae	Nactus	Least Concern	NoThreatened	Small
Naja peroescobari	722	0	Reptilia	Squamata	Elapidae	Naja	Endangered	Threatened	Small
Namazonurus peersi	489	0	Reptilia	Squamata	Cordylidae	Namazonurus	Least Concern	NoThreatened	Small
Namibiana gracilior	152	0	Reptilia	Squamata	Leptotyphlopidae	Namibiana	Least Concern	NoThreatened	Small
Natrix erythrogaster	16145	0	Reptilia	Squamata	Colubridae	Nerodia	NA	NoThreatened	Small
Natrix rhombifera	9936	0	Reptilia	Squamata	Colubridae	Nerodia	NA	NoThreatened	Small
Nephrurus amyae	3313	0	Reptilia	Squamata	Carphodactylidae	Nephrurus	Least Concern	NoThreatened	Large
Nerodia harteri	43509	0	Reptilia	Squamata	Colubridae	Nerodia	Near Threatened	Threatened	Small
Neusticurus apodemus	1	0	Reptilia	Squamata	Gymnophthalmidae	Centrosaura	NA	NoThreatened	Small
Neusticurus cochranae	155	0	Reptilia	Squamata	Gymnophthalmidae	Potamites	NA	NoThreatened	Small
Ninurta coeruleopunctatus	2488	0	Reptilia	Squamata	Cordylidae	Ninurta	Least Concern	NoThreatened	Small
Norops isthmicus	1514	0	Reptilia	Squamata	Dactyloidae	Anolis	NA	NoThreatened	Small
Notechis scutatus humphreysi	5	0	Reptilia	Squamata	Elapidae	Notechis	NA	NoThreatened	Small
Nucras livida	10914	0	Reptilia	Squamata	Lacertidae	Nucras	Least Concern	NoThreatened	Small
Nucras taeniolata	1434	0	Reptilia	Squamata	Lacertidae	Nucras	Least Concern	NoThreatened	Small
Oedura murrumanu	133	0	Reptilia	Squamata	Diplodactylidae	Oedura	Least Concern	NoThreatened	Small
Oligodon deuvei	15	0	Reptilia	Squamata	Colubridae	Oligodon	Least Concern	NoThreatened	Small
Oligodon pseudotaeniatus	1	0	Reptilia	Squamata	Colubridae	Oligodon	Least Concern	NoThreatened	Small
Oligosoma grande	55	0	Reptilia	Squamata	Scincidae	Oligosoma	Endangered	Threatened	Small
Oligosoma rockhopper	9	0	Reptilia	Squamata	Scincidae	Oligosoma	NA	NoThreatened	Small
Omoadiphas aurula	12	0	Reptilia	Squamata	Colubridae	Omoadiphas	Vulnerable	Threatened	Small
Ophiomorus kardesi	910	0	Reptilia	Squamata	Scincidae	Ophiomorus	NA	NoThreatened	Small
Ophiomorus streeti	943	0	Reptilia	Squamata	Scincidae	Ophiomorus	Least Concern	NoThreatened	Small
Ophisaurus ceroni	433	0	Reptilia	Squamata	Anguidae	Ophisaurus	Endangered	Threatened	Small
Oplurus fierinensis	186	0	Reptilia	Squamata	Opluridae	Oplurus	Least Concern	NoThreatened	Small
Oxybelis wilsoni	104	0	Reptilia	Squamata	Colubridae	Oxybelis	Endangered	Threatened	Small
Pachycalamus brevis	861	0	Reptilia	Squamata	Trogonophidae	Pachycalamus	Data Deficient	NoThreatened	Small
Pachydactylus amoenus	122	0	Reptilia	Squamata	Gekkonidae	Pachydactylus	Least Concern	NoThreatened	Small
Pachydactylus austeni	25703	0	Reptilia	Squamata	Gekkonidae	Pachydactylus	Least Concern	NoThreatened	Small
Pachydactylus formosus	38217	0	Reptilia	Squamata	Gekkonidae	Pachydactylus	Least Concern	NoThreatened	Small
Pachydactylus geitje	95471	0	Reptilia	Squamata	Gekkonidae	Pachydactylus	Least Concern	NoThreatened	Large
Pachydactylus oculatus	8547	0	Reptilia	Squamata	Gekkonidae	Pachydactylus	Least Concern	NoThreatened	Small
Pachydactylus parascutatus	544	0	Reptilia	Squamata	Gekkonidae	Pachydactylus	Least Concern	NoThreatened	Small
Pachydactylus waterbergensis	5	0	Reptilia	Squamata	Gekkonidae	Pachydactylus	Least Concern	NoThreatened	Small
Panaspis africana	715	0	Reptilia	Squamata	Scincidae	Panaspis	Least Concern	NoThreatened	Small
Paragehyra petiti	105	0	Reptilia	Squamata	Gekkonidae	Paragehyra	Vulnerable	Threatened	Small
Parahydrophis mertoni	125	0	Reptilia	Squamata	Elapidae	Parahydrophis	Data Deficient	NoThreatened	Small
Parvoscincus aurorus	1	0	Reptilia	Squamata	Scincidae	Parvoscincus	NA	NoThreatened	Small
Pelomedusa gehafie	330	0	Reptilia	Testudines	Pelomedusidae	Pelomedusa	NA	NoThreatened	Small
Pelusios carinatus	2204	0	Reptilia	Testudines	Pelomedusidae	Pelusios	NA	NoThreatened	Small
Phelsuma antanosy	333	0	Reptilia	Squamata	Gekkonidae	Phelsuma	Critically Endangered	Threatened	Small
Phelsuma comorensis	389	0	Reptilia	Squamata	Gekkonidae	Phelsuma	Near Threatened	Threatened	Small
Phelsuma hielscheri	114	0	Reptilia	Squamata	Gekkonidae	Phelsuma	Vulnerable	Threatened	Small
Phelsuma standingi	1757	0	Reptilia	Squamata	Gekkonidae	Phelsuma	Vulnerable	Threatened	Small
Phelsuma v-nigra	894	0	Reptilia	Squamata	Gekkonidae	Phelsuma	Least Concern	NoThreatened	Small
Philochortus intermedius	6205	0	Reptilia	Squamata	Lacertidae	Philochortus	Least Concern	NoThreatened	Small
Philochortus neumanni	68304	0	Reptilia	Squamata	Lacertidae	Philochortus	Least Concern	NoThreatened	Large
Philodryas psammophideus	703	0	Reptilia	Squamata	Colubridae	Philodryas	NA	NoThreatened	Small
Philothamnus pobeguini	2731	0	Reptilia	Squamata	Colubridae	Philothamnus	NA	NoThreatened	Small
Philothamnus thomensis	322	0	Reptilia	Squamata	Colubridae	Philothamnus	Least Concern	NoThreatened	Small
Pholidobolus affinis	8768	0	Reptilia	Squamata	Gymnophthalmidae	Pholidobolus	Near Threatened	Threatened	Small
Pholidobolus annectens	337	0	Reptilia	Squamata	Gymnophthalmidae	Macropholidus	NA	NoThreatened	Small
Phrynocephalus golubewii	3856	0	Reptilia	Squamata	Agamidae	Phrynocephalus	Critically Endangered	Threatened	Small
Phrynocephalus immaculatus	4	0	Reptilia	Squamata	Agamidae	Phrynocephalus	NA	NoThreatened	Small
Phrynocephalus vindumi	6276	0	Reptilia	Squamata	Agamidae	Phrynocephalus	NA	NoThreatened	Small
Phrynops gibbus	18	0	Reptilia	Testudines	Chelidae	Mesoclemmys	NA	NoThreatened	Small
Phrynosoma ditmarsi	23905	0	Reptilia	Squamata	Phrynosomatidae	Phrynosoma	Data Deficient	NoThreatened	Small
Phrynosoma sherbrookei	233	0	Reptilia	Squamata	Phrynosomatidae	Phrynosoma	NA	NoThreatened	Small
Phyllodactylus angustidigitus	673	0	Reptilia	Squamata	Phyllodactylidae	Phyllodactylus	Endangered	Threatened	Small
Phyllodactylus clinatus	263	0	Reptilia	Squamata	Phyllodactylidae	Phyllodactylus	Data Deficient	NoThreatened	Small
Phyllodactylus darwini	148	0	Reptilia	Squamata	Phyllodactylidae	Phyllodactylus	Near Threatened	Threatened	Small
Phyllodactylus delcampoi	1497	0	Reptilia	Squamata	Phyllodactylidae	Phyllodactylus	Least Concern	NoThreatened	Small
Phyllodactylus galapagensis	19	0	Reptilia	Squamata	Phyllodactylidae	Phyllodactylus	Near Threatened	Threatened	Small
Phyllodactylus interandinus	2017	0	Reptilia	Squamata	Phyllodactylidae	Phyllodactylus	Least Concern	NoThreatened	Small
Phyllodactylus johnwrighti	22	0	Reptilia	Squamata	Phyllodactylidae	Phyllodactylus	Endangered	Threatened	Small
Phyllodactylus julieni	19	0	Reptilia	Squamata	Phyllodactylidae	Phyllodactylus	Least Concern	NoThreatened	Small
Phyllodactylus leei	112	0	Reptilia	Squamata	Phyllodactylidae	Phyllodactylus	Near Threatened	Threatened	Small
Phyllodactylus leoni	1136	0	Reptilia	Squamata	Phyllodactylidae	Phyllodactylus	Vulnerable	Threatened	Small
Phyllodactylus magister	2684	0	Reptilia	Squamata	Phyllodactylidae	Phyllodactylus	NA	NoThreatened	Small
Phyllodactylus pachamama	787	0	Reptilia	Squamata	Phyllodactylidae	Phyllodactylus	NA	NoThreatened	Small
Phyllopezus maranjonensis	7	0	Reptilia	Squamata	Phyllodactylidae	Phyllopezus	Near Threatened	Threatened	Small
Phymaturus alicahuense	184	0	Reptilia	Squamata	Liolaemidae	Phymaturus	Least Concern	NoThreatened	Small
Phymaturus bibronii	406	0	Reptilia	Squamata	Liolaemidae	Phymaturus	Endangered	Threatened	Small
Phymaturus cacivioi	1147	0	Reptilia	Squamata	Liolaemidae	Phymaturus	NA	NoThreatened	Small
Phymaturus calcogaster	199	0	Reptilia	Squamata	Liolaemidae	Phymaturus	Least Concern	NoThreatened	Small
Phymaturus camilae	7199	0	Reptilia	Squamata	Liolaemidae	Phymaturus	Least Concern	NoThreatened	Small
Phymaturus ceii	1493	0	Reptilia	Squamata	Liolaemidae	Phymaturus	Least Concern	NoThreatened	Small
Phymaturus felixi	6842	0	Reptilia	Squamata	Liolaemidae	Phymaturus	Least Concern	NoThreatened	Small
Phymaturus indistinctus	977	0	Reptilia	Squamata	Liolaemidae	Phymaturus	Data Deficient	NoThreatened	Small
Phymaturus manuelae	2088	0	Reptilia	Squamata	Liolaemidae	Phymaturus	Data Deficient	NoThreatened	Small
Phymaturus patagonicus	4435	0	Reptilia	Squamata	Liolaemidae	Phymaturus	Least Concern	NoThreatened	Small
Phymaturus sinervoi	28	0	Reptilia	Squamata	Liolaemidae	Phymaturus	Least Concern	NoThreatened	Small
Phymaturus sitesi	120	0	Reptilia	Squamata	Liolaemidae	Phymaturus	Least Concern	NoThreatened	Small
Phymaturus spectabilis	7916	0	Reptilia	Squamata	Liolaemidae	Phymaturus	Least Concern	NoThreatened	Small
Phymaturus spurcus	11078	0	Reptilia	Squamata	Liolaemidae	Phymaturus	Least Concern	NoThreatened	Small
Phymaturus videlai	9521	0	Reptilia	Squamata	Liolaemidae	Phymaturus	Least Concern	NoThreatened	Small
Platysaurus broadleyi	1638	0	Reptilia	Squamata	Cordylidae	Platysaurus	Least Concern	NoThreatened	Small
Platysaurus guttatus	3611	0	Reptilia	Squamata	Cordylidae	Platysaurus	Least Concern	NoThreatened	Small
Platysaurus minor	86456	0	Reptilia	Squamata	Cordylidae	Platysaurus	Least Concern	NoThreatened	Large
Platysaurus mitchelli	299	0	Reptilia	Squamata	Cordylidae	Platysaurus	Least Concern	NoThreatened	Small
Polemon robustus	965	0	Reptilia	Squamata	Atractaspididae	Polemon	Least Concern	NoThreatened	Small
Polychrus jacquelinae	1	0	Reptilia	Squamata	Polychrotidae	Polychrus	Data Deficient	NoThreatened	Small
Polychrus peruvianus	18193	0	Reptilia	Squamata	Polychrotidae	Polychrus	Vulnerable	Threatened	Small
Prasinohaema prehensicauda	2402	0	Reptilia	Squamata	Scincidae	Prasinohaema	Least Concern	NoThreatened	Small
Prasinohaema semoni	8239	0	Reptilia	Squamata	Scincidae	Prasinohaema	Least Concern	NoThreatened	Small
Pristurus abdelkuri	892	0	Reptilia	Squamata	Sphaerodactylidae	Pristurus	Least Concern	NoThreatened	Small
Pristurus gallagheri	12089	0	Reptilia	Squamata	Sphaerodactylidae	Pristurus	Near Threatened	Threatened	Small
Pristurus guichardi	292	0	Reptilia	Squamata	Sphaerodactylidae	Pristurus	Least Concern	NoThreatened	Small
Pristurus insignis	2865	0	Reptilia	Squamata	Sphaerodactylidae	Pristurus	Least Concern	NoThreatened	Small
Pristurus insignoides	32	0	Reptilia	Squamata	Sphaerodactylidae	Pristurus	Least Concern	NoThreatened	Small
Pristurus obsti	417	0	Reptilia	Squamata	Sphaerodactylidae	Pristurus	Least Concern	NoThreatened	Small
Pristurus phillipsii	40474	0	Reptilia	Squamata	Sphaerodactylidae	Pristurus	Least Concern	NoThreatened	Large
Pristurus sokotranus	3500	0	Reptilia	Squamata	Sphaerodactylidae	Pristurus	Least Concern	NoThreatened	Small
Pristurus somalicus	4214	0	Reptilia	Squamata	Sphaerodactylidae	Pristurus	Least Concern	NoThreatened	Small
Proctoporus cashcaensis	509	0	Reptilia	Squamata	Gymnophthalmidae	Riama	NA	NoThreatened	Small
Prosymna janii	1333	0	Reptilia	Squamata	Prosymnidae	Prosymna	Least Concern	NoThreatened	Small
Prosymna somalica	13	0	Reptilia	Squamata	Prosymnidae	Prosymna	Least Concern	NoThreatened	Small
Protobothrops sieversorum	97	0	Reptilia	Squamata	Viperidae	Protobothrops	Endangered	Threatened	Small
Psammobates geometricus	15771	0	Reptilia	Testudines	Testudinidae	Psammobates	Critically Endangered	Threatened	Small
Psammophis praeornatus	5	0	Reptilia	Squamata	Psammophiidae	Psammophis	Least Concern	NoThreatened	Small
Psammophylax acutus	1783	0	Reptilia	Squamata	Psammophiidae	Kladirostratus	NA	NoThreatened	Small
Pseudalsophis occidentalis	262	0	Reptilia	Squamata	Colubridae	Pseudalsophis	Least Concern	NoThreatened	Small
Pseudalsophis steindachneri	182	0	Reptilia	Squamata	Colubridae	Pseudalsophis	Near Threatened	Threatened	Small
Pseudalsophis thomasi	390	0	Reptilia	Squamata	Colubridae	Pseudalsophis	NA	NoThreatened	Small
Pseuderemias brenneri	4214	0	Reptilia	Squamata	Lacertidae	Pseuderemias	Least Concern	NoThreatened	Small
Pseuderemias septemstriata	1059	0	Reptilia	Squamata	Lacertidae	Pseuderemias	Least Concern	NoThreatened	Small
Pseudoboa haasi	318	0	Reptilia	Squamata	Colubridae	Pseudoboa	Least Concern	NoThreatened	Small
Pseudoboodon boehmei	14092	0	Reptilia	Squamata	Lamprophiidae	Pseudoboodon	Least Concern	NoThreatened	Small
Pseudocerastes urarachnoides	20644	0	Reptilia	Squamata	Viperidae	Pseudocerastes	Near Threatened	Threatened	Small
Pseudocordylus capensis	987	0	Reptilia	Squamata	Cordylidae	Hemicordylus	NA	NoThreatened	Small
Pseudocordylus langi	3072	0	Reptilia	Squamata	Cordylidae	Pseudocordylus	Least Concern	NoThreatened	Small
Pseudocordylus microlepidotus	26109	0	Reptilia	Squamata	Cordylidae	Pseudocordylus	Least Concern	NoThreatened	Small
Pseudogekko smaragdinus	1558	0	Reptilia	Squamata	Gekkonidae	Pseudogekko	Least Concern	NoThreatened	Small
Pseudoxyrhopus kely	986	0	Reptilia	Squamata	Pseudoxyrhophiidae	Pseudoxyrhopus	Endangered	Threatened	Small
Ptyas doriae	50	0	Reptilia	Squamata	Colubridae	Ptyas	Least Concern	NoThreatened	Small
Ptyodactylus rivapadiali	114	0	Reptilia	Squamata	Phyllodactylidae	Ptyodactylus	NA	NoThreatened	Small
Ramphotyphlops acuticauda	16	0	Reptilia	Squamata	Typhlopidae	Ramphotyphlops	NA	NoThreatened	Small
Rhabdophis callistus	2	0	Reptilia	Squamata	Colubridae	Rhabdophis	Least Concern	NoThreatened	Small
Rhadinaea cuneata	473	0	Reptilia	Squamata	Colubridae	Rhadinaea	Data Deficient	NoThreatened	Small
Rhadinaea omiltemana	988	0	Reptilia	Squamata	Colubridae	Rhadinaea	Data Deficient	NoThreatened	Small
Rhampholeon chapmanorum	337	0	Reptilia	Squamata	Chamaeleonidae	Rhampholeon	Critically Endangered	Threatened	Small
Rhampholeon platyceps	771	0	Reptilia	Squamata	Chamaeleonidae	Rhampholeon	Endangered	Threatened	Small
Rhampholeon tilburyi	237	0	Reptilia	Squamata	Chamaeleonidae	Rhampholeon	Endangered	Threatened	Small
Rhinotyphlops ataeniatus	16242	0	Reptilia	Squamata	Typhlopidae	Rhinotyphlops	Least Concern	NoThreatened	Large
Rhoptropella ocellata	1818	0	Reptilia	Squamata	Gekkonidae	Rhoptropella	Least Concern	NoThreatened	Small
Rhoptropus benguellensis	217	0	Reptilia	Squamata	Gekkonidae	Rhoptropus	Least Concern	NoThreatened	Small
Rhynchocalamus arabicus	829	0	Reptilia	Squamata	Colubridae	Rhynchocalamus	Data Deficient	NoThreatened	Small
Rhynchocalamus satunini	1199	0	Reptilia	Squamata	Colubridae	Rhynchocalamus	NA	NoThreatened	Small
Riama cashcaensis	227	0	Reptilia	Squamata	Gymnophthalmidae	Riama	Endangered	Threatened	Small
Salomonelaps par	266	0	Reptilia	Squamata	Elapidae	Salomonelaps	Least Concern	NoThreatened	Small
Saltuarius kateae	1	0	Reptilia	Squamata	Carphodactylidae	Saltuarius	Least Concern	NoThreatened	Small
Salvadora gymnorhachis	182	0	Reptilia	Squamata	Colubridae	Salvadora	NA	NoThreatened	Small
Sarada darwini	23	0	Reptilia	Squamata	Agamidae	Sarada	Least Concern	NoThreatened	Small
Sceloporus macdougalli	491	0	Reptilia	Squamata	Phrynosomatidae	Sceloporus	Least Concern	NoThreatened	Small
Scelotes anguineus	2615	0	Reptilia	Squamata	Scincidae	Scelotes	Least Concern	NoThreatened	Small
Scelotes arenicola	5125	0	Reptilia	Squamata	Scincidae	Scelotes	Least Concern	NoThreatened	Small
Scelotes bipes	4207	0	Reptilia	Squamata	Scincidae	Scelotes	Least Concern	NoThreatened	Small
Scelotes caffer	70715	0	Reptilia	Squamata	Scincidae	Scelotes	Least Concern	NoThreatened	Large
Scelotes fitzsimonsi	18069	0	Reptilia	Squamata	Scincidae	Scelotes	Least Concern	NoThreatened	Small
Scelotes gronovii	609	0	Reptilia	Squamata	Scincidae	Scelotes	Near Threatened	Threatened	Small
Scelotes guentheri	37	0	Reptilia	Squamata	Scincidae	Scelotes	Extinct	Threatened	Small
Scelotes kasneri	4498	0	Reptilia	Squamata	Scincidae	Scelotes	Endangered	Threatened	Small
Scelotes montispectus	1678	0	Reptilia	Squamata	Scincidae	Scelotes	Near Threatened	Threatened	Small
Scelotes vestigifer	3046	0	Reptilia	Squamata	Scincidae	Scelotes	Least Concern	NoThreatened	Small
Scincella barbouri	24	0	Reptilia	Squamata	Scincidae	Scincella	Least Concern	NoThreatened	Small
Scincella kikaapoa	2258	0	Reptilia	Squamata	Scincidae	Scincella	NA	NoThreatened	Small
Scincus hemprichii	27826	0	Reptilia	Squamata	Scincidae	Scincus	Least Concern	NoThreatened	Small
Scolecoseps broadleyi	172	0	Reptilia	Squamata	Scincidae	Scolecoseps	Near Threatened	Threatened	Small
Sepsina copei	161	0	Reptilia	Squamata	Scincidae	Sepsina	Least Concern	NoThreatened	Small
Siagonodon acutirostris	1	0	Reptilia	Squamata	Leptotyphlopidae	Siagonodon	Least Concern	NoThreatened	Small
Simoselaps calonotos	8	0	Reptilia	Squamata	Elapidae	Neelaps	NA	NoThreatened	Small
Spalerosophis atriceps	945	0	Reptilia	Squamata	Colubridae	Spalerosophis	Least Concern	NoThreatened	Small
Sphaerodactylus dacnicolor	292	0	Reptilia	Squamata	Sphaerodactylidae	Sphaerodactylus	Endangered	Threatened	Small
Sphaerodactylus elegantulus	13	0	Reptilia	Squamata	Sphaerodactylidae	Sphaerodactylus	Data Deficient	NoThreatened	Small
Sphaerodactylus inaguae	12	0	Reptilia	Squamata	Sphaerodactylidae	Sphaerodactylus	Endangered	Threatened	Small
Sphaerodactylus oxyrhinus	1924	0	Reptilia	Squamata	Sphaerodactylidae	Sphaerodactylus	Endangered	Threatened	Small
Sphaerodactylus parvus	13	0	Reptilia	Squamata	Sphaerodactylidae	Sphaerodactylus	Least Concern	NoThreatened	Small
Sphaerodactylus richardsonii	557	0	Reptilia	Squamata	Sphaerodactylidae	Sphaerodactylus	NA	NoThreatened	Small
Sphaerodactylus rosaurae	41	0	Reptilia	Squamata	Sphaerodactylidae	Sphaerodactylus	Least Concern	NoThreatened	Small
Sphaerodactylus sabanus	125	0	Reptilia	Squamata	Sphaerodactylidae	Sphaerodactylus	Least Concern	NoThreatened	Small
Sphaerodactylus schwartzi	131	0	Reptilia	Squamata	Sphaerodactylidae	Sphaerodactylus	Endangered	Threatened	Small
Sphenomorphus abdictus	3	0	Reptilia	Squamata	Scincidae	Pinoyscincus	NA	NoThreatened	Small
Sphenomorphus aignanus	15011	0	Reptilia	Squamata	Scincidae	Sphenomorphus	Least Concern	NoThreatened	Small
Sphenomorphus annectens	7466	0	Reptilia	Squamata	Scincidae	Sphenomorphus	Data Deficient	NoThreatened	Small
Sphenomorphus cranei	4342	0	Reptilia	Squamata	Scincidae	Sphenomorphus	Least Concern	NoThreatened	Small
Sphenomorphus darlingtoni	35745	0	Reptilia	Squamata	Scincidae	Sphenomorphus	Least Concern	NoThreatened	Small
Sphenomorphus derooyae	9295	0	Reptilia	Squamata	Scincidae	Sphenomorphus	Least Concern	NoThreatened	Small
Sphenomorphus forbesi	11264	0	Reptilia	Squamata	Scincidae	Sphenomorphus	Least Concern	NoThreatened	Small
Sphenomorphus fragilis	7772	0	Reptilia	Squamata	Scincidae	Sphenomorphus	Least Concern	NoThreatened	Small
Sphenomorphus granulatus	3951	0	Reptilia	Squamata	Scincidae	Sphenomorphus	Least Concern	NoThreatened	Small
Sphenomorphus meyeri	12799	0	Reptilia	Squamata	Scincidae	Sphenomorphus	Least Concern	NoThreatened	Small
Sphenomorphus mindanensis	133	0	Reptilia	Squamata	Scincidae	Pinoyscincus	NA	NoThreatened	Small
Sphenomorphus muelleri	16440	0	Reptilia	Squamata	Scincidae	Sphenomorphus	Least Concern	NoThreatened	Small
Sphenomorphus neuhaussi	6586	0	Reptilia	Squamata	Scincidae	Sphenomorphus	Least Concern	NoThreatened	Small
Sphenomorphus nigrolineatus	17215	0	Reptilia	Squamata	Scincidae	Sphenomorphus	Least Concern	NoThreatened	Small
Sphenomorphus oligolepis	10152	0	Reptilia	Squamata	Scincidae	Sphenomorphus	Least Concern	NoThreatened	Small
Sphenomorphus pratti	7715	0	Reptilia	Squamata	Scincidae	Sphenomorphus	Least Concern	NoThreatened	Small
Sphenomorphus schultzei	649	0	Reptilia	Squamata	Scincidae	Sphenomorphus	Least Concern	NoThreatened	Small
Sphenomorphus undulatus	29489	0	Reptilia	Squamata	Scincidae	Sphenomorphus	Least Concern	NoThreatened	Small
Spondylurus fulgidus	1068	0	Reptilia	Squamata	Scincidae	Spondylurus	Endangered	Threatened	Small
Spondylurus nitidus	68	0	Reptilia	Squamata	Scincidae	Spondylurus	Endangered	Threatened	Small
Stegonotus diehli	18638	0	Reptilia	Squamata	Colubridae	Stegonotus	Least Concern	NoThreatened	Small
Stegonotus guentheri	299	0	Reptilia	Squamata	Colubridae	Stegonotus	Data Deficient	NoThreatened	Small
Stegonotus heterurus	2566	0	Reptilia	Squamata	Colubridae	Stegonotus	Least Concern	NoThreatened	Small
Stegonotus modestus	2472	0	Reptilia	Squamata	Colubridae	Stegonotus	Least Concern	NoThreatened	Small
Stegonotus reticulatus	6	0	Reptilia	Squamata	Colubridae	Stegonotus	NA	NoThreatened	Small
Stellio salvator	285	0	Reptilia	Squamata	Varanidae	Varanus	NA	NoThreatened	Small
Stenocercus chota	1874	0	Reptilia	Squamata	Tropiduridae	Stenocercus	Least Concern	NoThreatened	Small
Stenocercus cupreus	2232	0	Reptilia	Squamata	Tropiduridae	Stenocercus	Least Concern	NoThreatened	Small
Stenocercus festae	17879	0	Reptilia	Squamata	Tropiduridae	Stenocercus	Vulnerable	Threatened	Small
Stenocercus formosus	13	0	Reptilia	Squamata	Tropiduridae	Stenocercus	Data Deficient	NoThreatened	Small
Stenocercus frittsi	860	0	Reptilia	Squamata	Tropiduridae	Stenocercus	Least Concern	NoThreatened	Small
Stenocercus huancabambae	8871	0	Reptilia	Squamata	Tropiduridae	Stenocercus	Least Concern	NoThreatened	Small
Stenocercus humeralis	1181	0	Reptilia	Squamata	Tropiduridae	Stenocercus	Least Concern	NoThreatened	Small
Stenocercus orientalis	688	0	Reptilia	Squamata	Tropiduridae	Stenocercus	Least Concern	NoThreatened	Small
Stenocercus rhodomelas	6747	0	Reptilia	Squamata	Tropiduridae	Stenocercus	Vulnerable	Threatened	Small
Stenocercus santander	31	0	Reptilia	Squamata	Tropiduridae	Stenocercus	Least Concern	NoThreatened	Small
Stenocercus simonsii	1006	0	Reptilia	Squamata	Tropiduridae	Stenocercus	Endangered	Threatened	Small
Stenocercus varius	4466	0	Reptilia	Squamata	Tropiduridae	Stenocercus	Endangered	Threatened	Small
Stenodactylus yemenensis	50718	0	Reptilia	Squamata	Gekkonidae	Stenodactylus	Least Concern	NoThreatened	Small
Synophis calamitus	2052	0	Reptilia	Squamata	Colubridae	Synophis	Data Deficient	NoThreatened	Small
Tantilla insulamontana	4989	0	Reptilia	Squamata	Colubridae	Tantilla	Critically Endangered	Threatened	Small
Tantilla psittaca	12	0	Reptilia	Squamata	Colubridae	Tantilla	Vulnerable	Threatened	Small
Tantilla tayrae	144	0	Reptilia	Squamata	Colubridae	Tantilla	Data Deficient	NoThreatened	Small
Tarentola bocagei	275	0	Reptilia	Squamata	Phyllodactylidae	Tarentola	Least Concern	NoThreatened	Small
Tarentola caboverdiana	707	0	Reptilia	Squamata	Phyllodactylidae	Tarentola	Least Concern	NoThreatened	Small
Tarentola darwini	1019	0	Reptilia	Squamata	Phyllodactylidae	Tarentola	Least Concern	NoThreatened	Small
Tarentola fogoensis	297	0	Reptilia	Squamata	Phyllodactylidae	Tarentola	Least Concern	NoThreatened	Small
Tarentola nicolauensis	281	0	Reptilia	Squamata	Phyllodactylidae	Tarentola	Least Concern	NoThreatened	Small
Tarentola rudis	566	0	Reptilia	Squamata	Phyllodactylidae	Tarentola	Data Deficient	NoThreatened	Small
Tarentola substituta	269	0	Reptilia	Squamata	Phyllodactylidae	Tarentola	Least Concern	NoThreatened	Small
Telescopus nigriceps	534	0	Reptilia	Squamata	Colubridae	Telescopus	Least Concern	NoThreatened	Small
Telescopus pulcher	10	0	Reptilia	Squamata	Colubridae	Telescopus	Data Deficient	NoThreatened	Small
Telescopus tripolitanus	1207	0	Reptilia	Squamata	Colubridae	Telescopus	Least Concern	NoThreatened	Small
Teratolepis fasciata	58	0	Reptilia	Squamata	Gekkonidae	Hemidactylus	NA	NoThreatened	Small
Teratoscincus rustamowi	2719	0	Reptilia	Squamata	Sphaerodactylidae	Teratoscincus	Endangered	Threatened	Small
Terrapene coahuila	10727	0	Reptilia	Testudines	Emydidae	Terrapene	Endangered	Threatened	Small
Tetradactylus tetradactylus	16802	0	Reptilia	Squamata	Gerrhosauridae	Tetradactylus	Least Concern	NoThreatened	Small
Thamnodynastes almae	9	0	Reptilia	Squamata	Colubridae	Thamnodynastes	Least Concern	NoThreatened	Small
Thamnophis conanti	107	0	Reptilia	Squamata	Colubridae	Thamnophis	NA	NoThreatened	Small
Thamnophis lineri	330	0	Reptilia	Squamata	Colubridae	Thamnophis	NA	NoThreatened	Small
Thamnophis nigronuchalis	3284	0	Reptilia	Squamata	Colubridae	Thamnophis	Data Deficient	NoThreatened	Small
Toluca conica	815	0	Reptilia	Squamata	Colubridae	Conopsis	NA	NoThreatened	Small
Toxicocalamus holopelturus	6	0	Reptilia	Squamata	Elapidae	Toxicocalamus	Least Concern	NoThreatened	Small
Toxicocalamus misimae	12	0	Reptilia	Squamata	Elapidae	Toxicocalamus	Data Deficient	NoThreatened	Small
Toxicocalamus stanleyanus	16810	0	Reptilia	Squamata	Elapidae	Toxicocalamus	Least Concern	NoThreatened	Small
Trachemys hartwegi	556	0	Reptilia	Testudines	Emydidae	Trachemys	NA	NoThreatened	Small
Trachemys taylori	2114	0	Reptilia	Testudines	Emydidae	Trachemys	Endangered	Threatened	Small
Trachemys yaquia	56931	0	Reptilia	Testudines	Emydidae	Trachemys	Vulnerable	Threatened	Small
Trachylepis hildebrandtii	1272	0	Reptilia	Squamata	Scincidae	Trachylepis	Least Concern	NoThreatened	Small
Trachylepis makolowodei	1	0	Reptilia	Squamata	Scincidae	Trachylepis	Least Concern	NoThreatened	Small
Trachylepis mlanjensis	51	0	Reptilia	Squamata	Scincidae	Trachylepis	Least Concern	NoThreatened	Small
Trachylepis principensis	3	0	Reptilia	Squamata	Scincidae	Trachylepis	Least Concern	NoThreatened	Small
Trachylepis socotrana	3516	0	Reptilia	Squamata	Scincidae	Trachylepis	Least Concern	NoThreatened	Small
Trachylepis thomensis	313	0	Reptilia	Squamata	Scincidae	Trachylepis	Least Concern	NoThreatened	Small
Tribolonotus brongersmai	1596	0	Reptilia	Squamata	Scincidae	Tribolonotus	Data Deficient	NoThreatened	Small
Tribolonotus pseudoponceleti	853	0	Reptilia	Squamata	Scincidae	Tribolonotus	Least Concern	NoThreatened	Small
Tribolonotus schmidti	1404	0	Reptilia	Squamata	Scincidae	Tribolonotus	Least Concern	NoThreatened	Small
Tricheilostoma macrolepis	419	0	Reptilia	Squamata	Leptotyphlopidae	Trilepida	NA	NoThreatened	Small
Trilepida brasiliensis	66	0	Reptilia	Squamata	Leptotyphlopidae	Trilepida	Least Concern	NoThreatened	Small
Trimeresurus mcgregori	7	0	Reptilia	Squamata	Viperidae	Trimeresurus	Data Deficient	NoThreatened	Small
Trioceros fuelleborni	1665	0	Reptilia	Squamata	Chamaeleonidae	Trioceros	Least Concern	NoThreatened	Small
Trioceros incornutus	1914	0	Reptilia	Squamata	Chamaeleonidae	Trioceros	Least Concern	NoThreatened	Small
Tropidonophis aenigmaticus	178	0	Reptilia	Squamata	Colubridae	Tropidonophis	Least Concern	NoThreatened	Small
Tropidonophis dahlii	1898	0	Reptilia	Squamata	Colubridae	Tropidonophis	Least Concern	NoThreatened	Small
Tropidonophis doriae	97	0	Reptilia	Squamata	Colubridae	Tropidonophis	Least Concern	NoThreatened	Small
Tropidonophis parkeri	257	0	Reptilia	Squamata	Colubridae	Tropidonophis	Least Concern	NoThreatened	Small
Tropidophis curtus	420	0	Reptilia	Squamata	Tropidophiidae	Tropidophis	Least Concern	NoThreatened	Small
Tropidophis stejnegeri	5596	0	Reptilia	Squamata	Tropidophiidae	Tropidophis	Near Threatened	Threatened	Small
Tropidophorus laotus	3828	0	Reptilia	Squamata	Scincidae	Tropidophorus	Endangered	Threatened	Small
Tropidosaura cottrelli	1062	0	Reptilia	Squamata	Lacertidae	Tropidosaura	Least Concern	NoThreatened	Small
Tropidosaura gularis	3793	0	Reptilia	Squamata	Lacertidae	Tropidosaura	Least Concern	NoThreatened	Small
Tropidurus albemarlensis	52	0	Reptilia	Squamata	Tropiduridae	Microlophus	NA	NoThreatened	Small
Tropidurus bivittata	92	0	Reptilia	Squamata	Tropiduridae	Microlophus	NA	NoThreatened	Small
Tropidurus grayi	46	0	Reptilia	Squamata	Tropiduridae	Tropidurus	NA	NoThreatened	Small
Tropiocolotes hormozganensis	22886	0	Reptilia	Squamata	Gekkonidae	Tropiocolotes	NA	NoThreatened	Large
Tropiocolotes naybandensis	14514	0	Reptilia	Squamata	Gekkonidae	Tropiocolotes	NA	NoThreatened	Small
Tropiocolotes persicus	32	0	Reptilia	Squamata	Gekkonidae	Microgecko	NA	NoThreatened	Small
Tropiocolotes somalicus	25824	0	Reptilia	Squamata	Gekkonidae	Tropiocolotes	Least Concern	NoThreatened	Small
Tupinambis nigropunctatus	416	0	Reptilia	Squamata	Teiidae	Tupinambis	NA	NoThreatened	Small
Tupinambis rufescens	303	0	Reptilia	Squamata	Teiidae	Salvator	NA	NoThreatened	Small
Typhlops elegans	15	0	Reptilia	Squamata	Typhlopidae	Afrotyphlops	NA	NoThreatened	Small
Typhlops fornasinii	6459	0	Reptilia	Squamata	Typhlopidae	Afrotyphlops	NA	NoThreatened	Small
Typhlosaurus caecus	14870	0	Reptilia	Squamata	Scincidae	Typhlosaurus	Least Concern	NoThreatened	Small
Typhlosaurus lomiae	141	0	Reptilia	Squamata	Scincidae	Typhlosaurus	Near Threatened	Threatened	Small
Typhlosaurus vermis	4154	0	Reptilia	Squamata	Scincidae	Typhlosaurus	Least Concern	NoThreatened	Small
Uma exsul	13273	0	Reptilia	Squamata	Phrynosomatidae	Uma	Endangered	Threatened	Small
Uma thurmanae	1309	0	Reptilia	Squamata	Phrynosomatidae	Uma	NA	NoThreatened	Small
Uromastyx alfredschmidti	11125	0	Reptilia	Squamata	Agamidae	Uromastyx	Near Threatened	Threatened	Small
Uromastyx yemenensis	61762	0	Reptilia	Squamata	Agamidae	Uromastyx	Near Threatened	Threatened	Large
Varanus finschi	690	0	Reptilia	Squamata	Varanidae	Varanus	Least Concern	NoThreatened	Small
Varanus juxtindicus	22	0	Reptilia	Squamata	Varanidae	Varanus	Least Concern	NoThreatened	Small
Vipera anatolica	1	0	Reptilia	Squamata	Viperidae	Vipera	Critically Endangered	Threatened	Small
Vipera barani	1452	0	Reptilia	Squamata	Viperidae	Vipera	Near Threatened	Threatened	Small
Vipera bornmuelleri	643	0	Reptilia	Squamata	Viperidae	Montivipera	NA	NoThreatened	Small
Xantusia bolsonae	3332	0	Reptilia	Squamata	Xantusiidae	Xantusia	Data Deficient	NoThreatened	Small
Xantusia extorris	3847	0	Reptilia	Squamata	Xantusiidae	Xantusia	Least Concern	NoThreatened	Small
Xantusia sanchezi	2301	0	Reptilia	Squamata	Xantusiidae	Xantusia	Least Concern	NoThreatened	Small
Xenagama taylori	11351	0	Reptilia	Squamata	Agamidae	Xenagama	Least Concern	NoThreatened	Small
Xenocalamus transvaalensis	7813	0	Reptilia	Squamata	Atractaspididae	Xenocalamus	Least Concern	NoThreatened	Small
Xenodon pulcher	32268	0	Reptilia	Squamata	Colubridae	Xenodon	Least Concern	NoThreatened	Small
Xenosaurus newmanorum	3855	0	Reptilia	Squamata	Xenosauridae	Xenosaurus	Endangered	Threatened	Small
Xenosaurus rectocollaris	2920	0	Reptilia	Squamata	Xenosauridae	Xenosaurus	Least Concern	NoThreatened	Small
Xerotyphlops socotranus	974	0	Reptilia	Squamata	Typhlopidae	Xerotyphlops	Data Deficient	NoThreatened	Small
Zonosaurus anelanelany	348	0	Reptilia	Squamata	Gerrhosauridae	Zonosaurus	Vulnerable	Threatened	Small
Zygaspis violacea	199	0	Reptilia	Squamata	Amphisbaenidae	Zygaspis	Least Concern	NoThreatened	Small

## Sheet: rcp45
Species	rcp45areaAll	rcp45areaIn	class	order	family	genus	redlistCategory	Category	Range
Adenomera juikitam	293	0	Amphibia	Anura	Leptodactylidae	Adenomera	NA	NoThreatened	Small
Afrixalus clarkei	29585	0	Amphibia	Anura	Hyperoliidae	Afrixalus	Endangered	Threatened	Large
Afrixalus enseticola	10575	0	Amphibia	Anura	Hyperoliidae	Afrixalus	Vulnerable	Threatened	Small
Afrixalus spinifrons	7922	0	Amphibia	Anura	Hyperoliidae	Afrixalus	Least Concern	NoThreatened	Small
Agalychnis terranova	225	0	Amphibia	Anura	Phyllomedusidae	Agalychnis	Near Threatened	Threatened	Large
Alsodes pehuenche	3272	0	Amphibia	Anura	Alsodidae	Alsodes	Critically Endangered	Threatened	Small
Alytes muletensis	127	0	Amphibia	Anura	Alytidae	Alytes	Endangered	Threatened	Small
Amazophrynella vote	1206	0	Amphibia	Anura	Bufonidae	Amazophrynella	NA	NoThreatened	Small
Ambystoma annulatum	177	0	Amphibia	Caudata	Ambystomatidae	Ambystoma	Least Concern	NoThreatened	Large
Ambystoma barbouri	259	0	Amphibia	Caudata	Ambystomatidae	Ambystoma	Near Threatened	Threatened	Large
Ambystoma bishopi	35	0	Amphibia	Caudata	Ambystomatidae	Ambystoma	Vulnerable	Threatened	Small
Ameerega berohoka	5	0	Amphibia	Anura	Dendrobatidae	Ameerega	Least Concern	NoThreatened	Small
Amietia johnstoni	58	0	Amphibia	Anura	Pyxicephalidae	Amietia	Endangered	Threatened	Small
Amietophrynus steindachneri	329	0	Amphibia	Anura	Bufonidae	Sclerophrys	NA	NoThreatened	Small
Amolops gerutu	35	0	Amphibia	Anura	Ranidae	Amolops	Vulnerable	Threatened	Small
Amolops kangtingensis	54	0	Amphibia	Anura	Ranidae	Amolops	NA	NoThreatened	Small
Aneides hardyi	2	0	Amphibia	Caudata	Plethodontidae	Aneides	NA	NoThreatened	Small
Anhydrophryne hewitti	299	0	Amphibia	Anura	Pyxicephalidae	Anhydrophryne	Least Concern	NoThreatened	Small
Anhydrophryne rattrayi	212	0	Amphibia	Anura	Pyxicephalidae	Anhydrophryne	Vulnerable	Threatened	Small
Anomaloglossus beebei	251	0	Amphibia	Anura	Aromobatidae	Anomaloglossus	Endangered	Threatened	Small
Ansonia thinthinae	58	0	Amphibia	Anura	Bufonidae	Ansonia	Endangered	Threatened	Small
Aquiloeurycea cafetalera	1950	0	Amphibia	Caudata	Plethodontidae	Aquiloeurycea	Vulnerable	Threatened	Small
Aquiloeurycea scandens	378	0	Amphibia	Caudata	Plethodontidae	Aquiloeurycea	Least Concern	NoThreatened	Small
Arthroleptella drewesii	35	0	Amphibia	Anura	Pyxicephalidae	Arthroleptella	Near Threatened	Threatened	Small
Arthroleptella hewitti	1749	0	Amphibia	Anura	Pyxicephalidae	Anhydrophryne	NA	NoThreatened	Small
Arthroleptella lightfooti	234	0	Amphibia	Anura	Pyxicephalidae	Arthroleptella	Near Threatened	Threatened	Small
Arthroleptella rugosa	49	0	Amphibia	Anura	Pyxicephalidae	Arthroleptella	Critically Endangered	Threatened	Small
Arthroleptella villiersi	2716	0	Amphibia	Anura	Pyxicephalidae	Arthroleptella	Least Concern	NoThreatened	Small
Arthroleptis francei	106	0	Amphibia	Anura	Arthroleptidae	Arthroleptis	Vulnerable	Threatened	Small
Atelopus exiguus	14337	0	Amphibia	Anura	Bufonidae	Atelopus	Endangered	Threatened	Small
Atelopus longirostris	1648	0	Amphibia	Anura	Bufonidae	Atelopus	Critically Endangered	Threatened	Small
Atelopus manauensis	987	0	Amphibia	Anura	Bufonidae	Atelopus	NA	NoThreatened	Small
Atelopus mindoensis	37	0	Amphibia	Anura	Bufonidae	Atelopus	Critically Endangered	Threatened	Small
Atelopus nanay	11301	0	Amphibia	Anura	Bufonidae	Atelopus	Critically Endangered	Threatened	Small
Atelopus pastuso	1216	0	Amphibia	Anura	Bufonidae	Atelopus	Critically Endangered	Threatened	Small
Atelopus petersi	769	0	Amphibia	Anura	Bufonidae	Atelopus	Critically Endangered	Threatened	Small
Aubria masako	2	0	Amphibia	Anura	Pyxicephalidae	Aubria	Least Concern	NoThreatened	Small
Austrochaperina adelphe	896	0	Amphibia	Anura	Microhylidae	Austrochaperina	Least Concern	NoThreatened	Large
Austrochaperina derongo	9137	0	Amphibia	Anura	Microhylidae	Copiula	Least Concern	NoThreatened	Small
Austrochaperina palmipes	14182	0	Amphibia	Anura	Microhylidae	Austrochaperina	Least Concern	NoThreatened	Small
Barycholos pulcher	43520	0	Amphibia	Anura	Craugastoridae	Barycholos	Least Concern	NoThreatened	Large
Batrachylodes trossulus	3	0	Amphibia	Anura	Ceratobatrachidae	Cornufer	NA	NoThreatened	Small
Batrachylodes vertebralis	2618	0	Amphibia	Anura	Ceratobatrachidae	Cornufer	NA	NoThreatened	Small
Boana caiapo	2	0	Amphibia	Anura	Hylidae	Boana	NA	NoThreatened	Small
Bokermannohyla capra	819	0	Amphibia	Anura	Hylidae	Bokermannohyla	NA	NoThreatened	Small
Bokermannohyla flavopicta	3	0	Amphibia	Anura	Hylidae	Bokermannohyla	NA	NoThreatened	Small
Bolitoglossa chica	1478	0	Amphibia	Caudata	Plethodontidae	Bolitoglossa	Critically Endangered	Threatened	Small
Bolitoglossa cuchumatana	321	0	Amphibia	Caudata	Plethodontidae	Bolitoglossa	Endangered	Threatened	Small
Bolitoglossa sima	4393	0	Amphibia	Caudata	Plethodontidae	Bolitoglossa	Least Concern	NoThreatened	Small
Boophis guibei	68	0	Amphibia	Anura	Mantellidae	Boophis	Least Concern	NoThreatened	Small
Boophis luciae	3	0	Amphibia	Anura	Mantellidae	Boophis	Least Concern	NoThreatened	Small
Boulenophrys shunhuangensis	2	0	Amphibia	Anura	Megophryidae	Megophrys	NA	NoThreatened	Small
Breviceps acutirostris	12421	0	Amphibia	Anura	Brevicipitidae	Breviceps	Least Concern	NoThreatened	Small
Breviceps carruthersi	914	0	Amphibia	Anura	Brevicipitidae	Breviceps	NA	NoThreatened	Small
Breviceps fuscus	1343	0	Amphibia	Anura	Brevicipitidae	Breviceps	Least Concern	NoThreatened	Small
Breviceps gibbosus	3040	0	Amphibia	Anura	Brevicipitidae	Breviceps	Near Threatened	Threatened	Small
Breviceps montanus	9341	0	Amphibia	Anura	Brevicipitidae	Breviceps	Least Concern	NoThreatened	Small
Breviceps pentheri	1475	0	Amphibia	Anura	Brevicipitidae	Breviceps	NA	NoThreatened	Small
Breviceps rosei	9099	0	Amphibia	Anura	Brevicipitidae	Breviceps	Least Concern	NoThreatened	Small
Bromeliohyla dendroscarta	2	0	Amphibia	Anura	Hylidae	Bromeliohyla	Endangered	Threatened	Small
Bufo angusticeps	14099	0	Amphibia	Anura	Bufonidae	Vandijkophrynus	NA	NoThreatened	Small
Bufo asmarae	5	0	Amphibia	Anura	Bufonidae	Sclerophrys	NA	NoThreatened	Small
Bufo caeruleostictus	20	0	Amphibia	Anura	Bufonidae	Rhaebo	NA	NoThreatened	Small
Bufo dodsoni	16777	0	Amphibia	Anura	Bufonidae	Sclerophrys	NA	NoThreatened	Small
Bufo houstonensis	3941	0	Amphibia	Anura	Bufonidae	Anaxyrus	NA	NoThreatened	Small
Bufo poeppigii	191	0	Amphibia	Anura	Bufonidae	Rhinella	NA	NoThreatened	Small
Bufo pygmaeus	19	0	Amphibia	Anura	Bufonidae	Rhinella	NA	NoThreatened	Small
Bufo rubescens	1	0	Amphibia	Anura	Bufonidae	Rhinella	NA	NoThreatened	Small
Bufo steindachneri	960	0	Amphibia	Anura	Bufonidae	Sclerophrys	NA	NoThreatened	Small
Cacosternum aggestum	150	0	Amphibia	Anura	Pyxicephalidae	Cacosternum	Least Concern	NoThreatened	Small
Cacosternum australis	4784	0	Amphibia	Anura	Pyxicephalidae	Cacosternum	Least Concern	NoThreatened	Small
Cacosternum capense	877	0	Amphibia	Anura	Pyxicephalidae	Cacosternum	Near Threatened	Threatened	Small
Cacosternum platys	274	0	Amphibia	Anura	Pyxicephalidae	Cacosternum	Near Threatened	Threatened	Small
Caecilia leucocephala	791	0	Amphibia	Gymnophiona	Caeciliidae	Caecilia	Least Concern	NoThreatened	Small
Caecilia nigricans	1295	0	Amphibia	Gymnophiona	Caeciliidae	Caecilia	Least Concern	NoThreatened	Small
Caecilia occidentalis	152	0	Amphibia	Gymnophiona	Caeciliidae	Caecilia	Near Threatened	Threatened	Small
Callulops doriae	641	0	Amphibia	Anura	Microhylidae	Callulops	Least Concern	NoThreatened	Small
Callulops humicola	690	0	Amphibia	Anura	Microhylidae	Callulops	Least Concern	NoThreatened	Small
Callulops microtis	12	0	Amphibia	Anura	Microhylidae	Callulops	Least Concern	NoThreatened	Small
Capensibufo rosei	262	0	Amphibia	Anura	Bufonidae	Capensibufo	Critically Endangered	Threatened	Small
Capensibufo tradouwi	5851	0	Amphibia	Anura	Bufonidae	Capensibufo	Least Concern	NoThreatened	Small
Centrolene heloderma	79	0	Amphibia	Anura	Centrolenidae	Centrolene	Vulnerable	Threatened	Small
Centrolene ilex	7	0	Amphibia	Anura	Centrolenidae	Sachatamia	NA	NoThreatened	Small
Centrolene pipilatum	130	0	Amphibia	Anura	Centrolenidae	Centrolene	NA	NoThreatened	Small
Centrolenella griffithsi	1855	0	Amphibia	Anura	Centrolenidae	Nymphargus	NA	NoThreatened	Small
Ceratobatrachus guentheri	288	0	Amphibia	Anura	Ceratobatrachidae	Cornufer	NA	NoThreatened	Small
Chikila alcocki	13	0	Amphibia	Gymnophiona	Chikilidae	Chikila	NA	NoThreatened	Small
Chiromantis kelleri	308	0	Amphibia	Anura	Rhacophoridae	Chiromantis	Least Concern	NoThreatened	Small
Cochranella adiazeta	36	0	Amphibia	Anura	Centrolenidae	Rulyrana	NA	NoThreatened	Small
Cochranella rosada	128	0	Amphibia	Anura	Centrolenidae	Nymphargus	NA	NoThreatened	Small
Cochranella susatamai	124	0	Amphibia	Anura	Centrolenidae	Rulyrana	NA	NoThreatened	Small
Colostethus brunneus	402	0	Amphibia	Anura	Aromobatidae	Allobates	NA	NoThreatened	Small
Colostethus vertebralis	21895	0	Amphibia	Anura	Dendrobatidae	Hyloxalus	NA	NoThreatened	Small
Colostethus whymperi	111	0	Amphibia	Anura	Dendrobatidae	Paruwrobates	NA	NoThreatened	Small
Cophixalus balbus	17	0	Amphibia	Anura	Microhylidae	Cophixalus	Least Concern	NoThreatened	Small
Cophixalus cheesmanae	1519	0	Amphibia	Anura	Microhylidae	Cophixalus	Least Concern	NoThreatened	Small
Cophixalus cryptotympanum	26890	0	Amphibia	Anura	Microhylidae	Cophixalus	Least Concern	NoThreatened	Small
Cophixalus cupricarenus	40	0	Amphibia	Anura	Microhylidae	Cophixalus	Least Concern	NoThreatened	Small
Cophixalus desticans	245	0	Amphibia	Anura	Microhylidae	Cophixalus	Least Concern	NoThreatened	Small
Cophixalus riparius	15590	0	Amphibia	Anura	Microhylidae	Cophixalus	Least Concern	NoThreatened	Small
Cophixalus shellyi	66	0	Amphibia	Anura	Microhylidae	Cophixalus	Least Concern	NoThreatened	Small
Cophixalus variabilis	3879	0	Amphibia	Anura	Microhylidae	Cophixalus	Least Concern	NoThreatened	Small
Cophixalus verrucosus	11412	0	Amphibia	Anura	Microhylidae	Cophixalus	Least Concern	NoThreatened	Small
Cophyla grandis	4	0	Amphibia	Anura	Microhylidae	Cophyla	Least Concern	NoThreatened	Small
Copiula oxyrhina	6780	0	Amphibia	Anura	Microhylidae	Copiula	Least Concern	NoThreatened	Small
Cornufer guentheri	640	0	Amphibia	Anura	Ceratobatrachidae	Cornufer	Least Concern	NoThreatened	Small
Cornufer guppyi	36	0	Amphibia	Anura	Ceratobatrachidae	Cornufer	Least Concern	NoThreatened	Small
Cornufer malukuna	18	0	Amphibia	Anura	Ceratobatrachidae	Cornufer	Least Concern	NoThreatened	Small
Cornufer solomonis	47	0	Amphibia	Anura	Ceratobatrachidae	Cornufer	Least Concern	NoThreatened	Small
Cornufer vertebralis	717	0	Amphibia	Anura	Ceratobatrachidae	Cornufer	Least Concern	NoThreatened	Small
Cornufer weberi	1237	0	Amphibia	Anura	Ceratobatrachidae	Cornufer	Least Concern	NoThreatened	Small
Craugastor angelicus	4	0	Amphibia	Anura	Craugastoridae	Craugastor	Critically Endangered	Threatened	Small
Craugastor pozo	209	0	Amphibia	Anura	Craugastoridae	Craugastor	Critically Endangered	Threatened	Small
Craugastor saltator	1361	0	Amphibia	Anura	Craugastoridae	Craugastor	Endangered	Threatened	Small
Craugastor spatulatus	217	0	Amphibia	Anura	Craugastoridae	Craugastor	Endangered	Threatened	Small
Craugastor vocalis	2564	0	Amphibia	Anura	Craugastoridae	Craugastor	Least Concern	NoThreatened	Small
Crossodactylodes izecksohni	1	0	Amphibia	Anura	Leptodactylidae	Crossodactylodes	Near Threatened	Threatened	Small
Cryptotriton sierraminensis	816	0	Amphibia	Caudata	Plethodontidae	Cryptotriton	Critically Endangered	Threatened	Small
Cycloramphus stejnegeri	5	0	Amphibia	Anura	Cycloramphidae	Cycloramphus	Data Deficient	NoThreatened	Small
Cyclorana manya	2	0	Amphibia	Anura	Pelodryadidae	Ranoidea	NA	NoThreatened	Large
Dendrobates biolat	279	0	Amphibia	Anura	Dendrobatidae	Ranitomeya	NA	NoThreatened	Small
Dendrobates nubeculosus	458	0	Amphibia	Anura	Dendrobatidae	Dendrobates	Data Deficient	NoThreatened	Small
Dendrobates variabilis	2250	0	Amphibia	Anura	Dendrobatidae	Ranitomeya	NA	NoThreatened	Small
Dendropsophus arndti	3	0	Amphibia	Anura	Hylidae	Dendropsophus	NA	NoThreatened	Small
Dendropsophus salli	12010	0	Amphibia	Anura	Hylidae	Dendropsophus	NA	NoThreatened	Large
Dendrotriton bromeliacius	69	0	Amphibia	Caudata	Plethodontidae	Dendrotriton	Critically Endangered	Threatened	Small
Desmognathus abditus	36	0	Amphibia	Caudata	Plethodontidae	Desmognathus	Near Threatened	Threatened	Small
Discodeles bufoniformis	7600	0	Amphibia	Anura	Ceratobatrachidae	Cornufer	NA	NoThreatened	Small
Discodeles guppyi	150	0	Amphibia	Anura	Ceratobatrachidae	Cornufer	NA	NoThreatened	Small
Dryophytes versicolor	49	0	Amphibia	Anura	Hylidae	Dryophytes	Least Concern	NoThreatened	Small
Duttaphrynus hololius	185	0	Amphibia	Anura	Bufonidae	Duttaphrynus	Data Deficient	NoThreatened	Small
Eleutherodactylus appendiculatus	453	0	Amphibia	Anura	Craugastoridae	Pristimantis	NA	NoThreatened	Small
Eleutherodactylus areolatus	4997	0	Amphibia	Anura	Craugastoridae	Pristimantis	NA	NoThreatened	Small
Eleutherodactylus calcarulatus	17	0	Amphibia	Anura	Craugastoridae	Pristimantis	NA	NoThreatened	Small
Eleutherodactylus cremnobates	21	0	Amphibia	Anura	Craugastoridae	Pristimantis	NA	NoThreatened	Small
Eleutherodactylus crenunguis	5	0	Amphibia	Anura	Craugastoridae	Pristimantis	NA	NoThreatened	Small
Eleutherodactylus cryophilius	6200	0	Amphibia	Anura	Craugastoridae	Pristimantis	NA	NoThreatened	Small
Eleutherodactylus curtipes	7360	0	Amphibia	Anura	Craugastoridae	Pristimantis	NA	NoThreatened	Small
Eleutherodactylus devillei	5346	0	Amphibia	Anura	Craugastoridae	Pristimantis	NA	NoThreatened	Small
Eleutherodactylus diadematus	1949	0	Amphibia	Anura	Craugastoridae	Pristimantis	NA	NoThreatened	Small
Eleutherodactylus dilatus	1069	0	Amphibia	Anura	Eleutherodactylidae	Eleutherodactylus	Least Concern	NoThreatened	Small
Eleutherodactylus gossei	213	0	Amphibia	Anura	Eleutherodactylidae	Eleutherodactylus	Vulnerable	Threatened	Small
Eleutherodactylus grandis	119	0	Amphibia	Anura	Eleutherodactylidae	Eleutherodactylus	Endangered	Threatened	Small
Eleutherodactylus lentus	7	0	Amphibia	Anura	Eleutherodactylidae	Eleutherodactylus	Endangered	Threatened	Small
Eleutherodactylus luteolateralis	286	0	Amphibia	Anura	Craugastoridae	Pristimantis	NA	NoThreatened	Small
Eleutherodactylus martiae	4248	0	Amphibia	Anura	Craugastoridae	Pristimantis	NA	NoThreatened	Small
Eleutherodactylus modipeplus	2606	0	Amphibia	Anura	Craugastoridae	Pristimantis	NA	NoThreatened	Small
Eleutherodactylus muricatus	1592	0	Amphibia	Anura	Craugastoridae	Pristimantis	NA	NoThreatened	Small
Eleutherodactylus nyctophylax	124	0	Amphibia	Anura	Craugastoridae	Pristimantis	NA	NoThreatened	Small
Eleutherodactylus omiltemanus	103	0	Amphibia	Anura	Craugastoridae	Craugastor	NA	NoThreatened	Small
Eleutherodactylus orestes	767	0	Amphibia	Anura	Craugastoridae	Pristimantis	NA	NoThreatened	Small
Eleutherodactylus ornatissimus	50	0	Amphibia	Anura	Craugastoridae	Pristimantis	NA	NoThreatened	Small
Eleutherodactylus pallidus	1311	0	Amphibia	Anura	Eleutherodactylidae	Eleutherodactylus	Least Concern	NoThreatened	Small
Eleutherodactylus palmeri	4	0	Amphibia	Anura	Craugastoridae	Pristimantis	NA	NoThreatened	Small
Eleutherodactylus parvillus	6	0	Amphibia	Anura	Craugastoridae	Pristimantis	NA	NoThreatened	Small
Eleutherodactylus prolatus	15	0	Amphibia	Anura	Craugastoridae	Pristimantis	NA	NoThreatened	Small
Eleutherodactylus pycnodermis	13120	0	Amphibia	Anura	Craugastoridae	Pristimantis	NA	NoThreatened	Small
Eleutherodactylus quaquaversus	824	0	Amphibia	Anura	Craugastoridae	Pristimantis	NA	NoThreatened	Small
Eleutherodactylus riveti	13601	0	Amphibia	Anura	Craugastoridae	Pristimantis	NA	NoThreatened	Small
Eleutherodactylus rufescens	62	0	Amphibia	Anura	Eleutherodactylidae	Eleutherodactylus	Vulnerable	Threatened	Small
Eleutherodactylus subsigillatus	7356	0	Amphibia	Anura	Craugastoridae	Pristimantis	NA	NoThreatened	Small
Eleutherodactylus xucanebi	23	0	Amphibia	Anura	Craugastoridae	Craugastor	NA	NoThreatened	Small
Engystomops coloradorum	3	0	Amphibia	Anura	Leptodactylidae	Engystomops	Data Deficient	NoThreatened	Small
Epicrionops lativittatus	374	0	Amphibia	Gymnophiona	Rhinatrematidae	Epicrionops	Data Deficient	NoThreatened	Small
Epipedobates darwinwallacei	4282	0	Amphibia	Anura	Dendrobatidae	Epipedobates	NA	NoThreatened	Small
Espadarana callistomma	7644	0	Amphibia	Anura	Centrolenidae	Espadarana	Least Concern	NoThreatened	Small
Euparkerella tridactyla	1	0	Amphibia	Anura	Craugastoridae	Euparkerella	Vulnerable	Threatened	Small
Euphlyctis ehrenbergii	16709	0	Amphibia	Anura	Dicroglossidae	Euphlyctis	Least Concern	NoThreatened	Small
Eurycea wallacei	109	0	Amphibia	Caudata	Plethodontidae	Eurycea	Vulnerable	Threatened	Small
Exerodonta xera	1003	0	Amphibia	Anura	Hylidae	Exerodonta	Vulnerable	Threatened	Small
Fejervarya teraiensis	6	0	Amphibia	Anura	Dicroglossidae	Minervarya	NA	NoThreatened	Small
Gastrotheca aguaruna	14	0	Amphibia	Anura	Hemiphractidae	Gastrotheca	Near Threatened	Threatened	Small
Gastrotheca argenteovirens	346	0	Amphibia	Anura	Hemiphractidae	Gastrotheca	Least Concern	NoThreatened	Small
Gastrotheca cuencana	3993	0	Amphibia	Anura	Hemiphractidae	Gastrotheca	NA	NoThreatened	Small
Gastrotheca litonedis	5479	0	Amphibia	Anura	Hemiphractidae	Gastrotheca	Endangered	Threatened	Small
Gastrotheca weinlandii	24	0	Amphibia	Anura	Hemiphractidae	Gastrotheca	Least Concern	NoThreatened	Small
Gephyromantis blanci	69	0	Amphibia	Anura	Mantellidae	Gephyromantis	Near Threatened	Threatened	Small
Ghatixalus variabilis	408	0	Amphibia	Anura	Rhacophoridae	Ghatixalus	Endangered	Threatened	Small
Gracixalus yunnanensis	4	0	Amphibia	Anura	Rhacophoridae	Gracixalus	NA	NoThreatened	Small
Guibemantis punctatus	36	0	Amphibia	Anura	Mantellidae	Guibemantis	Critically Endangered	Threatened	Small
Heleophryne depressa	372	0	Amphibia	Anura	Heleophrynidae	Heleophryne	NA	NoThreatened	Small
Heleophryne hewitti	766	0	Amphibia	Anura	Heleophrynidae	Heleophryne	Endangered	Threatened	Small
Heleophryne orientalis	14	0	Amphibia	Anura	Heleophrynidae	Heleophryne	Least Concern	NoThreatened	Small
Heleophryne purcelli	3238	0	Amphibia	Anura	Heleophrynidae	Heleophryne	Least Concern	NoThreatened	Small
Heleophryne regis	573	0	Amphibia	Anura	Heleophrynidae	Heleophryne	Least Concern	NoThreatened	Small
Heleophryne rosei	1725	0	Amphibia	Anura	Heleophrynidae	Heleophryne	Critically Endangered	Threatened	Small
Hemiphractus panamensis	5	0	Amphibia	Anura	Hemiphractidae	Hemiphractus	NA	NoThreatened	Small
Heterixalus variabilis	647	0	Amphibia	Anura	Hyperoliidae	Heterixalus	Least Concern	NoThreatened	Small
Huia sumatrana	1	0	Amphibia	Anura	Ranidae	Huia	NA	NoThreatened	Small
Hyla alytolylax	2405	0	Amphibia	Anura	Hylidae	Hyloscirtus	NA	NoThreatened	Small
Hyla bromeliacea	6	0	Amphibia	Anura	Hylidae	Bromeliohyla	NA	NoThreatened	Small
Hyla chryses	209	0	Amphibia	Anura	Hylidae	Sarcohyla	NA	NoThreatened	Small
Hyla columbiana	1	0	Amphibia	Anura	Hylidae	Dendropsophus	NA	NoThreatened	Small
Hyla cyclada	244	0	Amphibia	Anura	Hylidae	Sarcohyla	NA	NoThreatened	Small
Hyla erythromma	245	0	Amphibia	Anura	Hylidae	Quilticohyla	NA	NoThreatened	Small
Hyla hazelae	64	0	Amphibia	Anura	Hylidae	Sarcohyla	NA	NoThreatened	Small
Hyla juanitae	75	0	Amphibia	Anura	Hylidae	Charadrahyla	NA	NoThreatened	Small
Hyla picturata	5779	0	Amphibia	Anura	Hylidae	Boana	NA	NoThreatened	Small
Hyla rossalleni	27	0	Amphibia	Anura	Hylidae	Dendropsophus	NA	NoThreatened	Small
Hyla sabrina	515	0	Amphibia	Anura	Hylidae	Sarcohyla	NA	NoThreatened	Small
Hyla thorectes	287	0	Amphibia	Anura	Hylidae	Sarcohyla	NA	NoThreatened	Small
Hyla virolinensis	1	0	Amphibia	Anura	Hylidae	Dendropsophus	NA	NoThreatened	Small
Hyla xera	3046	0	Amphibia	Anura	Hylidae	Exerodonta	NA	NoThreatened	Small
Hylambates maculatus	9666	0	Amphibia	Anura	Hyperoliidae	Phlyctimantis	NA	NoThreatened	Small
Hylarana daemeli	81	0	Amphibia	Anura	Ranidae	Papurana	NA	NoThreatened	Small
Hylarana darlingi	7	0	Amphibia	Anura	Ranidae	Amnirana	NA	NoThreatened	Small
Hylarana grisea	21915	0	Amphibia	Anura	Ranidae	Papurana	NA	NoThreatened	Small
Hylarana kreffti	2698	0	Amphibia	Anura	Ranidae	Papurana	NA	NoThreatened	Small
Hylarana papua	14909	0	Amphibia	Anura	Ranidae	Papurana	NA	NoThreatened	Small
Hylophorbus proekes	1	0	Amphibia	Anura	Microhylidae	Hylophorbus	Least Concern	NoThreatened	Small
Hylophorbus rufescens	30292	0	Amphibia	Anura	Microhylidae	Hylophorbus	Data Deficient	NoThreatened	Large
Hyloscirtus mashpi	2366	0	Amphibia	Anura	Hylidae	Hyloscirtus	Endangered	Threatened	Small
Hyloxalus anthracinus	10876	0	Amphibia	Anura	Dendrobatidae	Hyloxalus	Critically Endangered	Threatened	Small
Hyloxalus fascianigrus	217	0	Amphibia	Anura	Dendrobatidae	Hyloxalus	Vulnerable	Threatened	Small
Hyloxalus sanctamariensis	27	0	Amphibia	Anura	Dendrobatidae	Hyloxalus	NA	NoThreatened	Small
Hyloxalus toachi	50	0	Amphibia	Anura	Dendrobatidae	Hyloxalus	Endangered	Threatened	Small
Hyloxalus whymperi	380	0	Amphibia	Anura	Dendrobatidae	Paruwrobates	NA	NoThreatened	Small
Hynobius abuensis	13	0	Amphibia	Caudata	Hynobiidae	Hynobius	Endangered	Threatened	Small
Hynobius yangi	17	0	Amphibia	Caudata	Hynobiidae	Hynobius	Endangered	Threatened	Small
Hyperolius bocagei	1396	0	Amphibia	Anura	Hyperoliidae	Hyperolius	Least Concern	NoThreatened	Large
Hyperolius constellatus	282	0	Amphibia	Anura	Hyperoliidae	Hyperolius	Vulnerable	Threatened	Small
Hyperolius drewesi	16	0	Amphibia	Anura	Hyperoliidae	Hyperolius	NA	NoThreatened	Small
Hyperolius endjami	1	0	Amphibia	Anura	Hyperoliidae	Hyperolius	Least Concern	NoThreatened	Small
Hyperolius frontalis	6	0	Amphibia	Anura	Hyperoliidae	Hyperolius	Least Concern	NoThreatened	Small
Hyperolius horstockii	4430	0	Amphibia	Anura	Hyperoliidae	Hyperolius	Least Concern	NoThreatened	Small
Hyperolius hutsebauti	15576	0	Amphibia	Anura	Hyperoliidae	Hyperolius	Least Concern	NoThreatened	Small
Hyperolius langi	4	0	Amphibia	Anura	Hyperoliidae	Hyperolius	Least Concern	NoThreatened	Small
Hyperolius molleri	543	0	Amphibia	Anura	Hyperoliidae	Hyperolius	Least Concern	NoThreatened	Small
Hyperolius pickersgilli	7215	0	Amphibia	Anura	Hyperoliidae	Hyperolius	Endangered	Threatened	Small
Hyperolius poweri	1627	0	Amphibia	Anura	Hyperoliidae	Hyperolius	Least Concern	NoThreatened	Small
Hyperolius reesi	6	0	Amphibia	Anura	Hyperoliidae	Hyperolius	NA	NoThreatened	Small
Hyperolius spatzi	717	0	Amphibia	Anura	Hyperoliidae	Hyperolius	Least Concern	NoThreatened	Small
Hyperolius thomensis	17	0	Amphibia	Anura	Hyperoliidae	Hyperolius	Endangered	Threatened	Small
Hyperolius torrentis	11	0	Amphibia	Anura	Hyperoliidae	Hyperolius	Vulnerable	Threatened	Small
Hypsiboas callipleura	210	0	Amphibia	Anura	Hylidae	Boana	NA	NoThreatened	Small
Hypsiboas lemai	244	0	Amphibia	Anura	Hylidae	Boana	NA	NoThreatened	Small
Hypsiboas roraima	44	0	Amphibia	Anura	Hylidae	Boana	NA	NoThreatened	Small
Indosylvirana caesari	2	0	Amphibia	Anura	Ranidae	Indosylvirana	NA	NoThreatened	Small
Ingerophrynus claviger	2	0	Amphibia	Anura	Bufonidae	Ingerophrynus	Least Concern	NoThreatened	Small
Ischnocnema oea	11	0	Amphibia	Anura	Brachycephalidae	Ischnocnema	Near Threatened	Threatened	Small
Kassina kuvangensis	584	0	Amphibia	Anura	Hyperoliidae	Kassina	Least Concern	NoThreatened	Large
Kassinula wittei	70	0	Amphibia	Anura	Hyperoliidae	Kassinula	Least Concern	NoThreatened	Small
Lacerta salamandra	1	0	Amphibia	Caudata	Salamandridae	Salamandra	NA	NoThreatened	Small
Lechriodus aganoposis	146	0	Amphibia	Anura	Limnodynastidae	Lechriodus	Least Concern	NoThreatened	Small
Leptobrachella juliandringi	318	0	Amphibia	Anura	Megophryidae	Leptobrachella	Least Concern	NoThreatened	Small
Leptobrachella minima	152	0	Amphibia	Anura	Megophryidae	Leptobrachella	Least Concern	NoThreatened	Small
Leptodactylus diedrus	3042	0	Amphibia	Anura	Leptodactylidae	Leptodactylus	Least Concern	NoThreatened	Small
Leptodactylus viridis	483	0	Amphibia	Anura	Leptodactylidae	Leptodactylus	Data Deficient	NoThreatened	Small
Leptolalax ventripunctatus	431	0	Amphibia	Anura	Megophryidae	Leptobrachella	NA	NoThreatened	Small
Leptopelis palmatus	21	0	Amphibia	Anura	Arthroleptidae	Leptopelis	Endangered	Threatened	Small
Leptopelis yaldeni	21265	0	Amphibia	Anura	Arthroleptidae	Leptopelis	Vulnerable	Threatened	Large
Lissotriton kosswigi	11757	0	Amphibia	Caudata	Salamandridae	Lissotriton	NA	NoThreatened	Small
Lissotriton maltzani	14	0	Amphibia	Caudata	Salamandridae	Lissotriton	Least Concern	NoThreatened	Small
Lithobates lemosespinali	5229	0	Amphibia	Anura	Ranidae	Lithobates	Data Deficient	NoThreatened	Small
Lithobates macroglossa	153	0	Amphibia	Anura	Ranidae	Lithobates	Vulnerable	Threatened	Small
Litoria amboinensis	4416	0	Amphibia	Anura	Pelodryadidae	Litoria	Least Concern	NoThreatened	Small
Litoria aurifera	1862	0	Amphibia	Anura	Pelodryadidae	Litoria	NA	NoThreatened	Small
Litoria cheesmani	13546	0	Amphibia	Anura	Pelodryadidae	Nyctimystes	NA	NoThreatened	Small
Litoria contrastens	1403	0	Amphibia	Anura	Pelodryadidae	Litoria	Least Concern	NoThreatened	Small
Litoria disrupta	1046	0	Amphibia	Anura	Pelodryadidae	Nyctimystes	NA	NoThreatened	Small
Litoria gilleni	1012	0	Amphibia	Anura	Pelodryadidae	Ranoidea	Least Concern	NoThreatened	Large
Litoria impura	4812	0	Amphibia	Anura	Pelodryadidae	Ranoidea	Least Concern	NoThreatened	Small
Litoria kubori	118	0	Amphibia	Anura	Pelodryadidae	Nyctimystes	NA	NoThreatened	Small
Litoria modica	13181	0	Amphibia	Anura	Pelodryadidae	Litoria	Least Concern	NoThreatened	Small
Litoria multiplica	1175	0	Amphibia	Anura	Pelodryadidae	Litoria	Least Concern	NoThreatened	Small
Litoria pronimia	4841	0	Amphibia	Anura	Pelodryadidae	Litoria	Least Concern	NoThreatened	Small
Litoria prora	11750	0	Amphibia	Anura	Pelodryadidae	Litoria	Least Concern	NoThreatened	Small
Litoria pygmaea	5	0	Amphibia	Anura	Pelodryadidae	Litoria	Least Concern	NoThreatened	Small
Litoria vocivincens	826	0	Amphibia	Anura	Pelodryadidae	Litoria	Least Concern	NoThreatened	Small
Litoria wollastoni	97004	0	Amphibia	Anura	Pelodryadidae	Litoria	Least Concern	NoThreatened	Large
Litoria zweifeli	424	0	Amphibia	Anura	Pelodryadidae	Nyctimystes	NA	NoThreatened	Small
Liuixalus romeri	47	0	Amphibia	Anura	Rhacophoridae	Liuixalus	Endangered	Threatened	Small
Lyciasalamandra antalyana	990	0	Amphibia	Caudata	Salamandridae	Lyciasalamandra	Endangered	Threatened	Small
Lyciasalamandra luschani	1056	0	Amphibia	Caudata	Salamandridae	Lyciasalamandra	Vulnerable	Threatened	Small
Mantella aurantiaca	123	0	Amphibia	Anura	Mantellidae	Mantella	Endangered	Threatened	Small
Mantidactylus aglavei	17	0	Amphibia	Anura	Mantellidae	Spinomantis	NA	NoThreatened	Small
Mantidactylus luteus	101	0	Amphibia	Anura	Mantellidae	Gephyromantis	NA	NoThreatened	Small
Mantidactylus pauliani	3	0	Amphibia	Anura	Mantellidae	Mantidactylus	Critically Endangered	Threatened	Small
Mantophryne lateralis	8518	0	Amphibia	Anura	Microhylidae	Mantophryne	Least Concern	NoThreatened	Small
Megastomatohyla mixe	55	0	Amphibia	Anura	Hylidae	Megastomatohyla	Critically Endangered	Threatened	Small
Megophrys brachykolos	250	0	Amphibia	Anura	Megophryidae	Megophrys	Endangered	Threatened	Small
Microbatrachella capensis	1619	0	Amphibia	Anura	Pyxicephalidae	Microbatrachella	Critically Endangered	Threatened	Small
Microhyla laterite	769	0	Amphibia	Anura	Microhylidae	Microhyla	NA	NoThreatened	Small
Microhyla mymensinghensis	676	0	Amphibia	Anura	Microhylidae	Microhyla	NA	NoThreatened	Small
Micryletta erythropoda	1	0	Amphibia	Anura	Microhylidae	Micryletta	Least Concern	NoThreatened	Small
Nannophryne cophotis	2887	0	Amphibia	Anura	Bufonidae	Nannophryne	Critically Endangered	Threatened	Small
Nelsonophryne aequatorialis	4013	0	Amphibia	Anura	Microhylidae	Ctenophryne	NA	NoThreatened	Small
Neobatrachus centralis	1233	0	Amphibia	Anura	Limnodynastidae	Neobatrachus	Least Concern	NoThreatened	Large
Neurergus kaiseri	17790	0	Amphibia	Caudata	Salamandridae	Neurergus	Vulnerable	Threatened	Large
Neurergus microspilotus	105	0	Amphibia	Caudata	Salamandridae	Neurergus	Critically Endangered	Threatened	Small
Nidirana mangveni	3	0	Amphibia	Anura	Ranidae	Nidirana	NA	NoThreatened	Small
Nidirana okinavana	68	0	Amphibia	Anura	Ranidae	Nidirana	Endangered	Threatened	Small
Nothophryne broadleyi	54	0	Amphibia	Anura	Pyxicephalidae	Nothophryne	Endangered	Threatened	Small
Notophthalmus perstriatus	251	0	Amphibia	Caudata	Salamandridae	Notophthalmus	Near Threatened	Threatened	Small
Nyctimystes foricula	1993	0	Amphibia	Anura	Pelodryadidae	Nyctimystes	Least Concern	NoThreatened	Small
Nyctimystes pulchra	2406	0	Amphibia	Anura	Pelodryadidae	Nyctimystes	NA	NoThreatened	Small
Nymphargus truebae	6	0	Amphibia	Anura	Centrolenidae	Nymphargus	Critically Endangered	Threatened	Small
Odorrana heatwolei	3702	0	Amphibia	Anura	Ranidae	Odorrana	NA	NoThreatened	Small
Oedipina complex	4802	0	Amphibia	Caudata	Plethodontidae	Oedipina	Least Concern	NoThreatened	Small
Onychodactylus zhaoermii	4	0	Amphibia	Caudata	Hynobiidae	Onychodactylus	NA	NoThreatened	Small
Ophryophryne elfina	8	0	Amphibia	Anura	Megophryidae	Megophrys	NA	NoThreatened	Small
Oreophryne biroi	921	0	Amphibia	Anura	Microhylidae	Oreophryne	Least Concern	NoThreatened	Small
Osteocephalus vilarsi	295	0	Amphibia	Anura	Hylidae	Osteocephalus	NA	NoThreatened	Large
Osteopilus brunneus	110	0	Amphibia	Anura	Hylidae	Osteopilus	NA	NoThreatened	Small
Paracassina obscura	631	0	Amphibia	Anura	Hyperoliidae	Paracassina	Least Concern	NoThreatened	Small
Paradactylodon mustersi	20	0	Amphibia	Caudata	Hynobiidae	Afghanodon	NA	NoThreatened	Small
Parvicaecilia pricei	28	0	Amphibia	Gymnophiona	Siphonopidae	Microcaecilia	NA	NoThreatened	Small
Philautus romeri	14	0	Amphibia	Anura	Rhacophoridae	Liuixalus	NA	NoThreatened	Small
Phrynobatrachus dispar	210	0	Amphibia	Anura	Phrynobatrachidae	Phrynobatrachus	Least Concern	NoThreatened	Small
Phrynobatrachus leveleve	369	0	Amphibia	Anura	Phrynobatrachidae	Phrynobatrachus	Least Concern	NoThreatened	Small
Phrynobatrachus villiersi	47754	0	Amphibia	Anura	Phrynobatrachidae	Phrynobatrachus	Least Concern	NoThreatened	Large
Phrynopus cophites	2	0	Amphibia	Anura	Craugastoridae	Bryophryne	NA	NoThreatened	Small
Phrynopus inti	1	0	Amphibia	Anura	Craugastoridae	Phrynopus	Endangered	Threatened	Small
Phrynopus parkeri	156	0	Amphibia	Anura	Craugastoridae	Lynchius	NA	NoThreatened	Small
Physalaemus coloradorum	300	0	Amphibia	Anura	Leptodactylidae	Engystomops	NA	NoThreatened	Small
Physalaemus fuscomaculatus	488	0	Amphibia	Anura	Leptodactylidae	Physalaemus	NA	NoThreatened	Large
Phyzelaphryne miriamae	1434	0	Amphibia	Anura	Eleutherodactylidae	Phyzelaphryne	Least Concern	NoThreatened	Small
Platymantis guppyi	4600	0	Amphibia	Anura	Ceratobatrachidae	Cornufer	NA	NoThreatened	Small
Platymantis levigatus	1	0	Amphibia	Anura	Ceratobatrachidae	Platymantis	Endangered	Threatened	Small
Platymantis schmidti	237	0	Amphibia	Anura	Ceratobatrachidae	Cornufer	NA	NoThreatened	Small
Platymantis weberi	73	0	Amphibia	Anura	Ceratobatrachidae	Cornufer	NA	NoThreatened	Small
Platypelis barbouri	183	0	Amphibia	Anura	Microhylidae	Cophyla	NA	NoThreatened	Small
Plectrohyla mykter	186	0	Amphibia	Anura	Hylidae	Sarcohyla	NA	NoThreatened	Small
Plectrohyla pachyderma	33	0	Amphibia	Anura	Hylidae	Sarcohyla	NA	NoThreatened	Small
Plethodon dorsalis	4112	0	Amphibia	Caudata	Plethodontidae	Plethodon	Least Concern	NoThreatened	Large
Plethodon longicrus	25	0	Amphibia	Caudata	Plethodontidae	Plethodon	NA	NoThreatened	Small
Plethodon sequoyah	17	0	Amphibia	Caudata	Plethodontidae	Plethodon	Data Deficient	NoThreatened	Small
Pleurodema guayapae	2163	0	Amphibia	Anura	Leptodactylidae	Pleurodema	Least Concern	NoThreatened	Small
Poyntonia paludicola	1736	0	Amphibia	Anura	Pyxicephalidae	Poyntonia	Near Threatened	Threatened	Small
Poyntonophrynus dombensis	30	0	Amphibia	Anura	Bufonidae	Poyntonophrynus	Least Concern	NoThreatened	Small
Poyntonophrynus vertebralis	45449	0	Amphibia	Anura	Bufonidae	Poyntonophrynus	Least Concern	NoThreatened	Large
Pristimantis appendiculatus	779	0	Amphibia	Anura	Craugastoridae	Pristimantis	Least Concern	NoThreatened	Small
Pristimantis baryecuus	3	0	Amphibia	Anura	Craugastoridae	Pristimantis	Endangered	Threatened	Small
Pristimantis buccinator	7	0	Amphibia	Anura	Craugastoridae	Pristimantis	Least Concern	NoThreatened	Small
Pristimantis cruciocularis	4	0	Amphibia	Anura	Craugastoridae	Pristimantis	Least Concern	NoThreatened	Small
Pristimantis cryophilius	3028	0	Amphibia	Anura	Craugastoridae	Pristimantis	Endangered	Threatened	Small
Pristimantis deinops	14	0	Amphibia	Anura	Craugastoridae	Pristimantis	Critically Endangered	Threatened	Small
Pristimantis dundeei	5956	0	Amphibia	Anura	Craugastoridae	Pristimantis	Data Deficient	NoThreatened	Large
Pristimantis eremitus	1860	0	Amphibia	Anura	Craugastoridae	Pristimantis	Vulnerable	Threatened	Small
Pristimantis eriphus	755	0	Amphibia	Anura	Craugastoridae	Pristimantis	Vulnerable	Threatened	Small
Pristimantis espedeus	435	0	Amphibia	Anura	Craugastoridae	Pristimantis	NA	NoThreatened	Small
Pristimantis laticlavius	117	0	Amphibia	Anura	Craugastoridae	Pristimantis	Vulnerable	Threatened	Small
Pristimantis lirellus	1825	0	Amphibia	Anura	Craugastoridae	Pristimantis	Least Concern	NoThreatened	Small
Pristimantis mindo	8	0	Amphibia	Anura	Craugastoridae	Pristimantis	NA	NoThreatened	Small
Pristimantis modipeplus	1987	0	Amphibia	Anura	Craugastoridae	Pristimantis	Endangered	Threatened	Small
Pristimantis muricatus	6195	0	Amphibia	Anura	Craugastoridae	Pristimantis	Vulnerable	Threatened	Small
Pristimantis mutabilis	987	0	Amphibia	Anura	Craugastoridae	Pristimantis	Endangered	Threatened	Small
Pristimantis nyctophylax	1483	0	Amphibia	Anura	Craugastoridae	Pristimantis	Vulnerable	Threatened	Small
Pristimantis orestes	2593	0	Amphibia	Anura	Craugastoridae	Pristimantis	Endangered	Threatened	Small
Pristimantis platydactylus	583	0	Amphibia	Anura	Craugastoridae	Pristimantis	Least Concern	NoThreatened	Small
Pristimantis pteridophilus	2065	0	Amphibia	Anura	Craugastoridae	Pristimantis	Endangered	Threatened	Small
Pristimantis ptochus	44	0	Amphibia	Anura	Craugastoridae	Pristimantis	Endangered	Threatened	Small
Pristimantis pyrrhomerus	828	0	Amphibia	Anura	Craugastoridae	Pristimantis	Endangered	Threatened	Small
Pristimantis rosadoi	1689	0	Amphibia	Anura	Craugastoridae	Pristimantis	Vulnerable	Threatened	Small
Pristimantis roseus	1	0	Amphibia	Anura	Craugastoridae	Pristimantis	Least Concern	NoThreatened	Small
Pristimantis simonsii	174	0	Amphibia	Anura	Craugastoridae	Pristimantis	Vulnerable	Threatened	Small
Pristimantis surdus	545	0	Amphibia	Anura	Craugastoridae	Pristimantis	Endangered	Threatened	Small
Pristimantis tenebrionis	2263	0	Amphibia	Anura	Craugastoridae	Pristimantis	Endangered	Threatened	Small
Pristimantis truebae	2016	0	Amphibia	Anura	Craugastoridae	Pristimantis	Endangered	Threatened	Small
Pristimantis veletis	54	0	Amphibia	Anura	Craugastoridae	Pristimantis	Critically Endangered	Threatened	Small
Pristimantis vertebralis	98	0	Amphibia	Anura	Craugastoridae	Pristimantis	Vulnerable	Threatened	Small
Pristimantis walkeri	11470	0	Amphibia	Anura	Craugastoridae	Pristimantis	Least Concern	NoThreatened	Small
Pseudepidalea surda	31373	0	Amphibia	Anura	Bufonidae	Bufotes	NA	NoThreatened	Large
Pseudis laevis	9899	0	Amphibia	Anura	Hylidae	Lysapsus	NA	NoThreatened	Small
Pseudoeurycea amuzga	1872	0	Amphibia	Caudata	Plethodontidae	Pseudoeurycea	Endangered	Threatened	Small
Pseudoeurycea cafetalera	1194	0	Amphibia	Caudata	Plethodontidae	Aquiloeurycea	NA	NoThreatened	Small
Pseudoeurycea conanti	510	0	Amphibia	Caudata	Plethodontidae	Pseudoeurycea	Endangered	Threatened	Small
Pseudoeurycea nigromaculata	637	0	Amphibia	Caudata	Plethodontidae	Pseudoeurycea	Endangered	Threatened	Small
Pseudoeurycea quetzalanensis	898	0	Amphibia	Caudata	Plethodontidae	Aquiloeurycea	NA	NoThreatened	Small
Pseudoeurycea ruficauda	118	0	Amphibia	Caudata	Plethodontidae	Pseudoeurycea	Endangered	Threatened	Small
Pseudoeurycea smithi	7	0	Amphibia	Caudata	Plethodontidae	Pseudoeurycea	Critically Endangered	Threatened	Small
Pseudoeurycea tlahcuiloh	313	0	Amphibia	Caudata	Plethodontidae	Pseudoeurycea	Critically Endangered	Threatened	Small
Pseudopaludicola ameghini	91	0	Amphibia	Anura	Leptodactylidae	Pseudopaludicola	NA	NoThreatened	Large
Pternohyla dentata	695	0	Amphibia	Anura	Hylidae	Smilisca	NA	NoThreatened	Small
Ptychadena newtoni	94	0	Amphibia	Anura	Ptychadenidae	Ptychadena	Endangered	Threatened	Small
Ptychadena tournieri	11440	0	Amphibia	Anura	Ptychadenidae	Ptychadena	Least Concern	NoThreatened	Small
Ptychohyla acrochorda	25	0	Amphibia	Anura	Hylidae	Quilticohyla	NA	NoThreatened	Small
Ptychohyla erythromma	2	0	Amphibia	Anura	Hylidae	Quilticohyla	NA	NoThreatened	Small
Ptychohyla macrotympanum	24	0	Amphibia	Anura	Hylidae	Ptychohyla	Vulnerable	Threatened	Small
Pulchrana siberu	8	0	Amphibia	Anura	Ranidae	Pulchrana	Least Concern	NoThreatened	Small
Pyxicephalus angusticeps	9391	0	Amphibia	Anura	Pyxicephalidae	Pyxicephalus	Least Concern	NoThreatened	Small
Rana arfaki	8144	0	Amphibia	Anura	Ranidae	Papurana	NA	NoThreatened	Small
Rana everetti	1	0	Amphibia	Anura	Ranidae	Sanguirana	NA	NoThreatened	Small
Rana galamensis	1645	0	Amphibia	Anura	Ranidae	Amnirana	NA	NoThreatened	Small
Rana hexadactyla	382	0	Amphibia	Anura	Dicroglossidae	Euphlyctis	NA	NoThreatened	Small
Rana onca	651	0	Amphibia	Anura	Ranidae	Lithobates	NA	NoThreatened	Small
Rana papua	6351	0	Amphibia	Anura	Ranidae	Papurana	NA	NoThreatened	Small
Rana supragrisea	19	0	Amphibia	Anura	Ranidae	Papurana	NA	NoThreatened	Small
Rana vertebralis	5300	0	Amphibia	Anura	Pyxicephalidae	Amietia	NA	NoThreatened	Small
Ranoidea brevipes	914	0	Amphibia	Anura	Pelodryadidae	Ranoidea	NA	NoThreatened	Small
Ranoidea gilleni	1174	0	Amphibia	Anura	Pelodryadidae	Ranoidea	NA	NoThreatened	Large
Ranoidea maini	2916	0	Amphibia	Anura	Pelodryadidae	Ranoidea	NA	NoThreatened	Large
Raorchestes menglaensis	1	0	Amphibia	Anura	Rhacophoridae	Raorchestes	Least Concern	NoThreatened	Small
Rhacophorus leucomaculatus	102	0	Amphibia	Anura	Mantellidae	Gephyromantis	NA	NoThreatened	Small
Rhaebo ceratophrys	167	0	Amphibia	Anura	Bufonidae	Rhinella	Least Concern	NoThreatened	Small
Rhinella inca	4	0	Amphibia	Anura	Bufonidae	Rhinella	Least Concern	NoThreatened	Small
Rhombophryne coudreaui	187	0	Amphibia	Anura	Microhylidae	Rhombophryne	Near Threatened	Threatened	Small
Rhombophryne testudo	1	0	Amphibia	Anura	Microhylidae	Rhombophryne	Endangered	Threatened	Small
Sachatamia orejuela	806	0	Amphibia	Anura	Centrolenidae	Sachatamia	Least Concern	NoThreatened	Small
Salamandra nigra	58	0	Amphibia	Caudata	Salamandridae	Salamandra	NA	NoThreatened	Small
Sarcohyla pentheter	13	0	Amphibia	Anura	Hylidae	Sarcohyla	Vulnerable	Threatened	Small
Schistometopum thomense	497	0	Amphibia	Gymnophiona	Dermophiidae	Schistometopum	Least Concern	NoThreatened	Small
Scinax angrensis	9	0	Amphibia	Anura	Hylidae	Ololygon	NA	NoThreatened	Small
Scinax cosenzai	1	0	Amphibia	Anura	Hylidae	Ololygon	NA	NoThreatened	Small
Scinax funerea	57	0	Amphibia	Anura	Hylidae	Scinax	NA	NoThreatened	Small
Scinax madeirae	14	0	Amphibia	Anura	Hylidae	Scinax	NA	NoThreatened	Small
Scinax montivagus	2	0	Amphibia	Anura	Hylidae	Scinax	NA	NoThreatened	Small
Scinax strigilatus	8	0	Amphibia	Anura	Hylidae	Ololygon	NA	NoThreatened	Small
Scinax sugillata	126	0	Amphibia	Anura	Hylidae	Scinax	NA	NoThreatened	Small
Scinax tsachila	8728	0	Amphibia	Anura	Hylidae	Scinax	NA	NoThreatened	Small
Sclerophrys dodsoni	207	0	Amphibia	Anura	Bufonidae	Sclerophrys	Least Concern	NoThreatened	Small
Sclerophrys pantherina	565	0	Amphibia	Anura	Bufonidae	Sclerophrys	Endangered	Threatened	Small
Sclerophrys pardalis	10197	0	Amphibia	Anura	Bufonidae	Sclerophrys	Least Concern	NoThreatened	Small
Sclerophrys steindachneri	9501	0	Amphibia	Anura	Bufonidae	Sclerophrys	Least Concern	NoThreatened	Small
Smilisca dentata	511	0	Amphibia	Anura	Hylidae	Smilisca	Endangered	Threatened	Small
Sphaenorhynchus palustris	2	0	Amphibia	Anura	Hylidae	Sphaenorhynchus	Least Concern	NoThreatened	Small
Sphenophryne cornuta	189	0	Amphibia	Anura	Microhylidae	Sphenophryne	Least Concern	NoThreatened	Small
Sphenophryne gracilipes	5075	0	Amphibia	Anura	Microhylidae	Austrochaperina	NA	NoThreatened	Small
Sphenophryne palmipes	122	0	Amphibia	Anura	Microhylidae	Austrochaperina	NA	NoThreatened	Small
Strabomantis necerus	636	0	Amphibia	Anura	Craugastoridae	Strabomantis	Critically Endangered	Threatened	Small
Strongylopus bonaespei	3844	0	Amphibia	Anura	Pyxicephalidae	Strongylopus	Least Concern	NoThreatened	Small
Strongylopus wageri	1487	0	Amphibia	Anura	Pyxicephalidae	Strongylopus	Least Concern	NoThreatened	Small
Synapturanus mirandaribeiroi	1	0	Amphibia	Anura	Microhylidae	Synapturanus	Least Concern	NoThreatened	Small
Syncope antenori	1868	0	Amphibia	Anura	Microhylidae	Chiasmocleis	NA	NoThreatened	Small
Telmatobius arequipensis	689	0	Amphibia	Anura	Telmatobiidae	Telmatobius	Near Threatened	Threatened	Small
Telmatobius culeus	10	0	Amphibia	Anura	Telmatobiidae	Telmatobius	Endangered	Threatened	Small
Telmatobius ignavus	63	0	Amphibia	Anura	Telmatobiidae	Telmatobius	Endangered	Threatened	Small
Telmatobius niger	12759	0	Amphibia	Anura	Telmatobiidae	Telmatobius	Critically Endangered	Threatened	Small
Telmatobius schreiteri	7	0	Amphibia	Anura	Telmatobiidae	Telmatobius	Endangered	Threatened	Small
Telmatobius truebae	31	0	Amphibia	Anura	Telmatobiidae	Telmatobius	Vulnerable	Threatened	Small
Telmatobius vellardi	6685	0	Amphibia	Anura	Telmatobiidae	Telmatobius	Critically Endangered	Threatened	Small
Theloderma gordoni	2	0	Amphibia	Anura	Rhacophoridae	Theloderma	Least Concern	NoThreatened	Small
Thorius aureus	837	0	Amphibia	Caudata	Plethodontidae	Thorius	Critically Endangered	Threatened	Small
Thorius dubitus	115	0	Amphibia	Caudata	Plethodontidae	Thorius	Critically Endangered	Threatened	Small
Thorius grandis	3	0	Amphibia	Caudata	Plethodontidae	Thorius	Critically Endangered	Threatened	Small
Thorius longicaudus	432	0	Amphibia	Caudata	Plethodontidae	Thorius	Critically Endangered	Threatened	Small
Thorius macdougalli	459	0	Amphibia	Caudata	Plethodontidae	Thorius	Endangered	Threatened	Small
Thorius magnipes	18	0	Amphibia	Caudata	Plethodontidae	Thorius	Critically Endangered	Threatened	Small
Thorius narisovalis	2	0	Amphibia	Caudata	Plethodontidae	Thorius	Endangered	Threatened	Small
Uperodon obscurus	14	0	Amphibia	Anura	Microhylidae	Uperodon	Near Threatened	Threatened	Small
Vandijkophrynus amatolicus	16	0	Amphibia	Anura	Bufonidae	Vandijkophrynus	Critically Endangered	Threatened	Small
Vandijkophrynus angusticeps	29507	0	Amphibia	Anura	Bufonidae	Vandijkophrynus	Least Concern	NoThreatened	Large
Vanzolinius discodactylus	11	0	Amphibia	Anura	Leptodactylidae	Leptodactylus	NA	NoThreatened	Small
Xenophrys brachykolos	2	0	Amphibia	Anura	Megophryidae	Megophrys	NA	NoThreatened	Small
Xenophrys monticola	324	0	Amphibia	Anura	Megophryidae	Xenophrys	NA	NoThreatened	Small
Xenophrys periosa	30	0	Amphibia	Anura	Megophryidae	Xenophrys	NA	NoThreatened	Small
Xenopus gilli	228	0	Amphibia	Anura	Pipidae	Xenopus	Endangered	Threatened	Small
Xenopus itombwensis	683	0	Amphibia	Anura	Pipidae	Xenopus	Endangered	Threatened	Small
Ablepharus anatolicus		0	Reptilia	Squamata	Scincidae	Ablepharus	NA	NoThreatened	Small
Abronia gaiophantasma	178	0	Reptilia	Squamata	Anguidae	Abronia	Endangered	Threatened	Small
Acanthocercus annectens	2174	0	Reptilia	Squamata	Agamidae	Acanthocercus	Least Concern	NoThreatened	Small
Acanthodactylus arabicus	15491	0	Reptilia	Squamata	Lacertidae	Acanthodactylus	Least Concern	NoThreatened	Small
Acanthodactylus nilsoni	423	0	Reptilia	Squamata	Lacertidae	Acanthodactylus	Data Deficient	NoThreatened	Small
Acontias aurantiacus	4016	0	Reptilia	Squamata	Scincidae	Acontias	Least Concern	NoThreatened	Small
Acontias jappi	4	0	Reptilia	Squamata	Scincidae	Acontias	Least Concern	NoThreatened	Small
Acontias lineicauda	1268	0	Reptilia	Squamata	Scincidae	Acontias	Least Concern	NoThreatened	Small
Acontias litoralis	8671	0	Reptilia	Squamata	Scincidae	Acontias	Least Concern	NoThreatened	Small
Acontias meleagris	94238	0	Reptilia	Squamata	Scincidae	Acontias	Least Concern	NoThreatened	Large
Acontias orientalis	93771	0	Reptilia	Squamata	Scincidae	Acontias	Least Concern	NoThreatened	Large
Acontias parietalis	321	0	Reptilia	Squamata	Scincidae	Acontias	Least Concern	NoThreatened	Small
Acontias percivali	61549	0	Reptilia	Squamata	Scincidae	Acontias	Least Concern	NoThreatened	Large
Acontias tristis	12810	0	Reptilia	Squamata	Scincidae	Acontias	Least Concern	NoThreatened	Small
Acrochordus javanicus	3	0	Reptilia	Squamata	Acrochordidae	Acrochordus	Least Concern	NoThreatened	Small
Acutotyphlops subocularis	17616	0	Reptilia	Squamata	Typhlopidae	Acutotyphlops	Least Concern	NoThreatened	Small
Adelphicos nigrilatum	251	0	Reptilia	Squamata	Colubridae	Adelphicos	Least Concern	NoThreatened	Small
Adelphicos veraepacis	547	0	Reptilia	Squamata	Colubridae	Adelphicos	Vulnerable	Threatened	Small
Afroedura amatolica	23338	0	Reptilia	Squamata	Gekkonidae	Afroedura	Least Concern	NoThreatened	Small
Afroedura hawequensis	1048	0	Reptilia	Squamata	Gekkonidae	Afroedura	Least Concern	NoThreatened	Small
Afroedura karroica	8416	0	Reptilia	Squamata	Gekkonidae	Afroedura	Least Concern	NoThreatened	Small
Afroedura leoloensis	461	0	Reptilia	Squamata	Gekkonidae	Afroedura	Least Concern	NoThreatened	Small
Afroedura maripi	484	0	Reptilia	Squamata	Gekkonidae	Afroedura	Least Concern	NoThreatened	Small
Afroedura namaquensis	19	0	Reptilia	Squamata	Gekkonidae	Afroedura	Least Concern	NoThreatened	Small
Afroedura pienaari	556	0	Reptilia	Squamata	Gekkonidae	Afroedura	Least Concern	NoThreatened	Small
Afroedura pongola	305	0	Reptilia	Squamata	Gekkonidae	Afroedura	Data Deficient	NoThreatened	Small
Afroedura rupestris	2855	0	Reptilia	Squamata	Gekkonidae	Afroedura	Least Concern	NoThreatened	Small
Afroedura vazpintorum	2364	0	Reptilia	Squamata	Gekkonidae	Afroedura	NA	NoThreatened	Small
Afrogecko porphyreus	16617	0	Reptilia	Squamata	Gekkonidae	Afrogecko	Least Concern	NoThreatened	Small
Afrotyphlops calabresii	21801	0	Reptilia	Squamata	Typhlopidae	Afrotyphlops	Least Concern	NoThreatened	Large
Afrotyphlops fornasinii	40130	0	Reptilia	Squamata	Typhlopidae	Afrotyphlops	Least Concern	NoThreatened	Small
Afrotyphlops obtusus	622	0	Reptilia	Squamata	Typhlopidae	Afrotyphlops	Least Concern	NoThreatened	Small
Afrotyphlops schmidti	3	0	Reptilia	Squamata	Typhlopidae	Afrotyphlops	Data Deficient	NoThreatened	Small
Agama bottegi	1610	0	Reptilia	Squamata	Agamidae	Agama	Data Deficient	NoThreatened	Small
Agama boulengeri	3082	0	Reptilia	Squamata	Agamidae	Agama	Least Concern	NoThreatened	Large
Agama cyanogaster	2153	0	Reptilia	Squamata	Agamidae	Acanthocercus	NA	NoThreatened	Small
Agama dodomae	2387	0	Reptilia	Squamata	Agamidae	Agama	Least Concern	NoThreatened	Large
Agama lanzai	19	0	Reptilia	Squamata	Agamidae	Agama	Least Concern	NoThreatened	Small
Agama somalica	25363	0	Reptilia	Squamata	Agamidae	Agama	Least Concern	NoThreatened	Small
Agamodon anguliceps	84755	0	Reptilia	Squamata	Trogonophidae	Agamodon	Least Concern	NoThreatened	Large
Agamodon arabicus	618	0	Reptilia	Squamata	Trogonophidae	Agamodon	Data Deficient	NoThreatened	Small
Alligator sinensis	279	0	Reptilia	Crocodylia	Alligatoridae	Alligator	Critically Endangered	Threatened	Large
Alopoglossus meloi	2321	0	Reptilia	Squamata	Alopoglossidae	Alopoglossus	NA	NoThreatened	Small
Alopoglossus viridiceps	268	0	Reptilia	Squamata	Alopoglossidae	Alopoglossus	NA	NoThreatened	Small
Alsophis dorsalis	2156	0	Reptilia	Squamata	Colubridae	Pseudalsophis	NA	NoThreatened	Small
Alsophis manselli	76	0	Reptilia	Squamata	Colubridae	Alsophis	Near Threatened	Threatened	Small
Alsophis portoricensis	108	0	Reptilia	Squamata	Colubridae	Borikenophis	NA	NoThreatened	Small
Alsophis rijgersmaei	21	0	Reptilia	Squamata	Colubridae	Alsophis	Endangered	Threatened	Small
Alsophylax szczerbaki	128	0	Reptilia	Squamata	Gekkonidae	Alsophylax	Vulnerable	Threatened	Small
Alsophylax tadjikiensis	1	0	Reptilia	Squamata	Gekkonidae	Alsophylax	Critically Endangered	Threatened	Small
Altiphylax levitoni	4427	0	Reptilia	Squamata	Gekkonidae	Altiphylax	Least Concern	NoThreatened	Small
Altiphylax tokobajevi	9	0	Reptilia	Squamata	Gekkonidae	Altiphylax	Least Concern	NoThreatened	Small
Ameiva bridgesii	8845	0	Reptilia	Squamata	Teiidae	Holcosus	NA	NoThreatened	Small
Amphibolurus centralis	10160	0	Reptilia	Squamata	Agamidae	Amphibolurus	NA	NoThreatened	Large
Amphisbaena cegei	1	0	Reptilia	Squamata	Amphisbaenidae	Amphisbaena	Least Concern	NoThreatened	Small
Amphisbaena heterozonata	34	0	Reptilia	Squamata	Amphisbaenidae	Amphisbaena	Least Concern	NoThreatened	Small
Amphisbaena pericensis	3239	0	Reptilia	Squamata	Amphisbaenidae	Amphisbaena	Least Concern	NoThreatened	Small
Amphisbaena schmidti	417	0	Reptilia	Squamata	Amphisbaenidae	Amphisbaena	Least Concern	NoThreatened	Small
Amphisbaena silvestrii	2350	0	Reptilia	Squamata	Amphisbaenidae	Amphisbaena	Least Concern	NoThreatened	Large
Amphisbaena slateri	415	0	Reptilia	Squamata	Amphisbaenidae	Amphisbaena	Data Deficient	NoThreatened	Small
Anatololacerta budaki	155	0	Reptilia	Squamata	Lacertidae	Anatololacerta	NA	NoThreatened	Small
Andinosaura aurea	1309	0	Reptilia	Squamata	Gymnophthalmidae	Andinosaura	NA	NoThreatened	Small
Andinosaura crypta	8	0	Reptilia	Squamata	Gymnophthalmidae	Andinosaura	NA	NoThreatened	Small
Andinosaura hyposticta	3084	0	Reptilia	Squamata	Gymnophthalmidae	Andinosaura	NA	NoThreatened	Small
Andinosaura vespertina	13497	0	Reptilia	Squamata	Gymnophthalmidae	Andinosaura	NA	NoThreatened	Small
Anilios centralis	3006	0	Reptilia	Squamata	Typhlopidae	Anilios	Least Concern	NoThreatened	Large
Anniella grinnelli	5543	0	Reptilia	Squamata	Anguidae	Anniella	NA	NoThreatened	Small
Anolis annectens	13	0	Reptilia	Squamata	Dactyloidae	Anolis	Least Concern	NoThreatened	Small
Anolis bimaculatus	100	0	Reptilia	Squamata	Dactyloidae	Anolis	Least Concern	NoThreatened	Small
Anolis brunneus	521	0	Reptilia	Squamata	Dactyloidae	Anolis	Near Threatened	Threatened	Small
Anolis cymbops	418	0	Reptilia	Squamata	Dactyloidae	Anolis	Data Deficient	NoThreatened	Small
Anolis dissimilis	3	0	Reptilia	Squamata	Dactyloidae	Anolis	Least Concern	NoThreatened	Small
Anolis equestris	16	0	Reptilia	Squamata	Dactyloidae	Anolis	Least Concern	NoThreatened	Small
Anolis forresti	14	0	Reptilia	Squamata	Dactyloidae	Anolis	NA	NoThreatened	Small
Anolis gadovii	2187	0	Reptilia	Squamata	Dactyloidae	Anolis	NA	NoThreatened	Small
Anolis gingivinus	34	0	Reptilia	Squamata	Dactyloidae	Anolis	Least Concern	NoThreatened	Small
Anolis isthmicus	525	0	Reptilia	Squamata	Dactyloidae	Anolis	NA	NoThreatened	Small
Anolis leditzigorum	1	0	Reptilia	Squamata	Dactyloidae	Anolis	NA	NoThreatened	Small
Anolis liogaster	214	0	Reptilia	Squamata	Dactyloidae	Anolis	Least Concern	NoThreatened	Small
Anolis lividus	59	0	Reptilia	Squamata	Dactyloidae	Anolis	Near Threatened	Threatened	Small
Anolis nietoi	10	0	Reptilia	Squamata	Dactyloidae	Anolis	NA	NoThreatened	Small
Anolis omiltemanus	1184	0	Reptilia	Squamata	Dactyloidae	Anolis	Least Concern	NoThreatened	Small
Anolis otongae	255	0	Reptilia	Squamata	Dactyloidae	Anolis	Vulnerable	Threatened	Small
Anolis parvicirculatus	112	0	Reptilia	Squamata	Dactyloidae	Anolis	Least Concern	NoThreatened	Small
Anolis proboscis	2039	0	Reptilia	Squamata	Dactyloidae	Anolis	Endangered	Threatened	Small
Anolis rivalis	4	0	Reptilia	Squamata	Dactyloidae	Anolis	Near Threatened	Threatened	Small
Anolis roatanensis	1	0	Reptilia	Squamata	Dactyloidae	Anolis	Endangered	Threatened	Small
Anolis stevepoei	4567	0	Reptilia	Squamata	Dactyloidae	Anolis	NA	NoThreatened	Small
Anolis vanzolinii	54	0	Reptilia	Squamata	Dactyloidae	Anolis	NA	NoThreatened	Small
Anolis wampuensis	2	0	Reptilia	Squamata	Dactyloidae	Anolis	Data Deficient	NoThreatened	Small
Anolis zapotecorum	2	0	Reptilia	Squamata	Dactyloidae	Anolis	NA	NoThreatened	Small
Antillophis andreai	16	0	Reptilia	Squamata	Colubridae	Caraiba	NA	NoThreatened	Small
Antillotyphlops hypomethes	28	0	Reptilia	Squamata	Typhlopidae	Antillotyphlops	Least Concern	NoThreatened	Small
Aparallactus turneri	89	0	Reptilia	Squamata	Atractaspididae	Aparallactus	Least Concern	NoThreatened	Small
Apathya yassujica	282	0	Reptilia	Squamata	Lacertidae	Apathya	Least Concern	NoThreatened	Small
Apostolepis multicincta	716	0	Reptilia	Squamata	Colubridae	Apostolepis	Least Concern	NoThreatened	Small
Apostolepis nigrolineata	144	0	Reptilia	Squamata	Colubridae	Apostolepis	NA	NoThreatened	Large
Apostolepis pymi	117	0	Reptilia	Squamata	Colubridae	Apostolepis	NA	NoThreatened	Large
Aprasia haroldi	19	0	Reptilia	Squamata	Pygopodidae	Aprasia	Least Concern	NoThreatened	Small
Argyrophis diardii	3	0	Reptilia	Squamata	Typhlopidae	Argyrophis	Least Concern	NoThreatened	Small
Asaccus arnoldi	643	0	Reptilia	Squamata	Phyllodactylidae	Asaccus	NA	NoThreatened	Small
Asaccus montanus	634	0	Reptilia	Squamata	Phyllodactylidae	Asaccus	Vulnerable	Threatened	Small
Asaccus platyrhynchus	13244	0	Reptilia	Squamata	Phyllodactylidae	Asaccus	Least Concern	NoThreatened	Small
Aspideretes gangeticus	674	0	Reptilia	Testudines	Trionychidae	Nilssonia	NA	NoThreatened	Small
Aspidoscelis ceralbensis	2	0	Reptilia	Squamata	Teiidae	Aspidoscelis	Least Concern	NoThreatened	Small
Aspidoscelis opatae	3798	0	Reptilia	Squamata	Teiidae	Aspidoscelis	Data Deficient	NoThreatened	Small
Aspidoscelis parvisocius	3598	0	Reptilia	Squamata	Teiidae	Aspidoscelis	NA	NoThreatened	Small
Atheris anisolepis	3997	0	Reptilia	Squamata	Viperidae	Atheris	Least Concern	NoThreatened	Small
Atractaspis duerdeni	37209	0	Reptilia	Squamata	Atractaspididae	Atractaspis	Least Concern	NoThreatened	Large
Atractaspis engdahli	2898	0	Reptilia	Squamata	Atractaspididae	Atractaspis	Least Concern	NoThreatened	Small
Atractaspis fallax	7226	0	Reptilia	Squamata	Atractaspididae	Atractaspis	Least Concern	NoThreatened	Small
Atractus biseriatus	10	0	Reptilia	Squamata	Colubridae	Atractus	Data Deficient	NoThreatened	Small
Atractus bocki	18	0	Reptilia	Squamata	Colubridae	Atractus	Data Deficient	NoThreatened	Small
Atractus clarki	1	0	Reptilia	Squamata	Colubridae	Atractus	Least Concern	NoThreatened	Small
Atractus melas	439	0	Reptilia	Squamata	Colubridae	Atractus	Least Concern	NoThreatened	Small
Atractus modestus	2704	0	Reptilia	Squamata	Colubridae	Atractus	Vulnerable	Threatened	Small
Atractus multicinctus	1610	0	Reptilia	Squamata	Colubridae	Atractus	Least Concern	NoThreatened	Small
Atractus paucidens	7853	0	Reptilia	Squamata	Colubridae	Atractus	Vulnerable	Threatened	Small
Atractus resplendens	3767	0	Reptilia	Squamata	Colubridae	Atractus	Data Deficient	NoThreatened	Small
Atractus tartarus	65	0	Reptilia	Squamata	Colubridae	Atractus	NA	NoThreatened	Large
Atractus typhon	5269	0	Reptilia	Squamata	Colubridae	Atractus	Data Deficient	NoThreatened	Small
Australolacerta australis	1062	0	Reptilia	Squamata	Lacertidae	Australolacerta	Least Concern	NoThreatened	Small
Austrotyphlops chamodracaena	1225	0	Reptilia	Squamata	Typhlopidae	Anilios	NA	NoThreatened	Small
Bachia pyburni	301	0	Reptilia	Squamata	Gymnophthalmidae	Bachia	Least Concern	NoThreatened	Small
Barisia juarezi	49	0	Reptilia	Squamata	Anguidae	Abronia	NA	NoThreatened	Small
Batagur dhongoka	1303	0	Reptilia	Testudines	Geoemydidae	Batagur	Critically Endangered	Threatened	Small
Bavayia crassicollis	134	0	Reptilia	Squamata	Diplodactylidae	Bavayia	Vulnerable	Threatened	Small
Bavayia pulchella	1	0	Reptilia	Squamata	Diplodactylidae	Bavayia	Endangered	Threatened	Small
Bipes tridactylus	720	0	Reptilia	Squamata	Bipedidae	Bipes	Least Concern	NoThreatened	Small
Bitis armata	6057	0	Reptilia	Squamata	Viperidae	Bitis	Vulnerable	Threatened	Small
Blanus aporus	1627	0	Reptilia	Squamata	Blanidae	Blanus	NA	NoThreatened	Small
Boaedon bedriagae	209	0	Reptilia	Squamata	Lamprophiidae	Boaedon	NA	NoThreatened	Small
Bothrochilus albertisii	2630	0	Reptilia	Squamata	Pythonidae	Leiopython	NA	NoThreatened	Small
Bothrochilus boa	132	0	Reptilia	Squamata	Pythonidae	Bothrochilus	Least Concern	NoThreatened	Small
Bothrophthalmus brunneus	14	0	Reptilia	Squamata	Lamprophiidae	Bothrophthalmus	Least Concern	NoThreatened	Small
Bothropoides erythromelas	1989	0	Reptilia	Squamata	Viperidae	Bothrops	NA	NoThreatened	Small
Brachymeles lukbani	101	0	Reptilia	Squamata	Scincidae	Brachymeles	NA	NoThreatened	Small
Brachymeles mindorensis	3	0	Reptilia	Squamata	Scincidae	Brachymeles	NA	NoThreatened	Small
Brachyophis revoili	31309	0	Reptilia	Squamata	Atractaspididae	Brachyophis	Data Deficient	NoThreatened	Small
Bradypodion atromontanum	2219	0	Reptilia	Squamata	Chamaeleonidae	Bradypodion	Least Concern	NoThreatened	Small
Bradypodion caeruleogula	2427	0	Reptilia	Squamata	Chamaeleonidae	Bradypodion	Endangered	Threatened	Small
Bradypodion damaranum	10292	0	Reptilia	Squamata	Chamaeleonidae	Bradypodion	Least Concern	NoThreatened	Small
Bradypodion gutturale	30952	0	Reptilia	Squamata	Chamaeleonidae	Bradypodion	Least Concern	NoThreatened	Small
Bradypodion kentanicum	84	0	Reptilia	Squamata	Chamaeleonidae	Bradypodion	Endangered	Threatened	Small
Bradypodion melanocephalum	9963	0	Reptilia	Squamata	Chamaeleonidae	Bradypodion	Near Threatened	Threatened	Small
Bradypodion ngomeense	6257	0	Reptilia	Squamata	Chamaeleonidae	Bradypodion	Vulnerable	Threatened	Small
Bradypodion occidentale	24419	0	Reptilia	Squamata	Chamaeleonidae	Bradypodion	Least Concern	NoThreatened	Small
Bradypodion pumilum	7022	0	Reptilia	Squamata	Chamaeleonidae	Bradypodion	Near Threatened	Threatened	Small
Bradypodion setaroi	5182	0	Reptilia	Squamata	Chamaeleonidae	Bradypodion	Near Threatened	Threatened	Small
Bradypodion taeniabronchum	1	0	Reptilia	Squamata	Chamaeleonidae	Bradypodion	Least Concern	NoThreatened	Small
Brookesia karchei	9	0	Reptilia	Squamata	Chamaeleonidae	Brookesia	Endangered	Threatened	Small
Bunopus spatalurus	22	0	Reptilia	Squamata	Gekkonidae	Trachydactylus	NA	NoThreatened	Small
Calumma brevicornis	2	0	Reptilia	Squamata	Chamaeleonidae	Calumma	NA	NoThreatened	Small
Carlia aenigma	1408	0	Reptilia	Squamata	Scincidae	Carlia	Least Concern	NoThreatened	Small
Carlia ailanpalai	3550	0	Reptilia	Squamata	Scincidae	Carlia	Least Concern	NoThreatened	Small
Carlia bicarinata	30661	0	Reptilia	Squamata	Scincidae	Carlia	Least Concern	NoThreatened	Small
Carlia eothen	6745	0	Reptilia	Squamata	Scincidae	Carlia	Least Concern	NoThreatened	Small
Carlia luctuosa	14311	0	Reptilia	Squamata	Scincidae	Carlia	Least Concern	NoThreatened	Small
Carlia mysi	4033	0	Reptilia	Squamata	Scincidae	Carlia	Least Concern	NoThreatened	Small
Carlia novaeguineae	61	0	Reptilia	Squamata	Scincidae	Lygisaurus	NA	NoThreatened	Small
Celatiscincus euryotis	5	0	Reptilia	Squamata	Scincidae	Celatiscincus	Endangered	Threatened	Small
Celestus barbouri	1707	0	Reptilia	Squamata	Diploglossidae	Celestus	Endangered	Threatened	Small
Celestus hewardi	4502	0	Reptilia	Squamata	Diploglossidae	Celestus	Endangered	Threatened	Small
Cerberus dunsoni	1	0	Reptilia	Squamata	Homalopsidae	Cerberus	NA	NoThreatened	Small
Chalcides bottegi	3553	0	Reptilia	Squamata	Scincidae	Chalcides	Least Concern	NoThreatened	Small
Chamaeleo antimena	119	0	Reptilia	Squamata	Chamaeleonidae	Furcifer	NA	NoThreatened	Small
Chamaeleo monachus	3300	0	Reptilia	Squamata	Chamaeleonidae	Chamaeleo	Near Threatened	Threatened	Small
Chamaeleo oustaleti	342	0	Reptilia	Squamata	Chamaeleonidae	Furcifer	NA	NoThreatened	Small
Chelodina siebenrocki	6281	0	Reptilia	Testudines	Chelidae	Chelodina	NA	NoThreatened	Small
Chelonoidis niger	76	0	Reptilia	Testudines	Testudinidae	Chelonoidis	Extinct	Threatened	Small
Chelonoidis nigra	294	0	Reptilia	Testudines	Testudinidae	Chelonoidis	NA	NoThreatened	Small
Chersobius boulengeri	61404	0	Reptilia	Testudines	Testudinidae	Chersobius	Endangered	Threatened	Large
Chersodromus rubriventris	3240	0	Reptilia	Squamata	Colubridae	Chersodromus	Endangered	Threatened	Small
Chioninia delalandii	713	0	Reptilia	Squamata	Scincidae	Chioninia	Least Concern	NoThreatened	Small
Chioninia fogoensis	231	0	Reptilia	Squamata	Scincidae	Chioninia	Least Concern	NoThreatened	Small
Chioninia nicolauensis	243	0	Reptilia	Squamata	Scincidae	Chioninia	Least Concern	NoThreatened	Small
Chioninia spinalis	1005	0	Reptilia	Squamata	Scincidae	Chioninia	Least Concern	NoThreatened	Small
Chioninia vaillantii	867	0	Reptilia	Squamata	Scincidae	Chioninia	Endangered	Threatened	Small
Chondropython viridis	596	0	Reptilia	Squamata	Pythonidae	Morelia	NA	NoThreatened	Small
Clelia langeri	4349	0	Reptilia	Squamata	Colubridae	Clelia	Least Concern	NoThreatened	Small
Clonophis kirtlandii	30	0	Reptilia	Squamata	Colubridae	Clonophis	Near Threatened	Threatened	Large
Cnemaspis alwisi	7	0	Reptilia	Squamata	Gekkonidae	Cnemaspis	Endangered	Threatened	Small
Cnemaspis assamensis	1	0	Reptilia	Squamata	Gekkonidae	Cnemaspis	Vulnerable	Threatened	Small
Cnemaspis barbouri	1386	0	Reptilia	Squamata	Gekkonidae	Cnemaspis	Least Concern	NoThreatened	Small
Cnemaspis pava	13	0	Reptilia	Squamata	Gekkonidae	Cnemaspis	Near Threatened	Threatened	Small
Cnemidophorus calidipes	617	0	Reptilia	Squamata	Teiidae	Aspidoscelis	NA	NoThreatened	Small
Cnemidophorus opatae	300	0	Reptilia	Squamata	Teiidae	Aspidoscelis	NA	NoThreatened	Small
Coluber karelini	1689	0	Reptilia	Squamata	Colubridae	Platyceps	NA	NoThreatened	Small
Coluber ravergieri	9	0	Reptilia	Squamata	Colubridae	Coluber	NA	NoThreatened	Large
Conolophus subcristatus	15	0	Reptilia	Squamata	Iguanidae	Conolophus	Vulnerable	Threatened	Small
Conopsis conica	6	0	Reptilia	Squamata	Colubridae	Conopsis	NA	NoThreatened	Small
Contomastix vittata	2542	0	Reptilia	Squamata	Teiidae	Contomastix	Vulnerable	Threatened	Small
Corallus enydris	11	0	Reptilia	Squamata	Boidae	Corallus	NA	NoThreatened	Small
Corallus grenadensis	11	0	Reptilia	Squamata	Boidae	Corallus	Least Concern	NoThreatened	Small
Cordylus breyeri	53770	0	Reptilia	Squamata	Cordylidae	Smaug	NA	NoThreatened	Large
Cordylus macropholis	5725	0	Reptilia	Squamata	Cordylidae	Cordylus	Near Threatened	Threatened	Small
Cordylus mclachlani	589	0	Reptilia	Squamata	Cordylidae	Cordylus	Least Concern	NoThreatened	Small
Cordylus niger	1908	0	Reptilia	Squamata	Cordylidae	Cordylus	Least Concern	NoThreatened	Small
Cordylus oelofseni	167	0	Reptilia	Squamata	Cordylidae	Cordylus	Least Concern	NoThreatened	Small
Cordylus tasmani	13	0	Reptilia	Squamata	Cordylidae	Cordylus	NA	NoThreatened	Small
Corucia zebrata	93	0	Reptilia	Squamata	Scincidae	Corucia	Near Threatened	Threatened	Small
Crenadactylus tuberculatus	8	0	Reptilia	Squamata	Diplodactylidae	Crenadactylus	Least Concern	NoThreatened	Small
Crocodylus halli	6066	0	Reptilia	Crocodylia	Crocodylidae	Crocodylus	NA	NoThreatened	Small
Crotalus helleri	37	0	Reptilia	Squamata	Viperidae	Crotalus	NA	NoThreatened	Small
Crotaphytus antiquus	3850	0	Reptilia	Squamata	Crotaphytidae	Crotaphytus	Endangered	Threatened	Small
Cryptoblepharus keiensis	792	0	Reptilia	Squamata	Scincidae	Cryptoblepharus	Least Concern	NoThreatened	Small
Cryptoblepharus novohebridicus	1930	0	Reptilia	Squamata	Scincidae	Cryptoblepharus	Least Concern	NoThreatened	Small
Cryptoblepharus yulensis	1553	0	Reptilia	Squamata	Scincidae	Cryptoblepharus	Least Concern	NoThreatened	Small
Ctenophorus caudicinctus graafi	358	0	Reptilia	Squamata	Agamidae	Ctenophorus	NA	NoThreatened	Small
Ctenophorus gibba	6957	0	Reptilia	Squamata	Agamidae	Ctenophorus	Least Concern	NoThreatened	Large
Ctenophorus graafi	30426	0	Reptilia	Squamata	Agamidae	Ctenophorus	Least Concern	NoThreatened	Large
Ctenophorus maculosus	91	0	Reptilia	Squamata	Agamidae	Ctenophorus	Least Concern	NoThreatened	Large
Ctenophorus yinnietharra	2870	0	Reptilia	Squamata	Agamidae	Ctenophorus	Least Concern	NoThreatened	Small
Ctenosaura oedirhina	1	0	Reptilia	Squamata	Iguanidae	Ctenosaura	Endangered	Threatened	Small
Ctenotus agrestis	227	0	Reptilia	Squamata	Scincidae	Ctenotus	Least Concern	NoThreatened	Small
Ctenotus astarte	2194	0	Reptilia	Squamata	Scincidae	Ctenotus	Least Concern	NoThreatened	Large
Ctenotus halysis	1	0	Reptilia	Squamata	Scincidae	Ctenotus	Least Concern	NoThreatened	Small
Ctenotus joanae	302	0	Reptilia	Squamata	Scincidae	Ctenotus	Least Concern	NoThreatened	Large
Ctenotus mesotes	52	0	Reptilia	Squamata	Scincidae	Ctenotus	Least Concern	NoThreatened	Small
Ctenotus schevilli	1	0	Reptilia	Squamata	Scincidae	Ctenotus	Least Concern	NoThreatened	Large
Cuora pani	124	0	Reptilia	Testudines	Geoemydidae	Cuora	Critically Endangered	Threatened	Small
Cyclura cychlura	449	0	Reptilia	Squamata	Iguanidae	Cyclura	Vulnerable	Threatened	Small
Cylindrophis isolepis	9	0	Reptilia	Squamata	Cylindrophiidae	Cylindrophis	Critically Endangered	Threatened	Small
Cynisca leonina	10855	0	Reptilia	Squamata	Amphisbaenidae	Cynisca	Vulnerable	Threatened	Small
Cyrtodactylus amictopholis	288	0	Reptilia	Squamata	Gekkonidae	Mediodactylus	NA	NoThreatened	Small
Cyrtodactylus brevipalmatus	1375	0	Reptilia	Squamata	Gekkonidae	Cyrtodactylus	Least Concern	NoThreatened	Small
Cyrtodactylus capreoloides	38814	0	Reptilia	Squamata	Gekkonidae	Cyrtodactylus	Least Concern	NoThreatened	Large
Cyrtodactylus cavernicolus	2	0	Reptilia	Squamata	Gekkonidae	Cyrtodactylus	Least Concern	NoThreatened	Small
Cyrtodactylus epiroticus	7919	0	Reptilia	Squamata	Gekkonidae	Cyrtodactylus	Least Concern	NoThreatened	Small
Cyrtodactylus hinnamnoensis	190	0	Reptilia	Squamata	Gekkonidae	Cyrtodactylus	Least Concern	NoThreatened	Small
Cyrtodactylus lomyenensis	39	0	Reptilia	Squamata	Gekkonidae	Cyrtodactylus	Vulnerable	Threatened	Small
Cyrtodactylus loriae	29415	0	Reptilia	Squamata	Gekkonidae	Cyrtodactylus	Least Concern	NoThreatened	Large
Cyrtodactylus louisiadensis	6232	0	Reptilia	Squamata	Gekkonidae	Cyrtodactylus	Least Concern	NoThreatened	Small
Cyrtodactylus medioclivus	1638	0	Reptilia	Squamata	Gekkonidae	Cyrtodactylus	Data Deficient	NoThreatened	Small
Cyrtodactylus mimikanus	1125	0	Reptilia	Squamata	Gekkonidae	Cyrtodactylus	Least Concern	NoThreatened	Small
Cyrtodactylus novaeguineae	298	0	Reptilia	Squamata	Gekkonidae	Cyrtodactylus	Least Concern	NoThreatened	Small
Cyrtodactylus papuensis	58825	0	Reptilia	Squamata	Gekkonidae	Cyrtodactylus	Least Concern	NoThreatened	Large
Cyrtodactylus robustus	3	0	Reptilia	Squamata	Gekkonidae	Cyrtodactylus	Least Concern	NoThreatened	Small
Cyrtodactylus salomonensis	232	0	Reptilia	Squamata	Gekkonidae	Cyrtodactylus	Near Threatened	Threatened	Small
Cyrtodactylus serratus	18860	0	Reptilia	Squamata	Gekkonidae	Cyrtodactylus	Least Concern	NoThreatened	Small
Cyrtodactylus tripartitus	307	0	Reptilia	Squamata	Gekkonidae	Cyrtodactylus	Least Concern	NoThreatened	Small
Cyrtodactylus wetariensis	4	0	Reptilia	Squamata	Gekkonidae	Cyrtodactylus	Least Concern	NoThreatened	Small
Cyrtopodion gastrophole	48880	0	Reptilia	Squamata	Gekkonidae	Cyrtopodion	Data Deficient	NoThreatened	Large
Cyrtopodion potoharense	684	0	Reptilia	Squamata	Gekkonidae	Cyrtopodion	Least Concern	NoThreatened	Small
Cyrtopodion rohtasfortai	97	0	Reptilia	Squamata	Gekkonidae	Cyrtopodion	Least Concern	NoThreatened	Small
Cyrtopodion sistanense	61	0	Reptilia	Squamata	Gekkonidae	Cyrtopodion	Least Concern	NoThreatened	Small
Dactyloa punctata	11	0	Reptilia	Squamata	Dactyloidae	Anolis	NA	NoThreatened	Small
Darevskia bendimahiensis	2	0	Reptilia	Squamata	Lacertidae	Darevskia	Endangered	Threatened	Small
Darevskia bithynica	68	0	Reptilia	Squamata	Lacertidae	Darevskia	NA	NoThreatened	Small
Demansia shinei	26031	0	Reptilia	Squamata	Elapidae	Demansia	Least Concern	NoThreatened	Large
Dendrelaphis gastrostictus	904	0	Reptilia	Squamata	Colubridae	Dendrelaphis	Least Concern	NoThreatened	Small
Dendrelaphis haasi	16	0	Reptilia	Squamata	Colubridae	Dendrelaphis	Least Concern	NoThreatened	Small
Dendrelaphis kopsteini	46	0	Reptilia	Squamata	Colubridae	Dendrelaphis	Least Concern	NoThreatened	Small
Dendrelaphis papuensis	33312	0	Reptilia	Squamata	Colubridae	Dendrelaphis	Data Deficient	NoThreatened	Large
Dendrelaphis salomonis	159	0	Reptilia	Squamata	Colubridae	Dendrelaphis	NA	NoThreatened	Small
Dendrelaphis sinharajensis	8	0	Reptilia	Squamata	Colubridae	Dendrelaphis	Endangered	Threatened	Small
Dendrelaphis underwoodi	57	0	Reptilia	Squamata	Colubridae	Dendrelaphis	Data Deficient	NoThreatened	Small
Dendrophidion graciliverpa	17620	0	Reptilia	Squamata	Colubridae	Dendrophidion	Least Concern	NoThreatened	Small
Dibamus tebal	23	0	Reptilia	Squamata	Dibamidae	Dibamus	Data Deficient	NoThreatened	Small
Dicrodon holmbergi	23846	0	Reptilia	Squamata	Teiidae	Dicrodon	Data Deficient	NoThreatened	Small
Diplodactylus ciliaris	74	0	Reptilia	Squamata	Diplodactylidae	Strophurus	NA	NoThreatened	Large
Diplodactylus galeatus	1803	0	Reptilia	Squamata	Diplodactylidae	Diplodactylus	Least Concern	NoThreatened	Large
Diploderma chapaense	9	0	Reptilia	Squamata	Agamidae	Diploderma	Data Deficient	NoThreatened	Small
Diploglossus bivittatus	58	0	Reptilia	Squamata	Diploglossidae	Diploglossus	NA	NoThreatened	Small
Diporiphora granulifera	26196	0	Reptilia	Squamata	Agamidae	Diporiphora	NA	NoThreatened	Large
Diporiphora vescus	3702	0	Reptilia	Squamata	Agamidae	Diporiphora	Vulnerable	Threatened	Small
Dipsas baliomelas	111	0	Reptilia	Squamata	Colubridae	Dipsas	Data Deficient	NoThreatened	Small
Dipsas bobridgelyi	12	0	Reptilia	Squamata	Colubridae	Dipsas	NA	NoThreatened	Small
Dipsas chaparensis	131	0	Reptilia	Squamata	Colubridae	Dipsas	Least Concern	NoThreatened	Small
Dipsas ellipsifera	6501	0	Reptilia	Squamata	Colubridae	Dipsas	Endangered	Threatened	Small
Dipsas tenuissima	25	0	Reptilia	Squamata	Colubridae	Dipsas	Near Threatened	Threatened	Small
Dipsas williamsi	1214	0	Reptilia	Squamata	Colubridae	Dipsas	Vulnerable	Threatened	Small
Disteira kingii	593	0	Reptilia	Squamata	Elapidae	Hydrophis	NA	NoThreatened	Small
Ditypophis vivax	2520	0	Reptilia	Squamata	Pseudoxyrhophiidae	Ditypophis	Least Concern	NoThreatened	Small
Duberria variegata	17196	0	Reptilia	Squamata	Pseudoxyrhophiidae	Duberria	Least Concern	NoThreatened	Small
Ebenavia tuelinae	41	0	Reptilia	Squamata	Gekkonidae	Ebenavia	Vulnerable	Threatened	Small
Echinosaura brachycephala	14	0	Reptilia	Squamata	Gymnophthalmidae	Echinosaura	Endangered	Threatened	Small
Egernia eos	47	0	Reptilia	Squamata	Scincidae	Egernia	Least Concern	NoThreatened	Small
Egernia margaretae	3	0	Reptilia	Squamata	Scincidae	Liopholis	NA	NoThreatened	Small
Egernia slateri	1158	0	Reptilia	Squamata	Scincidae	Liopholis	NA	NoThreatened	Large
Eirenis walteri	98	0	Reptilia	Squamata	Colubridae	Eirenis	NA	NoThreatened	Small
Elapsoidea trapei	14	0	Reptilia	Squamata	Elapidae	Elapsoidea	Least Concern	NoThreatened	Small
Elseya lavarackorum	6893	0	Reptilia	Testudines	Chelidae	Elseya	NA	NoThreatened	Large
Emoia arnoensis	48	0	Reptilia	Squamata	Scincidae	Emoia	Least Concern	NoThreatened	Small
Emoia atrocostata atrocostata	12	0	Reptilia	Squamata	Scincidae	Emoia	NA	NoThreatened	Small
Emoia aurulenta	2475	0	Reptilia	Squamata	Scincidae	Emoia	Least Concern	NoThreatened	Small
Emoia bismarckensis	1	0	Reptilia	Squamata	Scincidae	Emoia	Least Concern	NoThreatened	Small
Emoia flavigularis	21	0	Reptilia	Squamata	Scincidae	Emoia	Least Concern	NoThreatened	Small
Emoia guttata	2228	0	Reptilia	Squamata	Scincidae	Emoia	Least Concern	NoThreatened	Small
Emoia physicina	5020	0	Reptilia	Squamata	Scincidae	Emoia	Least Concern	NoThreatened	Small
Emoia popei	1135	0	Reptilia	Squamata	Scincidae	Emoia	Least Concern	NoThreatened	Small
Emoia pseudocyanura	3574	0	Reptilia	Squamata	Scincidae	Emoia	Least Concern	NoThreatened	Small
Emoia rennellensis	170	0	Reptilia	Squamata	Scincidae	Emoia	Least Concern	NoThreatened	Small
Emoia sanfordi	4669	0	Reptilia	Squamata	Scincidae	Emoia	Least Concern	NoThreatened	Small
Emoia schmidti	149	0	Reptilia	Squamata	Scincidae	Emoia	Least Concern	NoThreatened	Small
Emoia tetrataenia	101	0	Reptilia	Squamata	Scincidae	Emoia	Least Concern	NoThreatened	Small
Emoia tropidolepis	2581	0	Reptilia	Squamata	Scincidae	Emoia	Least Concern	NoThreatened	Small
Enyalioides altotambo	2661	0	Reptilia	Squamata	Hoplocercidae	Enyalioides	Endangered	Threatened	Small
Enyalioides rubrigularis	86	0	Reptilia	Squamata	Hoplocercidae	Enyalioides	Vulnerable	Threatened	Small
Epicrates gracilis	31	0	Reptilia	Squamata	Boidae	Chilabothrus	NA	NoThreatened	Small
Epictia magnamaculata	1	0	Reptilia	Squamata	Leptotyphlopidae	Epictia	Least Concern	NoThreatened	Small
Eremias namaquensis	462	0	Reptilia	Squamata	Lacertidae	Pedioplanis	NA	NoThreatened	Small
Eremias regeli	1356	0	Reptilia	Squamata	Lacertidae	Eremias	Least Concern	NoThreatened	Small
Eremias suphani	29	0	Reptilia	Squamata	Lacertidae	Eremias	Least Concern	NoThreatened	Small
Eridiphas slevini	32	0	Reptilia	Squamata	Colubridae	Hypsiglena	NA	NoThreatened	Small
Eristicophis macmahoni	11948	0	Reptilia	Squamata	Viperidae	Eristicophis	Least Concern	NoThreatened	Small
Erpeton tentaculatum	27	0	Reptilia	Squamata	Homalopsidae	Erpeton	Least Concern	NoThreatened	Small
Erythrolamprus guentheri	2508	0	Reptilia	Squamata	Colubridae	Erythrolamprus	Least Concern	NoThreatened	Small
Erythrolamprus pseudocorallus	54	0	Reptilia	Squamata	Colubridae	Erythrolamprus	Least Concern	NoThreatened	Small
Erythrolamprus vitti	1025	0	Reptilia	Squamata	Colubridae	Erythrolamprus	Data Deficient	NoThreatened	Small
Eumeces blythianus	540	0	Reptilia	Squamata	Scincidae	Eumeces	Least Concern	NoThreatened	Small
Eumeces brevilineatus	97796	0	Reptilia	Squamata	Scincidae	Plestiodon	NA	NoThreatened	Large
Eurydactylodes agricolae	2	0	Reptilia	Squamata	Diplodactylidae	Eurydactylodes	Near Threatened	Threatened	Small
Eurydactylodes occidentalis	204	0	Reptilia	Squamata	Diplodactylidae	Eurydactylodes	Endangered	Threatened	Small
Eurydactylodes vieillardi	43	0	Reptilia	Squamata	Diplodactylidae	Eurydactylodes	Near Threatened	Threatened	Small
Eutropis gubataas	64	0	Reptilia	Squamata	Scincidae	Eutropis	NA	NoThreatened	Small
Exiliboa placata	372	0	Reptilia	Squamata	Boidae	Exiliboa	Vulnerable	Threatened	Small
Feylinia polylepis	40	0	Reptilia	Squamata	Scincidae	Feylinia	Least Concern	NoThreatened	Small
Ficimia variegata	1320	0	Reptilia	Squamata	Colubridae	Ficimia	Data Deficient	NoThreatened	Small
Flexiseps johannae	1336	0	Reptilia	Squamata	Scincidae	Flexiseps	NA	NoThreatened	Small
Furcifer cephalolepis	142	0	Reptilia	Squamata	Chamaeleonidae	Furcifer	Least Concern	NoThreatened	Small
Garthia penai	2122	0	Reptilia	Squamata	Phyllodactylidae	Garthia	NA	NoThreatened	Small
Gehyra brevipalmata	22	0	Reptilia	Squamata	Gekkonidae	Gehyra	Least Concern	NoThreatened	Small
Gehyra georgpotthasti	1442	0	Reptilia	Squamata	Gekkonidae	Gehyra	Vulnerable	Threatened	Small
Gehyra minuta	5080	0	Reptilia	Squamata	Gekkonidae	Gehyra	Least Concern	NoThreatened	Large
Gehyra paranana	4	0	Reptilia	Squamata	Gekkonidae	Gehyra	NA	NoThreatened	Small
Gehyra rohan	284	0	Reptilia	Squamata	Gekkonidae	Gehyra	NA	NoThreatened	Small
Gekko auriverrucosus	49	0	Reptilia	Squamata	Gekkonidae	Gekko	Data Deficient	NoThreatened	Small
Gekko liboensis	15	0	Reptilia	Squamata	Gekkonidae	Gekko	Data Deficient	NoThreatened	Small
Gekko melli	23	0	Reptilia	Squamata	Gekkonidae	Gekko	Least Concern	NoThreatened	Small
Geophis laticollaris	911	0	Reptilia	Squamata	Colubridae	Geophis	Data Deficient	NoThreatened	Small
Geophis nigrocinctus	205	0	Reptilia	Squamata	Colubridae	Geophis	Data Deficient	NoThreatened	Small
Geophis tectus	3	0	Reptilia	Squamata	Colubridae	Geophis	Least Concern	NoThreatened	Small
Gerrhopilus inornatus	593	0	Reptilia	Squamata	Gerrhopilidae	Gerrhopilus	Least Concern	NoThreatened	Small
Gerrhosaurus auritus	9	0	Reptilia	Squamata	Gerrhosauridae	Gerrhosaurus	Least Concern	NoThreatened	Small
Goggia essexi	24459	0	Reptilia	Squamata	Gekkonidae	Goggia	Least Concern	NoThreatened	Small
Goggia hewitti	3457	0	Reptilia	Squamata	Gekkonidae	Goggia	Least Concern	NoThreatened	Small
Goggia hexapora	28751	0	Reptilia	Squamata	Gekkonidae	Goggia	Least Concern	NoThreatened	Small
Goggia microlepidota	1870	0	Reptilia	Squamata	Gekkonidae	Goggia	Least Concern	NoThreatened	Small
Goggia rupicola	4961	0	Reptilia	Squamata	Gekkonidae	Goggia	Least Concern	NoThreatened	Small
Gonyocephalus modestus	403	0	Reptilia	Squamata	Agamidae	Hypsilurus	NA	NoThreatened	Small
Gopherus evgoodei	24432	0	Reptilia	Testudines	Testudinidae	Gopherus	Vulnerable	Threatened	Small
Graptemys caglei	790	0	Reptilia	Testudines	Emydidae	Graptemys	Endangered	Threatened	Small
Graptemys ernsti	166	0	Reptilia	Testudines	Emydidae	Graptemys	Near Threatened	Threatened	Large
Graptemys pulchra	3	0	Reptilia	Testudines	Emydidae	Graptemys	Near Threatened	Threatened	Large
Gymnophthalmus vanzoi	11	0	Reptilia	Squamata	Gymnophthalmidae	Gymnophthalmus	Least Concern	NoThreatened	Small
Haemodracon riebeckii	2921	0	Reptilia	Squamata	Phyllodactylidae	Haemodracon	Least Concern	NoThreatened	Small
Haemodracon trachyrhinus	3459	0	Reptilia	Squamata	Phyllodactylidae	Haemodracon	Least Concern	NoThreatened	Small
Hakaria simonyi	3026	0	Reptilia	Squamata	Scincidae	Hakaria	Near Threatened	Threatened	Small
Heliobolus neumanni	2057	0	Reptilia	Squamata	Lacertidae	Heliobolus	Data Deficient	NoThreatened	Small
Hemerophis socotrae	1853	0	Reptilia	Squamata	Colubridae	Hemerophis	Near Threatened	Threatened	Small
Hemicordylus capensis	12917	0	Reptilia	Squamata	Cordylidae	Hemicordylus	Least Concern	NoThreatened	Small
Hemidactylus adensis	4442	0	Reptilia	Squamata	Gekkonidae	Hemidactylus	NA	NoThreatened	Small
Hemidactylus albofasciatus	1	0	Reptilia	Squamata	Gekkonidae	Hemidactylus	Vulnerable	Threatened	Small
Hemidactylus bayonii	853	0	Reptilia	Squamata	Gekkonidae	Hemidactylus	Least Concern	NoThreatened	Small
Hemidactylus citernii	4013	0	Reptilia	Squamata	Gekkonidae	Hemidactylus	Least Concern	NoThreatened	Small
Hemidactylus dracaenacolus	45	0	Reptilia	Squamata	Gekkonidae	Hemidactylus	Critically Endangered	Threatened	Small
Hemidactylus forbesii	14	0	Reptilia	Squamata	Gekkonidae	Hemidactylus	Least Concern	NoThreatened	Small
Hemidactylus garnoti	17	0	Reptilia	Squamata	Gekkonidae	Hemidactylus	NA	NoThreatened	Small
Hemidactylus granti	14	0	Reptilia	Squamata	Gekkonidae	Hemidactylus	Near Threatened	Threatened	Small
Hemidactylus greeffii	175	0	Reptilia	Squamata	Gekkonidae	Hemidactylus	NA	NoThreatened	Small
Hemidactylus homoeolepis	3494	0	Reptilia	Squamata	Gekkonidae	Hemidactylus	Least Concern	NoThreatened	Small
Hemidactylus inintellectus	2658	0	Reptilia	Squamata	Gekkonidae	Hemidactylus	Least Concern	NoThreatened	Small
Hemidactylus jumailiae	7129	0	Reptilia	Squamata	Gekkonidae	Hemidactylus	NA	NoThreatened	Small
Hemidactylus luqueorum	5665	0	Reptilia	Squamata	Gekkonidae	Hemidactylus	NA	NoThreatened	Small
Hemidactylus mindiae	445	0	Reptilia	Squamata	Gekkonidae	Hemidactylus	Least Concern	NoThreatened	Small
Hemidactylus modestus	7875	0	Reptilia	Squamata	Gekkonidae	Hemidactylus	Data Deficient	NoThreatened	Small
Hemidactylus pauciporosus	71653	0	Reptilia	Squamata	Gekkonidae	Hemidactylus	NA	NoThreatened	Large
Hemidactylus pumilio	3299	0	Reptilia	Squamata	Gekkonidae	Hemidactylus	Least Concern	NoThreatened	Small
Hemidactylus reticulatus	23738	0	Reptilia	Squamata	Gekkonidae	Hemidactylus	Least Concern	NoThreatened	Large
Hemidactylus romeshkanicus	13784	0	Reptilia	Squamata	Gekkonidae	Hemidactylus	NA	NoThreatened	Small
Hemidactylus sataraensis	9	0	Reptilia	Squamata	Gekkonidae	Hemidactylus	Critically Endangered	Threatened	Small
Hemidactylus whitakeri	26	0	Reptilia	Squamata	Gekkonidae	Hemidactylus	Least Concern	NoThreatened	Small
Hemiphyllodactylus hongkongensis	43	0	Reptilia	Squamata	Gekkonidae	Hemiphyllodactylus	Near Threatened	Threatened	Small
Hemiphyllodactylus jnana	4	0	Reptilia	Squamata	Gekkonidae	Hemiphyllodactylus	Least Concern	NoThreatened	Small
Heteronotia fasciolata	5687	0	Reptilia	Squamata	Gekkonidae	Heteronotia	NA	NoThreatened	Large
Homalopsis semizonata	471	0	Reptilia	Squamata	Homalopsidae	Homalopsis	NA	NoThreatened	Small
Homonota marthae	19170	0	Reptilia	Squamata	Phyllodactylidae	Homonota	NA	NoThreatened	Small
Homopus areolatus	78159	0	Reptilia	Testudines	Testudinidae	Homopus	Least Concern	NoThreatened	Large
Hydrophis lapemoides	112	0	Reptilia	Squamata	Elapidae	Hydrophis	Least Concern	NoThreatened	Small
Hypsilurus capreolatus	2939	0	Reptilia	Squamata	Agamidae	Hypsilurus	Least Concern	NoThreatened	Small
Hypsilurus papuensis	820	0	Reptilia	Squamata	Agamidae	Hypsilurus	Least Concern	NoThreatened	Small
Hypsirhynchus polylepis	440	0	Reptilia	Squamata	Colubridae	Hypsirhynchus	Endangered	Threatened	Small
Inyoka swazicus	23	0	Reptilia	Squamata	Lamprophiidae	Inyoka	Least Concern	NoThreatened	Small
Iranolacerta zagrosica	93	0	Reptilia	Squamata	Lacertidae	Iranolacerta	Least Concern	NoThreatened	Small
Kinixys lobatsiana	72486	0	Reptilia	Testudines	Testudinidae	Kinixys	Vulnerable	Threatened	Large
Kinosternon abaxillare	243	0	Reptilia	Testudines	Kinosternidae	Kinosternon	Vulnerable	Threatened	Small
Kinosternon vogti	48	0	Reptilia	Testudines	Kinosternidae	Kinosternon	Critically Endangered	Threatened	Small
Kinyongia tolleyae	1	0	Reptilia	Squamata	Chamaeleonidae	Kinyongia	NA	NoThreatened	Small
Lacerta monticola	107	0	Reptilia	Squamata	Lacertidae	Iberolacerta	NA	NoThreatened	Small
Lampropeltis greeri	130	0	Reptilia	Squamata	Colubridae	Lampropeltis	NA	NoThreatened	Small
Lamprophis fiskii	170	0	Reptilia	Squamata	Lamprophiidae	Lamprophis	Least Concern	NoThreatened	Small
Latastia taylori	7181	0	Reptilia	Squamata	Lacertidae	Latastia	Least Concern	NoThreatened	Small
Laticauda crockeri	175	0	Reptilia	Squamata	Elapidae	Laticauda	Vulnerable	Threatened	Small
Laticauda frontalis	405	0	Reptilia	Squamata	Elapidae	Laticauda	Near Threatened	Threatened	Small
Laudakia lehmanni	240	0	Reptilia	Squamata	Agamidae	Paralaudakia	NA	NoThreatened	Small
Leiocephalus endomychus	68	0	Reptilia	Squamata	Leiocephalidae	Leiocephalus	Critically Endangered	Threatened	Small
Leiocephalus pratensis	366	0	Reptilia	Squamata	Leiocephalidae	Leiocephalus	Critically Endangered	Threatened	Small
Leiocephalus punctatus	366	0	Reptilia	Squamata	Leiocephalidae	Leiocephalus	Least Concern	NoThreatened	Small
Leiocephalus vinculum	63	0	Reptilia	Squamata	Leiocephalidae	Leiocephalus	Endangered	Threatened	Small
Lepidoblepharis buchwaldi	18570	0	Reptilia	Squamata	Sphaerodactylidae	Lepidoblepharis	Least Concern	NoThreatened	Small
Lepidoblepharis grandis	6959	0	Reptilia	Squamata	Sphaerodactylidae	Lepidoblepharis	Vulnerable	Threatened	Small
Lepidoblepharis montecanoensis	18	0	Reptilia	Squamata	Sphaerodactylidae	Lepidoblepharis	Least Concern	NoThreatened	Small
Lepidoblepharis nukak	417	0	Reptilia	Squamata	Sphaerodactylidae	Lepidoblepharis	NA	NoThreatened	Small
Lepidodactylus labialis	101	0	Reptilia	Squamata	Gekkonidae	Lepidodactylus	Least Concern	NoThreatened	Small
Lepidodactylus orientalis	2651	0	Reptilia	Squamata	Gekkonidae	Lepidodactylus	Least Concern	NoThreatened	Small
Lepidodactylus pulcher	3468	0	Reptilia	Squamata	Gekkonidae	Lepidodactylus	Data Deficient	NoThreatened	Small
Lepidophyma inagoi	461	0	Reptilia	Squamata	Xantusiidae	Lepidophyma	NA	NoThreatened	Small
Lepidophyma lineri	4	0	Reptilia	Squamata	Xantusiidae	Lepidophyma	Data Deficient	NoThreatened	Small
Leptoseps poilani	28	0	Reptilia	Squamata	Scincidae	Leptoseps	Data Deficient	NoThreatened	Small
Leptotyphlops sylvicolus	5852	0	Reptilia	Squamata	Leptotyphlopidae	Leptotyphlops	Least Concern	NoThreatened	Small
Lerista cinerea	4384	0	Reptilia	Squamata	Scincidae	Lerista	Near Threatened	Threatened	Small
Lerista elongata	1168	0	Reptilia	Squamata	Scincidae	Lerista	Least Concern	NoThreatened	Small
Lerista frosti	1433	0	Reptilia	Squamata	Scincidae	Lerista	Least Concern	NoThreatened	Large
Lerista lineata	500	0	Reptilia	Squamata	Scincidae	Lerista	Endangered	Threatened	Small
Lerista separanda	19	0	Reptilia	Squamata	Scincidae	Lerista	Least Concern	NoThreatened	Small
Lerista storri	56	0	Reptilia	Squamata	Scincidae	Lerista	Near Threatened	Threatened	Small
Lerista wilkinsi	272	0	Reptilia	Squamata	Scincidae	Lerista	Least Concern	NoThreatened	Small
Lialis jicari	18588	0	Reptilia	Squamata	Pygopodidae	Lialis	Least Concern	NoThreatened	Small
Liasis albertisii	1	0	Reptilia	Squamata	Pythonidae	Leiopython	NA	NoThreatened	Small
Liasis amethystinus	13886	0	Reptilia	Squamata	Pythonidae	Simalia	NA	NoThreatened	Small
Limaformosa capensis	3417	0	Reptilia	Squamata	Lamprophiidae	Limaformosa	Least Concern	NoThreatened	Small
Liolaemus abaucan	1486	0	Reptilia	Squamata	Liolaemidae	Liolaemus	Least Concern	NoThreatened	Small
Liolaemus annectens	640	0	Reptilia	Squamata	Liolaemidae	Liolaemus	Least Concern	NoThreatened	Small
Liolaemus casamiquelai	4087	0	Reptilia	Squamata	Liolaemidae	Liolaemus	Least Concern	NoThreatened	Small
Liolaemus cazianiae	16	0	Reptilia	Squamata	Liolaemidae	Liolaemus	Least Concern	NoThreatened	Small
Liolaemus chehuachekenk	409	0	Reptilia	Squamata	Liolaemidae	Liolaemus	Least Concern	NoThreatened	Small
Liolaemus confusus	50	0	Reptilia	Squamata	Liolaemidae	Liolaemus	Data Deficient	NoThreatened	Small
Liolaemus crepuscularis	2	0	Reptilia	Squamata	Liolaemidae	Liolaemus	Least Concern	NoThreatened	Small
Liolaemus cuyumhue	662	0	Reptilia	Squamata	Liolaemidae	Liolaemus	Critically Endangered	Threatened	Small
Liolaemus dumerili	202	0	Reptilia	Squamata	Liolaemidae	Liolaemus	Least Concern	NoThreatened	Small
Liolaemus etheridgei	25	0	Reptilia	Squamata	Liolaemidae	Liolaemus	Least Concern	NoThreatened	Small
Liolaemus foxi	2206	0	Reptilia	Squamata	Liolaemidae	Liolaemus	Least Concern	NoThreatened	Small
Liolaemus gununakuna	28521	0	Reptilia	Squamata	Liolaemidae	Liolaemus	Least Concern	NoThreatened	Small
Liolaemus insolitus	60	0	Reptilia	Squamata	Liolaemidae	Liolaemus	Endangered	Threatened	Small
Liolaemus isabelae	2136	0	Reptilia	Squamata	Liolaemidae	Liolaemus	Endangered	Threatened	Small
Liolaemus lentus	4	0	Reptilia	Squamata	Liolaemidae	Liolaemus	Data Deficient	NoThreatened	Small
Liolaemus lorenzmuelleri	482	0	Reptilia	Squamata	Liolaemidae	Liolaemus	Endangered	Threatened	Small
Liolaemus melanogaster	43	0	Reptilia	Squamata	Liolaemidae	Liolaemus	Least Concern	NoThreatened	Small
Liolaemus millcayac	19936	0	Reptilia	Squamata	Liolaemidae	Liolaemus	Least Concern	NoThreatened	Small
Liolaemus morenoi	80	0	Reptilia	Squamata	Liolaemidae	Liolaemus	Vulnerable	Threatened	Small
Liolaemus multimaculatus	1105	0	Reptilia	Squamata	Liolaemidae	Liolaemus	Endangered	Threatened	Small
Liolaemus orko	241	0	Reptilia	Squamata	Liolaemidae	Liolaemus	Least Concern	NoThreatened	Small
Liolaemus parthenos	2159	0	Reptilia	Squamata	Liolaemidae	Liolaemus	NA	NoThreatened	Small
Liolaemus petrophilus	82489	0	Reptilia	Squamata	Liolaemidae	Liolaemus	Least Concern	NoThreatened	Large
Liolaemus purul	4	0	Reptilia	Squamata	Liolaemidae	Liolaemus	Least Concern	NoThreatened	Small
Liolaemus quinterosi	2701	0	Reptilia	Squamata	Liolaemidae	Liolaemus	NA	NoThreatened	Small
Liolaemus ramonensis	1	0	Reptilia	Squamata	Liolaemidae	Liolaemus	Least Concern	NoThreatened	Small
Liolaemus robertoi	4049	0	Reptilia	Squamata	Liolaemidae	Liolaemus	Endangered	Threatened	Small
Liolaemus salinicola	4483	0	Reptilia	Squamata	Liolaemidae	Liolaemus	Endangered	Threatened	Small
Liolaemus scolaroi	1	0	Reptilia	Squamata	Liolaemidae	Liolaemus	Data Deficient	NoThreatened	Small
Liolaemus somuncurae	493	0	Reptilia	Squamata	Liolaemidae	Liolaemus	Least Concern	NoThreatened	Small
Liolaemus tandiliensis	3	0	Reptilia	Squamata	Liolaemidae	Liolaemus	Vulnerable	Threatened	Small
Liolaemus tari	1	0	Reptilia	Squamata	Liolaemidae	Liolaemus	Least Concern	NoThreatened	Small
Liolaemus telsen	1119	0	Reptilia	Squamata	Liolaemidae	Liolaemus	Least Concern	NoThreatened	Small
Liolaemus thomasi	1112	0	Reptilia	Squamata	Liolaemidae	Liolaemus	Least Concern	NoThreatened	Small
Liolaemus uptoni	3392	0	Reptilia	Squamata	Liolaemidae	Liolaemus	Least Concern	NoThreatened	Small
Liolaemus vulcanus	371	0	Reptilia	Squamata	Liolaemidae	Liolaemus	Least Concern	NoThreatened	Small
Liolaemus williamsi	3988	0	Reptilia	Squamata	Liolaemidae	Liolaemus	Least Concern	NoThreatened	Small
Liolaemus yalguaraz	1	0	Reptilia	Squamata	Liolaemidae	Liolaemus	NA	NoThreatened	Small
Liophidium apperti	302	0	Reptilia	Squamata	Pseudoxyrhophiidae	Liophidium	Data Deficient	NoThreatened	Small
Liopholidophis varius	16	0	Reptilia	Squamata	Pseudoxyrhophiidae	Liopholidophis	Least Concern	NoThreatened	Small
Liopholis slateri	102	0	Reptilia	Squamata	Scincidae	Liopholis	Vulnerable	Threatened	Large
Lioscincus vivae	52	0	Reptilia	Squamata	Scincidae	Lioscincus	Critically Endangered	Threatened	Small
Lophocalotes achlios	240	0	Reptilia	Squamata	Agamidae	Lophocalotes	Least Concern	NoThreatened	Small
Loveridgelaps elapoides	1987	0	Reptilia	Squamata	Elapidae	Loveridgelaps	Vulnerable	Threatened	Small
Lubuya ivensii	211	0	Reptilia	Squamata	Scincidae	Lubuya	Least Concern	NoThreatened	Small
Luperosaurus browni	805	0	Reptilia	Squamata	Gekkonidae	Gekko	NA	NoThreatened	Small
Lycodon alcalai	42	0	Reptilia	Squamata	Colubridae	Lycodon	Least Concern	NoThreatened	Small
Lycodon hypsirhinoides	1	0	Reptilia	Squamata	Colubridae	Lycodon	Least Concern	NoThreatened	Small
Lycodonomorphus obscuriventris	390	0	Reptilia	Squamata	Lamprophiidae	Lycodonomorphus	Data Deficient	NoThreatened	Small
Lycodonomorphus whytii	69	0	Reptilia	Squamata	Lamprophiidae	Lycodonomorphus	Least Concern	NoThreatened	Small
Lycodryas guentheri	1052	0	Reptilia	Squamata	Pseudoxyrhophiidae	Lycodryas	Endangered	Threatened	Small
Lycophidion depressirostre	1645	0	Reptilia	Squamata	Lamprophiidae	Lycophidion	Least Concern	NoThreatened	Small
Lycophidion pygmaeum	15889	0	Reptilia	Squamata	Lamprophiidae	Lycophidion	Near Threatened	Threatened	Small
Lygisaurus curtus	3859	0	Reptilia	Squamata	Scincidae	Lygisaurus	Least Concern	NoThreatened	Small
Lygisaurus rococo	22	0	Reptilia	Squamata	Scincidae	Lygisaurus	Least Concern	NoThreatened	Small
Lygodactylus blancae	21	0	Reptilia	Squamata	Gekkonidae	Lygodactylus	Near Threatened	Threatened	Small
Lygodactylus regulus	168	0	Reptilia	Squamata	Gekkonidae	Lygodactylus	Near Threatened	Threatened	Small
Lygodactylus rex	203	0	Reptilia	Squamata	Gekkonidae	Lygodactylus	Near Threatened	Threatened	Small
Lygodactylus thomensis	107	0	Reptilia	Squamata	Gekkonidae	Lygodactylus	Least Concern	NoThreatened	Small
Lygosoma pruthi	96	0	Reptilia	Squamata	Scincidae	Subdoluseps	NA	NoThreatened	Small
Lygosoma siamense	328	0	Reptilia	Squamata	Scincidae	Lygosoma	NA	NoThreatened	Small
Lygosoma tabonorum	42	0	Reptilia	Squamata	Scincidae	Lygosoma	Least Concern	NoThreatened	Small
Lytorhynchus gasperetti	1119	0	Reptilia	Squamata	Colubridae	Lytorhynchus	Data Deficient	NoThreatened	Small
Mabuya depressa	2853	0	Reptilia	Squamata	Scincidae	Trachylepis	NA	NoThreatened	Small
Mabuya homalocephala	18725	0	Reptilia	Squamata	Scincidae	Trachylepis	NA	NoThreatened	Small
Macrochelys apalachicolae	57	0	Reptilia	Testudines	Chelydridae	Macrochelys	NA	NoThreatened	Small
Madatyphlops decorsei	39	0	Reptilia	Squamata	Typhlopidae	Madatyphlops	Least Concern	NoThreatened	Small
Marisora syntoma	555	0	Reptilia	Squamata	Scincidae	Marisora	NA	NoThreatened	Small
Mediodactylus amictopholis	83	0	Reptilia	Squamata	Gekkonidae	Mediodactylus	Endangered	Threatened	Small
Mediodactylus sagittifer	4466	0	Reptilia	Squamata	Gekkonidae	Mediodactylus	Data Deficient	NoThreatened	Small
Mehelya nyassae	80	0	Reptilia	Squamata	Lamprophiidae	Gracililima	NA	NoThreatened	Small
Mesalina balfouri	3328	0	Reptilia	Squamata	Lacertidae	Mesalina	Least Concern	NoThreatened	Small
Mesalina kuri	60	0	Reptilia	Squamata	Lacertidae	Mesalina	Least Concern	NoThreatened	Small
Mesobaena rhachicephala	1174	0	Reptilia	Squamata	Amphisbaenidae	Mesobaena	Least Concern	NoThreatened	Small
Mesoclemmys heliostemma	48	0	Reptilia	Testudines	Chelidae	Mesoclemmys	NA	NoThreatened	Small
Microlophus albemarlensis	191	0	Reptilia	Squamata	Tropiduridae	Microlophus	Least Concern	NoThreatened	Small
Microlophus bivittatus	509	0	Reptilia	Squamata	Tropiduridae	Microlophus	Near Threatened	Threatened	Small
Microlophus jacobii	513	0	Reptilia	Squamata	Tropiduridae	Microlophus	NA	NoThreatened	Small
Micrurus bocourti	3104	0	Reptilia	Squamata	Elapidae	Micrurus	Least Concern	NoThreatened	Small
Micrurus peruvianus	742	0	Reptilia	Squamata	Elapidae	Micrurus	Near Threatened	Threatened	Small
Mixcoatlus barbouri	1270	0	Reptilia	Squamata	Viperidae	Mixcoatlus	Endangered	Threatened	Small
Mixcoatlus browni	1053	0	Reptilia	Squamata	Viperidae	Mixcoatlus	NA	NoThreatened	Small
Mochlus laeviceps	8123	0	Reptilia	Squamata	Scincidae	Mochlus	Data Deficient	NoThreatened	Small
Mochlus vinciguerrae	260	0	Reptilia	Squamata	Scincidae	Mochlus	Least Concern	NoThreatened	Small
Montivipera kuhrangica	881	0	Reptilia	Squamata	Viperidae	Montivipera	NA	NoThreatened	Small
Morelia bredli	3320	0	Reptilia	Squamata	Pythonidae	Morelia	Least Concern	NoThreatened	Large
Morunasaurus groi	9	0	Reptilia	Squamata	Hoplocercidae	Morunasaurus	Endangered	Threatened	Small
Mussurana montana	9	0	Reptilia	Squamata	Colubridae	Mussurana	Least Concern	NoThreatened	Small
Myriopholis filiformis	1579	0	Reptilia	Squamata	Leptotyphlopidae	Myriopholis	NA	NoThreatened	Small
Myriopholis macrura	3269	0	Reptilia	Squamata	Leptotyphlopidae	Myriopholis	NA	NoThreatened	Small
Myriopholis wilsoni	1778	0	Reptilia	Squamata	Leptotyphlopidae	Myriopholis	NA	NoThreatened	Small
Nactus multicarinatus	11476	0	Reptilia	Squamata	Gekkonidae	Nactus	Least Concern	NoThreatened	Small
Nactus sphaerodactylodes	571	0	Reptilia	Squamata	Gekkonidae	Nactus	Least Concern	NoThreatened	Small
Naja peroescobari	594	0	Reptilia	Squamata	Elapidae	Naja	Endangered	Threatened	Small
Namazonurus peersi	182	0	Reptilia	Squamata	Cordylidae	Namazonurus	Least Concern	NoThreatened	Small
Namazonurus pustulatus	715	0	Reptilia	Squamata	Cordylidae	Namazonurus	Least Concern	NoThreatened	Small
Natrix erythrogaster	77	0	Reptilia	Squamata	Colubridae	Nerodia	NA	NoThreatened	Small
Natrix rhombifera	3570	0	Reptilia	Squamata	Colubridae	Nerodia	NA	NoThreatened	Small
Nerodia harteri	32099	0	Reptilia	Squamata	Colubridae	Nerodia	Near Threatened	Threatened	Small
Ninurta coeruleopunctatus	414	0	Reptilia	Squamata	Cordylidae	Ninurta	Least Concern	NoThreatened	Small
Norops isthmicus	1901	0	Reptilia	Squamata	Dactyloidae	Anolis	NA	NoThreatened	Small
Norops tandai	1163	0	Reptilia	Squamata	Dactyloidae	Anolis	NA	NoThreatened	Large
Norops uniformis	1	0	Reptilia	Squamata	Dactyloidae	Anolis	NA	NoThreatened	Small
Nucras livida	6758	0	Reptilia	Squamata	Lacertidae	Nucras	Least Concern	NoThreatened	Small
Nucras taeniolata	1597	0	Reptilia	Squamata	Lacertidae	Nucras	Least Concern	NoThreatened	Small
Oligodon signatus	23	0	Reptilia	Squamata	Colubridae	Oligodon	Least Concern	NoThreatened	Small
Oligosoma grande	39	0	Reptilia	Squamata	Scincidae	Oligosoma	Endangered	Threatened	Small
Oligosoma microlepis	5	0	Reptilia	Squamata	Scincidae	Oligosoma	Endangered	Threatened	Small
Oligosoma rockhopper	11	0	Reptilia	Squamata	Scincidae	Oligosoma	NA	NoThreatened	Small
Omoadiphas aurula	10	0	Reptilia	Squamata	Colubridae	Omoadiphas	Vulnerable	Threatened	Small
Ophiomorus kardesi	303	0	Reptilia	Squamata	Scincidae	Ophiomorus	NA	NoThreatened	Small
Ophiomorus streeti	943	0	Reptilia	Squamata	Scincidae	Ophiomorus	Least Concern	NoThreatened	Small
Ophisaurus ceroni	792	0	Reptilia	Squamata	Anguidae	Ophisaurus	Endangered	Threatened	Small
Oxybelis wilsoni	22	0	Reptilia	Squamata	Colubridae	Oxybelis	Endangered	Threatened	Small
Pachycalamus brevis	941	0	Reptilia	Squamata	Trogonophidae	Pachycalamus	Data Deficient	NoThreatened	Small
Pachydactylus affinis	117205	0	Reptilia	Squamata	Gekkonidae	Pachydactylus	Least Concern	NoThreatened	Large
Pachydactylus amoenus	358	0	Reptilia	Squamata	Gekkonidae	Pachydactylus	Least Concern	NoThreatened	Small
Pachydactylus austeni	26185	0	Reptilia	Squamata	Gekkonidae	Pachydactylus	Least Concern	NoThreatened	Small
Pachydactylus formosus	31373	0	Reptilia	Squamata	Gekkonidae	Pachydactylus	Least Concern	NoThreatened	Small
Pachydactylus geitje	76149	0	Reptilia	Squamata	Gekkonidae	Pachydactylus	Least Concern	NoThreatened	Large
Pachydactylus oculatus	3679	0	Reptilia	Squamata	Gekkonidae	Pachydactylus	Least Concern	NoThreatened	Small
Pachydactylus parascutatus	544	0	Reptilia	Squamata	Gekkonidae	Pachydactylus	Least Concern	NoThreatened	Small
Pachydactylus tigrinus	14679	0	Reptilia	Squamata	Gekkonidae	Pachydactylus	Least Concern	NoThreatened	Large
Panaspis africana	648	0	Reptilia	Squamata	Scincidae	Panaspis	Least Concern	NoThreatened	Small
Paragehyra petiti	181	0	Reptilia	Squamata	Gekkonidae	Paragehyra	Vulnerable	Threatened	Small
Parahydrophis mertoni	189	0	Reptilia	Squamata	Elapidae	Parahydrophis	Data Deficient	NoThreatened	Small
Pedioplanis rubens	122	0	Reptilia	Squamata	Lacertidae	Pedioplanis	Least Concern	NoThreatened	Small
Pelomedusa gehafie	31	0	Reptilia	Testudines	Pelomedusidae	Pelomedusa	NA	NoThreatened	Small
Pelomedusa kobe	2145	0	Reptilia	Testudines	Pelomedusidae	Pelomedusa	NA	NoThreatened	Small
Pelusios carinatus	664	0	Reptilia	Testudines	Pelomedusidae	Pelusios	NA	NoThreatened	Small
Phalotris cuyanus	396	0	Reptilia	Squamata	Colubridae	Phalotris	Least Concern	NoThreatened	Small
Phelsuma antanosy	231	0	Reptilia	Squamata	Gekkonidae	Phelsuma	Critically Endangered	Threatened	Small
Phelsuma comorensis	219	0	Reptilia	Squamata	Gekkonidae	Phelsuma	Near Threatened	Threatened	Small
Phelsuma hielscheri	632	0	Reptilia	Squamata	Gekkonidae	Phelsuma	Vulnerable	Threatened	Small
Phelsuma standingi	3662	0	Reptilia	Squamata	Gekkonidae	Phelsuma	Vulnerable	Threatened	Small
Phelsuma v-nigra	565	0	Reptilia	Squamata	Gekkonidae	Phelsuma	Least Concern	NoThreatened	Small
Philochortus intermedius	3102	0	Reptilia	Squamata	Lacertidae	Philochortus	Least Concern	NoThreatened	Small
Philochortus neumanni	56742	0	Reptilia	Squamata	Lacertidae	Philochortus	Least Concern	NoThreatened	Large
Philochortus phillipsi	516	0	Reptilia	Squamata	Lacertidae	Philochortus	Least Concern	NoThreatened	Small
Philodryas arnaldoi	58	0	Reptilia	Squamata	Colubridae	Philodryas	Least Concern	NoThreatened	Small
Philodryas psammophideus	12	0	Reptilia	Squamata	Colubridae	Philodryas	NA	NoThreatened	Small
Philothamnus pobeguini	2052	0	Reptilia	Squamata	Colubridae	Philothamnus	NA	NoThreatened	Small
Philothamnus thomensis	269	0	Reptilia	Squamata	Colubridae	Philothamnus	Least Concern	NoThreatened	Small
Pholidobolus affinis	8359	0	Reptilia	Squamata	Gymnophthalmidae	Pholidobolus	Near Threatened	Threatened	Small
Pholidobolus annectens	833	0	Reptilia	Squamata	Gymnophthalmidae	Macropholidus	NA	NoThreatened	Small
Pholidoscelis plei	30	0	Reptilia	Squamata	Teiidae	Pholidoscelis	Least Concern	NoThreatened	Small
Phrynocephalus golubewii	3856	0	Reptilia	Squamata	Agamidae	Phrynocephalus	Critically Endangered	Threatened	Small
Phrynocephalus vindumi	1586	0	Reptilia	Squamata	Agamidae	Phrynocephalus	NA	NoThreatened	Small
Phrynops gibbus	567	0	Reptilia	Testudines	Chelidae	Mesoclemmys	NA	NoThreatened	Small
Phrynosoma ditmarsi	20669	0	Reptilia	Squamata	Phrynosomatidae	Phrynosoma	Data Deficient	NoThreatened	Small
Phrynosoma sherbrookei	184	0	Reptilia	Squamata	Phrynosomatidae	Phrynosoma	NA	NoThreatened	Small
Phyllodactylus angustidigitus	649	0	Reptilia	Squamata	Phyllodactylidae	Phyllodactylus	Endangered	Threatened	Small
Phyllodactylus clinatus	252	0	Reptilia	Squamata	Phyllodactylidae	Phyllodactylus	Data Deficient	NoThreatened	Small
Phyllodactylus darwini	118	0	Reptilia	Squamata	Phyllodactylidae	Phyllodactylus	Near Threatened	Threatened	Small
Phyllodactylus delcampoi	1146	0	Reptilia	Squamata	Phyllodactylidae	Phyllodactylus	Least Concern	NoThreatened	Small
Phyllodactylus interandinus	2574	0	Reptilia	Squamata	Phyllodactylidae	Phyllodactylus	Least Concern	NoThreatened	Small
Phyllodactylus johnwrighti	22	0	Reptilia	Squamata	Phyllodactylidae	Phyllodactylus	Endangered	Threatened	Small
Phyllodactylus julieni	76	0	Reptilia	Squamata	Phyllodactylidae	Phyllodactylus	Least Concern	NoThreatened	Small
Phyllodactylus leei	94	0	Reptilia	Squamata	Phyllodactylidae	Phyllodactylus	Near Threatened	Threatened	Small
Phyllodactylus leoni	522	0	Reptilia	Squamata	Phyllodactylidae	Phyllodactylus	Vulnerable	Threatened	Small
Phyllodactylus magister	2835	0	Reptilia	Squamata	Phyllodactylidae	Phyllodactylus	NA	NoThreatened	Small
Phyllodactylus pachamama	959	0	Reptilia	Squamata	Phyllodactylidae	Phyllodactylus	NA	NoThreatened	Small
Phyllopezus maranjonensis	2	0	Reptilia	Squamata	Phyllodactylidae	Phyllopezus	Near Threatened	Threatened	Small
Phymaturus alicahuense	161	0	Reptilia	Squamata	Liolaemidae	Phymaturus	Least Concern	NoThreatened	Small
Phymaturus bibronii	53	0	Reptilia	Squamata	Liolaemidae	Phymaturus	Endangered	Threatened	Small
Phymaturus cacivioi	48	0	Reptilia	Squamata	Liolaemidae	Phymaturus	NA	NoThreatened	Small
Phymaturus camilae	263	0	Reptilia	Squamata	Liolaemidae	Phymaturus	Least Concern	NoThreatened	Small
Phymaturus ceii	4	0	Reptilia	Squamata	Liolaemidae	Phymaturus	Least Concern	NoThreatened	Small
Phymaturus felixi	6876	0	Reptilia	Squamata	Liolaemidae	Phymaturus	Least Concern	NoThreatened	Small
Phymaturus indistinctus	58	0	Reptilia	Squamata	Liolaemidae	Phymaturus	Data Deficient	NoThreatened	Small
Phymaturus laurenti	8	0	Reptilia	Squamata	Liolaemidae	Phymaturus	Least Concern	NoThreatened	Small
Phymaturus loboi	382	0	Reptilia	Squamata	Liolaemidae	Phymaturus	NA	NoThreatened	Small
Phymaturus manuelae	4376	0	Reptilia	Squamata	Liolaemidae	Phymaturus	Data Deficient	NoThreatened	Small
Phymaturus sinervoi	12	0	Reptilia	Squamata	Liolaemidae	Phymaturus	Least Concern	NoThreatened	Small
Phymaturus sitesi	1	0	Reptilia	Squamata	Liolaemidae	Phymaturus	Least Concern	NoThreatened	Small
Phymaturus spectabilis	7288	0	Reptilia	Squamata	Liolaemidae	Phymaturus	Least Concern	NoThreatened	Small
Phymaturus spurcus	4366	0	Reptilia	Squamata	Liolaemidae	Phymaturus	Least Concern	NoThreatened	Small
Phymaturus videlai	9764	0	Reptilia	Squamata	Liolaemidae	Phymaturus	Least Concern	NoThreatened	Small
Platysaurus broadleyi	996	0	Reptilia	Squamata	Cordylidae	Platysaurus	Least Concern	NoThreatened	Small
Platysaurus guttatus	21	0	Reptilia	Squamata	Cordylidae	Platysaurus	Least Concern	NoThreatened	Small
Platysaurus minor	53291	0	Reptilia	Squamata	Cordylidae	Platysaurus	Least Concern	NoThreatened	Large
Platysaurus mitchelli	289	0	Reptilia	Squamata	Cordylidae	Platysaurus	Least Concern	NoThreatened	Small
Plestiodon latiscutatus	50	0	Reptilia	Squamata	Scincidae	Plestiodon	Least Concern	NoThreatened	Small
Plestiodon ochoterenae	2318	0	Reptilia	Squamata	Scincidae	Plestiodon	Least Concern	NoThreatened	Small
Podocnemis dumeriliana	5	0	Reptilia	Testudines	Podocnemididae	Peltocephalus	NA	NoThreatened	Small
Polemon robustus	1009	0	Reptilia	Squamata	Atractaspididae	Polemon	Least Concern	NoThreatened	Small
Polychrus peruvianus	16434	0	Reptilia	Squamata	Polychrotidae	Polychrus	Vulnerable	Threatened	Small
Potamites cochranae	4	0	Reptilia	Squamata	Gymnophthalmidae	Potamites	NA	NoThreatened	Small
Prasinohaema prehensicauda	2281	0	Reptilia	Squamata	Scincidae	Prasinohaema	Least Concern	NoThreatened	Small
Prasinohaema semoni	8601	0	Reptilia	Squamata	Scincidae	Prasinohaema	Least Concern	NoThreatened	Small
Pristidactylus casuhatiensis	2	0	Reptilia	Squamata	Leiosauridae	Pristidactylus	Critically Endangered	Threatened	Small
Pristurus abdelkuri	892	0	Reptilia	Squamata	Sphaerodactylidae	Pristurus	Least Concern	NoThreatened	Small
Pristurus collaris	24191	0	Reptilia	Squamata	Sphaerodactylidae	Pristurus	Least Concern	NoThreatened	Small
Pristurus gallagheri	11935	0	Reptilia	Squamata	Sphaerodactylidae	Pristurus	Near Threatened	Threatened	Small
Pristurus guichardi	238	0	Reptilia	Squamata	Sphaerodactylidae	Pristurus	Least Concern	NoThreatened	Small
Pristurus insignis	2357	0	Reptilia	Squamata	Sphaerodactylidae	Pristurus	Least Concern	NoThreatened	Small
Pristurus insignoides	5	0	Reptilia	Squamata	Sphaerodactylidae	Pristurus	Least Concern	NoThreatened	Small
Pristurus obsti	466	0	Reptilia	Squamata	Sphaerodactylidae	Pristurus	Least Concern	NoThreatened	Small
Pristurus phillipsii	43174	0	Reptilia	Squamata	Sphaerodactylidae	Pristurus	Least Concern	NoThreatened	Large
Pristurus sokotranus	3421	0	Reptilia	Squamata	Sphaerodactylidae	Pristurus	Least Concern	NoThreatened	Small
Pristurus somalicus	4368	0	Reptilia	Squamata	Sphaerodactylidae	Pristurus	Least Concern	NoThreatened	Small
Proablepharus kinghorni	28208	0	Reptilia	Squamata	Scincidae	Austroablepharus	Least Concern	NoThreatened	Large
Proctoporus cashcaensis	337	0	Reptilia	Squamata	Gymnophthalmidae	Riama	NA	NoThreatened	Small
Proctoporus chasqui	4	0	Reptilia	Squamata	Gymnophthalmidae	Proctoporus	Least Concern	NoThreatened	Small
Prosymna janii	1429	0	Reptilia	Squamata	Prosymnidae	Prosymna	Least Concern	NoThreatened	Small
Prosymna somalica	7	0	Reptilia	Squamata	Prosymnidae	Prosymna	Least Concern	NoThreatened	Small
Protobothrops sieversorum	15	0	Reptilia	Squamata	Viperidae	Protobothrops	Endangered	Threatened	Small
Psammobates geometricus	14992	0	Reptilia	Testudines	Testudinidae	Psammobates	Critically Endangered	Threatened	Small
Psammophylax acutus	1823	0	Reptilia	Squamata	Psammophiidae	Kladirostratus	NA	NoThreatened	Small
Pseudalsophis occidentalis	193	0	Reptilia	Squamata	Colubridae	Pseudalsophis	Least Concern	NoThreatened	Small
Pseudalsophis thomasi	781	0	Reptilia	Squamata	Colubridae	Pseudalsophis	NA	NoThreatened	Small
Pseuderemias brenneri	4214	0	Reptilia	Squamata	Lacertidae	Pseuderemias	Least Concern	NoThreatened	Small
Pseuderemias septemstriata	303	0	Reptilia	Squamata	Lacertidae	Pseuderemias	Least Concern	NoThreatened	Small
Pseudoboa haasi	16	0	Reptilia	Squamata	Colubridae	Pseudoboa	Least Concern	NoThreatened	Small
Pseudoboodon boehmei	13931	0	Reptilia	Squamata	Lamprophiidae	Pseudoboodon	Least Concern	NoThreatened	Small
Pseudocerastes urarachnoides	16058	0	Reptilia	Squamata	Viperidae	Pseudocerastes	Near Threatened	Threatened	Small
Pseudocordylus capensis	239	0	Reptilia	Squamata	Cordylidae	Hemicordylus	NA	NoThreatened	Small
Pseudocordylus langi	2436	0	Reptilia	Squamata	Cordylidae	Pseudocordylus	Least Concern	NoThreatened	Small
Pseudocordylus microlepidotus	14367	0	Reptilia	Squamata	Cordylidae	Pseudocordylus	Least Concern	NoThreatened	Small
Pseudogekko pungkaypinit	222	0	Reptilia	Squamata	Gekkonidae	Pseudogekko	NA	NoThreatened	Small
Pseudoxyrhopus kely	964	0	Reptilia	Squamata	Pseudoxyrhophiidae	Pseudoxyrhopus	Endangered	Threatened	Small
Ptyodactylus ruusaljibalicus	73	0	Reptilia	Squamata	Phyllodactylidae	Ptyodactylus	Least Concern	NoThreatened	Small
Ramphotyphlops acuticauda	16	0	Reptilia	Squamata	Typhlopidae	Ramphotyphlops	NA	NoThreatened	Small
Rhadinaea cuneata	522	0	Reptilia	Squamata	Colubridae	Rhadinaea	Data Deficient	NoThreatened	Small
Rhadinaea hannsteini	57	0	Reptilia	Squamata	Colubridae	Rhadinella	NA	NoThreatened	Small
Rhadinaea myersi	1067	0	Reptilia	Squamata	Colubridae	Rhadinaea	Data Deficient	NoThreatened	Small
Rhadinaea omiltemana	148	0	Reptilia	Squamata	Colubridae	Rhadinaea	Data Deficient	NoThreatened	Small
Rhadinella hempsteadae	48	0	Reptilia	Squamata	Colubridae	Rhadinella	Endangered	Threatened	Small
Rhadinella kanalchutchan	2	0	Reptilia	Squamata	Colubridae	Rhadinella	Data Deficient	NoThreatened	Small
Rhampholeon chapmanorum	1	0	Reptilia	Squamata	Chamaeleonidae	Rhampholeon	Critically Endangered	Threatened	Small
Rhampholeon platyceps	735	0	Reptilia	Squamata	Chamaeleonidae	Rhampholeon	Endangered	Threatened	Small
Rhampholeon tilburyi	170	0	Reptilia	Squamata	Chamaeleonidae	Rhampholeon	Endangered	Threatened	Small
Rhinotyphlops ataeniatus	85	0	Reptilia	Squamata	Typhlopidae	Rhinotyphlops	Least Concern	NoThreatened	Large
Rhoptropella ocellata	2276	0	Reptilia	Squamata	Gekkonidae	Rhoptropella	Least Concern	NoThreatened	Small
Rhoptropus benguellensis	14	0	Reptilia	Squamata	Gekkonidae	Rhoptropus	Least Concern	NoThreatened	Small
Rhynchocalamus arabicus	578	0	Reptilia	Squamata	Colubridae	Rhynchocalamus	Data Deficient	NoThreatened	Small
Rhynchocalamus satunini	99	0	Reptilia	Squamata	Colubridae	Rhynchocalamus	NA	NoThreatened	Small
Riama cashcaensis	114	0	Reptilia	Squamata	Gymnophthalmidae	Riama	Endangered	Threatened	Small
Salomonelaps par	246	0	Reptilia	Squamata	Elapidae	Salomonelaps	Least Concern	NoThreatened	Small
Sceloporus caeruleus	15256	0	Reptilia	Squamata	Phrynosomatidae	Sceloporus	NA	NoThreatened	Small
Sceloporus grandaevus	286	0	Reptilia	Squamata	Phrynosomatidae	Sceloporus	Least Concern	NoThreatened	Small
Sceloporus macdougalli	456	0	Reptilia	Squamata	Phrynosomatidae	Sceloporus	Least Concern	NoThreatened	Small
Scelotes anguineus	1891	0	Reptilia	Squamata	Scincidae	Scelotes	Least Concern	NoThreatened	Small
Scelotes arenicola	5126	0	Reptilia	Squamata	Scincidae	Scelotes	Least Concern	NoThreatened	Small
Scelotes bipes	3524	0	Reptilia	Squamata	Scincidae	Scelotes	Least Concern	NoThreatened	Small
Scelotes caffer	66663	0	Reptilia	Squamata	Scincidae	Scelotes	Least Concern	NoThreatened	Large
Scelotes fitzsimonsi	17881	0	Reptilia	Squamata	Scincidae	Scelotes	Least Concern	NoThreatened	Small
Scelotes gronovii	609	0	Reptilia	Squamata	Scincidae	Scelotes	Near Threatened	Threatened	Small
Scelotes guentheri	206	0	Reptilia	Squamata	Scincidae	Scelotes	Extinct	Threatened	Small
Scelotes kasneri	3790	0	Reptilia	Squamata	Scincidae	Scelotes	Endangered	Threatened	Small
Scelotes montispectus	1978	0	Reptilia	Squamata	Scincidae	Scelotes	Near Threatened	Threatened	Small
Scelotes vestigifer	3083	0	Reptilia	Squamata	Scincidae	Scelotes	Least Concern	NoThreatened	Small
Scincella barbouri	70	0	Reptilia	Squamata	Scincidae	Scincella	Least Concern	NoThreatened	Small
Scincella kikaapoa	2613	0	Reptilia	Squamata	Scincidae	Scincella	NA	NoThreatened	Small
Scincus hemprichii	25335	0	Reptilia	Squamata	Scincidae	Scincus	Least Concern	NoThreatened	Small
Scolecoseps broadleyi	80	0	Reptilia	Squamata	Scincidae	Scolecoseps	Near Threatened	Threatened	Small
Sepsina copei	66	0	Reptilia	Squamata	Scincidae	Sepsina	Least Concern	NoThreatened	Small
Siagonodon septemstriatus	1694	0	Reptilia	Squamata	Leptotyphlopidae	Siagonodon	Least Concern	NoThreatened	Large
Spalerosophis atriceps	951	0	Reptilia	Squamata	Colubridae	Spalerosophis	Least Concern	NoThreatened	Small
Sphaerodactylus asterulus	443	0	Reptilia	Squamata	Sphaerodactylidae	Sphaerodactylus	Endangered	Threatened	Small
Sphaerodactylus dacnicolor	289	0	Reptilia	Squamata	Sphaerodactylidae	Sphaerodactylus	Endangered	Threatened	Small
Sphaerodactylus elegantulus	30	0	Reptilia	Squamata	Sphaerodactylidae	Sphaerodactylus	Data Deficient	NoThreatened	Small
Sphaerodactylus oxyrhinus	1601	0	Reptilia	Squamata	Sphaerodactylidae	Sphaerodactylus	Endangered	Threatened	Small
Sphaerodactylus parvus	2	0	Reptilia	Squamata	Sphaerodactylidae	Sphaerodactylus	Least Concern	NoThreatened	Small
Sphaerodactylus richardsonii	372	0	Reptilia	Squamata	Sphaerodactylidae	Sphaerodactylus	NA	NoThreatened	Small
Sphaerodactylus sabanus	122	0	Reptilia	Squamata	Sphaerodactylidae	Sphaerodactylus	Least Concern	NoThreatened	Small
Sphaerodactylus schwartzi	120	0	Reptilia	Squamata	Sphaerodactylidae	Sphaerodactylus	Endangered	Threatened	Small
Sphenomorphus aignanus	15621	0	Reptilia	Squamata	Scincidae	Sphenomorphus	Least Concern	NoThreatened	Small
Sphenomorphus annectens	6395	0	Reptilia	Squamata	Scincidae	Sphenomorphus	Data Deficient	NoThreatened	Small
Sphenomorphus cranei	3110	0	Reptilia	Squamata	Scincidae	Sphenomorphus	Least Concern	NoThreatened	Small
Sphenomorphus darlingtoni	31347	0	Reptilia	Squamata	Scincidae	Sphenomorphus	Least Concern	NoThreatened	Small
Sphenomorphus derooyae	8812	0	Reptilia	Squamata	Scincidae	Sphenomorphus	Least Concern	NoThreatened	Small
Sphenomorphus forbesi	9261	0	Reptilia	Squamata	Scincidae	Sphenomorphus	Least Concern	NoThreatened	Small
Sphenomorphus fragilis	6854	0	Reptilia	Squamata	Scincidae	Sphenomorphus	Least Concern	NoThreatened	Small
Sphenomorphus granulatus	3705	0	Reptilia	Squamata	Scincidae	Sphenomorphus	Least Concern	NoThreatened	Small
Sphenomorphus meyeri	12480	0	Reptilia	Squamata	Scincidae	Sphenomorphus	Least Concern	NoThreatened	Small
Sphenomorphus neuhaussi	6265	0	Reptilia	Squamata	Scincidae	Sphenomorphus	Least Concern	NoThreatened	Small
Sphenomorphus nigrolineatus	13583	0	Reptilia	Squamata	Scincidae	Sphenomorphus	Least Concern	NoThreatened	Small
Sphenomorphus oligolepis	9585	0	Reptilia	Squamata	Scincidae	Sphenomorphus	Least Concern	NoThreatened	Small
Sphenomorphus pratti	7467	0	Reptilia	Squamata	Scincidae	Sphenomorphus	Least Concern	NoThreatened	Small
Sphenomorphus schultzei	540	0	Reptilia	Squamata	Scincidae	Sphenomorphus	Least Concern	NoThreatened	Small
Sphenomorphus undulatus	27331	0	Reptilia	Squamata	Scincidae	Sphenomorphus	Least Concern	NoThreatened	Small
Spondylurus fulgidus	1095	0	Reptilia	Squamata	Scincidae	Spondylurus	Endangered	Threatened	Small
Stegonotus batjanensis	1154	0	Reptilia	Squamata	Colubridae	Stegonotus	Data Deficient	NoThreatened	Small
Stegonotus diehli	18272	0	Reptilia	Squamata	Colubridae	Stegonotus	Least Concern	NoThreatened	Small
Stegonotus guentheri	445	0	Reptilia	Squamata	Colubridae	Stegonotus	Data Deficient	NoThreatened	Small
Stegonotus heterurus	364	0	Reptilia	Squamata	Colubridae	Stegonotus	Least Concern	NoThreatened	Small
Stegonotus modestus	2834	0	Reptilia	Squamata	Colubridae	Stegonotus	Least Concern	NoThreatened	Small
Stellio salvator	133	0	Reptilia	Squamata	Varanidae	Varanus	NA	NoThreatened	Small
Stenocercus chota	1704	0	Reptilia	Squamata	Tropiduridae	Stenocercus	Least Concern	NoThreatened	Small
Stenocercus cupreus	2133	0	Reptilia	Squamata	Tropiduridae	Stenocercus	Least Concern	NoThreatened	Small
Stenocercus festae	20672	0	Reptilia	Squamata	Tropiduridae	Stenocercus	Vulnerable	Threatened	Small
Stenocercus frittsi	529	0	Reptilia	Squamata	Tropiduridae	Stenocercus	Least Concern	NoThreatened	Small
Stenocercus huancabambae	8561	0	Reptilia	Squamata	Tropiduridae	Stenocercus	Least Concern	NoThreatened	Small
Stenocercus humeralis	1706	0	Reptilia	Squamata	Tropiduridae	Stenocercus	Least Concern	NoThreatened	Small
Stenocercus orientalis	580	0	Reptilia	Squamata	Tropiduridae	Stenocercus	Least Concern	NoThreatened	Small
Stenocercus rhodomelas	5313	0	Reptilia	Squamata	Tropiduridae	Stenocercus	Vulnerable	Threatened	Small
Stenocercus santander	83	0	Reptilia	Squamata	Tropiduridae	Stenocercus	Least Concern	NoThreatened	Small
Stenocercus simonsii	749	0	Reptilia	Squamata	Tropiduridae	Stenocercus	Endangered	Threatened	Small
Stenocercus squarrosus	200	0	Reptilia	Squamata	Tropiduridae	Stenocercus	Least Concern	NoThreatened	Small
Stenocercus varius	2863	0	Reptilia	Squamata	Tropiduridae	Stenocercus	Endangered	Threatened	Small
Stenodactylus yemenensis	48216	0	Reptilia	Squamata	Gekkonidae	Stenodactylus	Least Concern	NoThreatened	Small
Synophis calamitus	1122	0	Reptilia	Squamata	Colubridae	Synophis	Data Deficient	NoThreatened	Small
Tantilla boipiranga	9	0	Reptilia	Squamata	Colubridae	Tantilla	Vulnerable	Threatened	Small
Tantilla insulamontana	4628	0	Reptilia	Squamata	Colubridae	Tantilla	Critically Endangered	Threatened	Small
Tantilla jani	269	0	Reptilia	Squamata	Colubridae	Tantilla	Vulnerable	Threatened	Small
Tantilla psittaca	3	0	Reptilia	Squamata	Colubridae	Tantilla	Vulnerable	Threatened	Small
Tantilla vulcani	461	0	Reptilia	Squamata	Colubridae	Tantilla	Least Concern	NoThreatened	Small
Tarentola boavistensis	6	0	Reptilia	Squamata	Phyllodactylidae	Tarentola	Vulnerable	Threatened	Small
Tarentola bocagei	272	0	Reptilia	Squamata	Phyllodactylidae	Tarentola	Least Concern	NoThreatened	Small
Tarentola caboverdiana	699	0	Reptilia	Squamata	Phyllodactylidae	Tarentola	Least Concern	NoThreatened	Small
Tarentola darwini	1019	0	Reptilia	Squamata	Phyllodactylidae	Tarentola	Least Concern	NoThreatened	Small
Tarentola fogoensis	243	0	Reptilia	Squamata	Phyllodactylidae	Tarentola	Least Concern	NoThreatened	Small
Tarentola nicolauensis	283	0	Reptilia	Squamata	Phyllodactylidae	Tarentola	Least Concern	NoThreatened	Small
Tarentola rudis	605	0	Reptilia	Squamata	Phyllodactylidae	Tarentola	Data Deficient	NoThreatened	Small
Tarentola substituta	294	0	Reptilia	Squamata	Phyllodactylidae	Tarentola	Least Concern	NoThreatened	Small
Telescopus nigriceps	266	0	Reptilia	Squamata	Colubridae	Telescopus	Least Concern	NoThreatened	Small
Telescopus tripolitanus	2	0	Reptilia	Squamata	Colubridae	Telescopus	Least Concern	NoThreatened	Small
Terrapene coahuila	8684	0	Reptilia	Testudines	Emydidae	Terrapene	Endangered	Threatened	Small
Tetradactylus tetradactylus	13096	0	Reptilia	Squamata	Gerrhosauridae	Tetradactylus	Least Concern	NoThreatened	Small
Thamnodynastes almae	9	0	Reptilia	Squamata	Colubridae	Thamnodynastes	Least Concern	NoThreatened	Small
Thamnophis conanti	79	0	Reptilia	Squamata	Colubridae	Thamnophis	NA	NoThreatened	Small
Thamnophis lineri	5	0	Reptilia	Squamata	Colubridae	Thamnophis	NA	NoThreatened	Small
Thamnophis nigronuchalis	2196	0	Reptilia	Squamata	Colubridae	Thamnophis	Data Deficient	NoThreatened	Small
Toluca conica	44	0	Reptilia	Squamata	Colubridae	Conopsis	NA	NoThreatened	Small
Tomistoma schlegelii	16	0	Reptilia	Crocodylia	Crocodylidae	Tomistoma	Vulnerable	Threatened	Small
Toxicocalamus holopelturus	13	0	Reptilia	Squamata	Elapidae	Toxicocalamus	Least Concern	NoThreatened	Small
Toxicocalamus longissimus	1	0	Reptilia	Squamata	Elapidae	Toxicocalamus	Vulnerable	Threatened	Small
Toxicocalamus misimae	74	0	Reptilia	Squamata	Elapidae	Toxicocalamus	Data Deficient	NoThreatened	Small
Toxicocalamus stanleyanus	16235	0	Reptilia	Squamata	Elapidae	Toxicocalamus	Least Concern	NoThreatened	Small
Trachemys hartwegi	51	0	Reptilia	Testudines	Emydidae	Trachemys	NA	NoThreatened	Small
Trachemys taylori	2276	0	Reptilia	Testudines	Emydidae	Trachemys	Endangered	Threatened	Small
Trachemys yaquia	56931	0	Reptilia	Testudines	Emydidae	Trachemys	Vulnerable	Threatened	Small
Trachylepis depressa	22723	0	Reptilia	Squamata	Scincidae	Trachylepis	Least Concern	NoThreatened	Small
Trachylepis hildebrandtii	1161	0	Reptilia	Squamata	Scincidae	Trachylepis	Least Concern	NoThreatened	Small
Trachylepis makolowodei	1	0	Reptilia	Squamata	Scincidae	Trachylepis	Least Concern	NoThreatened	Small
Trachylepis mlanjensis	30	0	Reptilia	Squamata	Scincidae	Trachylepis	Least Concern	NoThreatened	Small
Trachylepis socotrana	3515	0	Reptilia	Squamata	Scincidae	Trachylepis	Least Concern	NoThreatened	Small
Trachylepis thomensis	187	0	Reptilia	Squamata	Scincidae	Trachylepis	Least Concern	NoThreatened	Small
Tribolonotus brongersmai	898	0	Reptilia	Squamata	Scincidae	Tribolonotus	Data Deficient	NoThreatened	Small
Tribolonotus pseudoponceleti	564	0	Reptilia	Squamata	Scincidae	Tribolonotus	Least Concern	NoThreatened	Small
Tribolonotus schmidti	1719	0	Reptilia	Squamata	Scincidae	Tribolonotus	Least Concern	NoThreatened	Small
Tricheilostoma bicolor	74052	0	Reptilia	Squamata	Leptotyphlopidae	Tricheilostoma	Least Concern	NoThreatened	Large
Tricheilostoma macrolepis	323	0	Reptilia	Squamata	Leptotyphlopidae	Trilepida	NA	NoThreatened	Small
Trilepida koppesi	28	0	Reptilia	Squamata	Leptotyphlopidae	Trilepida	Least Concern	NoThreatened	Large
Trioceros fuelleborni	1547	0	Reptilia	Squamata	Chamaeleonidae	Trioceros	Least Concern	NoThreatened	Small
Trioceros hanangensis	13	0	Reptilia	Squamata	Chamaeleonidae	Trioceros	Near Threatened	Threatened	Small
Trioceros incornutus	1490	0	Reptilia	Squamata	Chamaeleonidae	Trioceros	Least Concern	NoThreatened	Small
Tropidonophis aenigmaticus	84	0	Reptilia	Squamata	Colubridae	Tropidonophis	Least Concern	NoThreatened	Small
Tropidonophis dahlii	2077	0	Reptilia	Squamata	Colubridae	Tropidonophis	Least Concern	NoThreatened	Small
Tropidonophis doriae	35	0	Reptilia	Squamata	Colubridae	Tropidonophis	Least Concern	NoThreatened	Small
Tropidonophis parkeri	595	0	Reptilia	Squamata	Colubridae	Tropidonophis	Least Concern	NoThreatened	Small
Tropidophis curtus	255	0	Reptilia	Squamata	Tropidophiidae	Tropidophis	Least Concern	NoThreatened	Small
Tropidophis stejnegeri	5346	0	Reptilia	Squamata	Tropidophiidae	Tropidophis	Near Threatened	Threatened	Small
Tropidophorus assamensis	1960	0	Reptilia	Squamata	Scincidae	Tropidophorus	Vulnerable	Threatened	Small
Tropidophorus laotus	2598	0	Reptilia	Squamata	Scincidae	Tropidophorus	Endangered	Threatened	Small
Tropidosaura cottrelli	295	0	Reptilia	Squamata	Lacertidae	Tropidosaura	Least Concern	NoThreatened	Small
Tropidosaura gularis	1974	0	Reptilia	Squamata	Lacertidae	Tropidosaura	Least Concern	NoThreatened	Small
Tropidurus albemarlensis	8	0	Reptilia	Squamata	Tropiduridae	Microlophus	NA	NoThreatened	Small
Tropidurus bivittata	88	0	Reptilia	Squamata	Tropiduridae	Microlophus	NA	NoThreatened	Small
Tropidurus erythrocephalus	2180	0	Reptilia	Squamata	Tropiduridae	Tropidurus	Vulnerable	Threatened	Small
Tropidurus grayi	28	0	Reptilia	Squamata	Tropiduridae	Tropidurus	NA	NoThreatened	Small
Tropiocolotes hormozganensis	1896	0	Reptilia	Squamata	Gekkonidae	Tropiocolotes	NA	NoThreatened	Large
Tropiocolotes naybandensis	4071	0	Reptilia	Squamata	Gekkonidae	Tropiocolotes	NA	NoThreatened	Small
Tropiocolotes somalicus	25740	0	Reptilia	Squamata	Gekkonidae	Tropiocolotes	Least Concern	NoThreatened	Small
Tupinambis nigropunctatus	417	0	Reptilia	Squamata	Teiidae	Tupinambis	NA	NoThreatened	Small
Tupinambis rufescens	38	0	Reptilia	Squamata	Teiidae	Salvator	NA	NoThreatened	Small
Typhlops fornasinii	6451	0	Reptilia	Squamata	Typhlopidae	Afrotyphlops	NA	NoThreatened	Small
Typhlops trinitatus	2	0	Reptilia	Squamata	Typhlopidae	Amerotyphlops	NA	NoThreatened	Small
Typhlosaurus caecus	14870	0	Reptilia	Squamata	Scincidae	Typhlosaurus	Least Concern	NoThreatened	Small
Typhlosaurus lomiae	38	0	Reptilia	Squamata	Scincidae	Typhlosaurus	Near Threatened	Threatened	Small
Typhlosaurus vermis	4238	0	Reptilia	Squamata	Scincidae	Typhlosaurus	Least Concern	NoThreatened	Small
Uma exsul	12822	0	Reptilia	Squamata	Phrynosomatidae	Uma	Endangered	Threatened	Small
Uma thurmanae	1309	0	Reptilia	Squamata	Phrynosomatidae	Uma	NA	NoThreatened	Small
Uromastyx alfredschmidti	8478	0	Reptilia	Squamata	Agamidae	Uromastyx	Near Threatened	Threatened	Small
Uromastyx yemenensis	47343	0	Reptilia	Squamata	Agamidae	Uromastyx	Near Threatened	Threatened	Large
Varanus finschi	710	0	Reptilia	Squamata	Varanidae	Varanus	Least Concern	NoThreatened	Small
Vipera barani	206	0	Reptilia	Squamata	Viperidae	Vipera	Near Threatened	Threatened	Small
Vipera bornmuelleri	483	0	Reptilia	Squamata	Viperidae	Montivipera	NA	NoThreatened	Small
Xantusia bolsonae	2782	0	Reptilia	Squamata	Xantusiidae	Xantusia	Data Deficient	NoThreatened	Small
Xantusia extorris	2782	0	Reptilia	Squamata	Xantusiidae	Xantusia	Least Concern	NoThreatened	Small
Xantusia gilberti	67	0	Reptilia	Squamata	Xantusiidae	Xantusia	NA	NoThreatened	Small
Xantusia sanchezi	3228	0	Reptilia	Squamata	Xantusiidae	Xantusia	Least Concern	NoThreatened	Small
Xenagama taylori	8720	0	Reptilia	Squamata	Agamidae	Xenagama	Least Concern	NoThreatened	Small
Xenocalamus transvaalensis	5722	0	Reptilia	Squamata	Atractaspididae	Xenocalamus	Least Concern	NoThreatened	Small
Xenodon pulcher	31232	0	Reptilia	Squamata	Colubridae	Xenodon	Least Concern	NoThreatened	Small
Xenodon werneri	685	0	Reptilia	Squamata	Colubridae	Xenodon	Least Concern	NoThreatened	Small
Xenosaurus fractus	29	0	Reptilia	Squamata	Xenosauridae	Xenosaurus	NA	NoThreatened	Small
Xenosaurus newmanorum	4053	0	Reptilia	Squamata	Xenosauridae	Xenosaurus	Endangered	Threatened	Small
Xerotyphlops socotranus	1050	0	Reptilia	Squamata	Typhlopidae	Xerotyphlops	Data Deficient	NoThreatened	Small
Zonosaurus anelanelany	298	0	Reptilia	Squamata	Gerrhosauridae	Zonosaurus	Vulnerable	Threatened	Small
Zygaspis kafuensis	864	0	Reptilia	Squamata	Amphisbaenidae	Zygaspis	Least Concern	NoThreatened	Small
Zygaspis violacea	313	0	Reptilia	Squamata	Amphisbaenidae	Zygaspis	Least Concern	NoThreatened	Small

## Sheet: rcp60
Species	rcp60areaAll	rcp60areaIn	class	order	family	genus	redlistCategory	Category	Range
Adenomera juikitam	258	0	Amphibia	Anura	Leptodactylidae	Adenomera	NA	NoThreatened	Small
Afrixalus clarkei	25627	0	Amphibia	Anura	Hyperoliidae	Afrixalus	Endangered	Threatened	Large
Afrixalus enseticola	12006	0	Amphibia	Anura	Hyperoliidae	Afrixalus	Vulnerable	Threatened	Small
Afrixalus spinifrons	6865	0	Amphibia	Anura	Hyperoliidae	Afrixalus	Least Concern	NoThreatened	Small
Agalychnis terranova	212	0	Amphibia	Anura	Phyllomedusidae	Agalychnis	Near Threatened	Threatened	Large
Alytes muletensis	9	0	Amphibia	Anura	Alytidae	Alytes	Endangered	Threatened	Small
Amazophrynella vote	689	0	Amphibia	Anura	Bufonidae	Amazophrynella	NA	NoThreatened	Small
Ameerega berohoka	14	0	Amphibia	Anura	Dendrobatidae	Ameerega	Least Concern	NoThreatened	Small
Ameerega braccata	3178	0	Amphibia	Anura	Dendrobatidae	Ameerega	Least Concern	NoThreatened	Large
Amietia johnstoni	14	0	Amphibia	Anura	Pyxicephalidae	Amietia	Endangered	Threatened	Small
Amietophrynus steindachneri	916	0	Amphibia	Anura	Bufonidae	Sclerophrys	NA	NoThreatened	Small
Amolops kangtingensis	37	0	Amphibia	Anura	Ranidae	Amolops	NA	NoThreatened	Small
Amolops yatseni	2	0	Amphibia	Anura	Ranidae	Amolops	NA	NoThreatened	Small
Anhydrophryne hewitti	150	0	Amphibia	Anura	Pyxicephalidae	Anhydrophryne	Least Concern	NoThreatened	Small
Anhydrophryne rattrayi	222	0	Amphibia	Anura	Pyxicephalidae	Anhydrophryne	Vulnerable	Threatened	Small
Ansonia kraensis	18	0	Amphibia	Anura	Bufonidae	Ansonia	Least Concern	NoThreatened	Small
Ansonia mcgregori	15	0	Amphibia	Anura	Bufonidae	Ansonia	Least Concern	NoThreatened	Small
Aplastodiscus ibirapitanga	1	0	Amphibia	Anura	Hylidae	Aplastodiscus	Least Concern	NoThreatened	Small
Aquiloeurycea cafetalera	1381	0	Amphibia	Caudata	Plethodontidae	Aquiloeurycea	Vulnerable	Threatened	Small
Aquiloeurycea scandens	336	0	Amphibia	Caudata	Plethodontidae	Aquiloeurycea	Least Concern	NoThreatened	Small
Arthroleptella drewesii	50	0	Amphibia	Anura	Pyxicephalidae	Arthroleptella	Near Threatened	Threatened	Small
Arthroleptella hewitti	1072	0	Amphibia	Anura	Pyxicephalidae	Anhydrophryne	NA	NoThreatened	Small
Arthroleptella lightfooti	189	0	Amphibia	Anura	Pyxicephalidae	Arthroleptella	Near Threatened	Threatened	Small
Arthroleptella rugosa	57	0	Amphibia	Anura	Pyxicephalidae	Arthroleptella	Critically Endangered	Threatened	Small
Arthroleptella villiersi	2683	0	Amphibia	Anura	Pyxicephalidae	Arthroleptella	Least Concern	NoThreatened	Small
Arthroleptis francei	53	0	Amphibia	Anura	Arthroleptidae	Arthroleptis	Vulnerable	Threatened	Small
Atelognathus patagonicus	111	0	Amphibia	Anura	Batrachylidae	Atelognathus	Critically Endangered	Threatened	Small
Atelognathus praebasalticus	71	0	Amphibia	Anura	Batrachylidae	Atelognathus	Endangered	Threatened	Small
Atelopus exiguus	13560	0	Amphibia	Anura	Bufonidae	Atelopus	Endangered	Threatened	Small
Atelopus longirostris	1431	0	Amphibia	Anura	Bufonidae	Atelopus	Critically Endangered	Threatened	Small
Atelopus mindoensis	36	0	Amphibia	Anura	Bufonidae	Atelopus	Critically Endangered	Threatened	Small
Atelopus nanay	9965	0	Amphibia	Anura	Bufonidae	Atelopus	Critically Endangered	Threatened	Small
Atelopus pastuso	1576	0	Amphibia	Anura	Bufonidae	Atelopus	Critically Endangered	Threatened	Small
Atelopus petersi	714	0	Amphibia	Anura	Bufonidae	Atelopus	Critically Endangered	Threatened	Small
Atelopus pulcher	2068	0	Amphibia	Anura	Bufonidae	Atelopus	Vulnerable	Threatened	Small
Austrochaperina derongo	7360	0	Amphibia	Anura	Microhylidae	Copiula	Least Concern	NoThreatened	Small
Austrochaperina palmipes	9781	0	Amphibia	Anura	Microhylidae	Austrochaperina	Least Concern	NoThreatened	Small
Batrachylodes trossulus	6	0	Amphibia	Anura	Ceratobatrachidae	Cornufer	NA	NoThreatened	Small
Batrachylodes vertebralis	2546	0	Amphibia	Anura	Ceratobatrachidae	Cornufer	NA	NoThreatened	Small
Blommersia sarotra	6	0	Amphibia	Anura	Mantellidae	Blommersia	Least Concern	NoThreatened	Small
Boana caiapo	389	0	Amphibia	Anura	Hylidae	Boana	NA	NoThreatened	Small
Boana steinbachi	6069	0	Amphibia	Anura	Hylidae	Boana	NA	NoThreatened	Small
Boana stellae	140	0	Amphibia	Anura	Hylidae	Boana	Least Concern	NoThreatened	Small
Bokermannohyla capra	202	0	Amphibia	Anura	Hylidae	Bokermannohyla	NA	NoThreatened	Small
Bolitoglossa chica	578	0	Amphibia	Caudata	Plethodontidae	Bolitoglossa	Critically Endangered	Threatened	Small
Bolitoglossa cuchumatana	141	0	Amphibia	Caudata	Plethodontidae	Bolitoglossa	Endangered	Threatened	Small
Bolitoglossa sima	3306	0	Amphibia	Caudata	Plethodontidae	Bolitoglossa	Least Concern	NoThreatened	Small
Bolitoglossa zapoteca	1501	0	Amphibia	Caudata	Plethodontidae	Bolitoglossa	Endangered	Threatened	Small
Boophis difficilis	877	0	Amphibia	Anura	Mantellidae	Boophis	NA	NoThreatened	Small
Boophis guibei	187	0	Amphibia	Anura	Mantellidae	Boophis	Least Concern	NoThreatened	Small
Boophis luciae	82	0	Amphibia	Anura	Mantellidae	Boophis	Least Concern	NoThreatened	Small
Breviceps acutirostris	12235	0	Amphibia	Anura	Brevicipitidae	Breviceps	Least Concern	NoThreatened	Small
Breviceps carruthersi	845	0	Amphibia	Anura	Brevicipitidae	Breviceps	NA	NoThreatened	Small
Breviceps fuscus	1396	0	Amphibia	Anura	Brevicipitidae	Breviceps	Least Concern	NoThreatened	Small
Breviceps gibbosus	2678	0	Amphibia	Anura	Brevicipitidae	Breviceps	Near Threatened	Threatened	Small
Breviceps montanus	8586	0	Amphibia	Anura	Brevicipitidae	Breviceps	Least Concern	NoThreatened	Small
Breviceps pentheri	2004	0	Amphibia	Anura	Brevicipitidae	Breviceps	NA	NoThreatened	Small
Breviceps rosei	9180	0	Amphibia	Anura	Brevicipitidae	Breviceps	Least Concern	NoThreatened	Small
Bufo angusticeps	13190	0	Amphibia	Anura	Bufonidae	Vandijkophrynus	NA	NoThreatened	Small
Bufo asmarae	1	0	Amphibia	Anura	Bufonidae	Sclerophrys	NA	NoThreatened	Small
Bufo caeruleostictus	51	0	Amphibia	Anura	Bufonidae	Rhaebo	NA	NoThreatened	Small
Bufo dodsoni	14477	0	Amphibia	Anura	Bufonidae	Sclerophrys	NA	NoThreatened	Small
Bufo houstonensis	4561	0	Amphibia	Anura	Bufonidae	Anaxyrus	NA	NoThreatened	Small
Bufo poeppigii	35	0	Amphibia	Anura	Bufonidae	Rhinella	NA	NoThreatened	Small
Bufo pygmaeus	88	0	Amphibia	Anura	Bufonidae	Rhinella	NA	NoThreatened	Small
Bufo rubescens	5	0	Amphibia	Anura	Bufonidae	Rhinella	NA	NoThreatened	Small
Bufo steindachneri	1036	0	Amphibia	Anura	Bufonidae	Sclerophrys	NA	NoThreatened	Small
Cacosternum aggestum	117	0	Amphibia	Anura	Pyxicephalidae	Cacosternum	Least Concern	NoThreatened	Small
Cacosternum australis	4942	0	Amphibia	Anura	Pyxicephalidae	Cacosternum	Least Concern	NoThreatened	Small
Cacosternum capense	758	0	Amphibia	Anura	Pyxicephalidae	Cacosternum	Near Threatened	Threatened	Small
Cacosternum platys	241	0	Amphibia	Anura	Pyxicephalidae	Cacosternum	Near Threatened	Threatened	Small
Caecilia gracilis	13	0	Amphibia	Gymnophiona	Caeciliidae	Caecilia	Least Concern	NoThreatened	Small
Caecilia leucocephala	652	0	Amphibia	Gymnophiona	Caeciliidae	Caecilia	Least Concern	NoThreatened	Small
Caecilia nigricans	1207	0	Amphibia	Gymnophiona	Caeciliidae	Caecilia	Least Concern	NoThreatened	Small
Caecilia occidentalis	3	0	Amphibia	Gymnophiona	Caeciliidae	Caecilia	Near Threatened	Threatened	Small
Callulops doriae	254	0	Amphibia	Anura	Microhylidae	Callulops	Least Concern	NoThreatened	Small
Callulops humicola	1344	0	Amphibia	Anura	Microhylidae	Callulops	Least Concern	NoThreatened	Small
Callulops microtis	143	0	Amphibia	Anura	Microhylidae	Callulops	Least Concern	NoThreatened	Small
Capensibufo rosei	243	0	Amphibia	Anura	Bufonidae	Capensibufo	Critically Endangered	Threatened	Small
Capensibufo tradouwi	5426	0	Amphibia	Anura	Bufonidae	Capensibufo	Least Concern	NoThreatened	Small
Centrolene andinum	148	0	Amphibia	Anura	Centrolenidae	Espadarana	NA	NoThreatened	Small
Centrolene antioquiensis	105	0	Amphibia	Anura	Centrolenidae	Centrolene	NA	NoThreatened	Small
Centrolene gorzulae	72	0	Amphibia	Anura	Centrolenidae	Vitreorana	NA	NoThreatened	Small
Centrolene heloderma	68	0	Amphibia	Anura	Centrolenidae	Centrolene	Vulnerable	Threatened	Small
Centrolene pipilatum	56	0	Amphibia	Anura	Centrolenidae	Centrolene	NA	NoThreatened	Small
Centrolenella griffithsi	1906	0	Amphibia	Anura	Centrolenidae	Nymphargus	NA	NoThreatened	Small
Ceratobatrachus guentheri	126	0	Amphibia	Anura	Ceratobatrachidae	Cornufer	NA	NoThreatened	Small
Chiasmocleis magnova	12	0	Amphibia	Anura	Microhylidae	Chiasmocleis	Least Concern	NoThreatened	Small
Chiasmocleis mehelyi	855	0	Amphibia	Anura	Microhylidae	Chiasmocleis	Data Deficient	NoThreatened	Large
Chikila alcocki	42	0	Amphibia	Gymnophiona	Chikilidae	Chikila	NA	NoThreatened	Small
Chirixalus idiootocus	666	0	Amphibia	Anura	Rhacophoridae	Kurixalus	NA	NoThreatened	Small
Chiromantis kelleri	101	0	Amphibia	Anura	Rhacophoridae	Chiromantis	Least Concern	NoThreatened	Small
Cochranella rosada	13	0	Amphibia	Anura	Centrolenidae	Nymphargus	NA	NoThreatened	Small
Cochranella savagei	7	0	Amphibia	Anura	Centrolenidae	Centrolene	NA	NoThreatened	Small
Cochranella susatamai	16	0	Amphibia	Anura	Centrolenidae	Rulyrana	NA	NoThreatened	Small
Colostethus agilis	114	0	Amphibia	Anura	Dendrobatidae	Colostethus	Endangered	Threatened	Small
Colostethus whymperi	86	0	Amphibia	Anura	Dendrobatidae	Paruwrobates	NA	NoThreatened	Small
Cophixalus balbus	2	0	Amphibia	Anura	Microhylidae	Cophixalus	Least Concern	NoThreatened	Small
Cophixalus cheesmanae	977	0	Amphibia	Anura	Microhylidae	Cophixalus	Least Concern	NoThreatened	Small
Cophixalus cryptotympanum	28123	0	Amphibia	Anura	Microhylidae	Cophixalus	Least Concern	NoThreatened	Small
Cophixalus cupricarenus	33	0	Amphibia	Anura	Microhylidae	Cophixalus	Least Concern	NoThreatened	Small
Cophixalus desticans	1	0	Amphibia	Anura	Microhylidae	Cophixalus	Least Concern	NoThreatened	Small
Cophixalus riparius	18386	0	Amphibia	Anura	Microhylidae	Cophixalus	Least Concern	NoThreatened	Small
Cophixalus shellyi	55	0	Amphibia	Anura	Microhylidae	Cophixalus	Least Concern	NoThreatened	Small
Cophixalus variabilis	2369	0	Amphibia	Anura	Microhylidae	Cophixalus	Least Concern	NoThreatened	Small
Cophixalus verrucosus	9715	0	Amphibia	Anura	Microhylidae	Cophixalus	Least Concern	NoThreatened	Small
Cophyla grandis	148	0	Amphibia	Anura	Microhylidae	Cophyla	Least Concern	NoThreatened	Small
Copiula oxyrhina	5701	0	Amphibia	Anura	Microhylidae	Copiula	Least Concern	NoThreatened	Small
Cornufer guentheri	448	0	Amphibia	Anura	Ceratobatrachidae	Cornufer	Least Concern	NoThreatened	Small
Cornufer guppyi	7	0	Amphibia	Anura	Ceratobatrachidae	Cornufer	Least Concern	NoThreatened	Small
Cornufer malukuna	15	0	Amphibia	Anura	Ceratobatrachidae	Cornufer	Least Concern	NoThreatened	Small
Cornufer solomonis	6	0	Amphibia	Anura	Ceratobatrachidae	Cornufer	Least Concern	NoThreatened	Small
Cornufer vertebralis	421	0	Amphibia	Anura	Ceratobatrachidae	Cornufer	Least Concern	NoThreatened	Small
Cornufer weberi	697	0	Amphibia	Anura	Ceratobatrachidae	Cornufer	Least Concern	NoThreatened	Small
Craugastor pozo	33	0	Amphibia	Anura	Craugastoridae	Craugastor	Critically Endangered	Threatened	Small
Craugastor saltator	1158	0	Amphibia	Anura	Craugastoridae	Craugastor	Endangered	Threatened	Small
Craugastor spatulatus	34	0	Amphibia	Anura	Craugastoridae	Craugastor	Endangered	Threatened	Small
Craugastor vocalis	1049	0	Amphibia	Anura	Craugastoridae	Craugastor	Least Concern	NoThreatened	Small
Dendropsophus joannae	15	0	Amphibia	Anura	Hylidae	Dendropsophus	Data Deficient	NoThreatened	Small
Dendropsophus kamagarini	2	0	Amphibia	Anura	Hylidae	Dendropsophus	NA	NoThreatened	Small
Dendropsophus salli	11720	0	Amphibia	Anura	Hylidae	Dendropsophus	NA	NoThreatened	Large
Desmognathus valentinei	65	0	Amphibia	Caudata	Plethodontidae	Desmognathus	NA	NoThreatened	Small
Discodeles bufoniformis	7866	0	Amphibia	Anura	Ceratobatrachidae	Cornufer	NA	NoThreatened	Small
Discodeles guppyi	117	0	Amphibia	Anura	Ceratobatrachidae	Cornufer	NA	NoThreatened	Small
Dryophytes versicolor	27	0	Amphibia	Anura	Hylidae	Dryophytes	Least Concern	NoThreatened	Small
Duttaphrynus hololius	117	0	Amphibia	Anura	Bufonidae	Duttaphrynus	Data Deficient	NoThreatened	Small
Eleutherodactylus appendiculatus	450	0	Amphibia	Anura	Craugastoridae	Pristimantis	NA	NoThreatened	Small
Eleutherodactylus areolatus	4065	0	Amphibia	Anura	Craugastoridae	Pristimantis	NA	NoThreatened	Small
Eleutherodactylus cryophilius	4874	0	Amphibia	Anura	Craugastoridae	Pristimantis	NA	NoThreatened	Small
Eleutherodactylus curtipes	6350	0	Amphibia	Anura	Craugastoridae	Pristimantis	NA	NoThreatened	Small
Eleutherodactylus danae	133	0	Amphibia	Anura	Craugastoridae	Pristimantis	NA	NoThreatened	Small
Eleutherodactylus diadematus	1636	0	Amphibia	Anura	Craugastoridae	Pristimantis	NA	NoThreatened	Small
Eleutherodactylus dilatus	1090	0	Amphibia	Anura	Eleutherodactylidae	Eleutherodactylus	Least Concern	NoThreatened	Small
Eleutherodactylus glandulosus	482	0	Amphibia	Anura	Craugastoridae	Pristimantis	NA	NoThreatened	Small
Eleutherodactylus gossei	133	0	Amphibia	Anura	Eleutherodactylidae	Eleutherodactylus	Vulnerable	Threatened	Small
Eleutherodactylus grandis	4	0	Amphibia	Anura	Eleutherodactylidae	Eleutherodactylus	Endangered	Threatened	Small
Eleutherodactylus lentus	3	0	Amphibia	Anura	Eleutherodactylidae	Eleutherodactylus	Endangered	Threatened	Small
Eleutherodactylus luteolateralis	120	0	Amphibia	Anura	Craugastoridae	Pristimantis	NA	NoThreatened	Small
Eleutherodactylus mantipus	133	0	Amphibia	Anura	Craugastoridae	Niceforonia	NA	NoThreatened	Small
Eleutherodactylus martiae	3436	0	Amphibia	Anura	Craugastoridae	Pristimantis	NA	NoThreatened	Small
Eleutherodactylus modipeplus	2295	0	Amphibia	Anura	Craugastoridae	Pristimantis	NA	NoThreatened	Small
Eleutherodactylus muricatus	1648	0	Amphibia	Anura	Craugastoridae	Pristimantis	NA	NoThreatened	Small
Eleutherodactylus nyctophylax	58	0	Amphibia	Anura	Craugastoridae	Pristimantis	NA	NoThreatened	Small
Eleutherodactylus omiltemanus	164	0	Amphibia	Anura	Craugastoridae	Craugastor	NA	NoThreatened	Small
Eleutherodactylus orestes	579	0	Amphibia	Anura	Craugastoridae	Pristimantis	NA	NoThreatened	Small
Eleutherodactylus ornatissimus	20	0	Amphibia	Anura	Craugastoridae	Pristimantis	NA	NoThreatened	Small
Eleutherodactylus pallidus	937	0	Amphibia	Anura	Eleutherodactylidae	Eleutherodactylus	Least Concern	NoThreatened	Small
Eleutherodactylus palmeri	13	0	Amphibia	Anura	Craugastoridae	Pristimantis	NA	NoThreatened	Small
Eleutherodactylus parvillus	2	0	Amphibia	Anura	Craugastoridae	Pristimantis	NA	NoThreatened	Small
Eleutherodactylus prolatus	1	0	Amphibia	Anura	Craugastoridae	Pristimantis	NA	NoThreatened	Small
Eleutherodactylus pycnodermis	11976	0	Amphibia	Anura	Craugastoridae	Pristimantis	NA	NoThreatened	Small
Eleutherodactylus quaquaversus	419	0	Amphibia	Anura	Craugastoridae	Pristimantis	NA	NoThreatened	Small
Eleutherodactylus riveti	12488	0	Amphibia	Anura	Craugastoridae	Pristimantis	NA	NoThreatened	Small
Eleutherodactylus saltator	24	0	Amphibia	Anura	Craugastoridae	Craugastor	NA	NoThreatened	Small
Eleutherodactylus subsigillatus	5668	0	Amphibia	Anura	Craugastoridae	Pristimantis	NA	NoThreatened	Small
Eleutherodactylus trepidotus	1	0	Amphibia	Anura	Craugastoridae	Pristimantis	NA	NoThreatened	Small
Epicrionops lativittatus	325	0	Amphibia	Gymnophiona	Rhinatrematidae	Epicrionops	Data Deficient	NoThreatened	Small
Epipedobates darwinwallacei	3472	0	Amphibia	Anura	Dendrobatidae	Epipedobates	NA	NoThreatened	Small
Espadarana callistomma	3696	0	Amphibia	Anura	Centrolenidae	Espadarana	Least Concern	NoThreatened	Small
Euphlyctis ehrenbergii	17263	0	Amphibia	Anura	Dicroglossidae	Euphlyctis	Least Concern	NoThreatened	Small
Eurycea spelaea	222	0	Amphibia	Caudata	Plethodontidae	Eurycea	Least Concern	NoThreatened	Large
Eurycea tynerensis	185	0	Amphibia	Caudata	Plethodontidae	Eurycea	Near Threatened	Threatened	Large
Exerodonta juanitae	894	0	Amphibia	Anura	Hylidae	Charadrahyla	NA	NoThreatened	Small
Exerodonta xera	1989	0	Amphibia	Anura	Hylidae	Exerodonta	Vulnerable	Threatened	Small
Fejervarya teraiensis	51	0	Amphibia	Anura	Dicroglossidae	Minervarya	NA	NoThreatened	Small
Gastrotheca argenteovirens	574	0	Amphibia	Anura	Hemiphractidae	Gastrotheca	Least Concern	NoThreatened	Small
Gastrotheca cuencana	3588	0	Amphibia	Anura	Hemiphractidae	Gastrotheca	NA	NoThreatened	Small
Gastrotheca litonedis	4572	0	Amphibia	Anura	Hemiphractidae	Gastrotheca	Endangered	Threatened	Small
Gastrotheca nebulanastes	79	0	Amphibia	Anura	Hemiphractidae	Gastrotheca	Endangered	Threatened	Small
Gastrotheca turnerorum	175	0	Amphibia	Anura	Hemiphractidae	Gastrotheca	NA	NoThreatened	Small
Gephyromantis cornutus	17	0	Amphibia	Anura	Mantellidae	Gephyromantis	Vulnerable	Threatened	Small
Ghatixalus variabilis	268	0	Amphibia	Anura	Rhacophoridae	Ghatixalus	Endangered	Threatened	Small
Gracixalus yunnanensis	6	0	Amphibia	Anura	Rhacophoridae	Gracixalus	NA	NoThreatened	Small
Guibemantis punctatus	49	0	Amphibia	Anura	Mantellidae	Guibemantis	Critically Endangered	Threatened	Small
Heleophryne depressa	421	0	Amphibia	Anura	Heleophrynidae	Heleophryne	NA	NoThreatened	Small
Heleophryne hewitti	611	0	Amphibia	Anura	Heleophrynidae	Heleophryne	Endangered	Threatened	Small
Heleophryne orientalis	16	0	Amphibia	Anura	Heleophrynidae	Heleophryne	Least Concern	NoThreatened	Small
Heleophryne purcelli	3148	0	Amphibia	Anura	Heleophrynidae	Heleophryne	Least Concern	NoThreatened	Small
Heleophryne regis	376	0	Amphibia	Anura	Heleophrynidae	Heleophryne	Least Concern	NoThreatened	Small
Heleophryne rosei	1548	0	Amphibia	Anura	Heleophrynidae	Heleophryne	Critically Endangered	Threatened	Small
Hemiphractus panamensis	2	0	Amphibia	Anura	Hemiphractidae	Hemiphractus	NA	NoThreatened	Small
Heterixalus variabilis	647	0	Amphibia	Anura	Hyperoliidae	Heterixalus	Least Concern	NoThreatened	Small
Huia cavitympanum	1	0	Amphibia	Anura	Ranidae	Huia	Least Concern	NoThreatened	Small
Hyla alytolylax	2077	0	Amphibia	Anura	Hylidae	Hyloscirtus	NA	NoThreatened	Small
Hyla bromeliacea	12	0	Amphibia	Anura	Hylidae	Bromeliohyla	NA	NoThreatened	Small
Hyla chimalapa	894	0	Amphibia	Anura	Hylidae	Exerodonta	NA	NoThreatened	Small
Hyla chryses	241	0	Amphibia	Anura	Hylidae	Sarcohyla	NA	NoThreatened	Small
Hyla cyclada	17	0	Amphibia	Anura	Hylidae	Sarcohyla	NA	NoThreatened	Small
Hyla erythromma	85	0	Amphibia	Anura	Hylidae	Quilticohyla	NA	NoThreatened	Small
Hyla hazelae	29	0	Amphibia	Anura	Hylidae	Sarcohyla	NA	NoThreatened	Small
Hyla juanitae	9	0	Amphibia	Anura	Hylidae	Charadrahyla	NA	NoThreatened	Small
Hyla mykter	77	0	Amphibia	Anura	Hylidae	Sarcohyla	NA	NoThreatened	Small
Hyla picturata	4225	0	Amphibia	Anura	Hylidae	Boana	NA	NoThreatened	Small
Hyla robertsorum	17	0	Amphibia	Anura	Hylidae	Sarcohyla	NA	NoThreatened	Small
Hyla sabrina	66	0	Amphibia	Anura	Hylidae	Sarcohyla	NA	NoThreatened	Small
Hyla thorectes	121	0	Amphibia	Anura	Hylidae	Sarcohyla	NA	NoThreatened	Small
Hyla virolinensis	2	0	Amphibia	Anura	Hylidae	Dendropsophus	NA	NoThreatened	Small
Hyla xera	4629	0	Amphibia	Anura	Hylidae	Exerodonta	NA	NoThreatened	Small
Hylambates maculatus	9007	0	Amphibia	Anura	Hyperoliidae	Phlyctimantis	NA	NoThreatened	Small
Hylarana amnicola	336	0	Amphibia	Anura	Ranidae	Amnirana	NA	NoThreatened	Small
Hylarana daemeli	33	0	Amphibia	Anura	Ranidae	Papurana	NA	NoThreatened	Small
Hylarana darlingi	96	0	Amphibia	Anura	Ranidae	Amnirana	NA	NoThreatened	Small
Hylarana grisea	23464	0	Amphibia	Anura	Ranidae	Papurana	NA	NoThreatened	Small
Hylarana kreffti	4316	0	Amphibia	Anura	Ranidae	Papurana	NA	NoThreatened	Small
Hylarana papua	17412	0	Amphibia	Anura	Ranidae	Papurana	NA	NoThreatened	Small
Hylophorbus rufescens	19798	0	Amphibia	Anura	Microhylidae	Hylophorbus	Data Deficient	NoThreatened	Large
Hyloscirtus mashpi	1739	0	Amphibia	Anura	Hylidae	Hyloscirtus	Endangered	Threatened	Small
Hyloxalus anthracinus	9239	0	Amphibia	Anura	Dendrobatidae	Hyloxalus	Critically Endangered	Threatened	Small
Hyloxalus fascianigrus	470	0	Amphibia	Anura	Dendrobatidae	Hyloxalus	Vulnerable	Threatened	Small
Hyloxalus sanctamariensis	11	0	Amphibia	Anura	Dendrobatidae	Hyloxalus	NA	NoThreatened	Small
Hyloxalus toachi	24	0	Amphibia	Anura	Dendrobatidae	Hyloxalus	Endangered	Threatened	Small
Hyloxalus whymperi	322	0	Amphibia	Anura	Dendrobatidae	Paruwrobates	NA	NoThreatened	Small
Hynobius utsunomiyaorum	9	0	Amphibia	Caudata	Hynobiidae	Hynobius	Vulnerable	Threatened	Small
Hyperolius bocagei	2526	0	Amphibia	Anura	Hyperoliidae	Hyperolius	Least Concern	NoThreatened	Large
Hyperolius drewesi	9	0	Amphibia	Anura	Hyperoliidae	Hyperolius	NA	NoThreatened	Small
Hyperolius frontalis	1	0	Amphibia	Anura	Hyperoliidae	Hyperolius	Least Concern	NoThreatened	Small
Hyperolius horstockii	4440	0	Amphibia	Anura	Hyperoliidae	Hyperolius	Least Concern	NoThreatened	Small
Hyperolius hutsebauti	15552	0	Amphibia	Anura	Hyperoliidae	Hyperolius	Least Concern	NoThreatened	Small
Hyperolius lamottei	1	0	Amphibia	Anura	Hyperoliidae	Hyperolius	Least Concern	NoThreatened	Small
Hyperolius langi	2	0	Amphibia	Anura	Hyperoliidae	Hyperolius	Least Concern	NoThreatened	Small
Hyperolius molleri	519	0	Amphibia	Anura	Hyperoliidae	Hyperolius	Least Concern	NoThreatened	Small
Hyperolius pickersgilli	6261	0	Amphibia	Anura	Hyperoliidae	Hyperolius	Endangered	Threatened	Small
Hyperolius poweri	793	0	Amphibia	Anura	Hyperoliidae	Hyperolius	Least Concern	NoThreatened	Small
Hyperolius reesi	3	0	Amphibia	Anura	Hyperoliidae	Hyperolius	NA	NoThreatened	Small
Hyperolius spatzi	570	0	Amphibia	Anura	Hyperoliidae	Hyperolius	Least Concern	NoThreatened	Small
Hyperolius thomensis	14	0	Amphibia	Anura	Hyperoliidae	Hyperolius	Endangered	Threatened	Small
Hyperolius torrentis	20	0	Amphibia	Anura	Hyperoliidae	Hyperolius	Vulnerable	Threatened	Small
Hypsiboas lemai	99	0	Amphibia	Anura	Hylidae	Boana	NA	NoThreatened	Small
Hypsiboas rubracylus	6025	0	Amphibia	Anura	Hylidae	Boana	NA	NoThreatened	Small
Hypsiboas stellae	129	0	Amphibia	Anura	Hylidae	Boana	NA	NoThreatened	Small
Incilius aurarius	204	0	Amphibia	Anura	Bufonidae	Incilius	Endangered	Threatened	Small
Indosylvirana caesari	1	0	Amphibia	Anura	Ranidae	Indosylvirana	NA	NoThreatened	Small
Ingerophrynus claviger	3	0	Amphibia	Anura	Bufonidae	Ingerophrynus	Least Concern	NoThreatened	Small
Ischnocnema oea	11	0	Amphibia	Anura	Brachycephalidae	Ischnocnema	Near Threatened	Threatened	Small
Ischnocnema sambaqui	6	0	Amphibia	Anura	Brachycephalidae	Ischnocnema	Data Deficient	NoThreatened	Small
Kassina kuvangensis	9286	0	Amphibia	Anura	Hyperoliidae	Kassina	Least Concern	NoThreatened	Large
Kassinula wittei	36	0	Amphibia	Anura	Hyperoliidae	Kassinula	Least Concern	NoThreatened	Small
Lechriodus aganoposis	64	0	Amphibia	Anura	Limnodynastidae	Lechriodus	Least Concern	NoThreatened	Small
Leptobrachella juliandringi	294	0	Amphibia	Anura	Megophryidae	Leptobrachella	Least Concern	NoThreatened	Small
Leptobrachella picta	15	0	Amphibia	Anura	Megophryidae	Leptobrachella	Least Concern	NoThreatened	Small
Leptodactylus sertanejo	75	0	Amphibia	Anura	Leptodactylidae	Leptodactylus	Least Concern	NoThreatened	Small
Leptodactylus viridis	483	0	Amphibia	Anura	Leptodactylidae	Leptodactylus	Data Deficient	NoThreatened	Small
Leptolalax aereus	289	0	Amphibia	Anura	Megophryidae	Leptobrachella	NA	NoThreatened	Small
Leptolalax ventripunctatus	862	0	Amphibia	Anura	Megophryidae	Leptobrachella	NA	NoThreatened	Small
Leptopelis mtoewaate	1	0	Amphibia	Anura	Arthroleptidae	Leptopelis	Endangered	Threatened	Small
Leptopelis palmatus	12	0	Amphibia	Anura	Arthroleptidae	Leptopelis	Endangered	Threatened	Small
Leptopelis yaldeni	12414	0	Amphibia	Anura	Arthroleptidae	Leptopelis	Vulnerable	Threatened	Large
Lissotriton kosswigi	6617	0	Amphibia	Caudata	Salamandridae	Lissotriton	NA	NoThreatened	Small
Lithobates johni	67	0	Amphibia	Anura	Ranidae	Lithobates	Vulnerable	Threatened	Small
Lithobates lemosespinali	3681	0	Amphibia	Anura	Ranidae	Lithobates	Data Deficient	NoThreatened	Small
Litoria amboinensis	4569	0	Amphibia	Anura	Pelodryadidae	Litoria	Least Concern	NoThreatened	Small
Litoria cheesmani	12694	0	Amphibia	Anura	Pelodryadidae	Nyctimystes	NA	NoThreatened	Small
Litoria contrastens	1527	0	Amphibia	Anura	Pelodryadidae	Litoria	Least Concern	NoThreatened	Small
Litoria disrupta	554	0	Amphibia	Anura	Pelodryadidae	Nyctimystes	NA	NoThreatened	Small
Litoria gilleni	199	0	Amphibia	Anura	Pelodryadidae	Ranoidea	Least Concern	NoThreatened	Large
Litoria impura	4828	0	Amphibia	Anura	Pelodryadidae	Ranoidea	Least Concern	NoThreatened	Small
Litoria kubori	4	0	Amphibia	Anura	Pelodryadidae	Nyctimystes	NA	NoThreatened	Small
Litoria longirostris	5	0	Amphibia	Anura	Pelodryadidae	Litoria	Least Concern	NoThreatened	Small
Litoria modica	12253	0	Amphibia	Anura	Pelodryadidae	Litoria	Least Concern	NoThreatened	Small
Litoria multiplica	372	0	Amphibia	Anura	Pelodryadidae	Litoria	Least Concern	NoThreatened	Small
Litoria pronimia	3884	0	Amphibia	Anura	Pelodryadidae	Litoria	Least Concern	NoThreatened	Small
Litoria prora	4897	0	Amphibia	Anura	Pelodryadidae	Litoria	Least Concern	NoThreatened	Small
Litoria vocivincens	826	0	Amphibia	Anura	Pelodryadidae	Litoria	Least Concern	NoThreatened	Small
Litoria wollastoni	97049	0	Amphibia	Anura	Pelodryadidae	Litoria	Least Concern	NoThreatened	Large
Litoria zweifeli	205	0	Amphibia	Anura	Pelodryadidae	Nyctimystes	NA	NoThreatened	Small
Liuixalus romeri	31	0	Amphibia	Anura	Rhacophoridae	Liuixalus	Endangered	Threatened	Small
Lyciasalamandra antalyana	868	0	Amphibia	Caudata	Salamandridae	Lyciasalamandra	Endangered	Threatened	Small
Lyciasalamandra luschani	700	0	Amphibia	Caudata	Salamandridae	Lyciasalamandra	Vulnerable	Threatened	Small
Lysapsus bolivianus	3	0	Amphibia	Anura	Hylidae	Lysapsus	Data Deficient	NoThreatened	Small
Mantella aurantiaca	251	0	Amphibia	Anura	Mantellidae	Mantella	Endangered	Threatened	Small
Mantidactylus bicalcaratus	16	0	Amphibia	Anura	Mantellidae	Guibemantis	NA	NoThreatened	Small
Mantophryne lateralis	7324	0	Amphibia	Anura	Microhylidae	Mantophryne	Least Concern	NoThreatened	Small
Megastomatohyla mixe	1	0	Amphibia	Anura	Hylidae	Megastomatohyla	Critically Endangered	Threatened	Small
Megophrys brachykolos	185	0	Amphibia	Anura	Megophryidae	Megophrys	Endangered	Threatened	Small
Melanophryniscus montevidensis	26	0	Amphibia	Anura	Bufonidae	Melanophryniscus	Vulnerable	Threatened	Small
Micrixalus liui	2	0	Amphibia	Anura	Dicroglossidae	Limnonectes	NA	NoThreatened	Small
Microbatrachella capensis	1644	0	Amphibia	Anura	Pyxicephalidae	Microbatrachella	Critically Endangered	Threatened	Small
Microhyla laterite	769	0	Amphibia	Anura	Microhylidae	Microhyla	NA	NoThreatened	Small
Microhyla mymensinghensis	1886	0	Amphibia	Anura	Microhylidae	Microhyla	NA	NoThreatened	Small
Necturus punctatus	1705	0	Amphibia	Caudata	Proteidae	Necturus	Least Concern	NoThreatened	Large
Nelsonophryne aequatorialis	3155	0	Amphibia	Anura	Microhylidae	Ctenophryne	NA	NoThreatened	Small
Neobatrachus centralis	208	0	Amphibia	Anura	Limnodynastidae	Neobatrachus	Least Concern	NoThreatened	Large
Neurergus kaiseri	9151	0	Amphibia	Caudata	Salamandridae	Neurergus	Vulnerable	Threatened	Large
Nidirana okinavana	223	0	Amphibia	Anura	Ranidae	Nidirana	Endangered	Threatened	Small
Nothophryne broadleyi	21	0	Amphibia	Anura	Pyxicephalidae	Nothophryne	Endangered	Threatened	Small
Nyctimystes cheesmani	617	0	Amphibia	Anura	Pelodryadidae	Nyctimystes	Least Concern	NoThreatened	Small
Nyctimystes foricula	1816	0	Amphibia	Anura	Pelodryadidae	Nyctimystes	Least Concern	NoThreatened	Small
Nyctimystes pulchra	1718	0	Amphibia	Anura	Pelodryadidae	Nyctimystes	NA	NoThreatened	Small
Odorrana kuangwuensis	1	0	Amphibia	Anura	Ranidae	Odorrana	Vulnerable	Threatened	Small
Oedipina complex	3419	0	Amphibia	Caudata	Plethodontidae	Oedipina	Least Concern	NoThreatened	Small
Oedipina grandis	111	0	Amphibia	Caudata	Plethodontidae	Oedipina	Endangered	Threatened	Small
Onychodactylus zhaoermii	2	0	Amphibia	Caudata	Hynobiidae	Onychodactylus	NA	NoThreatened	Small
Oophaga solanensis	138	0	Amphibia	Anura	Dendrobatidae	Oophaga	Vulnerable	Threatened	Small
Ophryophryne elfina	7	0	Amphibia	Anura	Megophryidae	Megophrys	NA	NoThreatened	Small
Oreophryne biroi	839	0	Amphibia	Anura	Microhylidae	Oreophryne	Least Concern	NoThreatened	Small
Osteocephalus vilarsi	338	0	Amphibia	Anura	Hylidae	Osteocephalus	NA	NoThreatened	Large
Osteopilus brunneus	56	0	Amphibia	Anura	Hylidae	Osteopilus	NA	NoThreatened	Small
Paa jiulongensis	19	0	Amphibia	Anura	Dicroglossidae	Quasipaa	NA	NoThreatened	Small
Paa maculosa	1	0	Amphibia	Anura	Dicroglossidae	Nanorana	NA	NoThreatened	Small
Paracassina obscura	154	0	Amphibia	Anura	Hyperoliidae	Paracassina	Least Concern	NoThreatened	Small
Paramesotriton aurantius	25	0	Amphibia	Caudata	Salamandridae	Paramesotriton	Vulnerable	Threatened	Small
Pedostibes hosii	2	0	Amphibia	Anura	Bufonidae	Rentapia	NA	NoThreatened	Small
Philautus romeri	13	0	Amphibia	Anura	Rhacophoridae	Liuixalus	NA	NoThreatened	Small
Phrynobatrachus discogularis	59	0	Amphibia	Anura	Phrynobatrachidae	Phrynobatrachus	NA	NoThreatened	Small
Phrynobatrachus dispar	192	0	Amphibia	Anura	Phrynobatrachidae	Phrynobatrachus	Least Concern	NoThreatened	Small
Phrynobatrachus leveleve	362	0	Amphibia	Anura	Phrynobatrachidae	Phrynobatrachus	Least Concern	NoThreatened	Small
Phrynobatrachus phyllophilus	12275	0	Amphibia	Anura	Phrynobatrachidae	Phrynobatrachus	Least Concern	NoThreatened	Small
Phrynopus inti	3	0	Amphibia	Anura	Craugastoridae	Phrynopus	Endangered	Threatened	Small
Physalaemus camacan	206	0	Amphibia	Anura	Leptodactylidae	Physalaemus	Data Deficient	NoThreatened	Small
Physalaemus coloradorum	197	0	Amphibia	Anura	Leptodactylidae	Engystomops	NA	NoThreatened	Small
Phyzelaphryne miriamae	1772	0	Amphibia	Anura	Eleutherodactylidae	Phyzelaphryne	Least Concern	NoThreatened	Small
Platymantis guppyi	5180	0	Amphibia	Anura	Ceratobatrachidae	Cornufer	NA	NoThreatened	Small
Platymantis schmidti	595	0	Amphibia	Anura	Ceratobatrachidae	Cornufer	NA	NoThreatened	Small
Platymantis solomonis	7030	0	Amphibia	Anura	Ceratobatrachidae	Cornufer	NA	NoThreatened	Small
Platymantis weberi	39	0	Amphibia	Anura	Ceratobatrachidae	Cornufer	NA	NoThreatened	Small
Platypelis barbouri	178	0	Amphibia	Anura	Microhylidae	Cophyla	NA	NoThreatened	Small
Plectrohyla charadricola	75	0	Amphibia	Anura	Hylidae	Sarcohyla	NA	NoThreatened	Small
Plectrohyla mykter	220	0	Amphibia	Anura	Hylidae	Sarcohyla	NA	NoThreatened	Small
Plethodon jacksoni	5	0	Amphibia	Caudata	Plethodontidae	Plethodon	NA	NoThreatened	Small
Plethodon meridianus	88	0	Amphibia	Caudata	Plethodontidae	Plethodon	Vulnerable	Threatened	Small
Plethodon mississippi	6	0	Amphibia	Caudata	Plethodontidae	Plethodon	NA	NoThreatened	Large
Pleurodema cinerea	3469	0	Amphibia	Anura	Leptodactylidae	Pleurodema	NA	NoThreatened	Small
Pleurodema guayapae	3081	0	Amphibia	Anura	Leptodactylidae	Pleurodema	Least Concern	NoThreatened	Small
Poyntonia paludicola	1646	0	Amphibia	Anura	Pyxicephalidae	Poyntonia	Near Threatened	Threatened	Small
Poyntonophrynus dombensis	26	0	Amphibia	Anura	Bufonidae	Poyntonophrynus	Least Concern	NoThreatened	Small
Poyntonophrynus vertebralis	47952	0	Amphibia	Anura	Bufonidae	Poyntonophrynus	Least Concern	NoThreatened	Large
Pristimantis acatallelus	140	0	Amphibia	Anura	Craugastoridae	Pristimantis	Least Concern	NoThreatened	Small
Pristimantis angustilineatus	1	0	Amphibia	Anura	Craugastoridae	Pristimantis	Endangered	Threatened	Small
Pristimantis appendiculatus	899	0	Amphibia	Anura	Craugastoridae	Pristimantis	Least Concern	NoThreatened	Small
Pristimantis buccinator	975	0	Amphibia	Anura	Craugastoridae	Pristimantis	Least Concern	NoThreatened	Small
Pristimantis cosnipatae	7	0	Amphibia	Anura	Craugastoridae	Pristimantis	Critically Endangered	Threatened	Small
Pristimantis cruciocularis	4	0	Amphibia	Anura	Craugastoridae	Pristimantis	Least Concern	NoThreatened	Small
Pristimantis cryophilius	2337	0	Amphibia	Anura	Craugastoridae	Pristimantis	Endangered	Threatened	Small
Pristimantis deinops	65	0	Amphibia	Anura	Craugastoridae	Pristimantis	Critically Endangered	Threatened	Small
Pristimantis eremitus	1769	0	Amphibia	Anura	Craugastoridae	Pristimantis	Vulnerable	Threatened	Small
Pristimantis eriphus	410	0	Amphibia	Anura	Craugastoridae	Pristimantis	Vulnerable	Threatened	Small
Pristimantis gaigeae	16	0	Amphibia	Anura	Craugastoridae	Pristimantis	NA	NoThreatened	Small
Pristimantis laticlavius	151	0	Amphibia	Anura	Craugastoridae	Pristimantis	Vulnerable	Threatened	Small
Pristimantis lirellus	1950	0	Amphibia	Anura	Craugastoridae	Pristimantis	Least Concern	NoThreatened	Small
Pristimantis mindo	9	0	Amphibia	Anura	Craugastoridae	Pristimantis	NA	NoThreatened	Small
Pristimantis modipeplus	1790	0	Amphibia	Anura	Craugastoridae	Pristimantis	Endangered	Threatened	Small
Pristimantis muricatus	5065	0	Amphibia	Anura	Craugastoridae	Pristimantis	Vulnerable	Threatened	Small
Pristimantis mutabilis	1007	0	Amphibia	Anura	Craugastoridae	Pristimantis	Endangered	Threatened	Small
Pristimantis nyctophylax	1347	0	Amphibia	Anura	Craugastoridae	Pristimantis	Vulnerable	Threatened	Small
Pristimantis olivaceus	17	0	Amphibia	Anura	Craugastoridae	Pristimantis	Least Concern	NoThreatened	Small
Pristimantis orestes	1770	0	Amphibia	Anura	Craugastoridae	Pristimantis	Endangered	Threatened	Small
Pristimantis peraticus	1504	0	Amphibia	Anura	Craugastoridae	Pristimantis	Least Concern	NoThreatened	Small
Pristimantis pluvialis	760	0	Amphibia	Anura	Craugastoridae	Pristimantis	Least Concern	NoThreatened	Small
Pristimantis pteridophilus	1825	0	Amphibia	Anura	Craugastoridae	Pristimantis	Endangered	Threatened	Small
Pristimantis ptochus	6	0	Amphibia	Anura	Craugastoridae	Pristimantis	Endangered	Threatened	Small
Pristimantis quinquagesimus	1	0	Amphibia	Anura	Craugastoridae	Pristimantis	Vulnerable	Threatened	Small
Pristimantis rosadoi	1301	0	Amphibia	Anura	Craugastoridae	Pristimantis	Vulnerable	Threatened	Small
Pristimantis salaputium	14	0	Amphibia	Anura	Craugastoridae	Pristimantis	Least Concern	NoThreatened	Small
Pristimantis simonsii	21	0	Amphibia	Anura	Craugastoridae	Pristimantis	Vulnerable	Threatened	Small
Pristimantis surdus	1051	0	Amphibia	Anura	Craugastoridae	Pristimantis	Endangered	Threatened	Small
Pristimantis tenebrionis	2244	0	Amphibia	Anura	Craugastoridae	Pristimantis	Endangered	Threatened	Small
Pristimantis truebae	2005	0	Amphibia	Anura	Craugastoridae	Pristimantis	Endangered	Threatened	Small
Pristimantis vertebralis	159	0	Amphibia	Anura	Craugastoridae	Pristimantis	Vulnerable	Threatened	Small
Pristimantis viridicans	8	0	Amphibia	Anura	Craugastoridae	Pristimantis	Endangered	Threatened	Small
Pristimantis walkeri	10635	0	Amphibia	Anura	Craugastoridae	Pristimantis	Least Concern	NoThreatened	Small
Pristimantis zophus	280	0	Amphibia	Anura	Craugastoridae	Pristimantis	Near Threatened	Threatened	Small
Pseudis laevis	9858	0	Amphibia	Anura	Hylidae	Lysapsus	NA	NoThreatened	Small
Pseudoeurycea amuzga	1026	0	Amphibia	Caudata	Plethodontidae	Pseudoeurycea	Endangered	Threatened	Small
Pseudoeurycea cafetalera	156	0	Amphibia	Caudata	Plethodontidae	Aquiloeurycea	NA	NoThreatened	Small
Pseudoeurycea conanti	47	0	Amphibia	Caudata	Plethodontidae	Pseudoeurycea	Endangered	Threatened	Small
Pseudoeurycea nigromaculata	529	0	Amphibia	Caudata	Plethodontidae	Pseudoeurycea	Endangered	Threatened	Small
Pseudoeurycea quetzalanensis	202	0	Amphibia	Caudata	Plethodontidae	Aquiloeurycea	NA	NoThreatened	Small
Pseudoeurycea ruficauda	97	0	Amphibia	Caudata	Plethodontidae	Pseudoeurycea	Endangered	Threatened	Small
Pseudoeurycea tlahcuiloh	325	0	Amphibia	Caudata	Plethodontidae	Pseudoeurycea	Critically Endangered	Threatened	Small
Pseudopaludicola ameghini	505	0	Amphibia	Anura	Leptodactylidae	Pseudopaludicola	NA	NoThreatened	Large
Pternohyla dentata	267	0	Amphibia	Anura	Hylidae	Smilisca	NA	NoThreatened	Small
Ptychadena newtoni	89	0	Amphibia	Anura	Ptychadenidae	Ptychadena	Endangered	Threatened	Small
Ptychadena tournieri	11613	0	Amphibia	Anura	Ptychadenidae	Ptychadena	Least Concern	NoThreatened	Small
Pyxicephalus angusticeps	9106	0	Amphibia	Anura	Pyxicephalidae	Pyxicephalus	Least Concern	NoThreatened	Small
Rana arfaki	6083	0	Amphibia	Anura	Ranidae	Papurana	NA	NoThreatened	Small
Rana daunchina	194	0	Amphibia	Anura	Ranidae	Nidirana	NA	NoThreatened	Small
Rana everetti	1	0	Amphibia	Anura	Ranidae	Sanguirana	NA	NoThreatened	Small
Rana galamensis	3493	0	Amphibia	Anura	Ranidae	Amnirana	NA	NoThreatened	Small
Rana hexadactyla	362	0	Amphibia	Anura	Dicroglossidae	Euphlyctis	NA	NoThreatened	Small
Rana macrops	7	0	Amphibia	Anura	Ranidae	Chalcorana	NA	NoThreatened	Small
Rana onca	1028	0	Amphibia	Anura	Ranidae	Lithobates	NA	NoThreatened	Small
Rana papua	6315	0	Amphibia	Anura	Ranidae	Papurana	NA	NoThreatened	Small
Rana supragrisea	11	0	Amphibia	Anura	Ranidae	Papurana	NA	NoThreatened	Small
Rana vertebralis	4793	0	Amphibia	Anura	Pyxicephalidae	Amietia	NA	NoThreatened	Small
Ranoidea brevipes	884	0	Amphibia	Anura	Pelodryadidae	Ranoidea	NA	NoThreatened	Small
Ranoidea gilleni	245	0	Amphibia	Anura	Pelodryadidae	Ranoidea	NA	NoThreatened	Large
Ranoidea maini	293	0	Amphibia	Anura	Pelodryadidae	Ranoidea	NA	NoThreatened	Large
Rhacophorus dennysi	2	0	Amphibia	Anura	Rhacophoridae	Zhangixalus	NA	NoThreatened	Small
Rhacophorus gauni	3	0	Amphibia	Anura	Rhacophoridae	Leptomantis	Least Concern	NoThreatened	Small
Rhacophorus leucomaculatus	164	0	Amphibia	Anura	Mantellidae	Gephyromantis	NA	NoThreatened	Small
Rhaebo nasicus	4	0	Amphibia	Anura	Bufonidae	Rhaebo	Least Concern	NoThreatened	Small
Rhinella inca	263	0	Amphibia	Anura	Bufonidae	Rhinella	Least Concern	NoThreatened	Small
Rhinella ruizi	33	0	Amphibia	Anura	Bufonidae	Rhinella	Vulnerable	Threatened	Small
Rhinella scitula	258	0	Amphibia	Anura	Bufonidae	Rhinella	Data Deficient	NoThreatened	Large
Rhombophryne coudreaui	237	0	Amphibia	Anura	Microhylidae	Rhombophryne	Near Threatened	Threatened	Small
Sachatamia orejuela	344	0	Amphibia	Anura	Centrolenidae	Sachatamia	Least Concern	NoThreatened	Small
Salamandra nigra	6	0	Amphibia	Caudata	Salamandridae	Salamandra	NA	NoThreatened	Small
Sarcohyla bistincta	5	0	Amphibia	Anura	Hylidae	Sarcohyla	Least Concern	NoThreatened	Small
Scaphiophryne matsoko	1	0	Amphibia	Anura	Microhylidae	Scaphiophryne	Near Threatened	Threatened	Small
Schistometopum thomense	472	0	Amphibia	Gymnophiona	Dermophiidae	Schistometopum	Least Concern	NoThreatened	Small
Scinax angrensis	9	0	Amphibia	Anura	Hylidae	Ololygon	NA	NoThreatened	Small
Scinax cruentomma	214	0	Amphibia	Anura	Hylidae	Scinax	NA	NoThreatened	Small
Scinax funerea	49	0	Amphibia	Anura	Hylidae	Scinax	NA	NoThreatened	Small
Scinax jolyi	27	0	Amphibia	Anura	Hylidae	Scinax	Data Deficient	NoThreatened	Small
Scinax madeirae	4	0	Amphibia	Anura	Hylidae	Scinax	NA	NoThreatened	Small
Scinax montivagus	2	0	Amphibia	Anura	Hylidae	Scinax	NA	NoThreatened	Small
Scinax sugillata	56	0	Amphibia	Anura	Hylidae	Scinax	NA	NoThreatened	Small
Scinax tsachila	9357	0	Amphibia	Anura	Hylidae	Scinax	NA	NoThreatened	Small
Sclerophrys dodsoni	207	0	Amphibia	Anura	Bufonidae	Sclerophrys	Least Concern	NoThreatened	Small
Sclerophrys pantherina	508	0	Amphibia	Anura	Bufonidae	Sclerophrys	Endangered	Threatened	Small
Sclerophrys pardalis	9084	0	Amphibia	Anura	Bufonidae	Sclerophrys	Least Concern	NoThreatened	Small
Sclerophrys steindachneri	8193	0	Amphibia	Anura	Bufonidae	Sclerophrys	Least Concern	NoThreatened	Small
Smilisca dentata	25	0	Amphibia	Anura	Hylidae	Smilisca	Endangered	Threatened	Small
Speleomantes genei	181	0	Amphibia	Caudata	Plethodontidae	Speleomantes	Vulnerable	Threatened	Small
Sphaenorhynchus palustris	1	0	Amphibia	Anura	Hylidae	Sphaenorhynchus	Least Concern	NoThreatened	Small
Sphenophryne cornuta	56	0	Amphibia	Anura	Microhylidae	Sphenophryne	Least Concern	NoThreatened	Small
[truncated: 827 more rows]

## Sheet: rcp85
Species	rcp85areaAll	rcp85areaIn	class	order	family	genus	redlistCategory	Category	Range
[truncated: 1,235 more rows]
