# Supplementary material for: Global Protected Areas as refuges for amphibians and reptiles under climate change
Source: Nat Commun. 2023 Mar 13;14:1389. doi: 10.1038/s41467-023-36987-y (PMC10011414; doi:10.1038/s41467-023-36987-y)
Supplement: Supplementary file 9 — Supplementary Dataset 6 [file 41467_2023_36987_MOESM9_ESM.csv]

COUNTRY	ISO	Code	Continent	Area	AmpGap26	AmpGap45	AmpGap60	AmpGap85	RepGap26	RepGap45	RepGap60	RepGap85	AmpGap26Per	AmpGap45Per	AmpGap60Per	AmpGap85Per	RepGap26Per	RepGap45Per	RepGap60Per	RepGap85Per	GNI	IncomeGroup
Montserrat	MS	MSR	North America	113.197	2	0	1	0	90.77813721	66.97446442	63.18203354	14	1.766831276	0	0.883415638	0	80.19482602	59.16628923	55.81599648	12.36781894
US Virgin Islands	VI	NA	NA	302.877	0	0	0	0	230.9690399	166.6508331	138.0260315	13.8458271	0	0	0	0	76.25836228	55.02261087	45.57164509	4.571435633
Bahrain	BH	BHR	Asia	642.925	0	0	0	0	489.0326843	543.5299072	543.5299072	543.5299072	0	0	0	0	76.06372195	84.54017299	84.54017299	84.54017299	21400	High income
Palestinian Territory	PS	NA	NA	6257.87	0	0	0	0	4550.863281	4213.868652	3149.300293	2863.840576	0	0	0	0	72.72224065	67.33710755	50.3254349	45.76382341
Brunei Darussalam	BN	NA	NA	5785.13	317.5288086	402.803833	255.7718658	715.6365356	3289.105957	3730.25293	3705.200928	3892.626709	5.488706539	6.962744709	4.421194785	12.37027579	56.85448654	64.48001911	64.04697782	67.28676294	39920	High income
Togo	TG	TGO	Africa	57485.4	3491.223877	3256.199219	3933.518799	4422.881836	28155.87305	25730.93945	30372.79688	28264.94141	6.073235773	5.664393426	6.842639694	7.693921997	48.97917218	44.76082528	52.8356711	49.16890446	604	Low income
British Virgin Islands	VG	VGB	North America	115.993	0	0	0	0	71.05552673	39.2333374	31.51635361	4	0	0	0	0	61.25846106	33.82388368	27.17090997	3.44848396		High income
Benin	BJ	BEN	Africa	116922	12107.5752	10605.7832	10496.14844	13048.69238	49420.03125	38865.15625	34939.50391	51315.11328	10.35525837	9.070819181	8.977051742	11.16016864	42.2675213	33.24024243	29.88274568	43.88833007	1156	Lower middle income
Comoros	KM	COM	Africa	1726.78	323.8095703	323.1716919	495.0909729	428.5984192	794.0202637	724.1274414	759.5122681	732.2813721	18.75221918	18.71527884	28.67134047	24.82067311	45.98271139	41.93513021	43.98430999	42.40733458	1438	Lower middle income
Uruguay	UY	URY	South America	178357	51804.12891	57848.88672	57968.34766	59741.56641	63186.88672	84457.44531	73012.36719	64753.65234	29.04518965	32.4343237	32.50130225	33.49549858	35.42719754	47.35303089	40.93608167	36.30564113	13390	High income
Aruba	AW	ABW	North America	200.783	0	0	0	0	34.8759613	1.832479358	29.62057114	69.68885803	0	0	0	0	17.36997719	0.912666589	14.75252942	34.70854506	23642	High income
Jamaica	JM	JAM	North America	11097.4	2925.334717	3276.105225	3253.795166	1636.494507	6797.371582	7649.617676	6856.540039	3529.069092	26.36054136	29.5213764	29.32033779	14.74664793	61.25192912	68.9316207	61.78510317	31.80086409	4776	Upper middle income
Lesotho	LS	LSO	Africa	30621.5	6511.201172	9279.90332	9002.321289	7806.790039	8104.531738	10851.15625	9399.038086	9475.241211	21.26349516	30.30518858	29.39869467	25.49447297	26.46680188	35.43639681	30.69424452	30.94309949	1388	Lower middle income
Glorioso Islands	TF	NA	NA	4.94523	0	0	0	0	2.336536407	2.336536407	0	0	0	0	0	0	47.24828587	47.24828587	0	0
Dominica	DM	DMA	North America	774.475	100	98	112	41	476.2781982	404.6363831	310.4719849	239	12.91197263	12.65373317	14.46140934	5.293908777	61.49691058	52.24653902	40.0880577	30.85961458	6836	Upper middle income
Sri Lanka	LK	LKA	Asia	66468.1	11698.05762	13009.76172	12043.49805	12591.30762	31858.42773	27732.08984	24828.62109	19684.25391	17.59950656	19.57294058	18.11921515	18.9433843	47.9304023	41.72240495	37.3541911	29.61458791	3150	Lower middle income
Martinique	MQ	MTQ	North America	1154.61	389.7269287	402.2535095	324.1630249	222.6957245	517.3369751	408.6008606	205.2650299	149	33.75398868	34.83890747	28.07554282	19.28752778	44.80620946	35.3886473	17.77786698	12.90479036
Malaysia	MY	MYS	Asia	330691	11598.33496	12598.49512	11524.60449	12038.10352	68550.10156	80504.65625	75506.40625	91726.60938	3.507302878	3.809748411	3.485006998	3.640287615	20.72935204	24.34437473	22.83291842	27.73786084	9894	Upper middle income
Qatar	QA	QAT	Asia	11143.7	0	0	0	0	3389.620605	3389.620605	3169.806152	3057.831055	0	0	0	0	30.4173713	30.4173713	28.44482669	27.43999798	72746	High income
Ghana	GH	GHA	Africa	240586	35979.74219	42130.90625	42544.57422	46048.99609	59578.31641	58714.27344	56087.66797	60269.42578	14.95504401	17.51178633	17.68372815	19.14034736	24.76383348	24.40469247	23.31293923	25.05109432	1590	Lower middle income
Gabon	GA	GAB	Africa	262447	99132.82813	146093.1875	123394.7578	114053.2734	52803.91406	68712.01563	61753.875	65604.63281	37.77251336	55.66578681	47.01701975	43.45764038	20.11983908	26.18129208	23.53003654	24.99728814	8744	Upper middle income
Colombia	CO	COL	South America	1142710	292906.75	341935.375	348834.0938	374197.3125	188195.9688	253218.0313	239087.7656	258003.125	25.63264083	29.92319792	30.52691354	32.74648095	16.46926768	22.15943076	20.92287331	22.57818038	7074	Upper middle income
Nicaragua	NI	NIC	North America	128883	12716.89258	11793.81738	14999.78516	16147.53027	21993.96094	22276.16602	27200.83594	28627.97852	9.867005407	9.150793652	11.6382961	12.52882868	17.06505973	17.28402195	21.10506113	22.21237752	1654	Lower middle income
Guadeloupe	GP	GLP	North America	1661.22	44	76	47	3	549.6968994	548.7180176	319.3998108	203	2.648655807	4.57495094	2.829245976	0.180590169	33.08995193	33.03102645	19.2268219	12.21993475
Bhutan	BT	BTN	Asia	39991.3	4439.893555	4888.884766	5004.851074	5164.333008	11071.99707	9603.195313	8907.711914	7735.495117	11.1021486	12.22487082	12.51484967	12.91364124	27.68601438	24.01321115	22.27412441	19.34294488	2308	Lower middle income
Singapore	SG	SGP	Asia	554.86	0	0	0	0	50.49515152	128.4357605	47.17040253	106.4422073	0	0	0	0	9.100521126	23.14741746	8.501316103	19.18361521	51164	High income
Namibia	NA	NAM	Africa	828717	438.3036804	0.539771318	3.348511934	0	177943.375	177434.375	179373.0469	158896.5156	0.052889428	6.51E-05	0.00040406	0	21.47215213	21.41073189	21.64466843	19.17379704	5420	Upper middle income
Sao Tome and Principe	ST	STP	Africa	1149.77	607.8979492	531.65448	505.2017517	414	456.90448	417	315	217.9093933	52.87126549	46.24007236	43.93937498	36.00720144	39.7387721	36.26812319	27.3967837	18.95243338	1320	Lower middle income
Sierra Leone	SL	SLE	Africa	72952.4	21846.83789	27146.12305	26662.11328	27353.3125	13272.86621	13365.19922	13443.36426	13519.36035	29.94670208	37.21073336	36.54727368	37.49473972	18.19387191	18.32043801	18.42758327	18.53175543	548	Low income
Ecuador	EC	ECU	South America	257026	62342.55859	74184.5625	60449.30859	58568.41406	41024.39844	48690.69141	35743.92969	41444.80469	24.25535105	28.86266856	23.51875242	22.78696088	15.9611862	18.94387782	13.90673694	16.12475185	5314	Upper middle income
Paraguay	PY	PRY	South America	400654	193143.5938	240497.2656	212101.0938	189488.9844	38769.55469	52273.14063	49899.04688	63924.63281	48.20707986	60.02617361	52.93871863	47.2949189	9.676567484	13.04695339	12.45439878	15.95507166	4924	Upper middle income
Saint Kitts and Nevis	KN	KNA	North America	196.688	0	0	0	0	112.6488724	93.13397217	61.22734833	29.34859848	0	0	0	0	57.272875	47.35112064	31.12917327	14.92139758	15742	High income
Costa Rica	CR	CRI	North America	51402.3	20335.30469	13147.5752	15623.0127	11374.63379	16348.96094	7330.691895	11540.47559	7522.595703	39.56107934	25.57779554	30.39360631	22.12864753	31.80589378	14.26140833	22.4512825	14.63474534	8982	Upper middle income
Christmas Island	CX	CXR	Asia	124.753	0	0	0	0	28.75896072	22.90451431	30.75896072	16.40743446	0	0	0	0	23.05272076	18.35989059	24.65588862	13.1519358
Venezuela	VE	VEN	South America	916785	107681.6719	127033.4141	142937.2656	143785.9063	90513.25781	93279.59375	121074.7109	122914.8438	11.74557523	13.85640189	15.59114358	15.6837106	9.872899078	10.17464223	13.20644545	13.4071613	12310	Upper middle income
Djibouti	DJ	DJI	Africa	21567.9	0	0	0	0	3538.359863	3606.533447	3368.643555	2730.720459	0	0	0	0	16.40567632	16.72176451	15.61878326	12.66104006		Lower middle income
Puerto Rico	PR	PRI	North America	9196.96	1002	687	721	391	1696.240723	1452.674438	1156.295166	1163.600098	10.8949044	7.469859606	7.839546981	4.251404812	18.44349353	15.79515882	12.57258014	12.65200781	18344	High income
Cyprus	CY	CYP	Europe	9157.7	0	0	0	0	4237.132324	3044.856445	1224.966919	1146.9823	0	0	0	0	46.26852074	33.24913947	13.37635999	12.5247857	29726	High income
Australia	AU	AUS	Oceania	7718920	433017.375	429927.75	391404.0625	373583.6563	1069636.625	1043609.063	992594.1875	955592.625	5.609818148	5.569791499	5.070710184	4.839843608	13.85733529	13.52014352	12.85923662	12.37987471	57666	High income
Myanmar	MM	MMR	Asia	670371	101433.2891	120520.8516	121720.9609	103966.6172	71131.71875	96374.75	108803.5469	79551.3125	15.13091841	17.97823169	18.15725336	15.50881783	10.61079891	14.37633042	16.2303481	11.86675923	1052	Lower middle income
Nigeria	NG	NGA	Africa	914291	57864.64844	63566.86719	51466.09766	66055.25781	90187.71094	93047.42969	90235.44531	108281.2031	6.328909334	6.952585904	5.629071888	7.224752055	9.864223856	10.17700379	9.869444773	11.84318812	2478	Lower middle income
Mexico	MX	MEX	North America	1965660	267198.6563	262935.9688	173753.5313	167259.6563	382269.375	309336.7188	258804.4844	223018.2813	13.59333029	13.37647247	8.839449918	8.509083781	19.44738027	15.73704093	13.16628941	11.34572008	9834	Upper middle income
Panama	PA	PAN	North America	74612.7	20218.57617	30541.79492	21400.99609	14434.25586	18336.14063	27738.57422	18411.76563	8079.935059	27.09803582	40.93377524	28.68277933	19.34557503	24.57509328	37.17674634	24.67645002	10.82916857	9434	Upper middle income
Belize	BZ	BLZ	North America	22212	6324.706543	4336.018066	2276.684082	750.9472046	8150.942871	5304.613281	3594.796875	2278.455078	28.47427761	19.52106099	10.24979327	3.380817597	36.69612314	23.88174537	16.18403059	10.25776642	4094	Upper middle income
Israel	IL	ISR	Asia	20784.2	0	0	0	0	13187.07129	10954.99609	5115.978516	2125.430176	0	0	0	0	63.44757695	52.70828848	24.6147483	10.22618227	32736	High income
Equatorial Guinea	GQ	GNQ	Africa	27102.6	4367.01416	8024.311523	3816.34082	1480.461914	2618.639893	3537.615723	1974.150635	2593.063965	16.11289751	29.60716508	14.0810875	5.462435021	9.661950856	13.05268027	7.283989856	9.567583792	12528	Upper middle income
South Africa	ZA	ZAF	Africa	1224590	125887.6563	120395.8438	106146.5234	98035.53906	251517.25	185018.4688	173852.9688	112402.2266	10.27998402	9.831522693	8.667923422	8.005580567	20.53889465	15.10860523	14.19683067	9.17876404	6972	Upper middle income
Papua New Guinea	PG	PNG	Oceania	465380	1680.128784	2702.911377	2009.296631	2139.270752	34451.76953	39342.64453	37608.58203	39559.58203	0.361022989	0.580796634	0.431753971	0.459682572	7.402932986	8.453875227	8.081263061	8.500490359	2264	Lower middle income
Philippines	PH	PHL	Asia	294203	9280.237305	7487.401855	9630.560547	5404.518555	26652.07031	26333.18359	31670.77734	24166.80469	3.154365287	2.544978078	3.273440633	1.83700321	9.059074963	8.950684933	10.76494031	8.214329795	2848	Lower middle income
Juan De Nova Island	TF	NA	NA	5.76957	0	0	0	0	0.963607073	1.922099471	0	1.922099471	0	0	0	0	16.70154055	33.31443194	0	33.31443194
Bangladesh	BD	BGD	Asia	138505	9678.566406	10549.94922	11081.6084	11121.86719	5478.187988	6382.33252	10556.16406	11209.19531	6.987882319	7.617016872	8.000872458	8.029939127	3.955227601	4.60801597	7.621503962	8.092989648	962	Low income
Lebanon	LB	LBN	Asia	10240.2	0	0	0	0	3609.970703	4175.654785	1870.480225	797.482605	0	0	0	0	35.25293161	40.77708233	18.26605168	7.787763959	7556	Upper middle income
Liberia	LR	LBR	Africa	96634.6	54147.5	62368.33984	64401.35547	57587.98828	6463.655762	5602.994141	5648.352539	7288.764648	56.03324275	64.54038185	66.64419935	59.5935496	6.688759266	5.798124213	5.845062265	7.542603424	560	Low income
Haiti	HT	HTI	North America	27315.6	1301.45874	1390.89624	664.2373657	208.2431793	4777.20752	4457.759766	4835.871582	1980.959839	4.764525547	5.091948338	2.431714353	0.762359894	17.48893497	16.31946494	17.70369892	7.252119078	1286	Lower middle income
Anguilla	AI	AIA	North America	91.7842	0	0	0	0	13.67465878	0	0	0	0	0	0	0	14.89870672	0	0	0
Mayotte	YT	MYT	Africa	448.944	4.568253994	19.91967583	5.835241795	12.83524132	66.8780365	145.1442413	0	2	1.017555418	4.437006804	1.299770527	2.858984933	14.89674358	32.33014392	0	0.445489861
Madagascar	MG	MDG	Africa	596099	16784.42188	16232.43945	23870.51953	29138.62695	34363.17578	36279.25	38990.09766	43131.16797	2.815710457	2.723111338	4.004455557	4.888219399	5.764675965	6.086111535	6.540876206	7.235571267	498	Low income
Yemen	YE	YEM	Asia	456153	0	0	0	0	43879.48438	36373.16797	36686.1875	31306.375	0	0	0	0	9.619466358	7.973896471	8.042518081	6.863130353	1288	Lower middle income
Cote dIvoire	CI	NA	NA	323412	39804.01953	45565.03516	40672.76172	50723.49219	43338.21094	63928.70703	42526.85547	59952.64844	12.3075271	14.08885111	12.57614489	15.68386213	13.40031011	19.76695578	13.14943647	18.53754605
Dominican Republic	DO	DOM	North America	48625.8	144.5224457	145.2682648	120.9653091	1	7459.691895	6044.524902	7121.362305	3134.829834	0.297213507	0.2987473	0.248767751	0.002056521	15.34101628	12.43069503	14.64523423	6.446844749	5804	Upper middle income
Kenya	KE	KEN	Africa	585753	46252.74609	50221.6875	48859.625	27228.41992	38248.95703	39340.49219	40187.99609	37423.15625	7.896288383	8.573867739	8.341335853	4.64844737	6.529878128	6.716225472	6.860911697	6.388897069	1074	Lower middle income
Cameroon	CM	CMR	Africa	467816	11790.16797	10137.67285	3979.685547	6405.532715	22058.72656	27869.92578	25230.40039	28908.9668	2.52025753	2.167021404	0.850694621	1.369241906	4.715256973	5.957454594	5.39323161	6.179559228	1394	Lower middle income
Indonesia	ID	IDN	Asia	1890990	29353.21094	24213.83594	30810.18359	24428.36328	120034.2188	113488	129989.3594	113602.1563	1.552266852	1.280484611	1.629314993	1.291829321	6.347691884	6.001512435	6.874143141	6.007549286	3294	Lower middle income
Maldives	MV	MDV	Asia	33.8495	0	0.697064519	0	0	2.719339609	2.719339609	2.022275209	2.022275209	0	2.059305216	0	0	8.033618249	8.033618249	5.974313386	5.974313386	6662	Upper middle income
Vietnam	VN	VNM	Asia	326086	6819.304688	4709.742188	6805.247559	2513.18335	24988.91211	24177.89648	33940.74219	19295.19727	2.091259572	1.444325174	2.086948706	0.770711821	7.663288859	7.414576671	10.4085248	5.917211185	1552	Lower middle income
Guinea	GN	GIN	Africa	246595	8059.032227	9158.822266	16500.02344	4402.439941	13504.80664	14221.04492	14646.7168	14474.63965	3.26812475	3.714115155	6.691142739	1.785291649	5.47651276	5.766964019	5.939583851	5.86980257	702	Low income
Cambodia	KH	KHM	Asia	182847	1850.06311	1641.89856	1767.542969	2129.647949	11768.52539	10004.45508	15830.42871	10552.22363	1.011809387	0.897963084	0.966678681	1.164715828	6.436269335	5.471489868	8.657745936	5.771067413	886	Low income
United Arab Emirates	AE	ARE	Asia	70691.7	0	0	0	0	2300.090088	309.4180298	3214.241699	3728.947754	0	0	0	0	3.253691859	0.437700649	4.546844537	5.274944235	38964	High income
Honduras	HN	HND	North America	112871	12544.23145	14179.47168	8650.354492	7645.091309	9308.727539	13948.84473	7267.000488	5289.706055	11.11377718	12.56254634	7.663930055	6.773299881	8.247226957	12.35821843	6.438323828	4.686505883	1922	Lower middle income
Somalia	SO	SOM	Africa	640458	5724.37207	7483.152832	7006.340332	6977.623535	26843.29883	25545.56055	23478.55078	27457.17188	0.893793515	1.168406489	1.093957813	1.089474023	4.191266067	3.988639465	3.66590015	4.287115139		Upper middle income
Thailand	TH	THA	Asia	515246	9314.263672	11732.62793	10362.9248	10981.81543	17771.16602	25424.9043	16359.81445	21126.76563	1.807731389	2.277092482	2.011257691	2.131373253	3.449064333	4.93451755	3.175146329	4.100325985	5306	Upper middle income
Congo	CG	COG	Africa	346334	37089.51172	54249.63672	47249.16797	39928.78516	8036.275879	11402.25879	11101.87695	13162.29492	10.7091743	15.66396505	13.64265939	11.52898218	2.320383179	3.292272428	3.205540592	3.800462825	3338	Lower middle income
Saint Vincent and the Grenadines	VC	VCT	North America	344.301	49.7571373	37.05040359	24.60536385	19.29506302	104.9323273	56	10	12	14.45163891	10.76105024	7.146468888	5.604126337	30.47691621	16.26483803	2.904435363	3.485322436	6312	Upper middle income
Canarias	ES	NA	NA	7583.98	0	0	0	0	516	356	486	51	0	0	0	0	6.803815411	4.694105206	6.408244747	0.672470128
Oman	OM	OMN	Asia	310275	0	0	0	0	17374.52734	15224.2373	15791.66309	10633.20215	0	0	0	0	5.599718747	4.906691582	5.089569925	3.427025106	18658	High income
India	IN	IND	Asia	3166800	127605.4375	127234.1641	130332.1719	129547.8281	173111.4219	146766.6719	160517.7969	107659.8438	4.029475733	4.017751802	4.115579508	4.090811801	5.466446314	4.634541868	5.068769637	3.399641397	1428	Lower middle income
Kuwait	KW	KWT	Asia	16798.2	0	0	0	0	327.782074	436.652832	564.652832	568.272522	0	0	0	0	1.951292841	2.599402508	3.361388911	3.382936993	48006	High income
Nepal	NP	NPL	Asia	147710	0	0	0	0	5889.164063	4339.812012	3263.190186	4738.505371	0	0	0	0	3.986977227	2.938062428	2.209187046	3.207978723	736	Low income
Iran	IR	IRN	Asia	1683060	0	0	0	0	53016.61328	48578.11719	52398.36719	53428.99219	0	0	0	0	3.150013266	2.88629741	3.113279811	3.174515002	6748	Upper middle income
Brazil	BR	BRA	South America	8523630	963792.625	747624.3125	897276	836996.0625	368697.875	298227.5313	370762.4063	253887.5625	11.30730246	8.771196222	10.52692339	9.819713696	4.325596899	3.498832437	4.349818167	2.978631903	11590	Upper middle income
Greece	GR	GRC	Europe	130248	0	0	0	0	17492.50586	10610.07617	3166.567139	3813.598633	0	0	0	0	13.43015314	8.146056885	2.431182927	2.927951779	23916	High income
Antigua and Barbuda	AG	ATG	North America	539.866	0	0	0	0	299.6925354	84.50402832	29.98601913	15	0	0	0	0	55.51239296	15.65277834	5.554344807	2.778467249	12644	High income
Tanzania	TZ	TZA	Africa	947557	53501.87891	47773.30078	54194.36719	45192.60156	26426.96875	25054.58594	23589.12109	24496.85938	5.646296625	5.04173372	5.719378062	4.769380793	2.78895821	2.64412441	2.48946724	2.585264989	832	Low income
Saint Lucia	LC	LCA	North America	639.051	101.3445282	75.87858582	74.91152191	43.71622849	118	60	37	16	15.85859786	11.87363541	11.72230728	6.840804331	18.46487995	9.388922011	5.78983524	2.503712536	8694	Upper middle income
Bahamas	BS	BHS	North America	12191.7	0	0	0	0	3752.239502	3442.381592	1499.73877	293.8386841	0	0	0	0	30.77699994	28.23545192	12.30130966	2.410153499	28372	High income
Argentina	AR	ARG	South America	2787440	78001.20313	106419.8203	102181.3438	97883.19531	64981.53516	56383.22656	67303.36719	65549.90625	2.798309672	3.817833579	3.665777335	3.51158035	2.331226328	2.022760187	2.414522544	2.351616761	11404	Upper middle income
Bonaire	BQ	NA	NA	318.098	0	0	0	0	15.88593578	0	0	0	0	0	0	0	4.994038247	0	0	0
Bolivia	BO	BOL	South America	1092700	51012.66406	55170.79297	82389.74219	72831.99219	5640.684082	21807.83984	21707.2793	25350.95117	4.668496757	5.049033858	7.540014843	6.665323711	0.516215254	1.995775587	1.986572645	2.320028477	2290	Lower middle income
Timor-Leste	TL	NA	NA	15138.8	0	0	0	0	449.1156006	492.7835999	462.158844	327.4457092	0	0	0	0	2.966652579	3.255103442	3.052810289	2.162956834	3216	Lower middle income
Japan	JP	JPN	Asia	371862	1348.167969	1044.950073	893.4004517	486.1999512	12517.54688	8295.210938	7267.285645	7313.059082	0.362545237	0.281004801	0.240250537	0.130747415	3.3661807	2.23072294	1.954296391	1.966605645	46406	High income
Guatemala	GT	GTM	North America	109652	28470.85742	6923.752441	18539.45117	5667.368652	24187.33789	9163.542969	7701.457031	1998.260864	25.96474065	6.314296539	16.90753582	5.168504589	22.05827335	8.356931902	7.023544515	1.822366089	3146	Lower middle income
Trinidad and Tobago	TT	TTO	North America	5041.77	187.951828	172.6091461	166.9042206	812.3648682	198.7723541	101.4578857	46.84736633	85.33409119	3.727893736	3.423582316	3.310429087	16.11269193	3.942511343	2.012346572	0.929184916	1.692542325	17116	High income
Burkina Faso	BF	BFA	Africa	274009	0	0	0	0	3666.248779	3939.104736	3670.681885	3943.09375	0	0	0	0	1.338003051	1.437582246	1.339620919	1.439038043	718	Low income
Eritrea	ER	ERI	Africa	121605	0	0	0	0	3826.42627	3424.621338	3017.835449	1651.495972	0	0	0	0	3.146602746	2.816184645	2.481670531	1.358082292	555	Low income
Laos	LA	LAO	Asia	231120	7341.665527	5522.366699	14709.2832	1846.468018	12163.16699	8027.177246	19928.48828	3085.840088	3.176560024	2.389393691	6.364348911	0.79892178	5.262706383	3.473164264	8.622571946	1.335167916	1388	Lower middle income
Syria	SY	SYR	Asia	188439	0	0	0	0	6677.196777	6375.629883	2585.092041	1610.375977	0	0	0	0	3.543426136	3.383391911	1.371845553	0.854587414
Peru	PE	PER	South America	1299030	56187.95313	53272.29688	64433.08203	133688.7656	20032.05078	14935.63672	16460.53125	16155.13379	4.325377638	4.100928914	4.960091917	10.29143019	1.54207761	1.149753025	1.267140193	1.243630539	5624	Upper middle income
United States	US	USA	North America	9470770	670086.125	458288.7188	307983.875	244267.8906	562757.3125	220561	185768.5313	114766.8984	7.075307763	4.838980555	3.251941236	2.579176673	5.942043915	2.328860272	1.961493429	1.211801136	52420	High income
French Guiana	GF	GUF	South America	84151.5	586.0285645	1286.244263	1070.223267	3546.021729	2768.986328	387.5718689	313	0	0.696397051	1.528486435	1.271781568	4.213854451	3.290477684	0.460564421	0.371948212	0
Eswatini	SZ	SWZ	Africa	17179.5	9148.484375	6384.515137	7969.06543	4177.854004	5474.972168	2224.2771	3741.506592	206.5885162	53.25233199	37.16356784	46.38706266	24.31883352	31.86921719	12.94727495	21.77890271	1.202529272	4036	Lower middle income
Jordan	JO	JOR	Asia	89489.1	0	0	0	0	6241.22998	4016.832764	631.0100708	762	0	0	0	0	6.974290702	4.48862796	0.705125061	0.85150035	3722	Lower middle income
Ethiopia	ET	ETH	Africa	1134770	12855	13136	12766	3965	18385.66016	14200.94141	11754.1875	9437.189453	1.132828679	1.157591406	1.12498568	0.349410013	1.620210277	1.25143786	1.035821136	0.831638962	440	Low income
South Sudan	SS	SSD	Africa	637308	202.7169342	242.9998169	267.932251	190.6029358	3182.654297	5575.625977	5811.891602	5177.785156	0.031808315	0.038129102	0.04204125	0.029907507	0.499390294	0.874871487	0.911943927	0.812446283	1017.5	Low income
Central African Republic	CF	CAF	Africa	622696	0	0	0	0	1662	2950.175049	4136	4827	0	0	0	0	0.266903915	0.47377453	0.664208538	0.775177615	476	Low income
Curacao	CW	CUW	North America	475.402	0	0	0	0	4	0	0.654946148	3.654946089	0	0	0	0	0.841393179	0	0.137766805	0.768811677	19875	High income
China	CN	CHN	Asia	9424920	396527.7188	353129.5625	310803.4063	294859.6875	194745.0938	102677.8906	124146.9844	70183.64844	4.207226361	3.746764561	3.297676864	3.128511303	2.06627848	1.089429837	1.317220564	0.744660416	5920	Upper middle income
Angola	AO	AGO	Africa	1254970	1508.163696	1743.375122	1297.434937	1682.714722	20344.18359	15102.79102	11863.41309	9192.834961	0.120175279	0.138917673	0.103383741	0.13408406	1.621089237	1.20343841	0.945314477	0.73251432	4120	Upper middle income
Uganda	UG	UGA	Africa	243703	887.9602661	1570.219238	1680.728516	198.8384552	203.9147034	1417.90625	1712.800903	1509.534058	0.364361648	0.644316745	0.689662629	0.081590483	0.083673448	0.581817315	0.702823069	0.61941546	796	Low income
Botswana	BW	BWA	Africa	581125	71	98	0	0	2748.442139	2733.500488	2178.59375	2561.809814	0.012217681	0.016863842	0	0	0.472951971	0.470380811	0.37489245	0.440836277	6912	Upper middle income
Cuba	CU	CUB	North America	109741	2628.641602	2769.412354	2312.876465	533.2127686	4493.180664	2046.756836	1288.148926	480	2.395314059	2.5235895	2.107577355	0.485882914	4.094350028	1.865079447	1.173808263	0.437393499	6260	Upper middle income
El Salvador	SV	SLV	North America	20692.8	3943.290527	4438.755371	3268.500488	1136.431396	1218.663452	1139.012329	212.8320923	83.67676544	19.05634098	21.45072378	15.79535147	5.491916978	5.88931151	5.50438959	1.028532109	0.404376234	3180	Lower middle income
Saudi Arabia	SA	SAU	Asia	1933270	0	0	0	0	12086.86035	9585.959961	7063.851563	7364.406738	0	0	0	0	0.625202913	0.495841758	0.365383602	0.380930069	22932	High income
Egypt	EG	EGY	Africa	1002470	0	0	0	0	29476.5957	22894.94141	10458.05566	2989.813721	0	0	0	0	2.94039679	2.283853024	1.043228791	0.298244708	2806	Lower middle income
Zimbabwe	ZW	ZWE	Africa	391930	26337.73633	12118.28711	9561.06543	11950.83691	17398.71875	2768.656982	1397.513428	1161.098389	6.72001029	3.091951907	2.439482925	3.049227391	4.439241382	0.706416192	0.356572201	0.296251471	1026	Low income
Libya	LY	LBY	Africa	1623950	0	0	0	0	8977.235352	5036.399902	4780.133301	4129.485352	0	0	0	0	0.552802448	0.310132695	0.294352246	0.254286484	9396	Upper middle income
South Korea	KR	KOR	Asia	97429.7	5277.907227	2226.2229	1656	1304	1108.480713	651.3943481	416.9978638	243	5.417144081	2.284953049	1.699687056	1.338400919	1.137723623	0.66857883	0.427998715	0.249410601	25336	High income
Morocco	MA	MAR	Africa	674613	0	0	0	0	9671.791016	6302.021484	2284.109131	1179.322754	0	0	0	0	1.433679905	0.934168402	0.338580657	0.174814709	3012	Lower middle income
Guinea-Bissau	GW	GNB	Africa	33462.1	1602.603027	1386.267334	1668.261963	1267.506592	9	58.73972321	20.7741909	52.42145157	4.789307985	4.142798372	4.985526799	3.787887167	0.0268961	0.175541055	0.062082747	0.15665918	626	Low income
Turkey	TR	TUR	Asia	781079	86.54257965	0	0	0	18346.51563	8204.943359	2900.912354	1195.531372	0.011079875	0	0	0	2.34886812	1.050462675	0.371398073	0.153061518	11798	Upper middle income
Malawi	MW	MWI	Africa	119200	4290.027832	934.8928223	1057.186401	607.2717285	468.1003723	179.5615692	165.5189209	124.9021606	3.599016638	0.784306059	0.886901343	0.509456148	0.392701655	0.1506389	0.138858155	0.104783692	436	Low income
Congo DRC	CD	NA	NA	2342040	13474.15723	16229.27832	12418.92578	8418.881836	3569.227051	3616.548584	2624.543945	2372.218018	0.575317126	0.692954788	0.530261045	0.359467893	0.152398211	0.154418737	0.112062302	0.101288536	378	Low income
Senegal	SN	SEN	Africa	197172	31.96358681	3.024638891	0	0	96.652565	58.47848129	59.49832535	86.7014389	0.016211017	0.00153401	0	0	0.049019417	0.029658613	0.030175849	0.04397249	1332	Lower middle income
Guyana	GY	GUY	South America	211982	24038.24023	19786.08594	28195.32617	27822.43945	11989.50098	656.1960449	2312.540771	59.99255753	11.33975537	9.333851901	13.30081147	13.12490657	5.655905207	0.309552719	1.090913743	0.028300779	5146	Upper middle income
Mozambique	MZ	MOZ	Africa	790678	4770.971191	2262.813232	2797.929443	1375.745605	1616.332764	362.7208862	337.5023193	141.9016266	0.603402547	0.286186442	0.353864588	0.173995685	0.204423642	0.045874665	0.042685179	0.017946829	604	Low income
Iraq	IQ	IRQ	Asia	437474	0	0	0	0	7	32.12625504	32.12625504	32.12625504	0	0	0	0	0.001600095	0.00734358	0.00734358	0.00734358	5930	Upper middle income
Sudan	SD	SDN	Africa	1864330	0	0	0	0	240.0900574	201.482254	81.78677368	52.45401001	0	0	0	0	0.012878088	0.010807221	0.004386926	0.002813558	1418	Lower middle income
Niger	NE	NER	Africa	1188520	0	0	0	0	101.0718842	131.3213348	85.0269165	27.96509933	0	0	0	0	0.008504012	0.011049148	0.007154016	0.002352935	550	Low income
Pakistan	PK	PAK	Asia	879493	0	0	0	0	1112.188721	227.2545776	817.3796387	9	0	0	0	0	0.126457939	0.025839271	0.092937595	0.001023317	1112	Lower middle income
Suriname	SR	SUR	South America	145952	12736.1582	31425.54688	22488.41797	33310.77344	83	3.193995476	10.19399548	1	8.726264939	21.531426	15.40809168	22.82310173	0.056868011	0.002188388	0.006984485	0.000685157	8460	Upper middle income
Barbados	BB	BRB	North America	448.967	1.995188713	81.21924591	63.23499298	179.7032623	85	36	6	0	0.444395404	18.09024848	14.08455254	40.02594006	18.93234915	8.018406698	1.336401116	0	15520	High income
Seychelles	SC	SYC	Africa	380.17	0	0	0	0	28.89912224	12.59209156	2.352748156	0	0	0	0	0	7.601631438	3.31222652	0.61886739	0	11676	Upper middle income
Rwanda	RW	RWA	Africa	25305.7	520.9250488	1836.733398	2174.777588	264.9906311	13.93418026	182.3670807	129.1818695	0	2.058528509	7.258180562	8.594022643	1.047157878	0.055063406	0.720656139	0.510485264	0	682	Low income
Grenada	GD	GRD	North America	348.343	30.98196411	30.61315155	35.7607193	35.7607193	63.76991653	22.99525642	1	0	8.894096942	8.788220676	10.26595031	10.26595031	18.30664504	6.601325827	0.287073373	0	7180	Upper middle income
Burundi	BI	BDI	Africa	27367.8	1160.994873	806.2775879	1305.67688	117.338707	45	2	26	0	4.242192917	2.946081117	4.770850707	0.428747312	0.164426808	0.007307858	0.095002156	0	244	Low income
Chad	TD	TCD	Africa	1279140	0	0	0	0	5.652085304	8.824958801	8.652085304	0	0	0	0	0	0.000441866	0.000689913	0.000676399	0	942	Low income
Turks and Caicos Islands	TC	TCA	North America	300.286	0	0	0	0	56.84617615	61.90768051	0	0	0	0	0	0	18.93067814	20.61623936	0	0	23280	High income
Malta	MT	MLT	Europe	295.019	0	0	0	0	118.9555206	58.9993515	0	0	0	0	0	0	40.32130833	19.99849213	0	0	22716	High income
Spain	ES	ESP	Europe	499205	441.1585999	518.2407837	3.102268934	10.3632288	27.6640377	19.03782272	0	0	0.088372232	0.10381322	0.000621442	0.002075947	0.005541619	0.003813628	0	0	30138	High income
Italy	IT	ITA	Europe	300242	2	2.922492504	2	0	4	1	0	0	0.000666129	0.000973379	0.000666129	0	0.001332259	0.000333065	0	0	36478	High income
Algeria	DZ	DZA	Africa	2326160	0	0	0	0	14	0.624051154	0	0	0	0	0	0	0.00060185	2.68E-05	0	0	5050	Upper middle income
Tunisia	TN	TUN	Africa	155772	0	0	0	0	4	0	0	0	0	0	0	0	0.002567856	0	0	0	4108	Upper middle income
Zambia	ZM	ZMB	Africa	756426	2253.256836	459.0220032	115.3593674	2	0.740610898	0	0	0	0.297881992	0.060683002	0.015250582	0.000264401	9.79E-05	0	0	0	1602	Lower middle income
Gambia	GM	GMB	Africa	10787.2	23.71741486	124.7757645	0	117.2277603	0	0	0	0	0.219866275	1.156702059	0	1.086730202	0	0	0	0	758	Low income
Portugal	PT	PRT	Europe	92026.7	6206.966309	5691.210449	213.954422	426.1581726	0	0	0	0	6.744745067	6.184303522	0.232491681	0.463081011	0	0	0	0	21878	High income
Canada	CA	CAN	North America	9923820	109222.7734	100218.5234	53484.88281	38485.24219	0	0	0	0	1.100612198	1.009878489	0.538954584	0.387806734	0	0	0	0	49552	High income
France	FR	FRA	Europe	547871	3554.754395	2604.911377	189	266	0	0	0	0	0.648830545	0.475460716	0.034497172	0.048551575	0	0	0	0	43736	High income
North Korea	KP	PRK	Asia	122352	1166.793823	400.0301819	84.84537506	10	0	0	0	0	0.953636903	0.32695026	0.069345311	0.00817314	0	0	0	0
Luxembourg	LU	LUX	Europe	2577.82	172.1934509	97.36863708	0	0	0	0	0	0	6.679808944	3.777169744	0	0	0	0	0	0	76380	High income
Belgium	BE	BEL	Europe	30611.8	280.6750183	233.6654663	0	0	0	0	0	0	0.916885052	0.763318284	0	0	0	0	0	0	47226	High income
Gibraltar	GI	GIB	Europe	7.86445	1.017018557	0.017018605	0	0	0	0	0	0	12.93184592	0.216399176	0	0	0	0	0	0		High income
Germany	DE	DEU	Europe	356724	378.1788635	375.8723145	0	0	0	0	0	0	0.106014415	0.105367823	0	0	0	0	0	0	46622	High income
Andorra	AD	AND	Europe	507.451	0.457711041	0	0	0	0	0	0	0	0.090198076	0	0	0	0	0	0	0		High income
Netherlands	NL	NLD	Europe	34892.3	2	0	0	0	0	0	0	0	0.005731924	0	0	0	0	0	0	0	53248	High income
American Samoa	AS	ASM	Oceania	164.756	0	0	0	0	0	0	0	0	0	0	0	0	0	0	0	0		Upper middle income
United States Minor Outlying Islands	UM	UMI	Oceania	37.6774	0	0	0	0	0	0	0	0	0	0	0	0	0	0	0	0
Cook Islands	CK	COK	Oceania	151.288	0	0	0	0	0	0	0	0	0	0	0	0	0	0	0	0
French Polynesia	PF	PYF	Oceania	2095.28	0	0	0	0	0	0	0	0	0	0	0	0	0	0	0	0		High income
Niue	NU	NIU	Oceania	250.833	0	0	0	0	0	0	0	0	0	0	0	0	0	0	0	0
Pitcairn	PN	PCN	Oceania	48.3396	0	0	0	0	0	0	0	0	0	0	0	0	0	0	0	0
Samoa	WS	WSM	Oceania	2955.19	0	0	0	0	0	0	0	0	0	0	0	0	0	0	0	0	3608	Lower middle income
Tokelau	TK	TKL	Oceania	7.4155	0	0	0	0	0	0	0	0	0	0	0	0	0	0	0	0
Tonga	TO	TON	Oceania	464.722	0	0	0	0	0	0	0	0	0	0	0	0	0	0	0	0	4128	Upper middle income
Wallis and Futuna	WF	WLF	Oceania	161.456	0	0	0	0	0	0	0	0	0	0	0	0	0	0	0	0
Falkland Islands	FK	FLK	South America	11475.5	0	0	0	0	0	0	0	0	0	0	0	0	0	0	0	0
Chile	CL	CHL	South America	745810	0	0	0	0	0	0	0	0	0	0	0	0	0	0	0	0	13508	High income
South Georgia and South Sandwich Islands	GS	NA	NA	3710.03	0	0	0	0	0	0	0	0	0	0	0	0	0	0	0	0
Antarctica	AQ	ATA	Antarctica	12291600	0	0	0	0	0	0	0	0	0	0	0	0	0	0	0	0
Fiji	FJ	FJI	Oceania	18173.3	0	0	0	0	0	0	0	0	0	0	0	0	0	0	0	0	4258	Upper middle income
Saint Helena	SH	SHN	Africa	131.225	0	0	0	0	0	0	0	0	0	0	0	0	0	0	0	0
Bermuda	BM	BMU	North America	21.5237	0	0	0	0	0	0	0	0	0	0	0	0	0	0	0	0	101374	High income
Cayman Islands	KY	CYM	North America	209.709	0	0	0	0	0	0	0	0	0	0	0	0	0	0	0	0	55560	High income
Saba	BQ	NA	NA	14.2187	0	0	0	0	0	0	0	0	0	0	0	0	0	0	0	0
Saint Barthelemy	BL	NA	NA	23.3192	0	0	0	0	0	0	0	0	0	0	0	0	0	0	0	0
Saint Eustatius	BQ	NA	NA	24.0812	0	0	0	0	0	0	0	0	0	0	0	0	0	0	0	0
Saint Martin	MF	NA	NA	54.4495	0	0	0	0	0	0	0	0	0	0	0	0	0	0	0	0
Saint Pierre and Miquelon	PM	SPM	North America	255.208	0	0	0	0	0	0	0	0	0	0	0	0	0	0	0	0
Sint Maarten	SX	NA	NA	42.9586	0	0	0	0	0	0	0	0	0	0	0	0	0	0	0	0	28105	High income
Cabo Verde	CV	NA	NA	4054.31	0	0	0	0	0	0	0	0	0	0	0	0	0	0	0	0	3440	Lower middle income
Mali	ML	MLI	Africa	1259190	0	0	0	0	0	0	0	0	0	0	0	0	0	0	0	0	750	Low income
Mauritania	MR	MRT	Africa	1043780	0	0	0	0	0	0	0	0	0	0	0	0	0	0	0	0	1692	Lower middle income
Greenland	GL	GRL	North America	2148120	0	0	0	0	0	0	0	0	0	0	0	0	0	0	0	0		High income
Guernsey	GG	GGY	Europe	72.6958	0	0	0	0	0	0	0	0	0	0	0	0	0	0	0	0
Ireland	IE	IRL	Europe	69506.9	0	0	0	0	0	0	0	0	0	0	0	0	0	0	0	0	43432	High income
Isle of Man	IM	IMN	Europe	616.778	0	0	0	0	0	0	0	0	0	0	0	0	0	0	0	0	81002	High income
Jersey	JE	JEY	Europe	124.607	0	0	0	0	0	0	0	0	0	0	0	0	0	0	0	0
United Kingdom	GB	GBR	Europe	243845	0	0	0	0	0	0	0	0	0	0	0	0	0	0	0	0	42324	High income
Iceland	IS	ISL	Europe	102510	0	0	0	0	0	0	0	0	0	0	0	0	0	0	0	0	41924	High income
Faroe Islands	FO	NA	NA	1477.98	0	0	0	0	0	0	0	0	0	0	0	0	0	0	0	0		High income
Svalbard	SJ	NA	NA	62516.6	0	0	0	0	0	0	0	0	0	0	0	0	0	0	0	0
Bouvet Island	BV	BVT	Antarctica	57.3461	0	0	0	0	0	0	0	0	0	0	0	0	0	0	0	0
New Zealand	NZ	NZL	Oceania	268943	0	0	0	0	0	0	0	0	0	0	0	0	0	0	0	0	36044	High income
British Indian Ocean Territory	IO	IOT	Asia	91.0313	0	0	0	0	0	0	0	0	0	0	0	0	0	0	0	0
French Southern Territories	TF	ATF	Antarctica	7472.09	0	0	0	0	0	0	0	0	0	0	0	0	0	0	0	0
Heard Island and McDonald Islands	HM	HMD	Antarctica	399.497	0	0	0	0	0	0	0	0	0	0	0	0	0	0	0	0
Mauritius	MU	MUS	Africa	2155.98	0	0	0	0	0	0	0	0	0	0	0	0	0	0	0	0	9474	Upper middle income
Reunion	RE	REU	Africa	2655.25	0	0	0	0	0	0	0	0	0	0	0	0	0	0	0	0
Kiribati	KI	KIR	Oceania	425.46	0	0	0	0	0	0	0	0	0	0	0	0	0	0	0	0	2592	Lower middle income
Liechtenstein	LI	LIE	Europe	176.303	0	0	0	0	0	0	0	0	0	0	0	0	0	0	0	0		Lower middle income
Monaco	MC	MCO	Europe	9.27582	0	0	0	0	0	0	0	0	0	0	0	0	0	0	0	0		Upper middle income
Switzerland	CH	CHE	Europe	41472.3	0	0	0	0	0	0	0	0	0	0	0	0	0	0	0	0	86200	High income
Albania	AL	ALB	Europe	28680.5	0	0	0	0	0	0	0	0	0	0	0	0	0	0	0	0	4442	Upper middle income
Austria	AT	AUT	Europe	83896.2	0	0	0	0	0	0	0	0	0	0	0	0	0	0	0	0	50266	High income
Bosnia and Herzegovina	BA	BIH	Europe	51538	0	0	0	0	0	0	0	0	0	0	0	0	0	0	0	0	5106	Upper middle income
Croatia	HR	HRV	Europe	55889.3	0	0	0	0	0	0	0	0	0	0	0	0	0	0	0	0	13682	High income
Czech Republic	CZ	NA	NA	78668.5	0	0	0	0	0	0	0	0	0	0	0	0	0	0	0	0	19322	High income
Denmark	DK	DNK	Europe	42604.7	0	0	0	0	0	0	0	0	0	0	0	0	0	0	0	0	62346	High income
Hungary	HU	HUN	Europe	92949.2	0	0	0	0	0	0	0	0	0	0	0	0	0	0	0	0	13326	High income
Montenegro	ME	MNE	Europe	13803.9	0	0	0	0	0	0	0	0	0	0	0	0	0	0	0	0	7166	Upper middle income
Poland	PL	POL	Europe	311162	0	0	0	0	0	0	0	0	0	0	0	0	0	0	0	0	13148	High income
San Marino	SM	SMR	Europe	59.8809	0	0	0	0	0	0	0	0	0	0	0	0	0	0	0	0		Low income
Serbia	RS	SRB	Europe	88157.3	0	0	0	0	0	0	0	0	0	0	0	0	0	0	0	0	6238	Upper middle income
Slovakia	SK	SVK	Europe	48884.7	0	0	0	0	0	0	0	0	0	0	0	0	0	0	0	0	17846	High income
Slovenia	SI	SVN	Europe	20415.6	0	0	0	0	0	0	0	0	0	0	0	0	0	0	0	0	23842	High income
North Macedonia	MK	MKD	Europe	25483.2	0	0	0	0	0	0	0	0	0	0	0	0	0	0	0	0	4892	Upper middle income
Vatican City	VA	NA	NA	0.564644	0	0	0	0	0	0	0	0	0	0	0	0	0	0	0	0
Norway	NO	NOR	Europe	319587	0	0	0	0	0	0	0	0	0	0	0	0	0	0	0	0	97298	High income
Sweden	SE	SWE	Europe	444338	0	0	0	0	0	0	0	0	0	0	0	0	0	0	0	0	58818	High income
Belarus	BY	BLR	Europe	207316	0	0	0	0	0	0	0	0	0	0	0	0	0	0	0	0	6724	Upper middle income
Bulgaria	BG	BGR	Europe	111083	0	0	0	0	0	0	0	0	0	0	0	0	0	0	0	0	7386	Upper middle income
Estonia	EE	EST	Europe	45791.7	0	0	0	0	0	0	0	0	0	0	0	0	0	0	0	0	16964	High income
Finland	FI	FIN	Europe	333891	0	0	0	0	0	0	0	0	0	0	0	0	0	0	0	0	49512	High income
Georgia	GE	GEO	Asia	70004.5	0	0	0	0	0	0	0	0	0	0	0	0	0	0	0	0	4030	Lower middle income
Latvia	LV	LVA	Europe	64469.2	0	0	0	0	0	0	0	0	0	0	0	0	0	0	0	0	13996	High income
Lithuania	LT	LTU	Europe	64857.6	0	0	0	0	0	0	0	0	0	0	0	0	0	0	0	0	14280	High income
Moldova	MD	MDA	Europe	33671	0	0	0	0	0	0	0	0	0	0	0	0	0	0	0	0	3122	Lower middle income
Romania	RO	ROU	Europe	237334	0	0	0	0	0	0	0	0	0	0	0	0	0	0	0	0	9014	Upper middle income
Ukraine	UA	UKR	Europe	596958	0	0	0	0	0	0	0	0	0	0	0	0	0	0	0	0	3390	Lower middle income
Afghanistan	AF	AFG	Asia	643557	0	0	0	0	0	0	0	0	0	0	0	0	0	0	0	0	592	Low income
Tajikistan	TJ	TJK	Asia	142644	0	0	0	0	0	0	0	0	0	0	0	0	0	0	0	0	1154	Lower middle income
Turkmenistan	TM	TKM	Asia	555287	0	0	0	0	0	0	0	0	0	0	0	0	0	0	0	0	5614	Upper middle income
Armenia	AM	ARM	Asia	29702.6	0	0	0	0	0	0	0	0	0	0	0	0	0	0	0	0	3826	Lower middle income
Azerbaijan	AZ	AZE	Asia	164498	0	0	0	0	0	0	0	0	0	0	0	0	0	0	0	0	6468	Upper middle income
Kazakhstan	KZ	KAZ	Asia	2840370	0	0	0	0	0	0	0	0	0	0	0	0	0	0	0	0	9916	Upper middle income
Kyrgyzstan	KG	KGZ	Asia	199733	0	0	0	0	0	0	0	0	0	0	0	0	0	0	0	0	1042	Lower middle income
Uzbekistan	UZ	UZB	Asia	446956	0	0	0	0	0	0	0	0	0	0	0	0	0	0	0	0	1974	Lower middle income
Cocos Islands	CC	CCK	Asia	18.052	0	0	0	0	0	0	0	0	0	0	0	0	0	0	0	0
Nauru	NR	NRU	Oceania	27.3452	0	0	0	0	0	0	0	0	0	0	0	0	0	0	0	0	12263.33333	Upper middle income
New Caledonia	NC	NCL	Oceania	18938.5	0	0	0	0	0	0	0	0	0	0	0	0	0	0	0	0		Low income
Norfolk Island	NF	NFK	Oceania	49.1663	0	0	0	0	0	0	0	0	0	0	0	0	0	0	0	0
Solomon Islands	SB	SLB	Oceania	27157.4	0	0	0	0	0	0	0	0	0	0	0	0	0	0	0	0	1854	Lower middle income
Tuvalu	TV	TUV	Oceania	29.1918	0	0	0	0	0	0	0	0	0	0	0	0	0	0	0	0	4758	Upper middle income
Vanuatu	VU	VUT	Oceania	12334.8	0	0	0	0	0	0	0	0	0	0	0	0	0	0	0	0	2840	Lower middle income
Mongolia	MN	MNG	Asia	1562320	0	0	0	0	0	0	0	0	0	0	0	0	0	0	0	0	3356	Lower middle income
Guam	GU	GUM	Oceania	579.213	0	0	0	0	0	0	0	0	0	0	0	0	0	0	0	0		High income
Marshall Islands	MH	MHL	Oceania	34.918	0	0	0	0	0	0	0	0	0	0	0	0	0	0	0	0	3702	Lower middle income
Micronesia	FM	NA	NA	519.633	0	0	0	0	0	0	0	0	0	0	0	0	0	0	0	0
Northern Mariana Islands	MP	MNP	Oceania	238.411	0	0	0	0	0	0	0	0	0	0	0	0	0	0	0	0		Low income
Palau	PW	PLW	Oceania	382.569	0	0	0	0	0	0	0	0	0	0	0	0	0	0	0	0	12690	High income
Russian Federation	RU	NA	NA	16948900	0	0	0	0	0	0	0	0	0	0	0	0	0	0	0	0	12870	High income
