# Supplementary material for: Global Protected Areas as refuges for amphibians and reptiles under climate change
Source: Nat Commun. 2023 Mar 13;14:1389. doi: 10.1038/s41467-023-36987-y (PMC10011414; doi:10.1038/s41467-023-36987-y)
Supplement: Supplementary file 10 — Supplementary Dataset 7 [file 41467_2023_36987_MOESM10_ESM.xlsx]

## Sheet: SouthAmericaList
ScientificName	class	Region	Contacts	Mail
Dendropsophus soaresi	Amphibia	South America	Mauri_cio Humberto Vancine	mauricio.vancine@gmail.com
Phyllomedusa nordestina	Amphibia	South America	Mauri_cio Humberto Vancine	mauricio.vancine@gmail.com
Physalaemus albifrons	Amphibia	South America	Mauri_cio Humberto Vancine	mauricio.vancine@gmail.com
Dermatonotus muelleri	Amphibia	South America	Mauri_cio Humberto Vancine	mauricio.vancine@gmail.com
Proceratophrys cristiceps	Amphibia	South America	Mauri_cio Humberto Vancine	mauricio.vancine@gmail.com
Leptodactylus fuscus	Amphibia	South America	Mauri_cio Humberto Vancine	mauricio.vancine@gmail.com
Leptodactylus vastus	Amphibia	South America	Mauri_cio Humberto Vancine	mauricio.vancine@gmail.com
Siphonops paulensis	Amphibia	South America	Mauri_cio Humberto Vancine	mauricio.vancine@gmail.com
Corythomantis greeningi	Amphibia	South America	Mauri_cio Humberto Vancine	mauricio.vancine@gmail.com
Leptodactylus mystaceus	Amphibia	South America	Mauri_cio Humberto Vancine	mauricio.vancine@gmail.com
Leptodactylus troglodytes	Amphibia	South America	Mauri_cio Humberto Vancine	mauricio.vancine@gmail.com
Scinax ruber	Amphibia	South America	Mauri_cio Humberto Vancine	mauricio.vancine@gmail.com
Rhinella granulosa	Amphibia	South America	Mauri_cio Humberto Vancine	mauricio.vancine@gmail.com
Leptodactylus macrosternum	Amphibia	South America	Mauri_cio Humberto Vancine	mauricio.vancine@gmail.com
Physalaemus cuvieri	Amphibia	South America	Mauri_cio Humberto Vancine	mauricio.vancine@gmail.com
Leptodactylus syphax	Amphibia	South America	Mauri_cio Humberto Vancine	mauricio.vancine@gmail.com
Rhinella jimi	Amphibia	South America	Mauri_cio Humberto Vancine	mauricio.vancine@gmail.com
Leptodactylus hylaedactylus	Amphibia	South America	Mauri_cio Humberto Vancine	mauricio.vancine@gmail.com
Scinax fuscomarginatus	Amphibia	South America	Mauri_cio Humberto Vancine	mauricio.vancine@gmail.com
Dendropsophus nanus	Amphibia	South America	Mauri_cio Humberto Vancine	mauricio.vancine@gmail.com
Scinax x-signatus	Amphibia	South America	Mauri_cio Humberto Vancine	mauricio.vancine@gmail.com
Elachistocleis piauiensis	Amphibia	South America	Mauri_cio Humberto Vancine	mauricio.vancine@gmail.com
Leptodactylus pustulatus	Amphibia	South America	Mauri_cio Humberto Vancine	mauricio.vancine@gmail.com
Dendropsophus microcephalus	Amphibia	South America	Mauri_cio Humberto Vancine	mauricio.vancine@gmail.com
Hypsiboas raniceps	Amphibia	South America	Mauri_cio Humberto Vancine	mauricio.vancine@gmail.com
Pseudopaludicola mystacalis	Amphibia	South America	Mauri_cio Humberto Vancine	mauricio.vancine@gmail.com
Bufo crucifer	Amphibia	South America	Mauri_cio Humberto Vancine	mauricio.vancine@gmail.com
Leptodactylus natalensis	Amphibia	South America	Mauri_cio Humberto Vancine	mauricio.vancine@gmail.com
Odontophrynus carvalhoi	Amphibia	South America	Mauri_cio Humberto Vancine	mauricio.vancine@gmail.com
Chthonerpeton arii	Amphibia	South America	Mauri_cio Humberto Vancine	mauricio.vancine@gmail.com
Scinax fuscovarius	Amphibia	South America	Mauri_cio Humberto Vancine	mauricio.vancine@gmail.com
Dendropsophus minutus	Amphibia	South America	Mauri_cio Humberto Vancine	mauricio.vancine@gmail.com
Trachycephalus venulosus	Amphibia	South America	Mauri_cio Humberto Vancine	mauricio.vancine@gmail.com
Leptodactylus ocellatus	Amphibia	South America	Mauri_cio Humberto Vancine	mauricio.vancine@gmail.com
Leptodactylus furnarius	Amphibia	South America	Mauri_cio Humberto Vancine	mauricio.vancine@gmail.com
Eleutherodactylus ramagii	Amphibia	South America	Mauri_cio Humberto Vancine	mauricio.vancine@gmail.com
Phyllomedusa hypochondrialis	Amphibia	South America	Mauri_cio Humberto Vancine	mauricio.vancine@gmail.com
Bufo margaritifer	Amphibia	South America	Mauri_cio Humberto Vancine	mauricio.vancine@gmail.com
Adelophryne baturitensis	Amphibia	South America	Mauri_cio Humberto Vancine	mauricio.vancine@gmail.com
Dendropsophus decipiens	Amphibia	South America	Mauri_cio Humberto Vancine	mauricio.vancine@gmail.com
Leptodactylus labyrinthicus	Amphibia	South America	Mauri_cio Humberto Vancine	mauricio.vancine@gmail.com
Bufo granulosus	Amphibia	South America	Mauri_cio Humberto Vancine	mauricio.vancine@gmail.com
Bufo schneideri	Amphibia	South America	Mauri_cio Humberto Vancine	mauricio.vancine@gmail.com
Agalychnis granulosa	Amphibia	South America	Mauri_cio Humberto Vancine	mauricio.vancine@gmail.com
Trachycephalus mesophaeus	Amphibia	South America	Mauri_cio Humberto Vancine	mauricio.vancine@gmail.com
Dendropsophus studerae	Amphibia	South America	Mauri_cio Humberto Vancine	mauricio.vancine@gmail.com
Scinax eurydice	Amphibia	South America	Mauri_cio Humberto Vancine	mauricio.vancine@gmail.com
Dendropsophus branneri	Amphibia	South America	Mauri_cio Humberto Vancine	mauricio.vancine@gmail.com
Dendropsophus oliveirai	Amphibia	South America	Mauri_cio Humberto Vancine	mauricio.vancine@gmail.com
Scinax pachychrus	Amphibia	South America	Mauri_cio Humberto Vancine	mauricio.vancine@gmail.com
Hypsiboas faber	Amphibia	South America	Mauri_cio Humberto Vancine	mauricio.vancine@gmail.com
Hypsiboas exastis	Amphibia	South America	Mauri_cio Humberto Vancine	mauricio.vancine@gmail.com
Sphaenorhynchus prasinus	Amphibia	South America	Mauri_cio Humberto Vancine	mauricio.vancine@gmail.com
Proceratophrys renalis	Amphibia	South America	Mauri_cio Humberto Vancine	mauricio.vancine@gmail.com
Leptodactylus latrans	Amphibia	South America	Mauri_cio Humberto Vancine	mauricio.vancine@gmail.com
Scinax nebulosus	Amphibia	South America	Mauri_cio Humberto Vancine	mauricio.vancine@gmail.com
Dendropsophus dutrai	Amphibia	South America	Mauri_cio Humberto Vancine	mauricio.vancine@gmail.com
Dendropsophus haddadi	Amphibia	South America	Mauri_cio Humberto Vancine	mauricio.vancine@gmail.com
Hypsiboas semilineatus	Amphibia	South America	Mauri_cio Humberto Vancine	mauricio.vancine@gmail.com
Rhinella crucifer	Amphibia	South America	Mauri_cio Humberto Vancine	mauricio.vancine@gmail.com
Dendropsophus elegans	Amphibia	South America	Mauri_cio Humberto Vancine	mauricio.vancine@gmail.com
Leptodactylus mystacinus	Amphibia	South America	Mauri_cio Humberto Vancine	mauricio.vancine@gmail.com
Haddadus binotatus	Amphibia	South America	Mauri_cio Humberto Vancine	mauricio.vancine@gmail.com
Hypsiboas albomarginatus	Amphibia	South America	Mauri_cio Humberto Vancine	mauricio.vancine@gmail.com
Hypsiboas crepitans	Amphibia	South America	Mauri_cio Humberto Vancine	mauricio.vancine@gmail.com
Scinax auratus	Amphibia	South America	Mauri_cio Humberto Vancine	mauricio.vancine@gmail.com
Physalaemus_x0002_ cicada	Amphibia	South America	Mauri_cio Humberto Vancine	mauricio.vancine@gmail.com
Leptodactylus andreae	Amphibia	South America	Mauri_cio Humberto Vancine	mauricio.vancine@gmail.com
Pseudopaludicola falcipes	Amphibia	South America	Mauri_cio Humberto Vancine	mauricio.vancine@gmail.com
Pleurodema diplolister	Amphibia	South America	Mauri_cio Humberto Vancine	mauricio.vancine@gmail.com
Hypsiboas multifasciatus	Amphibia	South America	Mauri_cio Humberto Vancine	mauricio.vancine@gmail.com
Physalaemus kroyeri	Amphibia	South America	Mauri_cio Humberto Vancine	mauricio.vancine@gmail.com
Elachistocleis cesarii	Amphibia	South America	Mauri_cio Humberto Vancine	mauricio.vancine@gmail.com
Pristimantis ramagii	Amphibia	South America	Mauri_cio Humberto Vancine	mauricio.vancine@gmail.com
Leptodactylus marmoratus	Amphibia	South America	Mauri_cio Humberto Vancine	mauricio.vancine@gmail.com
Lithobates palmipes	Amphibia	South America	Mauri_cio Humberto Vancine	mauricio.vancine@gmail.com
Hyla elegans	Amphibia	South America	Mauri_cio Humberto Vancine	mauricio.vancine@gmail.com
Hyla soaresi	Amphibia	South America	Mauri_cio Humberto Vancine	mauricio.vancine@gmail.com
Hyla faber	Amphibia	South America	Mauri_cio Humberto Vancine	mauricio.vancine@gmail.com
Hyla nana	Amphibia	South America	Mauri_cio Humberto Vancine	mauricio.vancine@gmail.com
Hyla minuta	Amphibia	South America	Mauri_cio Humberto Vancine	mauricio.vancine@gmail.com
Hyla albomarginata	Amphibia	South America	Mauri_cio Humberto Vancine	mauricio.vancine@gmail.com
Rana palmipes	Amphibia	South America	Mauri_cio Humberto Vancine	mauricio.vancine@gmail.com
Leptodactylus spixi	Amphibia	South America	Mauri_cio Humberto Vancine	mauricio.vancine@gmail.com
Hyla raniceps	Amphibia	South America	Mauri_cio Humberto Vancine	mauricio.vancine@gmail.com
Hyla crepitans	Amphibia	South America	Mauri_cio Humberto Vancine	mauricio.vancine@gmail.com
Hyla branneri	Amphibia	South America	Mauri_cio Humberto Vancine	mauricio.vancine@gmail.com
Scinax pachycrus	Amphibia	South America	Mauri_cio Humberto Vancine	mauricio.vancine@gmail.com
Adenomera marmorata	Amphibia	South America	Mauri_cio Humberto Vancine	mauricio.vancine@gmail.com
Chiasmocleis alagoanus	Amphibia	South America	Mauri_cio Humberto Vancine	mauricio.vancine@gmail.com
Ischnocnema ramagii	Amphibia	South America	Mauri_cio Humberto Vancine	mauricio.vancine@gmail.com
Elachistocleis ovalis	Amphibia	South America	Mauri_cio Humberto Vancine	mauricio.vancine@gmail.com
Phyllodytes luteolus	Amphibia	South America	Mauri_cio Humberto Vancine	mauricio.vancine@gmail.com
Ischnocnema vinhai	Amphibia	South America	Mauri_cio Humberto Vancine	mauricio.vancine@gmail.com
Gastrotheca fissipes	Amphibia	South America	Mauri_cio Humberto Vancine	mauricio.vancine@gmail.com
Hypsiboas atlanticus	Amphibia	South America	Mauri_cio Humberto Vancine	mauricio.vancine@gmail.com
Physalaemus erikae	Amphibia	South America	Mauri_cio Humberto Vancine	mauricio.vancine@gmail.com
Proceratophrys boiei	Amphibia	South America	Mauri_cio Humberto Vancine	mauricio.vancine@gmail.com
Rhinella margaritifera	Amphibia	South America	Mauri_cio Humberto Vancine	mauricio.vancine@gmail.com
Adenomera hylaedactyla	Amphibia	South America	Mauri_cio Humberto Vancine	mauricio.vancine@gmail.com
Phyllodytes eldemoi	Insecta	South America	Mauri_cio Humberto Vancine	mauricio.vancine@gmail.com
Frostius pernambucensis	Amphibia	South America	Mauri_cio Humberto Vancine	mauricio.vancine@gmail.com
Physalaemus caete	Amphibia	South America	Mauri_cio Humberto Vancine	mauricio.vancine@gmail.com
Trachycephalus typhonius	Amphibia	South America	Mauri_cio Humberto Vancine	mauricio.vancine@gmail.com
Scinax x-sginatus	Amphibia	South America	Mauri_cio Humberto Vancine	mauricio.vancine@gmail.com
Siphonops annulatus	Amphibia	South America	Mauri_cio Humberto Vancine	mauricio.vancine@gmail.com
Pristimantis gamagii	Amphibia	South America	Mauri_cio Humberto Vancine	mauricio.vancine@gmail.com
Scinax melanodactylus	Amphibia	South America	Mauri_cio Humberto Vancine	mauricio.vancine@gmail.com
Elachistocleys cesarii	Amphibia	South America	Mauri_cio Humberto Vancine	mauricio.vancine@gmail.com
Phyllodytes edelmoi	Amphibia	South America	Mauri_cio Humberto Vancine	mauricio.vancine@gmail.com
Pithecopus nordestinus	Amphibia	South America	Mauri_cio Humberto Vancine	mauricio.vancine@gmail.com
Boana semilineata	Amphibia	South America	Mauri_cio Humberto Vancine	mauricio.vancine@gmail.com
Boana exastis	Amphibia	South America	Mauri_cio Humberto Vancine	mauricio.vancine@gmail.com
Hylomantis granulosa	Amphibia	South America	Mauri_cio Humberto Vancine	mauricio.vancine@gmail.com
Phyllodytes gyrinaethes	Amphibia	South America	Mauri_cio Humberto Vancine	mauricio.vancine@gmail.com
Boana albomarginata	Amphibia	South America	Mauri_cio Humberto Vancine	mauricio.vancine@gmail.com
Boana crepitans	Amphibia	South America	Mauri_cio Humberto Vancine	mauricio.vancine@gmail.com
Chiasmocleis alagoana	Amphibia	South America	Mauri_cio Humberto Vancine	mauricio.vancine@gmail.com
Scinax ruber		South America	Mauri_cio Humberto Vancine	mauricio.vancine@gmail.com
Boana atlantica	Amphibia	South America	Mauri_cio Humberto Vancine	mauricio.vancine@gmail.com
Boana raniceps	Amphibia	South America	Mauri_cio Humberto Vancine	mauricio.vancine@gmail.com
Boana faber	Amphibia	South America	Mauri_cio Humberto Vancine	mauricio.vancine@gmail.com
Phyllodytes acuminatus	Amphibia	South America	Mauri_cio Humberto Vancine	mauricio.vancine@gmail.com
Hypsiboas freicanecae	Amphibia	South America	Mauri_cio Humberto Vancine	mauricio.vancine@gmail.com
Scinax x -signatus	Amphibia	South America	Mauri_cio Humberto Vancine	mauricio.vancine@gmail.com
Leptdactylus fuscus	Amphibia	South America	Mauri_cio Humberto Vancine	mauricio.vancine@gmail.com
Hypsiboas pardalis	Amphibia	South America	Mauri_cio Humberto Vancine	mauricio.vancine@gmail.com
Pipa carvalhoi	Amphibia	South America	Mauri_cio Humberto Vancine	mauricio.vancine@gmail.com
Hypsiboas fasciatus	Amphibia	South America	Mauri_cio Humberto Vancine	mauricio.vancine@gmail.com
Dendropsophus leucophyllatus	Amphibia	South America	Mauri_cio Humberto Vancine	mauricio.vancine@gmail.com
Hypsiboas puncatatus	Amphibia	South America	Mauri_cio Humberto Vancine	mauricio.vancine@gmail.com
Leptodactylus vasus	Amphibia	South America	Mauri_cio Humberto Vancine	mauricio.vancine@gmail.com
Pristimantis vinhai	Amphibia	South America	Mauri_cio Humberto Vancine	mauricio.vancine@gmail.com
Allobathes alagoanus	Amphibia	South America	Mauri_cio Humberto Vancine	mauricio.vancine@gmail.com
Allobates olfersioides	Amphibia	South America	Mauri_cio Humberto Vancine	mauricio.vancine@gmail.com
Macrogenioglottus alipioi	Amphibia	South America	Mauri_cio Humberto Vancine	mauricio.vancine@gmail.com
Leptodactylus pentadactylus	Amphibia	South America	Mauri_cio Humberto Vancine	mauricio.vancine@gmail.com
Aplastodiscus sibilatus	Amphibia	South America	Mauri_cio Humberto Vancine	mauricio.vancine@gmail.com
Crossodactylus dantei	Amphibia	South America	Mauri_cio Humberto Vancine	mauricio.vancine@gmail.com
Pleurodema diplolistris	Amphibia	South America	Mauri_cio Humberto Vancine	mauricio.vancine@gmail.com
Colostethus alagoanus	Amphibia	South America	Mauri_cio Humberto Vancine	mauricio.vancine@gmail.com
Bufo ictericus	Amphibia	South America	Mauri_cio Humberto Vancine	mauricio.vancine@gmail.com
Hyalinobatrachium eurygnathum	Amphibia	South America	Mauri_cio Humberto Vancine	mauricio.vancine@gmail.com
Phyllomedusa bahiana	Amphibia	South America	Mauri_cio Humberto Vancine	mauricio.vancine@gmail.com
Dedropsophus minutus		South America	Mauri_cio Humberto Vancine	mauricio.vancine@gmail.com
Dedropsophus decipiens		South America	Mauri_cio Humberto Vancine	mauricio.vancine@gmail.com
Dedropsophus nanus		South America	Mauri_cio Humberto Vancine	mauricio.vancine@gmail.com
Dedropsophus elegans		South America	Mauri_cio Humberto Vancine	mauricio.vancine@gmail.com
Scinax x-signata	Amphibia	South America	Mauri_cio Humberto Vancine	mauricio.vancine@gmail.com
Phyllomedusa hypocondrialis	Amphibia	South America	Mauri_cio Humberto Vancine	mauricio.vancine@gmail.com
Hyla decipiens	Amphibia	South America	Mauri_cio Humberto Vancine	mauricio.vancine@gmail.com
Itapotihyla langsdorffii	Amphibia	South America	Mauri_cio Humberto Vancine	mauricio.vancine@gmail.com
Scinax agilis	Amphibia	South America	Mauri_cio Humberto Vancine	mauricio.vancine@gmail.com
Scinax similis	Amphibia	South America	Mauri_cio Humberto Vancine	mauricio.vancine@gmail.com
Physalaemus signifer	Amphibia	South America	Mauri_cio Humberto Vancine	mauricio.vancine@gmail.com
Scinax alter	Amphibia	South America	Mauri_cio Humberto Vancine	mauricio.vancine@gmail.com
Scinax argyreornatus	Amphibia	South America	Mauri_cio Humberto Vancine	mauricio.vancine@gmail.com
Hypsiboas pombali	Amphibia	South America	Mauri_cio Humberto Vancine	mauricio.vancine@gmail.com
Rhinella hoogmoedi	Amphibia	South America	Mauri_cio Humberto Vancine	mauricio.vancine@gmail.com
Phyllodytes melanomystax	Amphibia	South America	Mauri_cio Humberto Vancine	mauricio.vancine@gmail.com
Chaunus jimi	Amphibia	South America	Mauri_cio Humberto Vancine	mauricio.vancine@gmail.com
Bokermannohyla capra	Amphibia	South America	Mauri_cio Humberto Vancine	mauricio.vancine@gmail.com
Hylomantis aspera	Amphibia	South America	Mauri_cio Humberto Vancine	mauricio.vancine@gmail.com
Ischnocnema paulodutrai	Amphibia	South America	Mauri_cio Humberto Vancine	mauricio.vancine@gmail.com
Chiasmocleis cordeiroi	Amphibia	South America	Mauri_cio Humberto Vancine	mauricio.vancine@gmail.com
Proceratophrys schirchi	Amphibia	South America	Mauri_cio Humberto Vancine	mauricio.vancine@gmail.com
Ischnocnema bilineata	Amphibia	South America	Mauri_cio Humberto Vancine	mauricio.vancine@gmail.com
Scinax strigilatus	Amphibia	South America	Mauri_cio Humberto Vancine	mauricio.vancine@gmail.com
Aplastodiscus ibirapitanga	Amphibia	South America	Mauri_cio Humberto Vancine	mauricio.vancine@gmail.com
Aplastodiscus cavicola	Amphibia	South America	Mauri_cio Humberto Vancine	mauricio.vancine@gmail.com
Phasmahyla timbo	Amphibia	South America	Mauri_cio Humberto Vancine	mauricio.vancine@gmail.com
Dendropsophus seniculus	Amphibia	South America	Mauri_cio Humberto Vancine	mauricio.vancine@gmail.com
Phyllomedusa rohdei	Amphibia	South America	Mauri_cio Humberto Vancine	mauricio.vancine@gmail.com
Phyllomedusa burmeisteri	Amphibia	South America	Mauri_cio Humberto Vancine	mauricio.vancine@gmail.com
Dendropsophus giesleri	Amphibia	South America	Mauri_cio Humberto Vancine	mauricio.vancine@gmail.com
Stereocyclops incrassatus	Amphibia	South America	Mauri_cio Humberto Vancine	mauricio.vancine@gmail.com
Adenomera thomei	Amphibia	South America	Mauri_cio Humberto Vancine	mauricio.vancine@gmail.com
Vitreorana uranoscopa	Amphibia	South America	Mauri_cio Humberto Vancine	mauricio.vancine@gmail.com
Dendropsophus anceps	Amphibia	South America	Mauri_cio Humberto Vancine	mauricio.vancine@gmail.com
Adelophryne mucronatus	Amphibia	South America	Mauri_cio Humberto Vancine	mauricio.vancine@gmail.com
Ceratophrys aurita	Amphibia	South America	Mauri_cio Humberto Vancine	mauricio.vancine@gmail.com
Dendropsophus bipunctatus	Amphibia	South America	Mauri_cio Humberto Vancine	mauricio.vancine@gmail.com
Phyllodytes wuchereri	Amphibia	South America	Mauri_cio Humberto Vancine	mauricio.vancine@gmail.com
Vitreorana eurygnatha	Amphibia	South America	Mauri_cio Humberto Vancine	mauricio.vancine@gmail.com
Aplastodiscus weygoldti	Amphibia	South America	Mauri_cio Humberto Vancine	mauricio.vancine@gmail.com
Dendropsophus novaisi	Amphibia	South America	Mauri_cio Humberto Vancine	mauricio.vancine@gmail.com
Brachycephalus pulex	Amphibia	South America	Mauri_cio Humberto Vancine	mauricio.vancine@gmail.com
Physalaemus camacan	Amphibia	South America	Mauri_cio Humberto Vancine	mauricio.vancine@gmail.com
Eleutherodactylus bilineatus	Amphibia	South America	Mauri_cio Humberto Vancine	mauricio.vancine@gmail.com
Chiasmocleis crucis	Amphibia	South America	Mauri_cio Humberto Vancine	mauricio.vancine@gmail.com
Leptodactylus cupreus	Amphibia	South America	Mauri_cio Humberto Vancine	mauricio.vancine@gmail.com
Ischnocnema parva	Amphibia	South America	Mauri_cio Humberto Vancine	mauricio.vancine@gmail.com
Phyllodytes maculosus	Amphibia	South America	Mauri_cio Humberto Vancine	mauricio.vancine@gmail.com
Ischnocnema verrucosa	Amphibia	South America	Mauri_cio Humberto Vancine	mauricio.vancine@gmail.com
Bokermannohyla circumdata	Amphibia	South America	Mauri_cio Humberto Vancine	mauricio.vancine@gmail.com
Scinax juncae	Amphibia	South America	Mauri_cio Humberto Vancine	mauricio.vancine@gmail.com
Trachycephalus nigromaculatus	Amphibia	South America	Mauri_cio Humberto Vancine	mauricio.vancine@gmail.com
Phasmahyla spectabilis	Amphibia	South America	Mauri_cio Humberto Vancine	mauricio.vancine@gmail.com
Stereocyclops histrio	Amphibia	South America	Mauri_cio Humberto Vancine	mauricio.vancine@gmail.com
Scinax rostratus	Amphibia	South America	Mauri_cio Humberto Vancine	mauricio.vancine@gmail.com
Pristimantis paulodutrai	Amphibia	South America	Mauri_cio Humberto Vancine	mauricio.vancine@gmail.com
Bokermannohyla lucianae	Amphibia	South America	Mauri_cio Humberto Vancine	mauricio.vancine@gmail.com
Gastrotheca pulchra	Amphibia	South America	Mauri_cio Humberto Vancine	mauricio.vancine@gmail.com
Dendropsophus oliverai	Amphibia	South America	Mauri_cio Humberto Vancine	mauricio.vancine@gmail.com
Agalychnis aspera	Amphibia	South America	Mauri_cio Humberto Vancine	mauricio.vancine@gmail.com
Adelophryne pachydactyla	Amphibia	South America	Mauri_cio Humberto Vancine	mauricio.vancine@gmail.com
Physalaemus crombie	Amphibia	South America	Mauri_cio Humberto Vancine	mauricio.vancine@gmail.com
Rhinella margaritifer	Amphibia	South America	Mauri_cio Humberto Vancine	mauricio.vancine@gmail.com
Proceratophrys laticeps	Amphibia	South America	Mauri_cio Humberto Vancine	mauricio.vancine@gmail.com
Chiasmocleis carvalhoi	Amphibia	South America	Mauri_cio Humberto Vancine	mauricio.vancine@gmail.com
Chiasmocleis gnoma	Amphibia	South America	Mauri_cio Humberto Vancine	mauricio.vancine@gmail.com
Colostethus olfersioides	Amphibia	South America	Mauri_cio Humberto Vancine	mauricio.vancine@gmail.com
Cycloramphus migueli	Amphibia	South America	Mauri_cio Humberto Vancine	mauricio.vancine@gmail.com
Leptodactylus labirinticus	Amphibia	South America	Mauri_cio Humberto Vancine	mauricio.vancine@gmail.com
Scinax fuscovaria	Amphibia	South America	Mauri_cio Humberto Vancine	mauricio.vancine@gmail.com
Rhinela jimi	Amphibia	South America	Mauri_cio Humberto Vancine	mauricio.vancine@gmail.com
Trachycephalus atlas	Amphibia	South America	Mauri_cio Humberto Vancine	mauricio.vancine@gmail.com
Scinax cretatus	Amphibia	South America	Mauri_cio Humberto Vancine	mauricio.vancine@gmail.com
Dendropsophus rubicundulus	Amphibia	South America	Mauri_cio Humberto Vancine	mauricio.vancine@gmail.com
Rhinella boulengeri	Amphibia	South America	Mauri_cio Humberto Vancine	mauricio.vancine@gmail.com
Leptodacylus vastus	Amphibia	South America	Mauri_cio Humberto Vancine	mauricio.vancine@gmail.com
Bufo jimi	Amphibia	South America	Mauri_cio Humberto Vancine	mauricio.vancine@gmail.com
Eleutherodactylus binotatus	Amphibia	South America	Mauri_cio Humberto Vancine	mauricio.vancine@gmail.com
Eleutherodactylus vinhai	Amphibia	South America	Mauri_cio Humberto Vancine	mauricio.vancine@gmail.com
Bokermannohyla hylax	Amphibia	South America	Mauri_cio Humberto Vancine	mauricio.vancine@gmail.com
Eletutherodactylus ramagii	Amphibia	South America	Mauri_cio Humberto Vancine	mauricio.vancine@gmail.com
Thoropa miliaris	Amphibia	South America	Mauri_cio Humberto Vancine	mauricio.vancine@gmail.com
Eletutherodactylus binotatus	Amphibia	South America	Mauri_cio Humberto Vancine	mauricio.vancine@gmail.com
Proceratophrys precrenulata	Amphibia	South America	Mauri_cio Humberto Vancine	mauricio.vancine@gmail.com
Rupirana cardosoi	Amphibia	South America	Mauri_cio Humberto Vancine	mauricio.vancine@gmail.com
Pleurodema alium	Amphibia	South America	Mauri_cio Humberto Vancine	mauricio.vancine@gmail.com
Bokermannohyla oxente	Amphibia	South America	Mauri_cio Humberto Vancine	mauricio.vancine@gmail.com
Proceratophrys minuta	Amphibia	South America	Mauri_cio Humberto Vancine	mauricio.vancine@gmail.com
Hypsiboas albopunctatus	Amphibia	South America	Mauri_cio Humberto Vancine	mauricio.vancine@gmail.com
Odontophrynus americanus	Amphibia	South America	Mauri_cio Humberto Vancine	mauricio.vancine@gmail.com
Scinax catharinae	Amphibia	South America	Mauri_cio Humberto Vancine	mauricio.vancine@gmail.com
Leptodactylus oreomantis	Amphibia	South America	Mauri_cio Humberto Vancine	mauricio.vancine@gmail.com
Chiasmocleis schubarti	Amphibia	South America	Mauri_cio Humberto Vancine	mauricio.vancine@gmail.com
Dendrophryniscus proboscideus	Amphibia	South America	Mauri_cio Humberto Vancine	mauricio.vancine@gmail.com
Physalaemus cicada	Amphibia	South America	Mauri_cio Humberto Vancine	mauricio.vancine@gmail.com
Aparasphenodon brunoi	Amphibia	South America	Mauri_cio Humberto Vancine	mauricio.vancine@gmail.com
Physalaemus marmoratus	Amphibia	South America	Mauri_cio Humberto Vancine	mauricio.vancine@gmail.com
Rhinella icterica	Amphibia	South America	Mauri_cio Humberto Vancine	mauricio.vancine@gmail.com
Scinax camposseabrai	Amphibia	South America	Mauri_cio Humberto Vancine	mauricio.vancine@gmail.com
Hyla microcephala	Amphibia	South America	Mauri_cio Humberto Vancine	mauricio.vancine@gmail.com
Eleutherodactylus paulodutrai	Amphibia	South America	Mauri_cio Humberto Vancine	mauricio.vancine@gmail.com
Hyla circumdata	Amphibia	South America	Mauri_cio Humberto Vancine	mauricio.vancine@gmail.com
Scinax cuspidatus	Amphibia	South America	Mauri_cio Humberto Vancine	mauricio.vancine@gmail.com
Hyla atlantica	Amphibia	South America	Mauri_cio Humberto Vancine	mauricio.vancine@gmail.com
Hyla semilineata	Amphibia	South America	Mauri_cio Humberto Vancine	mauricio.vancine@gmail.com
Hyla marmorata	Amphibia	South America	Mauri_cio Humberto Vancine	mauricio.vancine@gmail.com
Leptodactylus fuscus	Amphibia	South America	Mauri_cio Humberto Vancine	mauricio.vancine@gmail.com
Phrynohyas mesophaea	Amphibia	South America	Mauri_cio Humberto Vancine	mauricio.vancine@gmail.com
Colostethus capixaba	Amphibia	South America	Mauri_cio Humberto Vancine	mauricio.vancine@gmail.com
Phylomedusa burmeisteri	Amphibia	South America	Mauri_cio Humberto Vancine	mauricio.vancine@gmail.com
Scinax flavoguttatus	Amphibia	South America	Mauri_cio Humberto Vancine	mauricio.vancine@gmail.com
Phylomedusa hypocondrialis	Amphibia	South America	Mauri_cio Humberto Vancine	mauricio.vancine@gmail.com
Osteocephalus langsdorffii	Amphibia	South America	Mauri_cio Humberto Vancine	mauricio.vancine@gmail.com
Hyla anceps	Amphibia	South America	Mauri_cio Humberto Vancine	mauricio.vancine@gmail.com
Rhamphophryne proboscidea	Amphibia	South America	Mauri_cio Humberto Vancine	mauricio.vancine@gmail.com
Hyla bipunctata	Amphibia	South America	Mauri_cio Humberto Vancine	mauricio.vancine@gmail.com
Bufo paracnemis	Amphibia	South America	Mauri_cio Humberto Vancine	mauricio.vancine@gmail.com
Phasmahyla exilis	Amphibia	South America	Mauri_cio Humberto Vancine	mauricio.vancine@gmail.com
Physalaemus cuvieri	Amphibia	South America	Mauri_cio Humberto Vancine	mauricio.vancine@gmail.com
Leptodactylus spixii	Amphibia	South America	Mauri_cio Humberto Vancine	mauricio.vancine@gmail.com
Sphaenorhynchus bromelicola	Amphibia	South America	Mauri_cio Humberto Vancine	mauricio.vancine@gmail.com
Hyla albofrenata	Amphibia	South America	Mauri_cio Humberto Vancine	mauricio.vancine@gmail.com
Sphaenorhynchus palustris	Amphibia	South America	Mauri_cio Humberto Vancine	mauricio.vancine@gmail.com
Hyla microps	Amphibia	South America	Mauri_cio Humberto Vancine	mauricio.vancine@gmail.com
Hyla senicula	Amphibia	South America	Mauri_cio Humberto Vancine	mauricio.vancine@gmail.com
Pseudis bolbodactyla	Amphibia	South America	Mauri_cio Humberto Vancine	mauricio.vancine@gmail.com
Leptodactylus viridis	Amphibia	South America	Mauri_cio Humberto Vancine	mauricio.vancine@gmail.com
Hyla albopunctata	Amphibia	South America	Mauri_cio Humberto Vancine	mauricio.vancine@gmail.com
Physalaemus aguirrei	Amphibia	South America	Mauri_cio Humberto Vancine	mauricio.vancine@gmail.com
Eupemphix nattereri	Amphibia	South America	Mauri_cio Humberto Vancine	mauricio.vancine@gmail.com
Leptodactylus chaquensis	Amphibia	South America	Mauri_cio Humberto Vancine	mauricio.vancine@gmail.com
Leptodactylus podicipinus	Amphibia	South America	Mauri_cio Humberto Vancine	mauricio.vancine@gmail.com
Rhinella cerradensise	Amphibia	South America	Mauri_cio Humberto Vancine	mauricio.vancine@gmail.com
Rhinella schneideri	Amphibia	South America	Mauri_cio Humberto Vancine	mauricio.vancine@gmail.com
Phyllomedusa azureae	Amphibia	South America	Mauri_cio Humberto Vancine	mauricio.vancine@gmail.com
Pleurodema diplolisterca	Amphibia	South America	Mauri_cio Humberto Vancine	mauricio.vancine@gmail.com
Dendropsophus melanargyreus	Amphibia	South America	Mauri_cio Humberto Vancine	mauricio.vancine@gmail.com
Rhinella pombali	Amphibia	South America	Mauri_cio Humberto Vancine	mauricio.vancine@gmail.com
Physalaemus centralise	Amphibia	South America	Mauri_cio Humberto Vancine	mauricio.vancine@gmail.com
Leptodactylus troglodytesca	Amphibia	South America	Mauri_cio Humberto Vancine	mauricio.vancine@gmail.com
Rhinella veredase	Amphibia	South America	Mauri_cio Humberto Vancine	mauricio.vancine@gmail.com
Rhinella mirandaribeiroi	Amphibia	South America	Mauri_cio Humberto Vancine	mauricio.vancine@gmail.com
Physalaemus marmoratusa	Amphibia	South America	Mauri_cio Humberto Vancine	mauricio.vancine@gmail.com
Ischnochnema paulodutrai	Amphibia	South America	Mauri_cio Humberto Vancine	mauricio.vancine@gmail.com
Strabomantis aramunha	Amphibia	South America	Mauri_cio Humberto Vancine	mauricio.vancine@gmail.com
Colostethus goianus	Amphibia	South America	Mauri_cio Humberto Vancine	mauricio.vancine@gmail.com
Physalaemus fuscomaculatus	Amphibia	South America	Mauri_cio Humberto Vancine	mauricio.vancine@gmail.com
Hypsiboas ericae	Amphibia	South America	Mauri_cio Humberto Vancine	mauricio.vancine@gmail.com
Pseudopaludicola saltica	Amphibia	South America	Mauri_cio Humberto Vancine	mauricio.vancine@gmail.com
Eleutherodactylus juipoca	Amphibia	South America	Mauri_cio Humberto Vancine	mauricio.vancine@gmail.com
Hypsiboas punctatus	Amphibia	South America	Mauri_cio Humberto Vancine	mauricio.vancine@gmail.com
Dendropsophus cerradensis	Amphibia	South America	Mauri_cio Humberto Vancine	mauricio.vancine@gmail.com
Hypsiboas pulchellus	Amphibia	South America	Mauri_cio Humberto Vancine	mauricio.vancine@gmail.com
Dendropsophus araguaya	Amphibia	South America	Mauri_cio Humberto Vancine	mauricio.vancine@gmail.com
Physalaemus centralis	Amphibia	South America	Mauri_cio Humberto Vancine	mauricio.vancine@gmail.com
Dendropsophus jimi	Amphibia	South America	Mauri_cio Humberto Vancine	mauricio.vancine@gmail.com
Bufo rubescens	Amphibia	South America	Mauri_cio Humberto Vancine	mauricio.vancine@gmail.com
Barycholos ternetzi	Amphibia	South America	Mauri_cio Humberto Vancine	mauricio.vancine@gmail.com
Dendropsophus cruzi	Amphibia	South America	Mauri_cio Humberto Vancine	mauricio.vancine@gmail.com
Phyllomedusa hypochondiralis	Amphibia	South America	Mauri_cio Humberto Vancine	mauricio.vancine@gmail.com
Scinax constrictus	Amphibia	South America	Mauri_cio Humberto Vancine	mauricio.vancine@gmail.com
Hypsiboas lundii	Amphibia	South America	Mauri_cio Humberto Vancine	mauricio.vancine@gmail.com
Phyllomedusa azurea	Amphibia	South America	Mauri_cio Humberto Vancine	mauricio.vancine@gmail.com
Hyla nanuzae	Amphibia	South America	Mauri_cio Humberto Vancine	mauricio.vancine@gmail.com
Scinax luizotavioi	Amphibia	South America	Mauri_cio Humberto Vancine	mauricio.vancine@gmail.com
Physalaemus olfersii	Amphibia	South America	Mauri_cio Humberto Vancine	mauricio.vancine@gmail.com
Bufo pombali	Amphibia	South America	Mauri_cio Humberto Vancine	mauricio.vancine@gmail.com
Scinax perereca		South America	Mauri_cio Humberto Vancine	mauricio.vancine@gmail.com
Hyla martinsi	Amphibia	South America	Mauri_cio Humberto Vancine	mauricio.vancine@gmail.com
Hyla polytaenia	Amphibia	South America	Mauri_cio Humberto Vancine	mauricio.vancine@gmail.com
Scinax machadoi	Amphibia	South America	Mauri_cio Humberto Vancine	mauricio.vancine@gmail.com
Hylodes uai	Amphibia	South America	Mauri_cio Humberto Vancine	mauricio.vancine@gmail.com
Ischnocnema guentheri	Amphibia	South America	Mauri_cio Humberto Vancine	mauricio.vancine@gmail.com
Physalaemus mantiqueira	Amphibia	South America	Mauri_cio Humberto Vancine	mauricio.vancine@gmail.com
Physalaemus maximus	Amphibia	South America	Mauri_cio Humberto Vancine	mauricio.vancine@gmail.com
Hypsiboas polytaenius	Amphibia	South America	Mauri_cio Humberto Vancine	mauricio.vancine@gmail.com
Aplastodiscus leucopygius	Amphibia	South America	Mauri_cio Humberto Vancine	mauricio.vancine@gmail.com
Rhinela pombali	Amphibia	South America	Mauri_cio Humberto Vancine	mauricio.vancine@gmail.com
Hyalinobatrachium uranoscopum	Amphibia	South America	Mauri_cio Humberto Vancine	mauricio.vancine@gmail.com
Aplastodiscus arildae	Amphibia	South America	Mauri_cio Humberto Vancine	mauricio.vancine@gmail.com
Scinax perpusillus	Amphibia	South America	Mauri_cio Humberto Vancine	mauricio.vancine@gmail.com
Thoropa megatympanum	Amphibia	South America	Mauri_cio Humberto Vancine	mauricio.vancine@gmail.com
Rhinella rubescens	Amphibia	South America	Mauri_cio Humberto Vancine	mauricio.vancine@gmail.com
Bokermannohyla nanuzae	Amphibia	South America	Mauri_cio Humberto Vancine	mauricio.vancine@gmail.com
Rhinella cruficer	Amphibia	South America	Mauri_cio Humberto Vancine	mauricio.vancine@gmail.com
Pseudopaludicola mineira	Amphibia	South America	Mauri_cio Humberto Vancine	mauricio.vancine@gmail.com
Bokermannohyla alvarengai	Amphibia	South America	Mauri_cio Humberto Vancine	mauricio.vancine@gmail.com
Elachistocleis cesari	Amphibia	South America	Mauri_cio Humberto Vancine	mauricio.vancine@gmail.com
Scinax curicica	Amphibia	South America	Mauri_cio Humberto Vancine	mauricio.vancine@gmail.com
Hypsiboas botumirim	Amphibia	South America	Mauri_cio Humberto Vancine	mauricio.vancine@gmail.com
Bokermannohyla saxicola	Amphibia	South America	Mauri_cio Humberto Vancine	mauricio.vancine@gmail.com
Leptodactylus camaquara	Amphibia	South America	Mauri_cio Humberto Vancine	mauricio.vancine@gmail.com
Scinax squalirostris	Amphibia	South America	Mauri_cio Humberto Vancine	mauricio.vancine@gmail.com
Hypsiboas cipoensis	Amphibia	South America	Mauri_cio Humberto Vancine	mauricio.vancine@gmail.com
Leptodactylus jolyi	Amphibia	South America	Mauri_cio Humberto Vancine	mauricio.vancine@gmail.com
Proceratophrys cururu	Amphibia	South America	Mauri_cio Humberto Vancine	mauricio.vancine@gmail.com
Scinax duartei	Amphibia	South America	Mauri_cio Humberto Vancine	mauricio.vancine@gmail.com
Scinax berthae	Amphibia	South America	Mauri_cio Humberto Vancine	mauricio.vancine@gmail.com
Crossodactylus trachystomus	Amphibia	South America	Mauri_cio Humberto Vancine	mauricio.vancine@gmail.com
Bokermannohyla diamantina	Amphibia	South America	Mauri_cio Humberto Vancine	mauricio.vancine@gmail.com
Crossodactylodes itambe	Amphibia	South America	Mauri_cio Humberto Vancine	mauricio.vancine@gmail.com
Odontophrynus cultripes	Amphibia	South America	Mauri_cio Humberto Vancine	mauricio.vancine@gmail.com
Ischnocnema izecksohni	Amphibia	South America	Mauri_cio Humberto Vancine	mauricio.vancine@gmail.com
Physalaemus obtectus	Amphibia	South America	Mauri_cio Humberto Vancine	mauricio.vancine@gmail.com
Scinax perereca	Amphibia	South America	Mauri_cio Humberto Vancine	mauricio.vancine@gmail.com
Ischnocnema juipoca	Amphibia	South America	Mauri_cio Humberto Vancine	mauricio.vancine@gmail.com
Eleutherodactylus lacteus	Amphibia	South America	Mauri_cio Humberto Vancine	mauricio.vancine@gmail.com
Bokermannohyla martinsi	Amphibia	South America	Mauri_cio Humberto Vancine	mauricio.vancine@gmail.com
Leptodactylus bokermanni	Amphibia	South America	Mauri_cio Humberto Vancine	mauricio.vancine@gmail.com
Eleutherodactylus izecksohni	Amphibia	South America	Mauri_cio Humberto Vancine	mauricio.vancine@gmail.com
Hyalinobatrachium eurygnatum	Amphibia	South America	Mauri_cio Humberto Vancine	mauricio.vancine@gmail.com
Physalaemus evangelistai	Amphibia	South America	Mauri_cio Humberto Vancine	mauricio.vancine@gmail.com
Chaunus pombali	Amphibia	South America	Mauri_cio Humberto Vancine	mauricio.vancine@gmail.com
Chaunus rubescens	Amphibia	South America	Mauri_cio Humberto Vancine	mauricio.vancine@gmail.com
Phasmahyla jandaia	Amphibia	South America	Mauri_cio Humberto Vancine	mauricio.vancine@gmail.com
Hyla perviridis	Amphibia	South America	Mauri_cio Humberto Vancine	mauricio.vancine@gmail.com
Hyla samborni	Amphibia	South America	Mauri_cio Humberto Vancine	mauricio.vancine@gmail.com
Crossodactylus dispar	Amphibia	South America	Mauri_cio Humberto Vancine	mauricio.vancine@gmail.com
Phyllamedusa ayeaye	Amphibia	South America	Mauri_cio Humberto Vancine	mauricio.vancine@gmail.com
Physalaemus jordanensis	Amphibia	South America	Mauri_cio Humberto Vancine	mauricio.vancine@gmail.com
Hyla ranki	Amphibia	South America	Mauri_cio Humberto Vancine	mauricio.vancine@gmail.com
Hyla hayi	Amphibia	South America	Mauri_cio Humberto Vancine	mauricio.vancine@gmail.com
Bufo rufus	Amphibia	South America	Mauri_cio Humberto Vancine	mauricio.vancine@gmail.com
Leptodactylus cunicularius	Amphibia	South America	Mauri_cio Humberto Vancine	mauricio.vancine@gmail.com
Adenomera bokermanni	Amphibia	South America	Mauri_cio Humberto Vancine	mauricio.vancine@gmail.com
Hyla longinea	Amphibia	South America	Mauri_cio Humberto Vancine	mauricio.vancine@gmail.com
Phyllamedusa cochranae	Amphibia	South America	Mauri_cio Humberto Vancine	mauricio.vancine@gmail.com
Hyla caldarum	Amphibia	South America	Mauri_cio Humberto Vancine	mauricio.vancine@gmail.com
Physalaemus crombiei	Amphibia	South America	Mauri_cio Humberto Vancine	mauricio.vancine@gmail.com
Leptodactylus spixi	Amphibia	South America	Mauri_cio Humberto Vancine	mauricio.vancine@gmail.com
Scinax longilineus	Amphibia	South America	Mauri_cio Humberto Vancine	mauricio.vancine@gmail.com
Hypsiboas stenocephalus	Amphibia	South America	Mauri_cio Humberto Vancine	mauricio.vancine@gmail.com
Dendropsophus sanborni	Amphibia	South America	Mauri_cio Humberto Vancine	mauricio.vancine@gmail.com
Crossodactylus gaudichaudii	Amphibia	South America	Mauri_cio Humberto Vancine	mauricio.vancine@gmail.com
Elachistocleis bicolor	Amphibia	South America	Mauri_cio Humberto Vancine	mauricio.vancine@gmail.com
Chiasmocleis albopunctata	Amphibia	South America	Mauri_cio Humberto Vancine	mauricio.vancine@gmail.com
Pseudopaludicola ternetzi	Amphibia	South America	Mauri_cio Humberto Vancine	mauricio.vancine@gmail.com
Dematonotus muelleri		South America	Mauri_cio Humberto Vancine	mauricio.vancine@gmail.com
Hypsiboas paranaiba	Amphibia	South America	Mauri_cio Humberto Vancine	mauricio.vancine@gmail.com
Leptodactylus sertanejo	Amphibia	South America	Mauri_cio Humberto Vancine	mauricio.vancine@gmail.com
Phyllomedusa megacephala	Amphibia	South America	Mauri_cio Humberto Vancine	mauricio.vancine@gmail.com
Pseudopaludicola murundu	Amphibia	South America	Mauri_cio Humberto Vancine	mauricio.vancine@gmail.com
Rhinella crucifer		South America	Mauri_cio Humberto Vancine	mauricio.vancine@gmail.com
Bokermannohyla ibitipoca	Amphibia	South America	Mauri_cio Humberto Vancine	mauricio.vancine@gmail.com
Trachycephalus imitatrix	Amphibia	South America	Mauri_cio Humberto Vancine	mauricio.vancine@gmail.com
Hylodes amnicola	Amphibia	South America	Mauri_cio Humberto Vancine	mauricio.vancine@gmail.com
Physalaemus rupestris	Amphibia	South America	Mauri_cio Humberto Vancine	mauricio.vancine@gmail.com
Ischnocnema lactea	Amphibia	South America	Mauri_cio Humberto Vancine	mauricio.vancine@gmail.com
Proceratophrys melanopogon	Amphibia	South America	Mauri_cio Humberto Vancine	mauricio.vancine@gmail.com
Sphaenorhynchus orophilus	Amphibia	South America	Mauri_cio Humberto Vancine	mauricio.vancine@gmail.com
Phasmahyla cochranae	Amphibia	South America	Mauri_cio Humberto Vancine	mauricio.vancine@gmail.com
Bokermannohyla feioi	Amphibia	South America	Mauri_cio Humberto Vancine	mauricio.vancine@gmail.com
Lithobates catesbeianus	Amphibia	South America	Mauri_cio Humberto Vancine	mauricio.vancine@gmail.com
Rhinella ornata	Amphibia	South America	Mauri_cio Humberto Vancine	mauricio.vancine@gmail.com
Dendropsophusminutus		South America	Mauri_cio Humberto Vancine	mauricio.vancine@gmail.com
Scinax rogerioi	Amphibia	South America	Mauri_cio Humberto Vancine	mauricio.vancine@gmail.com
Physalaemus erythros	Amphibia	South America	Mauri_cio Humberto Vancine	mauricio.vancine@gmail.com
Phyllomedusa ayeaye	Amphibia	South America	Mauri_cio Humberto Vancine	mauricio.vancine@gmail.com
HYla saxicola	Amphibia	South America	Mauri_cio Humberto Vancine	mauricio.vancine@gmail.com
Pseudodaludicola mineira	Amphibia	South America	Mauri_cio Humberto Vancine	mauricio.vancine@gmail.com
Hyla alvarengai	Amphibia	South America	Mauri_cio Humberto Vancine	mauricio.vancine@gmail.com
eptodactylus labyrinthicus		South America	Mauri_cio Humberto Vancine	mauricio.vancine@gmail.com
Thoropamega tympanum		South America	Mauri_cio Humberto Vancine	mauricio.vancine@gmail.com
Epipedobates flavopictus	Amphibia	South America	Mauri_cio Humberto Vancine	mauricio.vancine@gmail.com
Hyla cipoensis	Amphibia	South America	Mauri_cio Humberto Vancine	mauricio.vancine@gmail.com
Hyla biobeba	Amphibia	South America	Mauri_cio Humberto Vancine	mauricio.vancine@gmail.com
Leptodactylus labythinthicus	Amphibia	South America	Mauri_cio Humberto Vancine	mauricio.vancine@gmail.com
Bufo schineideri	Amphibia	South America	Mauri_cio Humberto Vancine	mauricio.vancine@gmail.com
Scinax rubra	Amphibia	South America	Mauri_cio Humberto Vancine	mauricio.vancine@gmail.com
Crossodatylus bokermani	Amphibia	South America	Mauri_cio Humberto Vancine	mauricio.vancine@gmail.com
Hylodes otavioi	Amphibia	South America	Mauri_cio Humberto Vancine	mauricio.vancine@gmail.com
Pseudopaludicula mineira	Amphibia	South America	Mauri_cio Humberto Vancine	mauricio.vancine@gmail.com
Hyla pinima	Amphibia	South America	Mauri_cio Humberto Vancine	mauricio.vancine@gmail.com
Hyla alverengai	Amphibia	South America	Mauri_cio Humberto Vancine	mauricio.vancine@gmail.com
Procerathophrys cururu	Amphibia	South America	Mauri_cio Humberto Vancine	mauricio.vancine@gmail.com
Hyla lundii	Amphibia	South America	Mauri_cio Humberto Vancine	mauricio.vancine@gmail.com
Phrynohyas venulosa	Amphibia	South America	Mauri_cio Humberto Vancine	mauricio.vancine@gmail.com
Hyla circumdata		South America	Mauri_cio Humberto Vancine	mauricio.vancine@gmail.com
Physalaemus deimaticus	Amphibia	South America	Mauri_cio Humberto Vancine	mauricio.vancine@gmail.com
Scinax carnevallii	Amphibia	South America	Mauri_cio Humberto Vancine	mauricio.vancine@gmail.com
Bufo paracmenis	Amphibia	South America	Mauri_cio Humberto Vancine	mauricio.vancine@gmail.com
Hyla brannei	Amphibia	South America	Mauri_cio Humberto Vancine	mauricio.vancine@gmail.com
Chaunus schneideri	Amphibia	South America	Mauri_cio Humberto Vancine	mauricio.vancine@gmail.com
Chaunus granulosus	Amphibia	South America	Mauri_cio Humberto Vancine	mauricio.vancine@gmail.com
Chaunus crucifer	Amphibia	South America	Mauri_cio Humberto Vancine	mauricio.vancine@gmail.com
Phyllodytes kautskyi	Amphibia	South America	Mauri_cio Humberto Vancine	mauricio.vancine@gmail.com
Pseudis fusca	Amphibia	South America	Mauri_cio Humberto Vancine	mauricio.vancine@gmail.com
Xenohyla eugenioi	Amphibia	South America	Mauri_cio Humberto Vancine	mauricio.vancine@gmail.com
Phyllodytes tuberculosus	Amphibia	South America	Mauri_cio Humberto Vancine	mauricio.vancine@gmail.com
Crossodactylus cyclospinus	Amphibia	South America	Mauri_cio Humberto Vancine	mauricio.vancine@gmail.com
Aplastodiscus albofrenata	Amphibia	South America	Mauri_cio Humberto Vancine	mauricio.vancine@gmail.com
Dendropsophus minuta	Amphibia	South America	Mauri_cio Humberto Vancine	mauricio.vancine@gmail.com
Hypsiboas albopunctata	Amphibia	South America	Mauri_cio Humberto Vancine	mauricio.vancine@gmail.com
Itapotihyla langsdorfii	Amphibia	South America	Mauri_cio Humberto Vancine	mauricio.vancine@gmail.com
Hylodes sazimai	Amphibia	South America	Mauri_cio Humberto Vancine	mauricio.vancine@gmail.com
Ololygon ranki	Amphibia	South America	Mauri_cio Humberto Vancine	mauricio.vancine@gmail.com
Ololygon longilinea	Amphibia	South America	Mauri_cio Humberto Vancine	mauricio.vancine@gmail.com
Bokermannohyla luctuosa	Amphibia	South America	Mauri_cio Humberto Vancine	mauricio.vancine@gmail.com
Scinax ranki	Amphibia	South America	Mauri_cio Humberto Vancine	mauricio.vancine@gmail.com
Phyllomedusa burmesteri	Amphibia	South America	Mauri_cio Humberto Vancine	mauricio.vancine@gmail.com
Hylodes lateristrigatus	Amphibia	South America	Mauri_cio Humberto Vancine	mauricio.vancine@gmail.com
Physalaemus feioi	Amphibia	South America	Mauri_cio Humberto Vancine	mauricio.vancine@gmail.com
Dendropsophus parviceps	Amphibia	South America	Mauri_cio Humberto Vancine	mauricio.vancine@gmail.com
Scinax tripui	Amphibia	South America	Mauri_cio Humberto Vancine	mauricio.vancine@gmail.com
Ischnocnema surda	Amphibia	South America	Mauri_cio Humberto Vancine	mauricio.vancine@gmail.com
Sphaenorhynchus surdus	Amphibia	South America	Mauri_cio Humberto Vancine	mauricio.vancine@gmail.com
Physalaemus orophilus	Amphibia	South America	Mauri_cio Humberto Vancine	mauricio.vancine@gmail.com
Hyla prasina	Amphibia	South America	Mauri_cio Humberto Vancine	mauricio.vancine@gmail.com
Scinax hayii	Amphibia	South America	Mauri_cio Humberto Vancine	mauricio.vancine@gmail.com
Scinax caldarum	Amphibia	South America	Mauri_cio Humberto Vancine	mauricio.vancine@gmail.com
Hyla circumdatata	Amphibia	South America	Mauri_cio Humberto Vancine	mauricio.vancine@gmail.com
Hyla stenocephala	Amphibia	South America	Mauri_cio Humberto Vancine	mauricio.vancine@gmail.com
Aplastodiscus perviridis	Amphibia	South America	Mauri_cio Humberto Vancine	mauricio.vancine@gmail.com
Hyla sanborni	Amphibia	South America	Mauri_cio Humberto Vancine	mauricio.vancine@gmail.com
Brachycephalus didactylus	Amphibia	South America	Mauri_cio Humberto Vancine	mauricio.vancine@gmail.com
Scinax crospedospilus	Amphibia	South America	Mauri_cio Humberto Vancine	mauricio.vancine@gmail.com
Chiasmocleis mantiqueira	Amphibia	South America	Mauri_cio Humberto Vancine	mauricio.vancine@gmail.com
Ischnocnema izecksohnia	Amphibia	South America	Mauri_cio Humberto Vancine	mauricio.vancine@gmail.com
Scinax flavoguttaus	Amphibia	South America	Mauri_cio Humberto Vancine	mauricio.vancine@gmail.com
Scinax rizibilis	Amphibia	South America	Mauri_cio Humberto Vancine	mauricio.vancine@gmail.com
Scinax longilinea	Amphibia	South America	Mauri_cio Humberto Vancine	mauricio.vancine@gmail.com
Elaschistocleis cesarii	Amphibia	South America	Mauri_cio Humberto Vancine	mauricio.vancine@gmail.com
Scinax cosenzai	Amphibia	South America	Mauri_cio Humberto Vancine	mauricio.vancine@gmail.com
Hylodes perere	Amphibia	South America	Mauri_cio Humberto Vancine	mauricio.vancine@gmail.com
Proceratophrys mantiqueira	Amphibia	South America	Mauri_cio Humberto Vancine	mauricio.vancine@gmail.com
Hypsiboas cambui	Amphibia	South America	Mauri_cio Humberto Vancine	mauricio.vancine@gmail.com
Eleutherodactylus guentheri	Amphibia	South America	Mauri_cio Humberto Vancine	mauricio.vancine@gmail.com
Rana catesbeiana	Amphibia	South America	Mauri_cio Humberto Vancine	mauricio.vancine@gmail.com
Hyla luctuosa	Amphibia	South America	Mauri_cio Humberto Vancine	mauricio.vancine@gmail.com
Hyla callipygia	Amphibia	South America	Mauri_cio Humberto Vancine	mauricio.vancine@gmail.com
Dendropsophus pseudomeridianus	Amphibia	South America	Mauri_cio Humberto Vancine	mauricio.vancine@gmail.com
Pseudopaludicola serrana	Amphibia	South America	Mauri_cio Humberto Vancine	mauricio.vancine@gmail.com
Hylodes babax	Amphibia	South America	Mauri_cio Humberto Vancine	mauricio.vancine@gmail.com
Physalaemus olfersi	Amphibia	South America	Mauri_cio Humberto Vancine	mauricio.vancine@gmail.com
Hyla politaenia	Amphibia	South America	Mauri_cio Humberto Vancine	mauricio.vancine@gmail.com
Megaelosia apuana	Amphibia	South America	Mauri_cio Humberto Vancine	mauricio.vancine@gmail.com
Ischnocnema holti	Amphibia	South America	Mauri_cio Humberto Vancine	mauricio.vancine@gmail.com
Leptodactylus thomei	Amphibia	South America	Mauri_cio Humberto Vancine	mauricio.vancine@gmail.com
Ischnocnema izeckshoni	Amphibia	South America	Mauri_cio Humberto Vancine	mauricio.vancine@gmail.com
Ischnocnema oea	Amphibia	South America	Mauri_cio Humberto Vancine	mauricio.vancine@gmail.com
Dendropsophus ruschii	Amphibia	South America	Mauri_cio Humberto Vancine	mauricio.vancine@gmail.com
Bokermannohyla caramaschii	Amphibia	South America	Mauri_cio Humberto Vancine	mauricio.vancine@gmail.com
Phyllomedusa itacolomi	Amphibia	South America	Mauri_cio Humberto Vancine	mauricio.vancine@gmail.com
Dendropsophus parviceps	Amphibia	South America	Mauri_cio Humberto Vancine	mauricio.vancine@gmail.com
Scinax flavoguttatus	Amphibia	South America	Mauri_cio Humberto Vancine	mauricio.vancine@gmail.com
Odonthophrynus cultripes	Amphibia	South America	Mauri_cio Humberto Vancine	mauricio.vancine@gmail.com
Proceratophrys bioei	Amphibia	South America	Mauri_cio Humberto Vancine	mauricio.vancine@gmail.com
Hyla leucopigia	Amphibia	South America	Mauri_cio Humberto Vancine	mauricio.vancine@gmail.com
Scinax fucomarginatus	Amphibia	South America	Mauri_cio Humberto Vancine	mauricio.vancine@gmail.com
Hyla circundata	Amphibia	South America	Mauri_cio Humberto Vancine	mauricio.vancine@gmail.com
Hyla rubicundula	Amphibia	South America	Mauri_cio Humberto Vancine	mauricio.vancine@gmail.com
Scinax silimis	Amphibia	South America	Mauri_cio Humberto Vancine	mauricio.vancine@gmail.com
Hyla boipeba	Amphibia	South America	Mauri_cio Humberto Vancine	mauricio.vancine@gmail.com
Hyla albpunctata	Amphibia	South America	Mauri_cio Humberto Vancine	mauricio.vancine@gmail.com
Hysiboas polytaenius		South America	Mauri_cio Humberto Vancine	mauricio.vancine@gmail.com
Hypsiboas perereca	Amphibia	South America	Mauri_cio Humberto Vancine	mauricio.vancine@gmail.com
Adelophryne glandulata	Amphibia	South America	Mauri_cio Humberto Vancine	mauricio.vancine@gmail.com
Ischnocnema erythromera	Amphibia	South America	Mauri_cio Humberto Vancine	mauricio.vancine@gmail.com
Ololygon arduous	Amphibia	South America	Mauri_cio Humberto Vancine	mauricio.vancine@gmail.com
Euparkerella tridactyla	Amphibia	South America	Mauri_cio Humberto Vancine	mauricio.vancine@gmail.com
Scinax arduous	Amphibia	South America	Mauri_cio Humberto Vancine	mauricio.vancine@gmail.com
Crossodactylodes izecksohni	Amphibia	South America	Mauri_cio Humberto Vancine	mauricio.vancine@gmail.com
Zachaenus carvalhoi	Amphibia	South America	Mauri_cio Humberto Vancine	mauricio.vancine@gmail.com
Crossodactylodes bokermanni	Amphibia	South America	Mauri_cio Humberto Vancine	mauricio.vancine@gmail.com
Ischnonema parva	Amphibia	South America	Mauri_cio Humberto Vancine	mauricio.vancine@gmail.com
Ischnocnema abdit	Amphibia	South America	Mauri_cio Humberto Vancine	mauricio.vancine@gmail.com
Ischnocnema nasuta	Amphibia	South America	Mauri_cio Humberto Vancine	mauricio.vancine@gmail.com
Proceratophrys paviotii	Amphibia	South America	Mauri_cio Humberto Vancine	mauricio.vancine@gmail.com
Brachycephalus alipioi	Amphibia	South America	Mauri_cio Humberto Vancine	mauricio.vancine@gmail.com
Flectonotus fissilis	Amphibia	South America	Mauri_cio Humberto Vancine	mauricio.vancine@gmail.com
Scinax belloni	Amphibia	South America	Mauri_cio Humberto Vancine	mauricio.vancine@gmail.com
Ischnocnema abdita	Amphibia	South America	Mauri_cio Humberto Vancine	mauricio.vancine@gmail.com
Proceratophrys moehringi	Amphibia	South America	Mauri_cio Humberto Vancine	mauricio.vancine@gmail.com
Proceratophrys phyllostoma	Amphibia	South America	Mauri_cio Humberto Vancine	mauricio.vancine@gmail.com
Scinax kautskyi	Amphibia	South America	Mauri_cio Humberto Vancine	mauricio.vancine@gmail.com
Dendropsophus microps	Amphibia	South America	Mauri_cio Humberto Vancine	mauricio.vancine@gmail.com
Scinax heyeri	Amphibia	South America	Mauri_cio Humberto Vancine	mauricio.vancine@gmail.com
Euparkerella robusta	Amphibia	South America	Mauri_cio Humberto Vancine	mauricio.vancine@gmail.com
Zachaenus parvulus	Amphibia	South America	Mauri_cio Humberto Vancine	mauricio.vancine@gmail.com
Arcovomer passarellii	Amphibia	South America	Mauri_cio Humberto Vancine	mauricio.vancine@gmail.com
Sphaenorhynchus planicola	Amphibia	South America	Mauri_cio Humberto Vancine	mauricio.vancine@gmail.com
Rhinella pygmaea	Amphibia	South America	Mauri_cio Humberto Vancine	mauricio.vancine@gmail.com
Chiasmocleis lacrimae	Amphibia	South America	Mauri_cio Humberto Vancine	mauricio.vancine@gmail.com
Gastrotheca megacephala	Amphibia	South America	Mauri_cio Humberto Vancine	mauricio.vancine@gmail.com
Melanophryniscus setiba	Amphibia	South America	Mauri_cio Humberto Vancine	mauricio.vancine@gmail.com
Ololygon argyreornata	Amphibia	South America	Mauri_cio Humberto Vancine	mauricio.vancine@gmail.com
Ololygon agilis	Amphibia	South America	Mauri_cio Humberto Vancine	mauricio.vancine@gmail.com
Chiasmocleis capixaba	Amphibia	South America	Mauri_cio Humberto Vancine	mauricio.vancine@gmail.com
Dendrophryniscus carvalhoi	Amphibia	South America	Mauri_cio Humberto Vancine	mauricio.vancine@gmail.com
Flectonotus goeldii	Amphibia	South America	Mauri_cio Humberto Vancine	mauricio.vancine@gmail.com
Arcovomer passarelli	Amphibia	South America	Mauri_cio Humberto Vancine	mauricio.vancine@gmail.com
Leptodatylus ocellatus	Amphibia	South America	Mauri_cio Humberto Vancine	mauricio.vancine@gmail.com
Dendropsophus parciceps	Amphibia	South America	Mauri_cio Humberto Vancine	mauricio.vancine@gmail.com
Leptodatylus spixii	Amphibia	South America	Mauri_cio Humberto Vancine	mauricio.vancine@gmail.com
Dendropsophusseniculus		South America	Mauri_cio Humberto Vancine	mauricio.vancine@gmail.com
Leptodatylus fuscus	Amphibia	South America	Mauri_cio Humberto Vancine	mauricio.vancine@gmail.com
Bokermanohyla caramaschii	Amphibia	South America	Mauri_cio Humberto Vancine	mauricio.vancine@gmail.com
Eleutherodactylus oeus	Amphibia	South America	Mauri_cio Humberto Vancine	mauricio.vancine@gmail.com
Proceratophrys appendiculata	Amphibia	South America	Mauri_cio Humberto Vancine	mauricio.vancine@gmail.com
Trachycephialus mesophaeus	Amphibia	South America	Mauri_cio Humberto Vancine	mauricio.vancine@gmail.com
Leptotiactylus fuscus		South America	Mauri_cio Humberto Vancine	mauricio.vancine@gmail.com
Leptodacylus ocellatus	Amphibia	South America	Mauri_cio Humberto Vancine	mauricio.vancine@gmail.com
Eleutherodactylus parvus	Amphibia	South America	Mauri_cio Humberto Vancine	mauricio.vancine@gmail.com
Leptodadylus mystacinus		South America	Mauri_cio Humberto Vancine	mauricio.vancine@gmail.com
Leptodacylus natalensis	Amphibia	South America	Mauri_cio Humberto Vancine	mauricio.vancine@gmail.com
Dendropsophus berthalutzae	Amphibia	South America	Mauri_cio Humberto Vancine	mauricio.vancine@gmail.com
Eleutherodactylus nasutus	Amphibia	South America	Mauri_cio Humberto Vancine	mauricio.vancine@gmail.com
Gastrotheca fissipis	Amphibia	South America	Mauri_cio Humberto Vancine	mauricio.vancine@gmail.com
Scinax alterus	Amphibia	South America	Mauri_cio Humberto Vancine	mauricio.vancine@gmail.com
Scinax fscovarius	Amphibia	South America	Mauri_cio Humberto Vancine	mauricio.vancine@gmail.com
Hyla albofrenata	Amphibia	South America	Mauri_cio Humberto Vancine	mauricio.vancine@gmail.com
Proceratophrys schirchii	Amphibia	South America	Mauri_cio Humberto Vancine	mauricio.vancine@gmail.com
Hyla heyeri	Amphibia	South America	Mauri_cio Humberto Vancine	mauricio.vancine@gmail.com
Bokermanohyla circundata	Amphibia	South America	Mauri_cio Humberto Vancine	mauricio.vancine@gmail.com
Chaunnus crucifer	Amphibia	South America	Mauri_cio Humberto Vancine	mauricio.vancine@gmail.com
Trachyeephalus nigromaculatus	Amphibia	South America	Mauri_cio Humberto Vancine	mauricio.vancine@gmail.com
Leptodaetylus fuscus	Amphibia	South America	Mauri_cio Humberto Vancine	mauricio.vancine@gmail.com
Leptoclactylus ocellatus		South America	Mauri_cio Humberto Vancine	mauricio.vancine@gmail.com
Dendropsophus bipuncialus	Amphibia	South America	Mauri_cio Humberto Vancine	mauricio.vancine@gmail.com
Chuunus crucifer	Amphibia	South America	Mauri_cio Humberto Vancine	mauricio.vancine@gmail.com
Areovomer passarelli	Amphibia	South America	Mauri_cio Humberto Vancine	mauricio.vancine@gmail.com
Leptoclactylus natalensis		South America	Mauri_cio Humberto Vancine	mauricio.vancine@gmail.com
Sphaenorynchus planicola	Amphibia	South America	Mauri_cio Humberto Vancine	mauricio.vancine@gmail.com
Physalaeumus crombiei	Amphibia	South America	Mauri_cio Humberto Vancine	mauricio.vancine@gmail.com
Chaunus ornatus	Amphibia	South America	Mauri_cio Humberto Vancine	mauricio.vancine@gmail.com
Eleutherodactylus octavioi	Amphibia	South America	Mauri_cio Humberto Vancine	mauricio.vancine@gmail.com
Hylodes charadranaetes	Amphibia	South America	Mauri_cio Humberto Vancine	mauricio.vancine@gmail.com
Euparkerella cochranae	Amphibia	South America	Mauri_cio Humberto Vancine	mauricio.vancine@gmail.com
Scinax trapicheiroi	Amphibia	South America	Mauri_cio Humberto Vancine	mauricio.vancine@gmail.com
Brachycephalus ephippium	Amphibia	South America	Mauri_cio Humberto Vancine	mauricio.vancine@gmail.com
Fritziana goeldii	Amphibia	South America	Mauri_cio Humberto Vancine	mauricio.vancine@gmail.com
Ischnocnema venancioi	Amphibia	South America	Mauri_cio Humberto Vancine	mauricio.vancine@gmail.com
Megaelosia goeldii	Amphibia	South America	Mauri_cio Humberto Vancine	mauricio.vancine@gmail.com
Euparkerella brasiliensis	Amphibia	South America	Mauri_cio Humberto Vancine	mauricio.vancine@gmail.com
Hypsiboas secedens	Amphibia	South America	Mauri_cio Humberto Vancine	mauricio.vancine@gmail.com
Scinax humilis	Amphibia	South America	Mauri_cio Humberto Vancine	mauricio.vancine@gmail.com
Stereocyclops parkeri	Amphibia	South America	Mauri_cio Humberto Vancine	mauricio.vancine@gmail.com
Crossodactylus aeneus	Amphibia	South America	Mauri_cio Humberto Vancine	mauricio.vancine@gmail.com
Aplastodiscus eugenioi	Amphibia	South America	Mauri_cio Humberto Vancine	mauricio.vancine@gmail.com
Ischnocnema octavioi	Amphibia	South America	Mauri_cio Humberto Vancine	mauricio.vancine@gmail.com
Hylodes asper	Amphibia	South America	Mauri_cio Humberto Vancine	mauricio.vancine@gmail.com
Gastrotheca albolineata	Amphibia	South America	Mauri_cio Humberto Vancine	mauricio.vancine@gmail.com
Scinax v-signatus	Amphibia	South America	Mauri_cio Humberto Vancine	mauricio.vancine@gmail.com
Myersiella microps	Amphibia	South America	Mauri_cio Humberto Vancine	mauricio.vancine@gmail.com
Dendrophryniscus brevipollicatus	Amphibia	South America	Mauri_cio Humberto Vancine	mauricio.vancine@gmail.com
Dendropsophus meridianus	Amphibia	South America	Mauri_cio Humberto Vancine	mauricio.vancine@gmail.com
Siphonops hardyi	Amphibia	South America	Mauri_cio Humberto Vancine	mauricio.vancine@gmail.com
Hylodes pipilans	Amphibia	South America	Mauri_cio Humberto Vancine	mauricio.vancine@gmail.com
Chthonerpeton braestrupi	Amphibia	South America	Mauri_cio Humberto Vancine	mauricio.vancine@gmail.com
Scinax albicans	Amphibia	South America	Mauri_cio Humberto Vancine	mauricio.vancine@gmail.com
Cycloramphus brasiliensis	Amphibia	South America	Mauri_cio Humberto Vancine	mauricio.vancine@gmail.com
Pseudopaludicola falcipes		South America	Mauri_cio Humberto Vancine	mauricio.vancine@gmail.com
Cycloramphus fuliginosus	Amphibia	South America	Mauri_cio Humberto Vancine	mauricio.vancine@gmail.com
Phasmahyla guttata	Amphibia	South America	Mauri_cio Humberto Vancine	mauricio.vancine@gmail.com
Hylodes fredi	Amphibia	South America	Mauri_cio Humberto Vancine	mauricio.vancine@gmail.com
Proceratophrys tupinamba	Amphibia	South America	Mauri_cio Humberto Vancine	mauricio.vancine@gmail.com
Cycloramphus boraceiensis	Amphibia	South America	Mauri_cio Humberto Vancine	mauricio.vancine@gmail.com
Xenohyla truncata	Amphibia	South America	Mauri_cio Humberto Vancine	mauricio.vancine@gmail.com
Hylodes phyllodes	Amphibia	South America	Mauri_cio Humberto Vancine	mauricio.vancine@gmail.com
Leptodactylus marambaiae	Amphibia	South America	Mauri_cio Humberto Vancine	mauricio.vancine@gmail.com
Scinax tupinamba	Amphibia	South America	Mauri_cio Humberto Vancine	mauricio.vancine@gmail.com
Ololygon albicans	Amphibia	South America	Mauri_cio Humberto Vancine	mauricio.vancine@gmail.com
Ololygon v-signatus	Amphibia	South America	Mauri_cio Humberto Vancine	mauricio.vancine@gmail.com
Ololygon flavoguttata	Amphibia	South America	Mauri_cio Humberto Vancine	mauricio.vancine@gmail.com
Physalaemus soaresi	Amphibia	South America	Mauri_cio Humberto Vancine	mauricio.vancine@gmail.com
Pithecopus rohdei	Amphibia	South America	Mauri_cio Humberto Vancine	mauricio.vancine@gmail.com
Itapotihyla lagsdorfii	Amphibia	South America	Mauri_cio Humberto Vancine	mauricio.vancine@gmail.com
Aplatodiscus arildae	Amphibia	South America	Mauri_cio Humberto Vancine	mauricio.vancine@gmail.com
Flectonotus ohausii	Amphibia	South America	Mauri_cio Humberto Vancine	mauricio.vancine@gmail.com
Psyllophryne didactyla	Amphibia	South America	Mauri_cio Humberto Vancine	mauricio.vancine@gmail.com
Scinax angrensis	Amphibia	South America	Mauri_cio Humberto Vancine	mauricio.vancine@gmail.com
Holoaden pholeter	Amphibia	South America	Mauri_cio Humberto Vancine	mauricio.vancine@gmail.com
Scinax obtriangulatus	Amphibia	South America	Mauri_cio Humberto Vancine	mauricio.vancine@gmail.com
Brachycephalus garbeanus	Amphibia	South America	Mauri_cio Humberto Vancine	mauricio.vancine@gmail.com
Bokermannohyla carvalhoi	Amphibia	South America	Mauri_cio Humberto Vancine	mauricio.vancine@gmail.com
Flectonoctus goeldi	Amphibia	South America	Mauri_cio Humberto Vancine	mauricio.vancine@gmail.com
Phyllomedusa rhodei	Amphibia	South America	Mauri_cio Humberto Vancine	mauricio.vancine@gmail.com
Scinax x-signathus	Amphibia	South America	Mauri_cio Humberto Vancine	mauricio.vancine@gmail.com
Aplastodiscus ?umineus	Amphibia	South America	Mauri_cio Humberto Vancine	mauricio.vancine@gmail.com
Fritziana ohausi	Amphibia	South America	Mauri_cio Humberto Vancine	mauricio.vancine@gmail.com
Gastrotheca ernestoi	Amphibia	South America	Mauri_cio Humberto Vancine	mauricio.vancine@gmail.com
Fritziana fssilis	Amphibia	South America	Mauri_cio Humberto Vancine	mauricio.vancine@gmail.com
Euparkeralla cochranae	Amphibia	South America	Mauri_cio Humberto Vancine	mauricio.vancine@gmail.com
Dendroprhyniscus brevipollicatus	Amphibia	South America	Mauri_cio Humberto Vancine	mauricio.vancine@gmail.com
Phasmahyla gutata	Amphibia	South America	Mauri_cio Humberto Vancine	mauricio.vancine@gmail.com
Hylodes nasus	Amphibia	South America	Mauri_cio Humberto Vancine	mauricio.vancine@gmail.com
Hyla pseudomeridiana	Amphibia	South America	Mauri_cio Humberto Vancine	mauricio.vancine@gmail.com
Thoropa lutzi	Amphibia	South America	Mauri_cio Humberto Vancine	mauricio.vancine@gmail.com
Hyla meridiana	Amphibia	South America	Mauri_cio Humberto Vancine	mauricio.vancine@gmail.com
Colostethus carioca	Amphibia	South America	Mauri_cio Humberto Vancine	mauricio.vancine@gmail.com
Bufo pygmaeus	Amphibia	South America	Mauri_cio Humberto Vancine	mauricio.vancine@gmail.com
Hyla oliveirai	Amphibia	South America	Mauri_cio Humberto Vancine	mauricio.vancine@gmail.com
Cycloramphus eleutherodactylus	Amphibia	South America	Mauri_cio Humberto Vancine	mauricio.vancine@gmail.com
Hyla berthalutzae	Amphibia	South America	Mauri_cio Humberto Vancine	mauricio.vancine@gmail.com
Phyllomedua rohdei	Amphibia	South America	Mauri_cio Humberto Vancine	mauricio.vancine@gmail.com
Sphaenorhyncus planicola	Amphibia	South America	Mauri_cio Humberto Vancine	mauricio.vancine@gmail.com
Scinax littoreus	Amphibia	South America	Mauri_cio Humberto Vancine	mauricio.vancine@gmail.com
Cycloramphus lithomimeticus	Amphibia	South America	Mauri_cio Humberto Vancine	mauricio.vancine@gmail.com
Phasmahyla cruzi	Amphibia	South America	Mauri_cio Humberto Vancine	mauricio.vancine@gmail.com
Aplastodiscus albofrenatus	Amphibia	South America	Mauri_cio Humberto Vancine	mauricio.vancine@gmail.com
Aparasphenedon brunoi	Amphibia	South America	Mauri_cio Humberto Vancine	mauricio.vancine@gmail.com
Stereocyclops pareri	Amphibia	South America	Mauri_cio Humberto Vancine	mauricio.vancine@gmail.com
Dendropsophus minutos	Amphibia	South America	Mauri_cio Humberto Vancine	mauricio.vancine@gmail.com
Ischinocnema octavioi	Amphibia	South America	Mauri_cio Humberto Vancine	mauricio.vancine@gmail.com
Ischinocnema guenteri	Amphibia	South America	Mauri_cio Humberto Vancine	mauricio.vancine@gmail.com
Lithobathes caterbeianus	Amphibia	South America	Mauri_cio Humberto Vancine	mauricio.vancine@gmail.com
Ischinocnema parva	Amphibia	South America	Mauri_cio Humberto Vancine	mauricio.vancine@gmail.com
Bokermanohyla circumdata	Amphibia	South America	Mauri_cio Humberto Vancine	mauricio.vancine@gmail.com
Fritziana goeldi	Amphibia	South America	Mauri_cio Humberto Vancine	mauricio.vancine@gmail.com
Phyllomeduza rohdei	Amphibia	South America	Mauri_cio Humberto Vancine	mauricio.vancine@gmail.com
Dedropsophus bipunctatus		South America	Mauri_cio Humberto Vancine	mauricio.vancine@gmail.com
Phyllomeduza burmeisteri	Amphibia	South America	Mauri_cio Humberto Vancine	mauricio.vancine@gmail.com
Chaunus ictericus	Amphibia	South America	Mauri_cio Humberto Vancine	mauricio.vancine@gmail.com
Myersuella microps	Amphibia	South America	Mauri_cio Humberto Vancine	mauricio.vancine@gmail.com
Aplastodiscus eugenoi	Amphibia	South America	Mauri_cio Humberto Vancine	mauricio.vancine@gmail.com
Dendrophriniscus brevipollicatus	Amphibia	South America	Mauri_cio Humberto Vancine	mauricio.vancine@gmail.com
Ischnochnema parva	Amphibia	South America	Mauri_cio Humberto Vancine	mauricio.vancine@gmail.com
Aplastodiscus leucopygiu	Amphibia	South America	Mauri_cio Humberto Vancine	mauricio.vancine@gmail.com
Fritziana fissilis	Amphibia	South America	Mauri_cio Humberto Vancine	mauricio.vancine@gmail.com
Chiasmocleis leucosticta	Amphibia	South America	Mauri_cio Humberto Vancine	mauricio.vancine@gmail.com
Hypsiboas bischoffi	Amphibia	South America	Mauri_cio Humberto Vancine	mauricio.vancine@gmail.com
Crossodactylus caramaschii	Amphibia	South America	Mauri_cio Humberto Vancine	mauricio.vancine@gmail.com
Hypsiboas prasinus	Amphibia	South America	Mauri_cio Humberto Vancine	mauricio.vancine@gmail.com
Aplastodiscus albosignatus	Amphibia	South America	Mauri_cio Humberto Vancine	mauricio.vancine@gmail.com
Ischnocnema bolbodactyla	Amphibia	South America	Mauri_cio Humberto Vancine	mauricio.vancine@gmail.com
Hyla fuscovaria	Amphibia	South America	Mauri_cio Humberto Vancine	mauricio.vancine@gmail.com
Eleutherodactylus hoehnei	Amphibia	South America	Mauri_cio Humberto Vancine	mauricio.vancine@gmail.com
Hyalinobathrachium uranoscopum	Amphibia	South America	Mauri_cio Humberto Vancine	mauricio.vancine@gmail.com
Eleutherodactylus spanios	Amphibia	South America	Mauri_cio Humberto Vancine	mauricio.vancine@gmail.com
Bokermannohyla astartea	Amphibia	South America	Mauri_cio Humberto Vancine	mauricio.vancine@gmail.com
Phyllomedusa distincta	Amphibia	South America	Mauri_cio Humberto Vancine	mauricio.vancine@gmail.com
Hypsiboas caingua	Amphibia	South America	Mauri_cio Humberto Vancine	mauricio.vancine@gmail.com
Cycloramphus acangatan	Amphibia	South America	Mauri_cio Humberto Vancine	mauricio.vancine@gmail.com
Scinax brieni	Amphibia	South America	Mauri_cio Humberto Vancine	mauricio.vancine@gmail.com
Hypsiboas kaapora	Amphibia	South America	Mauri_cio Humberto Vancine	mauricio.vancine@gmail.com
Phyllomedusa tetraploidea	Amphibia	South America	Mauri_cio Humberto Vancine	mauricio.vancine@gmail.com
Scinax crospedospillus	Amphibia	South America	Mauri_cio Humberto Vancine	mauricio.vancine@gmail.com
Gastrotheca microdisca	Amphibia	South America	Mauri_cio Humberto Vancine	mauricio.vancine@gmail.com
Flectonotus ohausi	Amphibia	South America	Mauri_cio Humberto Vancine	mauricio.vancine@gmail.com
Dendropsophus elianeae	Amphibia	South America	Mauri_cio Humberto Vancine	mauricio.vancine@gmail.com
Scinax canastrensis	Amphibia	South America	Mauri_cio Humberto Vancine	mauricio.vancine@gmail.com
Ischnocnema guenteri	Amphibia	South America	Mauri_cio Humberto Vancine	mauricio.vancine@gmail.com
Hypsisboas bischoffi	Amphibia	South America	Mauri_cio Humberto Vancine	mauricio.vancine@gmail.com
Sphaenorhynchus caramaschii	Amphibia	South America	Mauri_cio Humberto Vancine	mauricio.vancine@gmail.com
Paratelmatobius cardosoi	Amphibia	South America	Mauri_cio Humberto Vancine	mauricio.vancine@gmail.com
Aplastodiscus callipygius	Amphibia	South America	Mauri_cio Humberto Vancine	mauricio.vancine@gmail.com
Leptodactylus notoaktites	Amphibia	South America	Mauri_cio Humberto Vancine	mauricio.vancine@gmail.com
Physalaemus spiniger	Amphibia	South America	Mauri_cio Humberto Vancine	mauricio.vancine@gmail.com
Aplastodiscus ehrhardti	Amphibia	South America	Mauri_cio Humberto Vancine	mauricio.vancine@gmail.com
Hylodes heyeri	Amphibia	South America	Mauri_cio Humberto Vancine	mauricio.vancine@gmail.com
Hylodes cardosoi	Amphibia	South America	Mauri_cio Humberto Vancine	mauricio.vancine@gmail.com
Dendropsophus werneri	Amphibia	South America	Mauri_cio Humberto Vancine	mauricio.vancine@gmail.com
Macrogenioglotus alipioi	Amphibia	South America	Mauri_cio Humberto Vancine	mauricio.vancine@gmail.com
Physalaemus maculiventris	Amphibia	South America	Mauri_cio Humberto Vancine	mauricio.vancine@gmail.com
Cycloramphus lutzorum	Amphibia	South America	Mauri_cio Humberto Vancine	mauricio.vancine@gmail.com
Itapotihyla langsdorffi	Amphibia	South America	Mauri_cio Humberto Vancine	mauricio.vancine@gmail.com
Physalaemus nattereri	Amphibia	South America	Mauri_cio Humberto Vancine	mauricio.vancine@gmail.com
Lythobates catesbeianus	Amphibia	South America	Mauri_cio Humberto Vancine	mauricio.vancine@gmail.com
Pseudis paradoxa	Amphibia	South America	Mauri_cio Humberto Vancine	mauricio.vancine@gmail.com
Hyla albosignata	Amphibia	South America	Mauri_cio Humberto Vancine	mauricio.vancine@gmail.com
Hyla hylax	Amphibia	South America	Mauri_cio Humberto Vancine	mauricio.vancine@gmail.com
Hyla pardalis	Amphibia	South America	Mauri_cio Humberto Vancine	mauricio.vancine@gmail.com
Leptodactylus flavopictus	Amphibia	South America	Mauri_cio Humberto Vancine	mauricio.vancine@gmail.com
Gastrotheca microdiscus	Amphibia	South America	Mauri_cio Humberto Vancine	mauricio.vancine@gmail.com
Hyla bischoffi	Amphibia	South America	Mauri_cio Humberto Vancine	mauricio.vancine@gmail.com
Phrynohyas imitatrix	Amphibia	South America	Mauri_cio Humberto Vancine	mauricio.vancine@gmail.com
Hyla werneri	Amphibia	South America	Mauri_cio Humberto Vancine	mauricio.vancine@gmail.com
Hyla leucopygia	Amphibia	South America	Mauri_cio Humberto Vancine	mauricio.vancine@gmail.com
Scinax perpusilla	Amphibia	South America	Mauri_cio Humberto Vancine	mauricio.vancine@gmail.com
Hyla multilineata	Amphibia	South America	Mauri_cio Humberto Vancine	mauricio.vancine@gmail.com
Hyla astartea	Amphibia	South America	Mauri_cio Humberto Vancine	mauricio.vancine@gmail.com
Scinax crospedospila	Amphibia	South America	Mauri_cio Humberto Vancine	mauricio.vancine@gmail.com
Eleutherodactylus randorum	Amphibia	South America	Mauri_cio Humberto Vancine	mauricio.vancine@gmail.com
Sphaenorhyncus orophilus	Amphibia	South America	Mauri_cio Humberto Vancine	mauricio.vancine@gmail.com
Hyla arildae	Amphibia	South America	Mauri_cio Humberto Vancine	mauricio.vancine@gmail.com
Scinax littoralis	Amphibia	South America	Mauri_cio Humberto Vancine	mauricio.vancine@gmail.com
Osteocephalus langsdorffi	Amphibia	South America	Mauri_cio Humberto Vancine	mauricio.vancine@gmail.com
Bufo ornatus	Amphibia	South America	Mauri_cio Humberto Vancine	mauricio.vancine@gmail.com
Pseudis platensis	Amphibia	South America	Mauri_cio Humberto Vancine	mauricio.vancine@gmail.com
Scinax hiemalis	Amphibia	South America	Mauri_cio Humberto Vancine	mauricio.vancine@gmail.com
Ischnocnema hoehnei	Amphibia	South America	Mauri_cio Humberto Vancine	mauricio.vancine@gmail.com
Brachycephalus hermogenesi	Amphibia	South America	Mauri_cio Humberto Vancine	mauricio.vancine@gmail.com
Leptodactylus labirynthicus	Amphibia	South America	Mauri_cio Humberto Vancine	mauricio.vancine@gmail.com
Boana bischoffi	Amphibia	South America	Mauri_cio Humberto Vancine	mauricio.vancine@gmail.com
Ololygon littoralis	Amphibia	South America	Mauri_cio Humberto Vancine	mauricio.vancine@gmail.com
Boana caingua	Amphibia	South America	Mauri_cio Humberto Vancine	mauricio.vancine@gmail.com
Adenomera nana	Amphibia	South America	Mauri_cio Humberto Vancine	mauricio.vancine@gmail.com
Boana prasina	Amphibia	South America	Mauri_cio Humberto Vancine	mauricio.vancine@gmail.com
Dendrophryniscus leucomystax	Amphibia	South America	Mauri_cio Humberto Vancine	mauricio.vancine@gmail.com
Ololygon perpusilla	Amphibia	South America	Mauri_cio Humberto Vancine	mauricio.vancine@gmail.com
Boana albopunctata	Amphibia	South America	Mauri_cio Humberto Vancine	mauricio.vancine@gmail.com
Hipsyboas prasinus		South America	Mauri_cio Humberto Vancine	mauricio.vancine@gmail.com
Thoropa taophora	Amphibia	South America	Mauri_cio Humberto Vancine	mauricio.vancine@gmail.com
Odontophynus americanus	Amphibia	South America	Mauri_cio Humberto Vancine	mauricio.vancine@gmail.com
Ischnocnema randorum	Amphibia	South America	Mauri_cio Humberto Vancine	mauricio.vancine@gmail.com
Paratelmatobius lutzii	Amphibia	South America	Mauri_cio Humberto Vancine	mauricio.vancine@gmail.com
Ischnocnema lacteus	Amphibia	South America	Mauri_cio Humberto Vancine	mauricio.vancine@gmail.com
Physalaemus moreirae	Amphibia	South America	Mauri_cio Humberto Vancine	mauricio.vancine@gmail.com
Ischnocnema nigriventris	Amphibia	South America	Mauri_cio Humberto Vancine	mauricio.vancine@gmail.com
Brachycephalus nodoterga	Amphibia	South America	Mauri_cio Humberto Vancine	mauricio.vancine@gmail.com
Dencropsophus nanus	Amphibia	South America	Mauri_cio Humberto Vancine	mauricio.vancine@gmail.com
Pseudopaulicola falcipes		South America	Mauri_cio Humberto Vancine	mauricio.vancine@gmail.com
Bokermannohyla izecksohni	Amphibia	South America	Mauri_cio Humberto Vancine	mauricio.vancine@gmail.com
Adenomera ajurauna	Amphibia	South America	Mauri_cio Humberto Vancine	mauricio.vancine@gmail.com
Leptodactylus plaumanni	Amphibia	South America	Mauri_cio Humberto Vancine	mauricio.vancine@gmail.com
Ololygon rizibilis	Amphibia	South America	Mauri_cio Humberto Vancine	mauricio.vancine@gmail.com
Boana bischoff	Amphibia	South America	Mauri_cio Humberto Vancine	mauricio.vancine@gmail.com
Boana bandeirantes	Amphibia	South America	Mauri_cio Humberto Vancine	mauricio.vancine@gmail.com
Ischnocnema henselii	Amphibia	South America	Mauri_cio Humberto Vancine	mauricio.vancine@gmail.com
Scinax tymbamirim	Amphibia	South America	Mauri_cio Humberto Vancine	mauricio.vancine@gmail.com
Physalaemus atlanticus	Amphibia	South America	Mauri_cio Humberto Vancine	mauricio.vancine@gmail.com
Physalaemus bokermanni	Amphibia	South America	Mauri_cio Humberto Vancine	mauricio.vancine@gmail.com
Phrynomedusa dryade	Amphibia	South America	Mauri_cio Humberto Vancine	mauricio.vancine@gmail.com
Brachycephalus pitanga	Amphibia	South America	Mauri_cio Humberto Vancine	mauricio.vancine@gmail.com
Ololygon obtriangulata	Amphibia	South America	Mauri_cio Humberto Vancine	mauricio.vancine@gmail.com
Megaelosia bocainensis	Amphibia	South America	Mauri_cio Humberto Vancine	mauricio.vancine@gmail.com
Boana pardalis	Amphibia	South America	Mauri_cio Humberto Vancine	mauricio.vancine@gmail.com
Dendropsophus elianae	Amphibia	South America	Mauri_cio Humberto Vancine	mauricio.vancine@gmail.com
Chiamoscleis leucosticta		South America	Mauri_cio Humberto Vancine	mauricio.vancine@gmail.com
Physalaemus curvieri	Amphibia	South America	Mauri_cio Humberto Vancine	mauricio.vancine@gmail.com
Hypsiboas caipora	Amphibia	South America	Mauri_cio Humberto Vancine	mauricio.vancine@gmail.com
Ischnocnema spanios	Amphibia	South America	Mauri_cio Humberto Vancine	mauricio.vancine@gmail.com
Trachycephalus lepidus	Amphibia	South America	Mauri_cio Humberto Vancine	mauricio.vancine@gmail.com
Itapotihyla langsdorffi i	Amphibia	South America	Mauri_cio Humberto Vancine	mauricio.vancine@gmail.com
Hypsiboas bandeirantes	Amphibia	South America	Mauri_cio Humberto Vancine	mauricio.vancine@gmail.com
Bokermannohyla ahenea	Amphibia	South America	Mauri_cio Humberto Vancine	mauricio.vancine@gmail.com
Physalaemus barrioi	Amphibia	South America	Mauri_cio Humberto Vancine	mauricio.vancine@gmail.com
Scinax atratus	Amphibia	South America	Mauri_cio Humberto Vancine	mauricio.vancine@gmail.com
Ischnocnema vizottoi	Amphibia	South America	Mauri_cio Humberto Vancine	mauricio.vancine@gmail.com
Ischnocnema melanopygia	Amphibia	South America	Mauri_cio Humberto Vancine	mauricio.vancine@gmail.com
Scinax ariadne	Amphibia	South America	Mauri_cio Humberto Vancine	mauricio.vancine@gmail.com
Eleutherodactylus bolbodactylus	Amphibia	South America	Mauri_cio Humberto Vancine	mauricio.vancine@gmail.com
Arcovomer passareli	Amphibia	South America	Mauri_cio Humberto Vancine	mauricio.vancine@gmail.com
Chiasmocleis atlantica	Amphibia	South America	Mauri_cio Humberto Vancine	mauricio.vancine@gmail.com
Psyllophryne hermogenesi	Amphibia	South America	Mauri_cio Humberto Vancine	mauricio.vancine@gmail.com
Brachycephalus vertebralis	Amphibia	South America	Mauri_cio Humberto Vancine	mauricio.vancine@gmail.com
Phrynomedusa marginata	Amphibia	South America	Mauri_cio Humberto Vancine	mauricio.vancine@gmail.com
Paratelmatobius poecilogaster	Amphibia	South America	Mauri_cio Humberto Vancine	mauricio.vancine@gmail.com
Hylodes magalhaesi	Amphibia	South America	Mauri_cio Humberto Vancine	mauricio.vancine@gmail.com
Hypsiboas latistriatus	Amphibia	South America	Mauri_cio Humberto Vancine	mauricio.vancine@gmail.com
Vitreorana uranoscopum	Amphibia	South America	Mauri_cio Humberto Vancine	mauricio.vancine@gmail.com
Hyla altera	Amphibia	South America	Mauri_cio Humberto Vancine	mauricio.vancine@gmail.com
Physalaemus spinigerus	Amphibia	South America	Mauri_cio Humberto Vancine	mauricio.vancine@gmail.com
Bufo typhonius	Amphibia	South America	Mauri_cio Humberto Vancine	mauricio.vancine@gmail.com
Hyla geographica	Amphibia	South America	Mauri_cio Humberto Vancine	mauricio.vancine@gmail.com
Phyllomedusa cochranae	Amphibia	South America	Mauri_cio Humberto Vancine	mauricio.vancine@gmail.com
Phyllomedusa distineta	Amphibia	South America	Mauri_cio Humberto Vancine	mauricio.vancine@gmail.com
Eleutherodaetylus binotatus	Amphibia	South America	Mauri_cio Humberto Vancine	mauricio.vancine@gmail.com
Gastrotheea microdiscus	Amphibia	South America	Mauri_cio Humberto Vancine	mauricio.vancine@gmail.com
Eleutherodaetylus hoehnei	Amphibia	South America	Mauri_cio Humberto Vancine	mauricio.vancine@gmail.com
Eleutherodaetylus guentheri	Amphibia	South America	Mauri_cio Humberto Vancine	mauricio.vancine@gmail.com
Scinax flavoguttata	Amphibia	South America	Mauri_cio Humberto Vancine	mauricio.vancine@gmail.com
Eleutherodaetylus parvus	Amphibia	South America	Mauri_cio Humberto Vancine	mauricio.vancine@gmail.com
Cycloramphus rhyakonastes	Amphibia	South America	Mauri_cio Humberto Vancine	mauricio.vancine@gmail.com
Hyla berlhalutzae	Amphibia	South America	Mauri_cio Humberto Vancine	mauricio.vancine@gmail.com
Hylodes ornatus	Amphibia	South America	Mauri_cio Humberto Vancine	mauricio.vancine@gmail.com
Hyla hiemalis	Amphibia	South America	Mauri_cio Humberto Vancine	mauricio.vancine@gmail.com
Hyla hayii	Amphibia	South America	Mauri_cio Humberto Vancine	mauricio.vancine@gmail.com
Eleutherodactylus parva	Amphibia	South America	Mauri_cio Humberto Vancine	mauricio.vancine@gmail.com
Centrolenella eurygnatha	Amphibia	South America	Mauri_cio Humberto Vancine	mauricio.vancine@gmail.com
Phyllomedusa appendiculata	Amphibia	South America	Mauri_cio Humberto Vancine	mauricio.vancine@gmail.com
Holoaden luederwaldti	Amphibia	South America	Mauri_cio Humberto Vancine	mauricio.vancine@gmail.com
Centrolenella uranoscopa	Amphibia	South America	Mauri_cio Humberto Vancine	mauricio.vancine@gmail.com
Eleutherodactylus nigriventis	Amphibia	South America	Mauri_cio Humberto Vancine	mauricio.vancine@gmail.com
Hylodes asperus	Amphibia	South America	Mauri_cio Humberto Vancine	mauricio.vancine@gmail.com
Ololygon brieni	Amphibia	South America	Mauri_cio Humberto Vancine	mauricio.vancine@gmail.com
Dendrophrynicus brevipollicatus	Amphibia	South America	Mauri_cio Humberto Vancine	mauricio.vancine@gmail.com
Paratelmatobius gaigeae	Amphibia	South America	Mauri_cio Humberto Vancine	mauricio.vancine@gmail.com
Ololygon hayii	Amphibia	South America	Mauri_cio Humberto Vancine	mauricio.vancine@gmail.com
Ololygon x-signata	Amphibia	South America	Mauri_cio Humberto Vancine	mauricio.vancine@gmail.com
Hyla padalis	Amphibia	South America	Mauri_cio Humberto Vancine	mauricio.vancine@gmail.com
Cycloramphus semipalmatus	Amphibia	South America	Mauri_cio Humberto Vancine	mauricio.vancine@gmail.com
Physalaemus franciscae	Amphibia	South America	Mauri_cio Humberto Vancine	mauricio.vancine@gmail.com
Ololygon crospedospila	Amphibia	South America	Mauri_cio Humberto Vancine	mauricio.vancine@gmail.com
Scinax litoralis	Amphibia	South America	Mauri_cio Humberto Vancine	mauricio.vancine@gmail.com
Physalaemus atlantcus	Amphibia	South America	Mauri_cio Humberto Vancine	mauricio.vancine@gmail.com
Hyla elongata	Amphibia	South America	Mauri_cio Humberto Vancine	mauricio.vancine@gmail.com
Eupemphi nattereri	Amphibia	South America	Mauri_cio Humberto Vancine	mauricio.vancine@gmail.com
Adenomera marmoratus	Amphibia	South America	Mauri_cio Humberto Vancine	mauricio.vancine@gmail.com
Scinax imbegue	Amphibia	South America	Mauri_cio Humberto Vancine	mauricio.vancine@gmail.com
Aparasphenodon bokermanni	Amphibia	South America	Mauri_cio Humberto Vancine	mauricio.vancine@gmail.com
Leptodacylus furnarius	Amphibia	South America	Mauri_cio Humberto Vancine	mauricio.vancine@gmail.com
Vitreorana uranscopa	Amphibia	South America	Mauri_cio Humberto Vancine	mauricio.vancine@gmail.com
Pseudopaludicula mystacalis	Amphibia	South America	Mauri_cio Humberto Vancine	mauricio.vancine@gmail.com
Proceratophrys moratoi	Amphibia	South America	Mauri_cio Humberto Vancine	mauricio.vancine@gmail.com
Adenomera ajuaruna	Amphibia	South America	Mauri_cio Humberto Vancine	mauricio.vancine@gmail.com
Itapothyla langsdorffii	Amphibia	South America	Mauri_cio Humberto Vancine	mauricio.vancine@gmail.com
Cycloramphus dubius	Amphibia	South America	Mauri_cio Humberto Vancine	mauricio.vancine@gmail.com
Megaelosia massarti	Amphibia	South America	Mauri_cio Humberto Vancine	mauricio.vancine@gmail.com
Scinax euridice	Amphibia	South America	Mauri_cio Humberto Vancine	mauricio.vancine@gmail.com
Elachistocleis cf cesarii	Amphibia	South America	Mauri_cio Humberto Vancine	mauricio.vancine@gmail.com
Eupenphix nattereri	Amphibia	South America	Mauri_cio Humberto Vancine	mauricio.vancine@gmail.com
Pleurodema fuscomaculata	Amphibia	South America	Mauri_cio Humberto Vancine	mauricio.vancine@gmail.com
Megalosia boticariana	Amphibia	South America	Mauri_cio Humberto Vancine	mauricio.vancine@gmail.com
Hyla semiguttata	Amphibia	South America	Mauri_cio Humberto Vancine	mauricio.vancine@gmail.com
Apiatodiscus albosignatus		South America	Mauri_cio Humberto Vancine	mauricio.vancine@gmail.com
Bokermannohyla circundata	Amphibia	South America	Mauri_cio Humberto Vancine	mauricio.vancine@gmail.com
Ischnonecnema guentheri		South America	Mauri_cio Humberto Vancine	mauricio.vancine@gmail.com
Scinax crospedosfilus	Amphibia	South America	Mauri_cio Humberto Vancine	mauricio.vancine@gmail.com
Aplatodiscus leucopygius	Amphibia	South America	Mauri_cio Humberto Vancine	mauricio.vancine@gmail.com
Bokermanoyla hylax		South America	Mauri_cio Humberto Vancine	mauricio.vancine@gmail.com
Hadaddus binotatus	Amphibia	South America	Mauri_cio Humberto Vancine	mauricio.vancine@gmail.com
Brachycephalus izecksohni	Amphibia	South America	Mauri_cio Humberto Vancine	mauricio.vancine@gmail.com
Scinax altera	Amphibia	South America	Mauri_cio Humberto Vancine	mauricio.vancine@gmail.com
Scinax jureia	Amphibia	South America	Mauri_cio Humberto Vancine	mauricio.vancine@gmail.com
Cycloramphus juimirim	Amphibia	South America	Mauri_cio Humberto Vancine	mauricio.vancine@gmail.com
Bokermanohyla luctuosa	Amphibia	South America	Mauri_cio Humberto Vancine	mauricio.vancine@gmail.com
Macrogeoglottus alipoi		South America	Mauri_cio Humberto Vancine	mauricio.vancine@gmail.com
Scinax perpusilus	Amphibia	South America	Mauri_cio Humberto Vancine	mauricio.vancine@gmail.com
Odontophrynus moratoi	Amphibia	South America	Mauri_cio Humberto Vancine	mauricio.vancine@gmail.com
Hyla pulchella	Amphibia	South America	Mauri_cio Humberto Vancine	mauricio.vancine@gmail.com
Hyla boibeba	Amphibia	South America	Mauri_cio Humberto Vancine	mauricio.vancine@gmail.com
Hyla berthae	Amphibia	South America	Mauri_cio Humberto Vancine	mauricio.vancine@gmail.com
Elachistocleis ovaliss	Amphibia	South America	Mauri_cio Humberto Vancine	mauricio.vancine@gmail.com
Hyla catharinae	Amphibia	South America	Mauri_cio Humberto Vancine	mauricio.vancine@gmail.com
Odonthophrynus americanus	Amphibia	South America	Mauri_cio Humberto Vancine	mauricio.vancine@gmail.com
Physalaemus filscomaculatus	Amphibia	South America	Mauri_cio Humberto Vancine	mauricio.vancine@gmail.com
Proceratophrys belzebul	Amphibia	South America	Mauri_cio Humberto Vancine	mauricio.vancine@gmail.com
Ololygon trapicheiroi	Amphibia	South America	Mauri_cio Humberto Vancine	mauricio.vancine@gmail.com
Hyla arianeae	Amphibia	South America	Mauri_cio Humberto Vancine	mauricio.vancine@gmail.com
Physalaemus lateristriga	Amphibia	South America	Mauri_cio Humberto Vancine	mauricio.vancine@gmail.com
Bokemannohyla izecksohni	Amphibia	South America	Mauri_cio Humberto Vancine	mauricio.vancine@gmail.com
Gastrotheca fulvorufa	Amphibia	South America	Mauri_cio Humberto Vancine	mauricio.vancine@gmail.com
Ischnocnema lactea series	Amphibia	South America	Mauri_cio Humberto Vancine	mauricio.vancine@gmail.com
Aplastodicus leucopygius	Amphibia	South America	Mauri_cio Humberto Vancine	mauricio.vancine@gmail.com
Leptodactylus ajurauna	Amphibia	South America	Mauri_cio Humberto Vancine	mauricio.vancine@gmail.com
Hyla elianeae	Amphibia	South America	Mauri_cio Humberto Vancine	mauricio.vancine@gmail.com
Hypsiboas bischof	Amphibia	South America	Mauri_cio Humberto Vancine	mauricio.vancine@gmail.com
Phasmahyla cochrane	Amphibia	South America	Mauri_cio Humberto Vancine	mauricio.vancine@gmail.com
Aplastodiscus arilde	Amphibia	South America	Mauri_cio Humberto Vancine	mauricio.vancine@gmail.com
Elaschistocleis ovalis	Amphibia	South America	Mauri_cio Humberto Vancine	mauricio.vancine@gmail.com
Hypsiboaslundii		South America	Mauri_cio Humberto Vancine	mauricio.vancine@gmail.com
Scinax nasicus	Amphibia	South America	Mauri_cio Humberto Vancine	mauricio.vancine@gmail.com
Ameerega picta	Amphibia	South America	Mauri_cio Humberto Vancine	mauricio.vancine@gmail.com
Leptodactylus elenae	Amphibia	South America	Mauri_cio Humberto Vancine	mauricio.vancine@gmail.com
Rhinella scitula	Amphibia	South America	Mauri_cio Humberto Vancine	mauricio.vancine@gmail.com
Melanophryniscus fulvoguttatus	Amphibia	South America	Mauri_cio Humberto Vancine	mauricio.vancine@gmail.com
Phyllomedusa sauvagii	Amphibia	South America	Mauri_cio Humberto Vancine	mauricio.vancine@gmail.com
Physalaemus albonotatus	Amphibia	South America	Mauri_cio Humberto Vancine	mauricio.vancine@gmail.com
Crossodactylus schmidti	Amphibia	South America	Mauri_cio Humberto Vancine	mauricio.vancine@gmail.com
Lysapsus limellum	Amphibia	South America	Mauri_cio Humberto Vancine	mauricio.vancine@gmail.com
Rhinella schineideri	Amphibia	South America	Mauri_cio Humberto Vancine	mauricio.vancine@gmail.com
Ischnocnema sambaqui	Amphibia	South America	Mauri_cio Humberto Vancine	mauricio.vancine@gmail.com
Rhinella abei	Amphibia	South America	Mauri_cio Humberto Vancine	mauricio.vancine@gmail.com
Scinax granulatus	Amphibia	South America	Mauri_cio Humberto Vancine	mauricio.vancine@gmail.com
Leptodactylus gracilis	Amphibia	South America	Mauri_cio Humberto Vancine	mauricio.vancine@gmail.com
Scinax aromothyella	Amphibia	South America	Mauri_cio Humberto Vancine	mauricio.vancine@gmail.com
Scinax uruguayus	Amphibia	South America	Mauri_cio Humberto Vancine	mauricio.vancine@gmail.com
Hypsiboas jaguariaivensis	Amphibia	South America	Mauri_cio Humberto Vancine	mauricio.vancine@gmail.com
Physalaemus gracilis	Amphibia	South America	Mauri_cio Humberto Vancine	mauricio.vancine@gmail.com
Lithobathes catesbeianus	Amphibia	South America	Mauri_cio Humberto Vancine	mauricio.vancine@gmail.com
Proceratophrys avelinoi	Amphibia	South America	Mauri_cio Humberto Vancine	mauricio.vancine@gmail.com
Phynohyas venulosa		South America	Mauri_cio Humberto Vancine	mauricio.vancine@gmail.com
Limnomedusa macroglossa	Amphibia	South America	Mauri_cio Humberto Vancine	mauricio.vancine@gmail.com
Bufo abei	Amphibia	South America	Mauri_cio Humberto Vancine	mauricio.vancine@gmail.com
Brachycephalus pernix	Amphibia	South America	Mauri_cio Humberto Vancine	mauricio.vancine@gmail.com
Hypsiboas semiguttatus	Amphibia	South America	Mauri_cio Humberto Vancine	mauricio.vancine@gmail.com
Ololygon catharinae	Amphibia	South America	Mauri_cio Humberto Vancine	mauricio.vancine@gmail.com
Rhinella henseli	Amphibia	South America	Mauri_cio Humberto Vancine	mauricio.vancine@gmail.com
Chaunus abei	Amphibia	South America	Mauri_cio Humberto Vancine	mauricio.vancine@gmail.com
Bufo margaritifera	Amphibia	South America	Mauri_cio Humberto Vancine	mauricio.vancine@gmail.com
Eleutherodactylus manezinho	Amphibia	South America	Mauri_cio Humberto Vancine	mauricio.vancine@gmail.com
Cycloramphus bolitoglossus	Amphibia	South America	Mauri_cio Humberto Vancine	mauricio.vancine@gmail.com
Scythrophrys sawayae	Amphibia	South America	Mauri_cio Humberto Vancine	mauricio.vancine@gmail.com
Dendropsophus nahdereri	Amphibia	South America	Mauri_cio Humberto Vancine	mauricio.vancine@gmail.com
Eleutherodactylus sambaqui	Amphibia	South America	Mauri_cio Humberto Vancine	mauricio.vancine@gmail.com
Melanophryniscus tumifrons	Amphibia	South America	Mauri_cio Humberto Vancine	mauricio.vancine@gmail.com
Scinax aromathyella	Amphibia	South America	Mauri_cio Humberto Vancine	mauricio.vancine@gmail.com
Proceratophrys brauni	Amphibia	South America	Mauri_cio Humberto Vancine	mauricio.vancine@gmail.com
Leptodactylus plamanni	Amphibia	South America	Mauri_cio Humberto Vancine	mauricio.vancine@gmail.com
Adenomera araucaria	Amphibia	South America	Mauri_cio Humberto Vancine	mauricio.vancine@gmail.com
Hypsiboas joaquini	Amphibia	South America	Mauri_cio Humberto Vancine	mauricio.vancine@gmail.com
Hypsiboas leptolineatus	Amphibia	South America	Mauri_cio Humberto Vancine	mauricio.vancine@gmail.com
Leptodactylus nanus	Amphibia	South America	Mauri_cio Humberto Vancine	mauricio.vancine@gmail.com
Pseudis cardosoi	Amphibia	South America	Mauri_cio Humberto Vancine	mauricio.vancine@gmail.com
Scinax surdus	Amphibia	South America	Mauri_cio Humberto Vancine	mauricio.vancine@gmail.com
Trachycephalus dibernardoi	Amphibia	South America	Mauri_cio Humberto Vancine	mauricio.vancine@gmail.com
Physalaemus nanus	Amphibia	South America	Mauri_cio Humberto Vancine	mauricio.vancine@gmail.com
Melanophryniscus alipioi	Amphibia	South America	Mauri_cio Humberto Vancine	mauricio.vancine@gmail.com
Melanophryniscus vilavelhensis	Amphibia	South America	Mauri_cio Humberto Vancine	mauricio.vancine@gmail.com
Hypsiboas stellae	Amphibia	South America	Mauri_cio Humberto Vancine	mauricio.vancine@gmail.com
Phyllomedusa rustica	Amphibia	South America	Mauri_cio Humberto Vancine	mauricio.vancine@gmail.com
Pleurodema bibroni	Amphibia	South America	Mauri_cio Humberto Vancine	mauricio.vancine@gmail.com
Hypsiboas pulchelus	Amphibia	South America	Mauri_cio Humberto Vancine	mauricio.vancine@gmail.com
Dendrophryniscus berthalutzae	Amphibia	South America	Mauri_cio Humberto Vancine	mauricio.vancine@gmail.com
Scythrophys sawayae	Amphibia	South America	Mauri_cio Humberto Vancine	mauricio.vancine@gmail.com
Proceratophrys subguttata	Amphibia	South America	Mauri_cio Humberto Vancine	mauricio.vancine@gmail.com
Scinax bethae	Amphibia	South America	Mauri_cio Humberto Vancine	mauricio.vancine@gmail.com
Elentherodactylus guenteri	Amphibia	South America	Mauri_cio Humberto Vancine	mauricio.vancine@gmail.com
Hyalinobatrachuium uranoscopa	Amphibia	South America	Mauri_cio Humberto Vancine	mauricio.vancine@gmail.com
Elentherodactylus binotatus	Amphibia	South America	Mauri_cio Humberto Vancine	mauricio.vancine@gmail.com
Leptedactylus ocellatus	Amphibia	South America	Mauri_cio Humberto Vancine	mauricio.vancine@gmail.com
Hyla uruguaya	Amphibia	South America	Mauri_cio Humberto Vancine	mauricio.vancine@gmail.com
Hypsiboas curupi	Amphibia	South America	Mauri_cio Humberto Vancine	mauricio.vancine@gmail.com
Rhinela ornata	Amphibia	South America	Mauri_cio Humberto Vancine	mauricio.vancine@gmail.com
Itapotihyla langsdorfi	Amphibia	South America	Mauri_cio Humberto Vancine	mauricio.vancine@gmail.com
Brachycephalus tridactylus	Amphibia	South America	Mauri_cio Humberto Vancine	mauricio.vancine@gmail.com
Cycloramphus asper	Amphibia	South America	Mauri_cio Humberto Vancine	mauricio.vancine@gmail.com
Cycloramphus mirandaribeiroi	Amphibia	South America	Mauri_cio Humberto Vancine	mauricio.vancine@gmail.com
Rhynella abei	Amphibia	South America	Mauri_cio Humberto Vancine	mauricio.vancine@gmail.com
Proceratophrys bigibbosa	Amphibia	South America	Mauri_cio Humberto Vancine	mauricio.vancine@gmail.com
Leptodactylus plaumani	Amphibia	South America	Mauri_cio Humberto Vancine	mauricio.vancine@gmail.com
Leptodactylus labyrynthicus	Amphibia	South America	Mauri_cio Humberto Vancine	mauricio.vancine@gmail.com
Leptodactylus joly	Amphibia	South America	Mauri_cio Humberto Vancine	mauricio.vancine@gmail.com
Hypsiboas bishoffi	Amphibia	South America	Mauri_cio Humberto Vancine	mauricio.vancine@gmail.com
Hylodes meridionalis	Amphibia	South America	Mauri_cio Humberto Vancine	mauricio.vancine@gmail.com
Hypsiboas marginatus	Amphibia	South America	Mauri_cio Humberto Vancine	mauricio.vancine@gmail.com
Boana marginata	Amphibia	South America	Mauri_cio Humberto Vancine	mauricio.vancine@gmail.com
Aplastodiscus cochranae	Amphibia	South America	Mauri_cio Humberto Vancine	mauricio.vancine@gmail.com
Hypsiboas guentheri	Amphibia	South America	Mauri_cio Humberto Vancine	mauricio.vancine@gmail.com
Sphaenorhyncus caramaschii	Amphibia	South America	Mauri_cio Humberto Vancine	mauricio.vancine@gmail.com
Aplastodiscus cocrhanae	Amphibia	South America	Mauri_cio Humberto Vancine	mauricio.vancine@gmail.com
Leptodactylus engelsi	Amphibia	South America	Mauri_cio Humberto Vancine	mauricio.vancine@gmail.com
Dendrophryniscus cf.berthalutzae	Amphibia	South America	Mauri_cio Humberto Vancine	mauricio.vancine@gmail.com
Hylodes perplicatus	Amphibia	South America	Mauri_cio Humberto Vancine	mauricio.vancine@gmail.com
Hypsiboas poaju	Amphibia	South America	Mauri_cio Humberto Vancine	mauricio.vancine@gmail.com
Cycloramphus izecksohni	Amphibia	South America	Mauri_cio Humberto Vancine	mauricio.vancine@gmail.com
Ischnocnema lactae	Amphibia	South America	Mauri_cio Humberto Vancine	mauricio.vancine@gmail.com
Dedropsophus microps		South America	Mauri_cio Humberto Vancine	mauricio.vancine@gmail.com
Phyllomedusa disticta	Amphibia	South America	Mauri_cio Humberto Vancine	mauricio.vancine@gmail.com
Melanophryniscus moreirae	Amphibia	South America	Mauri_cio Humberto Vancine	mauricio.vancine@gmail.com
Leptodactylus plaumanii	Amphibia	South America	Mauri_cio Humberto Vancine	mauricio.vancine@gmail.com
Adenomera engelsi	Amphibia	South America	Mauri_cio Humberto Vancine	mauricio.vancine@gmail.com
Ischnocnema manezinho	Amphibia	South America	Mauri_cio Humberto Vancine	mauricio.vancine@gmail.com
Julianus uruguayus	Amphibia	South America	Mauri_cio Humberto Vancine	mauricio.vancine@gmail.com
Vitreorana parvula	Amphibia	South America	Mauri_cio Humberto Vancine	mauricio.vancine@gmail.com
Leptodactylusplaumanni		South America	Mauri_cio Humberto Vancine	mauricio.vancine@gmail.com
Ololygon berthae	Amphibia	South America	Mauri_cio Humberto Vancine	mauricio.vancine@gmail.com
Boana leptolineata	Amphibia	South America	Mauri_cio Humberto Vancine	mauricio.vancine@gmail.com
Aplasotdiscus cochranae	Amphibia	South America	Mauri_cio Humberto Vancine	mauricio.vancine@gmail.com
Melanophryniscus simplex	Amphibia	South America	Mauri_cio Humberto Vancine	mauricio.vancine@gmail.com
Boana joaquini	Amphibia	South America	Mauri_cio Humberto Vancine	mauricio.vancine@gmail.com
Physalaemus biligonigerus	Amphibia	South America	Mauri_cio Humberto Vancine	mauricio.vancine@gmail.com
Odontophrynus maisuma	Amphibia	South America	Mauri_cio Humberto Vancine	mauricio.vancine@gmail.com
Hypsiboas bischoff	Amphibia	South America	Mauri_cio Humberto Vancine	mauricio.vancine@gmail.com
Dendroposhus minutus		South America	Mauri_cio Humberto Vancine	mauricio.vancine@gmail.com
Bufo fernandezae	Amphibia	South America	Mauri_cio Humberto Vancine	mauricio.vancine@gmail.com
Pseudis minuta	Amphibia	South America	Mauri_cio Humberto Vancine	mauricio.vancine@gmail.com
Leptodactylus latinasus	Amphibia	South America	Mauri_cio Humberto Vancine	mauricio.vancine@gmail.com
Bufo arenarum	Amphibia	South America	Mauri_cio Humberto Vancine	mauricio.vancine@gmail.com
Physalaemus henselii	Amphibia	South America	Mauri_cio Humberto Vancine	mauricio.vancine@gmail.com
Chaunus achavali	Amphibia	South America	Mauri_cio Humberto Vancine	mauricio.vancine@gmail.com
Rhinella fernandezae	Amphibia	South America	Mauri_cio Humberto Vancine	mauricio.vancine@gmail.com
Rhinella dorbignyi	Amphibia	South America	Mauri_cio Humberto Vancine	mauricio.vancine@gmail.com
Physalaemus lisei	Amphibia	South America	Mauri_cio Humberto Vancine	mauricio.vancine@gmail.com
Melanophryniscus dorsalis	Amphibia	South America	Mauri_cio Humberto Vancine	mauricio.vancine@gmail.com
Rhinella arenarum	Amphibia	South America	Mauri_cio Humberto Vancine	mauricio.vancine@gmail.com
Physalaemus riograndensis	Amphibia	South America	Mauri_cio Humberto Vancine	mauricio.vancine@gmail.com
Leptodactylus araucaria	Amphibia	South America	Mauri_cio Humberto Vancine	mauricio.vancine@gmail.com
Pseudopaludicula falcips	Amphibia	South America	Mauri_cio Humberto Vancine	mauricio.vancine@gmail.com
Physalaemus riograndeses	Amphibia	South America	Mauri_cio Humberto Vancine	mauricio.vancine@gmail.com
Thoropa saxatilis	Amphibia	South America	Mauri_cio Humberto Vancine	mauricio.vancine@gmail.com
Chtonerpeton indistinctum	Amphibia	South America	Mauri_cio Humberto Vancine	mauricio.vancine@gmail.com
Hypsiboas pulchella	Amphibia	South America	Mauri_cio Humberto Vancine	mauricio.vancine@gmail.com
Ololygon squalirostris	Amphibia	South America	Mauri_cio Humberto Vancine	mauricio.vancine@gmail.com
Physalaemus henseli	Amphibia	South America	Mauri_cio Humberto Vancine	mauricio.vancine@gmail.com
Lysapsus mantidactylus	Amphibia	South America	Mauri_cio Humberto Vancine	mauricio.vancine@gmail.com
Ceratophrys ornata	Amphibia	South America	Mauri_cio Humberto Vancine	mauricio.vancine@gmail.com
Melanophryniscus devincenzii	Amphibia	South America	Mauri_cio Humberto Vancine	mauricio.vancine@gmail.com
Melanophryniscus atroluteus	Amphibia	South America	Mauri_cio Humberto Vancine	mauricio.vancine@gmail.com
Physalaemus bibroni	Amphibia	South America	Mauri_cio Humberto Vancine	mauricio.vancine@gmail.com
Melanophryniscus cambaraensis	Amphibia	South America	Mauri_cio Humberto Vancine	mauricio.vancine@gmail.com
Proceratophrys biggibosa	Amphibia	South America	Mauri_cio Humberto Vancine	mauricio.vancine@gmail.com
Dendrophryniscus krausae	Amphibia	South America	Mauri_cio Humberto Vancine	mauricio.vancine@gmail.com
Elachistocleis erythrogaster	Amphibia	South America	Mauri_cio Humberto Vancine	mauricio.vancine@gmail.com
Phylomedusa iheringii	Amphibia	South America	Mauri_cio Humberto Vancine	mauricio.vancine@gmail.com
Odontophrynus americanos	Amphibia	South America	Mauri_cio Humberto Vancine	mauricio.vancine@gmail.com
Hyla pulchela	Amphibia	South America	Mauri_cio Humberto Vancine	mauricio.vancine@gmail.com
Bufo aremarum	Amphibia	South America	Mauri_cio Humberto Vancine	mauricio.vancine@gmail.com
Pseudodaludicola falcipes	Amphibia	South America	Mauri_cio Humberto Vancine	mauricio.vancine@gmail.com
Bufo dorbignyi	Amphibia	South America	Mauri_cio Humberto Vancine	mauricio.vancine@gmail.com
Hypsiboas albopunctantus	Amphibia	South America	Mauri_cio Humberto Vancine	mauricio.vancine@gmail.com
Physalaemus henselli	Amphibia	South America	Mauri_cio Humberto Vancine	mauricio.vancine@gmail.com
Pseudis minutus	Amphibia	South America	Mauri_cio Humberto Vancine	mauricio.vancine@gmail.com
Pseudopaludicola falipes	Amphibia	South America	Mauri_cio Humberto Vancine	mauricio.vancine@gmail.com
Rhinella fernandazae	Amphibia	South America	Mauri_cio Humberto Vancine	mauricio.vancine@gmail.com
Rhinella renarum	Amphibia	South America	Mauri_cio Humberto Vancine	mauricio.vancine@gmail.com
Chthonerpeton indistinctum	Amphibia	South America	Mauri_cio Humberto Vancine	mauricio.vancine@gmail.com
Melanophyniscus devincenzii	Amphibia	South America	Mauri_cio Humberto Vancine	mauricio.vancine@gmail.com
Leptdactylus elenae	Amphibia	South America	Mauri_cio Humberto Vancine	mauricio.vancine@gmail.com
Leptdactylus mystacinus	Amphibia	South America	Mauri_cio Humberto Vancine	mauricio.vancine@gmail.com
Leptdactylus labyrinthicus	Amphibia	South America	Mauri_cio Humberto Vancine	mauricio.vancine@gmail.com
Leptdactylus ocellatus	Amphibia	South America	Mauri_cio Humberto Vancine	mauricio.vancine@gmail.com
Adenomera diptyx	Amphibia	South America	Mauri_cio Humberto Vancine	mauricio.vancine@gmail.com
Hypsiboas punctatus rubrolineatus	Amphibia	South America	Mauri_cio Humberto Vancine	mauricio.vancine@gmail.com
Rhinella azarai	Amphibia	South America	Mauri_cio Humberto Vancine	mauricio.vancine@gmail.com
Elachistocleis matogrosso	Amphibia	South America	Mauri_cio Humberto Vancine	mauricio.vancine@gmail.com
Physaleamus cuvieri	Amphibia	South America	Mauri_cio Humberto Vancine	mauricio.vancine@gmail.com
Leptadactylus gracilis	Amphibia	South America	Mauri_cio Humberto Vancine	mauricio.vancine@gmail.com
Scinax rubber	Amphibia	South America	Mauri_cio Humberto Vancine	mauricio.vancine@gmail.com
Acanthodactylus cantoris	Reptilia	Pakistan	Rafaqat Masroor	rafaqat.masroor78@gmail.com
Allopaa hazarensis	Amphibia	Pakistan	Rafaqat Masroor	rafaqat.masroor78@gmail.com
Amphiesma stolatum	Reptilia	Pakistan	Rafaqat Masroor	rafaqat.masroor78@gmail.com
Asymblepharus himalayanus	Reptilia	Pakistan	Rafaqat Masroor	rafaqat.masroor78@gmail.com
Boiga trigonata	Reptilia	Pakistan	Rafaqat Masroor	rafaqat.masroor78@gmail.com
Bufotes latastii	Amphibia	Pakistan	Rafaqat Masroor	rafaqat.masroor78@gmail.com
Calotes farooqi	Reptilia	Pakistan	Rafaqat Masroor	rafaqat.masroor78@gmail.com
Chrysopaa sternosignata	Amphibia	Pakistan	Rafaqat Masroor	rafaqat.masroor78@gmail.com
Crossobamon orientalis	Reptilia	Pakistan	Rafaqat Masroor	rafaqat.masroor78@gmail.com
Cyrtodactylus dattanense	Reptilia	Pakistan	Rafaqat Masroor	rafaqat.masroor78@gmail.com
Cyrtodactylus mintoni	Reptilia	Pakistan	Rafaqat Masroor	rafaqat.masroor78@gmail.com
Cyrtopodion indusoani	Reptilia	Pakistan	Rafaqat Masroor	rafaqat.masroor78@gmail.com
Daboia russelli	Reptilia	Pakistan	Rafaqat Masroor	rafaqat.masroor78@gmail.com
Duttaphrynus melanostictus	Amphibia	Pakistan	Rafaqat Masroor	rafaqat.masroor78@gmail.com
Duttaphrynus stomaticus	Amphibia	Pakistan	Rafaqat Masroor	rafaqat.masroor78@gmail.com
Eremias acutirostris	Reptilia	Pakistan	Rafaqat Masroor	rafaqat.masroor78@gmail.com
Eremias cholistanica	Reptilia	Pakistan	Rafaqat Masroor	rafaqat.masroor78@gmail.com
Eremias kakari	Reptilia	Pakistan	Rafaqat Masroor	rafaqat.masroor78@gmail.com
Eremias scripta	Reptilia	Pakistan	Rafaqat Masroor	rafaqat.masroor78@gmail.com
Eryx johnii	Reptilia	Pakistan	Rafaqat Masroor	rafaqat.masroor78@gmail.com
Eublepharis macularius	Reptilia	Pakistan	Rafaqat Masroor	rafaqat.masroor78@gmail.com
Eutropis dissimilis	Reptilia	Pakistan	Rafaqat Masroor	rafaqat.masroor78@gmail.com
Gloydius himalayanus	Reptilia	Pakistan	Rafaqat Masroor	rafaqat.masroor78@gmail.com
Haplobatrachus tigerinus	Amphibia	Pakistan	Rafaqat Masroor	rafaqat.masroor78@gmail.com
Hemidactylus flaviviridis	Reptilia	Pakistan	Rafaqat Masroor	rafaqat.masroor78@gmail.com
Heremites septemtaeniatus	Reptilia	Pakistan	Rafaqat Masroor	rafaqat.masroor78@gmail.com
Laudakia agrorensis	Reptilia	Pakistan	Rafaqat Masroor	rafaqat.masroor78@gmail.com
Laudakia himalayana	Reptilia	Pakistan	Rafaqat Masroor	rafaqat.masroor78@gmail.com
Laudakia nupta	Reptilia	Pakistan	Rafaqat Masroor	rafaqat.masroor78@gmail.com
Laudakia pakistanica	Reptilia	Pakistan	Rafaqat Masroor	rafaqat.masroor78@gmail.com
Laudakia tuberculata	Reptilia	Pakistan	Rafaqat Masroor	rafaqat.masroor78@gmail.com
Lissemys punctata	Reptilia	Pakistan	Rafaqat Masroor	rafaqat.masroor78@gmail.com
Lycodon mackinnoni	Reptilia	Pakistan	Rafaqat Masroor	rafaqat.masroor78@gmail.com
Lytorhynchus paradoxus	Reptilia	Pakistan	Rafaqat Masroor	rafaqat.masroor78@gmail.com
Mediodactylus brachykolon	Reptilia	Pakistan	Rafaqat Masroor	rafaqat.masroor78@gmail.com
Mediodactylus walli	Reptilia	Pakistan	Rafaqat Masroor	rafaqat.masroor78@gmail.com
Mesalina watsonana	Reptilia	Pakistan	Rafaqat Masroor	rafaqat.masroor78@gmail.com
Micrgecko tanishpaensis	Reptilia	Pakistan	Rafaqat Masroor	rafaqat.masroor78@gmail.com
Microhyla nilphamariensis	Amphibia	Pakistan	Rafaqat Masroor	rafaqat.masroor78@gmail.com
Naja oxiana	Reptilia	Pakistan	Rafaqat Masroor	rafaqat.masroor78@gmail.com
Natrix tesselletta	Reptilia	Pakistan	Rafaqat Masroor	rafaqat.masroor78@gmail.com
Ophisops jerdoni	Reptilia	Pakistan	Rafaqat Masroor	rafaqat.masroor78@gmail.com
Paralaudakia caucasia	Reptilia	Pakistan	Rafaqat Masroor	rafaqat.masroor78@gmail.com
Platyceps ventromaculatus	Reptilia	Pakistan	Rafaqat Masroor	rafaqat.masroor78@gmail.com
Ptyas mucosa	Reptilia	Pakistan	Rafaqat Masroor	rafaqat.masroor78@gmail.com
Scuiger occidentalis	Amphibia	Pakistan	Rafaqat Masroor	rafaqat.masroor78@gmail.com
Scutiger occidentalis	Amphibia	Pakistan	Rafaqat Masroor	rafaqat.masroor78@gmail.com
Spalerosophis arenarius	Reptilia	Pakistan	Rafaqat Masroor	rafaqat.masroor78@gmail.com
Sphaerotheca maskeyi	Amphibia	Pakistan	Rafaqat Masroor	rafaqat.masroor78@gmail.com
Varanus bengalense	Reptilia	Pakistan	Rafaqat Masroor	rafaqat.masroor78@gmail.com
Varanus bengalensis	Reptilia	Pakistan	Rafaqat Masroor	rafaqat.masroor78@gmail.com
Varanus griseus	Reptilia	Pakistan	Rafaqat Masroor	rafaqat.masroor78@gmail.com
Dactylocnemis pacificus	Reptilia	Newzealand	Scott Jarvie	sjarvie@gmail.com
Hoplodactylus duvaucelii	Reptilia	Newzealand	Scott Jarvie	sjarvie@gmail.com
Mokopirirakau cryptozoicus	Reptilia	Newzealand	Scott Jarvie	sjarvie@gmail.com
Mokopirirakau galaxias	Reptilia	Newzealand	Scott Jarvie	sjarvie@gmail.com
Mokopirirakau granulatus	Reptilia	Newzealand	Scott Jarvie	sjarvie@gmail.com
Mokopirirakau kahutarae	Reptilia	Newzealand	Scott Jarvie	sjarvie@gmail.com
Mokopirirakau nebulosus	Reptilia	Newzealand	Scott Jarvie	sjarvie@gmail.com
Naultinus elegans	Reptilia	Newzealand	Scott Jarvie	sjarvie@gmail.com
Naultinus flavirictus	Reptilia	Newzealand	Scott Jarvie	sjarvie@gmail.com
Naultinus gemmeus	Reptilia	Newzealand	Scott Jarvie	sjarvie@gmail.com
Naultinus grayii	Reptilia	Newzealand	Scott Jarvie	sjarvie@gmail.com
Naultinus manukanus	Reptilia	Newzealand	Scott Jarvie	sjarvie@gmail.com
Naultinus punctatus	Reptilia	Newzealand	Scott Jarvie	sjarvie@gmail.com
Naultinus rudis	Reptilia	Newzealand	Scott Jarvie	sjarvie@gmail.com
Naultinus stellatus	Reptilia	Newzealand	Scott Jarvie	sjarvie@gmail.com
Naultinus tuberculatus	Reptilia	Newzealand	Scott Jarvie	sjarvie@gmail.com
Oligosoma acrinasum	Reptilia	Newzealand	Scott Jarvie	sjarvie@gmail.com
Oligosoma aeneum	Reptilia	Newzealand	Scott Jarvie	sjarvie@gmail.com
Oligosoma aff. chloronoton	Reptilia	Newzealand	Scott Jarvie	sjarvie@gmail.com
Oligosoma aff. inconspicuum	Reptilia	Newzealand	Scott Jarvie	sjarvie@gmail.com
Oligosoma aff. infrapunctatum	Reptilia	Newzealand	Scott Jarvie	sjarvie@gmail.com
Oligosoma aff. lineoocellatum	Reptilia	Newzealand	Scott Jarvie	sjarvie@gmail.com
Oligosoma aff. longipes	Reptilia	Newzealand	Scott Jarvie	sjarvie@gmail.com
Oligosoma aff. Polychroma	Reptilia	Newzealand	Scott Jarvie	sjarvie@gmail.com
Oligosoma aff. smithi	Reptilia	Newzealand	Scott Jarvie	sjarvie@gmail.com
Oligosoma alani	Reptilia	Newzealand	Scott Jarvie	sjarvie@gmail.com
Oligosoma albornense	Reptilia	Newzealand	Scott Jarvie	sjarvie@gmail.com
Oligosoma awakopaka	Reptilia	Newzealand	Scott Jarvie	sjarvie@gmail.com
Oligosoma burganae	Reptilia	Newzealand	Scott Jarvie	sjarvie@gmail.com
Oligosoma chloronoton	Reptilia	Newzealand	Scott Jarvie	sjarvie@gmail.com
Oligosoma elium	Reptilia	Newzealand	Scott Jarvie	sjarvie@gmail.com
Oligosoma fallai	Reptilia	Newzealand	Scott Jarvie	sjarvie@gmail.com
Oligosoma grande	Reptilia	Newzealand	Scott Jarvie	sjarvie@gmail.com
Oligosoma hardyi	Reptilia	Newzealand	Scott Jarvie	sjarvie@gmail.com
Oligosoma homalonotum	Reptilia	Newzealand	Scott Jarvie	sjarvie@gmail.com
Oligosoma hoparatea	Reptilia	Newzealand	Scott Jarvie	sjarvie@gmail.com
Oligosoma inconspicuum	Reptilia	Newzealand	Scott Jarvie	sjarvie@gmail.com
Oligosoma infrapunctatum	Reptilia	Newzealand	Scott Jarvie	sjarvie@gmail.com
Oligosoma judgei	Reptilia	Newzealand	Scott Jarvie	sjarvie@gmail.com
Oligosoma levidensum	Reptilia	Newzealand	Scott Jarvie	sjarvie@gmail.com
Oligosoma lineoocellatum	Reptilia	Newzealand	Scott Jarvie	sjarvie@gmail.com
Oligosoma longipes	Reptilia	Newzealand	Scott Jarvie	sjarvie@gmail.com
Oligosoma maccanni	Reptilia	Newzealand	Scott Jarvie	sjarvie@gmail.com
Oligosoma macgregori	Reptilia	Newzealand	Scott Jarvie	sjarvie@gmail.com
Oligosoma microlepis	Reptilia	Newzealand	Scott Jarvie	sjarvie@gmail.com
Oligosoma moco	Reptilia	Newzealand	Scott Jarvie	sjarvie@gmail.com
Oligosoma nigriplantare	Reptilia	Newzealand	Scott Jarvie	sjarvie@gmail.com
Oligosoma notosaurus	Reptilia	Newzealand	Scott Jarvie	sjarvie@gmail.com
Oligosoma oliveri	Reptilia	Newzealand	Scott Jarvie	sjarvie@gmail.com
Oligosoma ornatum	Reptilia	Newzealand	Scott Jarvie	sjarvie@gmail.com
Oligosoma otagense	Reptilia	Newzealand	Scott Jarvie	sjarvie@gmail.com
Oligosoma pikitanga	Reptilia	Newzealand	Scott Jarvie	sjarvie@gmail.com
Oligosoma polychroma	Reptilia	Newzealand	Scott Jarvie	sjarvie@gmail.com
Oligosoma repens	Reptilia	Newzealand	Scott Jarvie	sjarvie@gmail.com
Oligosoma robinsoni	Reptilia	Newzealand	Scott Jarvie	sjarvie@gmail.com
Oligosoma roimata	Reptilia	Newzealand	Scott Jarvie	sjarvie@gmail.com
Oligosoma salmo	Reptilia	Newzealand	Scott Jarvie	sjarvie@gmail.com
Oligosoma smithi	Reptilia	Newzealand	Scott Jarvie	sjarvie@gmail.com
Oligosoma stenotis	Reptilia	Newzealand	Scott Jarvie	sjarvie@gmail.com
Oligosoma striatum	Reptilia	Newzealand	Scott Jarvie	sjarvie@gmail.com
Oligosoma suteri	Reptilia	Newzealand	Scott Jarvie	sjarvie@gmail.com
Oligosoma taumakae	Reptilia	Newzealand	Scott Jarvie	sjarvie@gmail.com
Oligosoma tekakahu	Reptilia	Newzealand	Scott Jarvie	sjarvie@gmail.com
Oligosoma toka	Reptilia	Newzealand	Scott Jarvie	sjarvie@gmail.com
Oligosoma townsi	Reptilia	Newzealand	Scott Jarvie	sjarvie@gmail.com
Oligosoma waimatense	Reptilia	Newzealand	Scott Jarvie	sjarvie@gmail.com
Oligosoma whitakeri	Reptilia	Newzealand	Scott Jarvie	sjarvie@gmail.com
Oligosoma zelandicum	Reptilia	Newzealand	Scott Jarvie	sjarvie@gmail.com
Toropuku inexpectatus	Reptilia	Newzealand	Scott Jarvie	sjarvie@gmail.com
Toropuku stephensi	Reptilia	Newzealand	Scott Jarvie	sjarvie@gmail.com
Tukutuku rakiurae	Reptilia	Newzealand	Scott Jarvie	sjarvie@gmail.com
Woodworthia aff. maculata	Reptilia	Newzealand	Scott Jarvie	sjarvie@gmail.com
Woodworthia cf. brunnea	Reptilia	Newzealand	Scott Jarvie	sjarvie@gmail.com
Woodworthia chrysosiretica	Reptilia	Newzealand	Scott Jarvie	sjarvie@gmail.com
Woodworthia maculata	Reptilia	Newzealand	Scott Jarvie	sjarvie@gmail.com
Dryophytes flaviventris	amphibia	Korea	Amaël Borzée	amaelborzee@gmail.com
Dryophytes immaculatus		Korea	Amaël Borzée	amaelborzee@gmail.com
Dryophytes japonicus		Korea	Amaël Borzée	amaelborzee@gmail.com
Dryophytes suweonensis		Korea	Amaël Borzée	amaelborzee@gmail.com
Bombina orientalis		Korea	Amaël Borzée	amaelborzee@gmail.com
Bufo gargarizans		Korea	Amaël Borzée	amaelborzee@gmail.com
Bufo stejnegeri		Korea	Amaël Borzée	amaelborzee@gmail.com
Glandirana emeljanovi		Korea	Amaël Borzée	amaelborzee@gmail.com
Glandirana rugosa		Korea	Amaël Borzée	amaelborzee@gmail.com
Hynobius leechii		Korea	Amaël Borzée	amaelborzee@gmail.com
Kaloula borealis		Korea	Amaël Borzée	amaelborzee@gmail.com
Karsenia koreana		Korea	Amaël Borzée	amaelborzee@gmail.com
Onychodactylus		Korea	Amaël Borzée	amaelborzee@gmail.com
Onychodactylus fischeri		Korea	Amaël Borzée	amaelborzee@gmail.com
Onychodactylus koreanus		Korea	Amaël Borzée	amaelborzee@gmail.com
Pelophylax chosenicus		Korea	Amaël Borzée	amaelborzee@gmail.com
Pelophylax nigromaculatus		Korea	Amaël Borzée	amaelborzee@gmail.com
Pseudepidalea raddei		Korea	Amaël Borzée	amaelborzee@gmail.com
Rana amurensis		Korea	Amaël Borzée	amaelborzee@gmail.com
Rana coreana		Korea	Amaël Borzée	amaelborzee@gmail.com
Rana dybowskii		Korea	Amaël Borzée	amaelborzee@gmail.com
Rana huanrenensis		Korea	Amaël Borzée	amaelborzee@gmail.com
Rana uenoi		Korea	Amaël Borzée	amaelborzee@gmail.com
Salamandrella tridactyla		Korea	Amaël Borzée	amaelborzee@gmail.com
Bufo sachalinensis		Korea	Amaël Borzée	amaelborzee@gmail.com
Rana coreana		Korea	Amaël Borzée	amaelborzee@gmail.com
Rana huanrenensis		Korea	Amaël Borzée	amaelborzee@gmail.com
Phrynocephalus ahvazicus	Reptilia	Iran	Seyed Mahdi Kazem	kazemi_m1979@yahoo.com
Phrynocephalus ananjevae		Iran	Seyed Mahdi Kazem	kazemi_m1979@yahoo.com
Phrynocephalus horvathi		Iran	Seyed Mahdi Kazem	kazemi_m1979@yahoo.com
Phrynocephalus lutensis		Iran	Seyed Mahdi Kazem	kazemi_m1979@yahoo.com
Phrynocephalus persicus		Iran	Seyed Mahdi Kazem	kazemi_m1979@yahoo.com
Eublepharis angramainyu		Iran	Seyed Mahdi Kazem	kazemi_m1979@yahoo.com
Bunopus crassicaudus		Iran	Seyed Mahdi Kazem	kazemi_m1979@yahoo.com
Cyrtopodion agamuroides		Iran	Seyed Mahdi Kazem	kazemi_m1979@yahoo.com
Cyrtopodion golubevi		Iran	Seyed Mahdi Kazem	kazemi_m1979@yahoo.com
Cyrtopodion hormozganum		Iran	Seyed Mahdi Kazem	kazemi_m1979@yahoo.com
Cyrtopodion kiabii		Iran	Seyed Mahdi Kazem	kazemi_m1979@yahoo.com
Cyrtopodion kirmanense		Iran	Seyed Mahdi Kazem	kazemi_m1979@yahoo.com
Cyrtopodion persepolense		Iran	Seyed Mahdi Kazem	kazemi_m1979@yahoo.com
Cyrtopodion sistanensis		Iran	Seyed Mahdi Kazem	kazemi_m1979@yahoo.com
Hemidactylus achaemenidicus		Iran	Seyed Mahdi Kazem	kazemi_m1979@yahoo.com
Hemidactylus pseudoromeshkanicus		Iran	Seyed Mahdi Kazem	kazemi_m1979@yahoo.com
Hemidactylus romeshkanicus		Iran	Seyed Mahdi Kazem	kazemi_m1979@yahoo.com
Hemidactylus sassanidianus		Iran	Seyed Mahdi Kazem	kazemi_m1979@yahoo.com
Lakigecko aaronbaueri		Iran	Seyed Mahdi Kazem	kazemi_m1979@yahoo.com
Mediodactylus sagittiferum		Iran	Seyed Mahdi Kazem	kazemi_m1979@yahoo.com
Mediodactylus spinicauda		Iran	Seyed Mahdi Kazem	kazemi_m1979@yahoo.com
Mediodactylus stevenandersoni		Iran	Seyed Mahdi Kazem	kazemi_m1979@yahoo.com
Microgecko chabaharensis		Iran	Seyed Mahdi Kazem	kazemi_m1979@yahoo.com
M.dareshooryi		Iran	Seyed Mahdi Kazem	kazemi_m1979@yahoo.com
Microgecko helenae helenae		Iran	Seyed Mahdi Kazem	kazemi_m1979@yahoo.com
Microgecko helenae fasciatus		Iran	Seyed Mahdi Kazem	kazemi_m1979@yahoo.com
Microgecko latifi		Iran	Seyed Mahdi Kazem	kazemi_m1979@yahoo.com
Microgecko persicus bakhtiari		Iran	Seyed Mahdi Kazem	kazemi_m1979@yahoo.com
Microgecko persicus persicus		Iran	Seyed Mahdi Kazem	kazemi_m1979@yahoo.com
Microgecko varaviensis		Iran	Seyed Mahdi Kazem	kazemi_m1979@yahoo.com
Parsigecko ziaiei		Iran	Seyed Mahdi Kazem	kazemi_m1979@yahoo.com
Rhinogecko misonnei		Iran	Seyed Mahdi Kazem	kazemi_m1979@yahoo.com
Trigonodactylus persicus		Iran	Seyed Mahdi Kazem	kazemi_m1979@yahoo.com
Tropiocolotes naybandensis		Iran	Seyed Mahdi Kazem	kazemi_m1979@yahoo.com
Tropiocolotes hormozganensis		Iran	Seyed Mahdi Kazem	kazemi_m1979@yahoo.com
Acanthodactylus khamirensis		Iran	Seyed Mahdi Kazem	kazemi_m1979@yahoo.com
Acanthodactylus nilsoni		Iran	Seyed Mahdi Kazem	kazemi_m1979@yahoo.com
Apathya yassujica		Iran	Seyed Mahdi Kazem	kazemi_m1979@yahoo.com
Darevskia caspica		Iran	Seyed Mahdi Kazem	kazemi_m1979@yahoo.com
Darevskia colorogaster		Iran	Seyed Mahdi Kazem	kazemi_m1979@yahoo.com
Darevskia defilippii		Iran	Seyed Mahdi Kazem	kazemi_m1979@yahoo.com
Darevskia kamii		Iran	Seyed Mahdi Kazem	kazemi_m1979@yahoo.com
Darevskia kopetdaghica		Iran	Seyed Mahdi Kazem	kazemi_m1979@yahoo.com
Darevskia schaekeli		Iran	Seyed Mahdi Kazem	kazemi_m1979@yahoo.com
Darevskia steineri		Iran	Seyed Mahdi Kazem	kazemi_m1979@yahoo.com
Eremias andersoni		Iran	Seyed Mahdi Kazem	kazemi_m1979@yahoo.com
Eremias fahimii		Iran	Seyed Mahdi Kazem	kazemi_m1979@yahoo.com
Eremias isfahanica		Iran	Seyed Mahdi Kazem	kazemi_m1979@yahoo.com
Eremias kavirensis		Iran	Seyed Mahdi Kazem	kazemi_m1979@yahoo.com
Eremias lalezharica		Iran	Seyed Mahdi Kazem	kazemi_m1979@yahoo.com
Eremias montana		Iran	Seyed Mahdi Kazem	kazemi_m1979@yahoo.com
Eremias zarudnyi		Iran	Seyed Mahdi Kazem	kazemi_m1979@yahoo.com
Eremias papenfussi		Iran	Seyed Mahdi Kazem	kazemi_m1979@yahoo.com
Iranolacerta brandtii esfahanica		Iran	Seyed Mahdi Kazem	kazemi_m1979@yahoo.com
Iranolacerta brandtii brandtii		Iran	Seyed Mahdi Kazem	kazemi_m1979@yahoo.com
Iranolacerta zagrosica		Iran	Seyed Mahdi Kazem	kazemi_m1979@yahoo.com
Lacerta mostoufi		Iran	Seyed Mahdi Kazem	kazemi_m1979@yahoo.com
Timon princeps		Iran	Seyed Mahdi Kazem	kazemi_m1979@yahoo.com
Asaccus andersoni		Iran	Seyed Mahdi Kazem	kazemi_m1979@yahoo.com
Asaccus granularis		Iran	Seyed Mahdi Kazem	kazemi_m1979@yahoo.com
Asaccus iranicus		Iran	Seyed Mahdi Kazem	kazemi_m1979@yahoo.com
Asaccus kermanshahensis		Iran	Seyed Mahdi Kazem	kazemi_m1979@yahoo.com
Asaccus kurdistanensis		Iran	Seyed Mahdi Kazem	kazemi_m1979@yahoo.com
Asaccus nasrullahi		Iran	Seyed Mahdi Kazem	kazemi_m1979@yahoo.com
Asaccus tangestanensis		Iran	Seyed Mahdi Kazem	kazemi_m1979@yahoo.com
Asaccus zagrosicus		Iran	Seyed Mahdi Kazem	kazemi_m1979@yahoo.com
Eumeces persicus		Iran	Seyed Mahdi Kazem	kazemi_m1979@yahoo.com
Eumeces zarudnyi		Iran	Seyed Mahdi Kazem	kazemi_m1979@yahoo.com
Ophiomorus maranjabensis		Iran	Seyed Mahdi Kazem	kazemi_m1979@yahoo.com
Ophiomorus chernovi		Iran	Seyed Mahdi Kazem	kazemi_m1979@yahoo.com
Ophiomorus nuchalis		Iran	Seyed Mahdi Kazem	kazemi_m1979@yahoo.com
Ophiomorus persicus		Iran	Seyed Mahdi Kazem	kazemi_m1979@yahoo.com
Ophiomorus streeti		Iran	Seyed Mahdi Kazem	kazemi_m1979@yahoo.com
Teratoscincus bedriagai		Iran	Seyed Mahdi Kazem	kazemi_m1979@yahoo.com
Teratoscincus ghadiriani		Iran	Seyed Mahdi Kazem	kazemi_m1979@yahoo.com
Teratoscincus keyserlingii		Iran	Seyed Mahdi Kazem	kazemi_m1979@yahoo.com
Teratoscincus mesriensis		Iran	Seyed Mahdi Kazem	kazemi_m1979@yahoo.com
Teratoscincus sistanense		Iran	Seyed Mahdi Kazem	kazemi_m1979@yahoo.com
Eirenis (Eirenis) yassujicus		Iran	Seyed Mahdi Kazem	kazemi_m1979@yahoo.com
Eirenis nigrofasciatus		Iran	Seyed Mahdi Kazem	kazemi_m1979@yahoo.com
Eirenis (Pediophis) rechingeri		Iran	Seyed Mahdi Kazem	kazemi_m1979@yahoo.com
Dolichophis andreanus		Iran	Seyed Mahdi Kazem	kazemi_m1979@yahoo.com
Lytorhynchus levitoni		Iran	Seyed Mahdi Kazem	kazemi_m1979@yahoo.com
Persiophis fahimii		Iran	Seyed Mahdi Kazem	kazemi_m1979@yahoo.com
Rhynchocalamus ilamensis		Iran	Seyed Mahdi Kazem	kazemi_m1979@yahoo.com
Spalerosophis microlepis		Iran	Seyed Mahdi Kazem	kazemi_m1979@yahoo.com
Eryx sistanensis		Iran	Seyed Mahdi Kazem	kazemi_m1979@yahoo.com
Macrovipera razii		Iran	Seyed Mahdi Kazem	kazemi_m1979@yahoo.com
Montivipera albicornuta		Iran	Seyed Mahdi Kazem	kazemi_m1979@yahoo.com
Montivipera kuhrangica		Iran	Seyed Mahdi Kazem	kazemi_m1979@yahoo.com
Montivipera latifii		Iran	Seyed Mahdi Kazem	kazemi_m1979@yahoo.com
Psudocerastes urarachnoides		Iran	Seyed Mahdi Kazem	kazemi_m1979@yahoo.com
Vipera (Acridophaga) ebneri		Iran	Seyed Mahdi Kazem	kazemi_m1979@yahoo.com
Varanus griseus caspius		Iran	Seyed Mahdi Kazem	kazemi_m1979@yahoo.com
Varanus bengalensis		Iran	Seyed Mahdi Kazem	kazemi_m1979@yahoo.com
Eirenis (pseudocyclophis) walteri		Iran	Seyed Mahdi Kazem	kazemi_m1979@yahoo.com
Walterinnesia morgani		Iran	Seyed Mahdi Kazem	kazemi_m1979@yahoo.com
Bungarus persicus		Iran	Seyed Mahdi Kazem	kazemi_m1979@yahoo.com
Eumeces schneiderii zarudnyi		Iran	Seyed Mahdi Kazem	kazemi_m1979@yahoo.com
Eirenis (pseudocyclophis) nigrofasciatus		Iran	Seyed Mahdi Kazem	kazemi_m1979@yahoo.com
Eirenis puntatolineatus		Iran	Seyed Mahdi Kazem	kazemi_m1979@yahoo.com
Boiga trigonatum melanocephala		Iran	Seyed Mahdi Kazem	kazemi_m1979@yahoo.com
Echis carinatus sochureki		Iran	Seyed Mahdi Kazem	kazemi_m1979@yahoo.com
Chalcides ocellatus		Iran	Seyed Mahdi Kazem	kazemi_m1979@yahoo.com
Hemorrhois ravergieri		Iran	Seyed Mahdi Kazem	kazemi_m1979@yahoo.com
Eumeces schneiderii princeps		Iran	Seyed Mahdi Kazem	kazemi_m1979@yahoo.com
Eirenis rafsanjanicus		Iran	Seyed Mahdi Kazem	kazemi_m1979@yahoo.com
Laudakia nupta		Iran	Seyed Mahdi Kazem	kazemi_m1979@yahoo.com
Mesalina watsonana		Iran	Seyed Mahdi Kazem	kazemi_m1979@yahoo.com
Agamura persica		Iran	Seyed Mahdi Kazem	kazemi_m1979@yahoo.com
Pseudocerastes persicus		Iran	Seyed Mahdi Kazem	kazemi_m1979@yahoo.com
Spalerosophis diadema		Iran	Seyed Mahdi Kazem	kazemi_m1979@yahoo.com
Eirenis yassujicus		Iran	Seyed Mahdi Kazem	kazemi_m1979@yahoo.com
Laudakia nupta nupta		Iran	Seyed Mahdi Kazem	kazemi_m1979@yahoo.com
Trapelus ruderatus		Iran	Seyed Mahdi Kazem	kazemi_m1979@yahoo.com
Ophisops elegans		Iran	Seyed Mahdi Kazem	kazemi_m1979@yahoo.com
Mediodactylus aspratilis		Iran	Seyed Mahdi Kazem	kazemi_m1979@yahoo.com
Ablepharus pannonicus		Iran	Seyed Mahdi Kazem	kazemi_m1979@yahoo.com
Heremites aurata transcaucasica		Iran	Seyed Mahdi Kazem	kazemi_m1979@yahoo.com
Xerotyphlops vermicularis		Iran	Seyed Mahdi Kazem	kazemi_m1979@yahoo.com
Eirenis punctatolineatus		Iran	Seyed Mahdi Kazem	kazemi_m1979@yahoo.com
Platyceps rhodorachis		Iran	Seyed Mahdi Kazem	kazemi_m1979@yahoo.com
Malpolon insignitus		Iran	Seyed Mahdi Kazem	kazemi_m1979@yahoo.com
Zamenis hohenackeri		Iran	Seyed Mahdi Kazem	kazemi_m1979@yahoo.com
Macrovipera lebetina		Iran	Seyed Mahdi Kazem	kazemi_m1979@yahoo.com
Eirenis persicus		Iran	Seyed Mahdi Kazem	kazemi_m1979@yahoo.com
Phrynocephalus scutellatus		Iran	Seyed Mahdi Kazem	kazemi_m1979@yahoo.com
Eirenis rechingeri		Iran	Seyed Mahdi Kazem	kazemi_m1979@yahoo.com
Cerastes gasperetti gasperettii		Iran	Seyed Mahdi Kazem	kazemi_m1979@yahoo.com
Eryx (Eryx) jaculus turcicus		Iran	Seyed Mahdi Kazem	kazemi_m1979@yahoo.com
Tropiocolotes persicus bakhtiari		Iran	Seyed Mahdi Kazem	kazemi_m1979@yahoo.com
Hemidactylus persicus		Iran	Seyed Mahdi Kazem	kazemi_m1979@yahoo.com
Tropiocolotes helenae		Iran	Seyed Mahdi Kazem	kazemi_m1979@yahoo.com
Trapelus khuzistanensis		Iran	Seyed Mahdi Kazem	kazemi_m1979@yahoo.com
Mesalina brevirostris		Iran	Seyed Mahdi Kazem	kazemi_m1979@yahoo.com
Natrix tessellata tessellata		Iran	Seyed Mahdi Kazem	kazemi_m1979@yahoo.com
Pseudocerastes urarachnoides		Iran	Seyed Mahdi Kazem	kazemi_m1979@yahoo.com
Rhynchocalamus levitoni		Iran	Seyed Mahdi Kazem	kazemi_m1979@yahoo.com
Cerastes gasperettii gasperettii		Iran	Seyed Mahdi Kazem	kazemi_m1979@yahoo.com
Hemorrhois nummifer		Iran	Seyed Mahdi Kazem	kazemi_m1979@yahoo.com
Eryx (Eryx) miliaris		Iran	Seyed Mahdi Kazem	kazemi_m1979@yahoo.com
Phrynocephalus mystaceus khorasanus		Iran	Seyed Mahdi Kazem	kazemi_m1979@yahoo.com
Acanthodactylus boskianus		Iran	Seyed Mahdi Kazem	kazemi_m1979@yahoo.com
Mediodactylus heteropholis		Iran	Seyed Mahdi Kazem	kazemi_m1979@yahoo.com
Mediodactylus ilamensis		Iran	Seyed Mahdi Kazem	kazemi_m1979@yahoo.com
Asaccus elisae		Iran	Seyed Mahdi Kazem	kazemi_m1979@yahoo.com
Ablepharus panonicus		Iran	Seyed Mahdi Kazem	kazemi_m1979@yahoo.com
Heremites auratus		Iran	Seyed Mahdi Kazem	kazemi_m1979@yahoo.com
Varanus nesterovi		Iran	Seyed Mahdi Kazem	kazemi_m1979@yahoo.com
Myriopholis macrorhyncha		Iran	Seyed Mahdi Kazem	kazemi_m1979@yahoo.com
Eryx jaculus		Iran	Seyed Mahdi Kazem	kazemi_m1979@yahoo.com
Eirenis coronelloides		Iran	Seyed Mahdi Kazem	kazemi_m1979@yahoo.com
Hemorhois ravergieri		Iran	Seyed Mahdi Kazem	kazemi_m1979@yahoo.com
Psammophis schokari		Iran	Seyed Mahdi Kazem	kazemi_m1979@yahoo.com
Telescopus tessellatus		Iran	Seyed Mahdi Kazem	kazemi_m1979@yahoo.com
Phrynocephalus maculatus maculatus		Iran	Seyed Mahdi Kazem	kazemi_m1979@yahoo.com
Natrix natrix natrix		Iran	Seyed Mahdi Kazem	kazemi_m1979@yahoo.com
Macrovipera lebetina cernovi		Iran	Seyed Mahdi Kazem	kazemi_m1979@yahoo.com
Eurylepis taeniolatus		Iran	Seyed Mahdi Kazem	kazemi_m1979@yahoo.com
Phrynocephalus mystaceus		Iran	Seyed Mahdi Kazem	kazemi_m1979@yahoo.com
Naja (naja) oxiana		Iran	Seyed Mahdi Kazem	kazemi_m1979@yahoo.com
Phrynocephalus raddei		Iran	Seyed Mahdi Kazem	kazemi_m1979@yahoo.com
Calotes versicolor		Iran	Seyed Mahdi Kazem	kazemi_m1979@yahoo.com
Lytorhynchus maynardi		Iran	Seyed Mahdi Kazem	kazemi_m1979@yahoo.com
Teratoscincus microlepis		Iran	Seyed Mahdi Kazem	kazemi_m1979@yahoo.com
Bunopus tuberculatus		Iran	Seyed Mahdi Kazem	kazemi_m1979@yahoo.com
Eumeces schneideri zarudnyi		Iran	Seyed Mahdi Kazem	kazemi_m1979@yahoo.com
Platyceps ladacensis		Iran	Seyed Mahdi Kazem	kazemi_m1979@yahoo.com
Platyceps kerelini		Iran	Seyed Mahdi Kazem	kazemi_m1979@yahoo.com
Eirenis walteri		Iran	Seyed Mahdi Kazem	kazemi_m1979@yahoo.com
Telescopus rhinopoma		Iran	Seyed Mahdi Kazem	kazemi_m1979@yahoo.com
Psammophis lineolatus		Iran	Seyed Mahdi Kazem	kazemi_m1979@yahoo.com
Eryx miliaris		Iran	Seyed Mahdi Kazem	kazemi_m1979@yahoo.com
Bunopus crassicauda		Iran	Seyed Mahdi Kazem	kazemi_m1979@yahoo.com
Lytorhynchus ridgewayi		Iran	Seyed Mahdi Kazem	kazemi_m1979@yahoo.com
Lytorhynchus diadema		Iran	Seyed Mahdi Kazem	kazemi_m1979@yahoo.com
Platyceps schmidtleri		Iran	Seyed Mahdi Kazem	kazemi_m1979@yahoo.com
Boiga trigonata melanocephala		Iran	Seyed Mahdi Kazem	kazemi_m1979@yahoo.com
Trapelus agilis		Iran	Seyed Mahdi Kazem	kazemi_m1979@yahoo.com
Pristurus rupestris		Iran	Seyed Mahdi Kazem	kazemi_m1979@yahoo.com
Hemidactylus robustus		Iran	Seyed Mahdi Kazem	kazemi_m1979@yahoo.com
Hemidactylus falviviridis		Iran	Seyed Mahdi Kazem	kazemi_m1979@yahoo.com
Acanthodactylus micropholis		Iran	Seyed Mahdi Kazem	kazemi_m1979@yahoo.com
Hemidactylus flaviviridis		Iran	Seyed Mahdi Kazem	kazemi_m1979@yahoo.com
Microgecko persicus		Iran	Seyed Mahdi Kazem	kazemi_m1979@yahoo.com
Tenuidactylus longipes		Iran	Seyed Mahdi Kazem	kazemi_m1979@yahoo.com
Acanthodactylus blanfordii		Iran	Seyed Mahdi Kazem	kazemi_m1979@yahoo.com
Acanthodactylus cantoris		Iran	Seyed Mahdi Kazem	kazemi_m1979@yahoo.com
Eremias fasciata		Iran	Seyed Mahdi Kazem	kazemi_m1979@yahoo.com
Ophiomorus blanfordii		Iran	Seyed Mahdi Kazem	kazemi_m1979@yahoo.com
Ophiomorus tridactylus		Iran	Seyed Mahdi Kazem	kazemi_m1979@yahoo.com
Acanthodactylus blanfordi		Iran	Seyed Mahdi Kazem	kazemi_m1979@yahoo.com
Ramphotyphlops braminus		Iran	Seyed Mahdi Kazem	kazemi_m1979@yahoo.com
Stenodactylus doraei		Iran	Seyed Mahdi Kazem	kazemi_m1979@yahoo.com
Ophiomorus brevipes		Iran	Seyed Mahdi Kazem	kazemi_m1979@yahoo.com
Ablepharus grayanus		Iran	Seyed Mahdi Kazem	kazemi_m1979@yahoo.com
Cyrtopodion agamoruides		Iran	Seyed Mahdi Kazem	kazemi_m1979@yahoo.com
Tropiocolotes persicus		Iran	Seyed Mahdi Kazem	kazemi_m1979@yahoo.com
Laudakia microlepis taftanica		Iran	Seyed Mahdi Kazem	kazemi_m1979@yahoo.com
Scincus scincus conirostris		Iran	Seyed Mahdi Kazem	kazemi_m1979@yahoo.com
Lytorhynchus diadema gaddi		Iran	Seyed Mahdi Kazem	kazemi_m1979@yahoo.com
Eirenis (pseudocyclophis) persicus		Iran	Seyed Mahdi Kazem	kazemi_m1979@yahoo.com
Saara loricata		Iran	Seyed Mahdi Kazem	kazemi_m1979@yahoo.com
Acanthodactylus grandis		Iran	Seyed Mahdi Kazem	kazemi_m1979@yahoo.com
Laudakia microlepis microlepis		Iran	Seyed Mahdi Kazem	kazemi_m1979@yahoo.com
Agamura kermanensis		Iran	Seyed Mahdi Kazem	kazemi_m1979@yahoo.com
Eumeces shneideri zarudnyi		Iran	Seyed Mahdi Kazem	kazemi_m1979@yahoo.com
Cyrtopodion agamuroides.		Iran	Seyed Mahdi Kazem	kazemi_m1979@yahoo.com
Heremites auratus septemtaeniata		Iran	Seyed Mahdi Kazem	kazemi_m1979@yahoo.com
Tropiocolotes latifi		Iran	Seyed Mahdi Kazem	kazemi_m1979@yahoo.com
Eremias persica		Iran	Seyed Mahdi Kazem	kazemi_m1979@yahoo.com
Stenodactylus arabicus		Iran	Seyed Mahdi Kazem	kazemi_m1979@yahoo.com
Phrynocephalus arabicus		Iran	Seyed Mahdi Kazem	kazemi_m1979@yahoo.com
Stenodactylus doriae		Iran	Seyed Mahdi Kazem	kazemi_m1979@yahoo.com
Acanthodactylus schmidti		Iran	Seyed Mahdi Kazem	kazemi_m1979@yahoo.com
Uromastyx loricata		Iran	Seyed Mahdi Kazem	kazemi_m1979@yahoo.com
Diplometopon zarudnyi		Iran	Seyed Mahdi Kazem	kazemi_m1979@yahoo.com
Eryx jayakari		Iran	Seyed Mahdi Kazem	kazemi_m1979@yahoo.com
Rhagerhis moilensis		Iran	Seyed Mahdi Kazem	kazemi_m1979@yahoo.com
Cerastes gasperettii		Iran	Seyed Mahdi Kazem	kazemi_m1979@yahoo.com
Eirenis collaris		Iran	Seyed Mahdi Kazem	kazemi_m1979@yahoo.com
Carinatogecko ilamensis		Iran	Seyed Mahdi Kazem	kazemi_m1979@yahoo.com
Trapelus lessonae		Iran	Seyed Mahdi Kazem	kazemi_m1979@yahoo.com
Macrovipera lebetina obtusa		Iran	Seyed Mahdi Kazem	kazemi_m1979@yahoo.com
Cyrtopodion scabrum		Iran	Seyed Mahdi Kazem	kazemi_m1979@yahoo.com
Microgecko helenae		Iran	Seyed Mahdi Kazem	kazemi_m1979@yahoo.com
Trachylepis aurata		Iran	Seyed Mahdi Kazem	kazemi_m1979@yahoo.com
Carinatogrcko aspratilis		Iran	Seyed Mahdi Kazem	kazemi_m1979@yahoo.com
Laudakia nupra		Iran	Seyed Mahdi Kazem	kazemi_m1979@yahoo.com
Rhynchocalamus melanocephalus		Iran	Seyed Mahdi Kazem	kazemi_m1979@yahoo.com
Microgecko laki		Iran	Seyed Mahdi Kazem	kazemi_m1979@yahoo.com
Heremites auritus		Iran	Seyed Mahdi Kazem	kazemi_m1979@yahoo.com
Cyrtopodion heterocercum		Iran	Seyed Mahdi Kazem	kazemi_m1979@yahoo.com
Carinatogecko aspratilis		Iran	Seyed Mahdi Kazem	kazemi_m1979@yahoo.com
Opbisops elegans		Iran	Seyed Mahdi Kazem	kazemi_m1979@yahoo.com
Platyceps najadnm		Iran	Seyed Mahdi Kazem	kazemi_m1979@yahoo.com
Eumeces schneideri princeps		Iran	Seyed Mahdi Kazem	kazemi_m1979@yahoo.com
Tropiocolotes helenae helenae		Iran	Seyed Mahdi Kazem	kazemi_m1979@yahoo.com
Carinatogecko stevenandersoni		Iran	Seyed Mahdi Kazem	kazemi_m1979@yahoo.com
Asaccus griseonotus		Iran	Seyed Mahdi Kazem	kazemi_m1979@yahoo.com
Tropiocolotes helenae fasciatus		Iran	Seyed Mahdi Kazem	kazemi_m1979@yahoo.com
Lacerta princeps		Iran	Seyed Mahdi Kazem	kazemi_m1979@yahoo.com
Natrix tessellata		Iran	Seyed Mahdi Kazem	kazemi_m1979@yahoo.com
hynchocalamus melanocephalus		Iran	Seyed Mahdi Kazem	kazemi_m1979@yahoo.com
Dolichophis jugularis		Iran	Seyed Mahdi Kazem	kazemi_m1979@yahoo.com
Lacerta media		Iran	Seyed Mahdi Kazem	kazemi_m1979@yahoo.com
Platyceps najadum		Iran	Seyed Mahdi Kazem	kazemi_m1979@yahoo.com
Eremias lineolata		Iran	Seyed Mahdi Kazem	kazemi_m1979@yahoo.com
Varanus griseus caspius,		Iran	Seyed Mahdi Kazem	kazemi_m1979@yahoo.com
Trapelus agilis agilis		Iran	Seyed Mahdi Kazem	kazemi_m1979@yahoo.com
Laudakia caucasia		Iran	Seyed Mahdi Kazem	kazemi_m1979@yahoo.com
Phrynocephalus ornatus		Iran	Seyed Mahdi Kazem	kazemi_m1979@yahoo.com
Apathya cappadocica urmiana		Iran	Seyed Mahdi Kazem	kazemi_m1979@yahoo.com
Malpolon insignitus fuscus		Iran	Seyed Mahdi Kazem	kazemi_m1979@yahoo.com
Dolichophis schmidti		Iran	Seyed Mahdi Kazem	kazemi_m1979@yahoo.com
Montivipera raddei		Iran	Seyed Mahdi Kazem	kazemi_m1979@yahoo.com
Eremias velox		Iran	Seyed Mahdi Kazem	kazemi_m1979@yahoo.com
Eumeces schneiderii		Iran	Seyed Mahdi Kazem	kazemi_m1979@yahoo.com
Tenuidactylus caspius		Iran	Seyed Mahdi Kazem	kazemi_m1979@yahoo.com
Eumeces schneideri princceps		Iran	Seyed Mahdi Kazem	kazemi_m1979@yahoo.com
Mediodactylus russowii zarudnyi		Iran	Seyed Mahdi Kazem	kazemi_m1979@yahoo.com
Cyrtopodion spinicauda		Iran	Seyed Mahdi Kazem	kazemi_m1979@yahoo.com
Telescopus fallax		Iran	Seyed Mahdi Kazem	kazemi_m1979@yahoo.com
Crossobamon eversmanni		Iran	Seyed Mahdi Kazem	kazemi_m1979@yahoo.com
Cyrtopodion caspium		Iran	Seyed Mahdi Kazem	kazemi_m1979@yahoo.com
Eremias grammica		Iran	Seyed Mahdi Kazem	kazemi_m1979@yahoo.com
Boiga trigonata		Iran	Seyed Mahdi Kazem	kazemi_m1979@yahoo.com
Coronella austriaca		Iran	Seyed Mahdi Kazem	kazemi_m1979@yahoo.com
Eublepharis turcmenicus		Iran	Seyed Mahdi Kazem	kazemi_m1979@yahoo.com
Pseudepidalea turanensis		Iran	Seyed Mahdi Kazem	kazemi_m1979@yahoo.com
Bunopus tuberculatus,		Iran	Seyed Mahdi Kazem	kazemi_m1979@yahoo.com
Eremias kopetdaghica		Iran	Seyed Mahdi Kazem	kazemi_m1979@yahoo.com
Vipera ebneri		Iran	Seyed Mahdi Kazem	kazemi_m1979@yahoo.com
Eirenis thospitis		Iran	Seyed Mahdi Kazem	kazemi_m1979@yahoo.com
Ablepharus chernovi		Iran	Seyed Mahdi Kazem	kazemi_m1979@yahoo.com
Iranolacerta brandtii		Iran	Seyed Mahdi Kazem	kazemi_m1979@yahoo.com
Vipera eriwanensis		Iran	Seyed Mahdi Kazem	kazemi_m1979@yahoo.com
Eremias strauchi		Iran	Seyed Mahdi Kazem	kazemi_m1979@yahoo.com
Eremias suphani		Iran	Seyed Mahdi Kazem	kazemi_m1979@yahoo.com
Darevskia raddei chaldoranensis		Iran	Seyed Mahdi Kazem	kazemi_m1979@yahoo.com
Paralaudakia caucasia		Iran	Seyed Mahdi Kazem	kazemi_m1979@yahoo.com
Phrynocephalus ahvazicus	Reptilia	Iran	Seyed Mahdi Kazem	kazemi_m1979@yahoo.com
Phrynocephalus ananjevae	Reptilia	Iran	Seyed Mahdi Kazem	kazemi_m1979@yahoo.com
Phrynocephalus horvathi	Reptilia	Iran	Seyed Mahdi Kazem	kazemi_m1979@yahoo.com
Phrynocephalus lutensis	Reptilia	Iran	Seyed Mahdi Kazem	kazemi_m1979@yahoo.com
Phrynocephalus persicus	Reptilia	Iran	Seyed Mahdi Kazem	kazemi_m1979@yahoo.com
Eublepharis angramainyu	Reptilia	Iran	Seyed Mahdi Kazem	kazemi_m1979@yahoo.com
Bunopus crassicaudus	Reptilia	Iran	Seyed Mahdi Kazem	kazemi_m1979@yahoo.com
Cyrtopodion agamuroides	Reptilia	Iran	Seyed Mahdi Kazem	kazemi_m1979@yahoo.com
Cyrtopodion golubevi	Reptilia	Iran	Seyed Mahdi Kazem	kazemi_m1979@yahoo.com
Cyrtopodion hormozganum	Reptilia	Iran	Seyed Mahdi Kazem	kazemi_m1979@yahoo.com
Cyrtopodion kiabii	Reptilia	Iran	Seyed Mahdi Kazem	kazemi_m1979@yahoo.com
Cyrtopodion kirmanense	Reptilia	Iran	Seyed Mahdi Kazem	kazemi_m1979@yahoo.com
Cyrtopodion persepolense	Reptilia	Iran	Seyed Mahdi Kazem	kazemi_m1979@yahoo.com
Cyrtopodion sistanensis	Reptilia	Iran	Seyed Mahdi Kazem	kazemi_m1979@yahoo.com
Hemidactylus achaemenidicus	Reptilia	Iran	Seyed Mahdi Kazem	kazemi_m1979@yahoo.com
Hemidactylus pseudoromeshkanicus	Reptilia	Iran	Seyed Mahdi Kazem	kazemi_m1979@yahoo.com
Hemidactylus romeshkanicus	Reptilia	Iran	Seyed Mahdi Kazem	kazemi_m1979@yahoo.com
Hemidactylus sassanidianus	Reptilia	Iran	Seyed Mahdi Kazem	kazemi_m1979@yahoo.com
Lakigecko aaronbaueri	Reptilia	Iran	Seyed Mahdi Kazem	kazemi_m1979@yahoo.com
Mediodactylus sagittiferum	Reptilia	Iran	Seyed Mahdi Kazem	kazemi_m1979@yahoo.com
Mediodactylus spinicauda	Reptilia	Iran	Seyed Mahdi Kazem	kazemi_m1979@yahoo.com
Mediodactylus stevenandersoni	Reptilia	Iran	Seyed Mahdi Kazem	kazemi_m1979@yahoo.com
Microgecko chabaharensis	Reptilia	Iran	Seyed Mahdi Kazem	kazemi_m1979@yahoo.com
M.dareshooryi	Reptilia	Iran	Seyed Mahdi Kazem	kazemi_m1979@yahoo.com
Microgecko helenae helenae	Reptilia	Iran	Seyed Mahdi Kazem	kazemi_m1979@yahoo.com
Microgecko helenae fasciatus	Reptilia	Iran	Seyed Mahdi Kazem	kazemi_m1979@yahoo.com
Microgecko latifi	Reptilia	Iran	Seyed Mahdi Kazem	kazemi_m1979@yahoo.com
Microgecko persicus bakhtiari	Reptilia	Iran	Seyed Mahdi Kazem	kazemi_m1979@yahoo.com
Microgecko persicus persicus	Reptilia	Iran	Seyed Mahdi Kazem	kazemi_m1979@yahoo.com
Microgecko varaviensis	Reptilia	Iran	Seyed Mahdi Kazem	kazemi_m1979@yahoo.com
Parsigecko ziaiei	Reptilia	Iran	Seyed Mahdi Kazem	kazemi_m1979@yahoo.com
Rhinogecko misonnei	Reptilia	Iran	Seyed Mahdi Kazem	kazemi_m1979@yahoo.com
Trigonodactylus persicus	Reptilia	Iran	Seyed Mahdi Kazem	kazemi_m1979@yahoo.com
Tropiocolotes naybandensis	Reptilia	Iran	Seyed Mahdi Kazem	kazemi_m1979@yahoo.com
Tropiocolotes hormozganensis	Reptilia	Iran	Seyed Mahdi Kazem	kazemi_m1979@yahoo.com
Acanthodactylus khamirensis	Reptilia	Iran	Seyed Mahdi Kazem	kazemi_m1979@yahoo.com
Acanthodactylus nilsoni	Reptilia	Iran	Seyed Mahdi Kazem	kazemi_m1979@yahoo.com
Apathya yassujica	Reptilia	Iran	Seyed Mahdi Kazem	kazemi_m1979@yahoo.com
Darevskia caspica	Reptilia	Iran	Seyed Mahdi Kazem	kazemi_m1979@yahoo.com
Darevskia colorogaster	Reptilia	Iran	Seyed Mahdi Kazem	kazemi_m1979@yahoo.com
Darevskia defilippii	Reptilia	Iran	Seyed Mahdi Kazem	kazemi_m1979@yahoo.com
Darevskia kamii	Reptilia	Iran	Seyed Mahdi Kazem	kazemi_m1979@yahoo.com
Darevskia kopetdaghica	Reptilia	Iran	Seyed Mahdi Kazem	kazemi_m1979@yahoo.com
Darevskia schaekeli	Reptilia	Iran	Seyed Mahdi Kazem	kazemi_m1979@yahoo.com
Darevskia steineri	Reptilia	Iran	Seyed Mahdi Kazem	kazemi_m1979@yahoo.com
Eremias andersoni	Reptilia	Iran	Seyed Mahdi Kazem	kazemi_m1979@yahoo.com
Eremias fahimii	Reptilia	Iran	Seyed Mahdi Kazem	kazemi_m1979@yahoo.com
Eremias isfahanica	Reptilia	Iran	Seyed Mahdi Kazem	kazemi_m1979@yahoo.com
Eremias kavirensis	Reptilia	Iran	Seyed Mahdi Kazem	kazemi_m1979@yahoo.com
Eremias lalezharica	Reptilia	Iran	Seyed Mahdi Kazem	kazemi_m1979@yahoo.com
Eremias montana	Reptilia	Iran	Seyed Mahdi Kazem	kazemi_m1979@yahoo.com
Eremias zarudnyi	Reptilia	Iran	Seyed Mahdi Kazem	kazemi_m1979@yahoo.com
Eremias papenfussi	Reptilia	Iran	Seyed Mahdi Kazem	kazemi_m1979@yahoo.com
Iranolacerta brandtii esfahanica	Reptilia	Iran	Seyed Mahdi Kazem	kazemi_m1979@yahoo.com
Iranolacerta brandtii brandtii	Reptilia	Iran	Seyed Mahdi Kazem	kazemi_m1979@yahoo.com
Iranolacerta zagrosica	Reptilia	Iran	Seyed Mahdi Kazem	kazemi_m1979@yahoo.com
Lacerta mostoufi	Reptilia	Iran	Seyed Mahdi Kazem	kazemi_m1979@yahoo.com
Timon princeps	Reptilia	Iran	Seyed Mahdi Kazem	kazemi_m1979@yahoo.com
Asaccus andersoni	Reptilia	Iran	Seyed Mahdi Kazem	kazemi_m1979@yahoo.com
Asaccus granularis	Reptilia	Iran	Seyed Mahdi Kazem	kazemi_m1979@yahoo.com
Asaccus iranicus	Reptilia	Iran	Seyed Mahdi Kazem	kazemi_m1979@yahoo.com
Asaccus kermanshahensis	Reptilia	Iran	Seyed Mahdi Kazem	kazemi_m1979@yahoo.com
Asaccus kurdistanensis	Reptilia	Iran	Seyed Mahdi Kazem	kazemi_m1979@yahoo.com
Asaccus nasrullahi	Reptilia	Iran	Seyed Mahdi Kazem	kazemi_m1979@yahoo.com
Asaccus tangestanensis	Reptilia	Iran	Seyed Mahdi Kazem	kazemi_m1979@yahoo.com
Asaccus zagrosicus	Reptilia	Iran	Seyed Mahdi Kazem	kazemi_m1979@yahoo.com
Eumeces persicus	Reptilia	Iran	Seyed Mahdi Kazem	kazemi_m1979@yahoo.com
Eumeces zarudnyi	Reptilia	Iran	Seyed Mahdi Kazem	kazemi_m1979@yahoo.com
Ophiomorus maranjabensis	Reptilia	Iran	Seyed Mahdi Kazem	kazemi_m1979@yahoo.com
Ophiomorus chernovi	Reptilia	Iran	Seyed Mahdi Kazem	kazemi_m1979@yahoo.com
Ophiomorus nuchalis	Reptilia	Iran	Seyed Mahdi Kazem	kazemi_m1979@yahoo.com
Ophiomorus persicus	Reptilia	Iran	Seyed Mahdi Kazem	kazemi_m1979@yahoo.com
Ophiomorus streeti	Reptilia	Iran	Seyed Mahdi Kazem	kazemi_m1979@yahoo.com
Teratoscincus bedriagai	Reptilia	Iran	Seyed Mahdi Kazem	kazemi_m1979@yahoo.com
Teratoscincus ghadiriani	Reptilia	Iran	Seyed Mahdi Kazem	kazemi_m1979@yahoo.com
Teratoscincus keyserlingii	Reptilia	Iran	Seyed Mahdi Kazem	kazemi_m1979@yahoo.com
Teratoscincus mesriensis	Reptilia	Iran	Seyed Mahdi Kazem	kazemi_m1979@yahoo.com
Teratoscincus sistanense	Reptilia	Iran	Seyed Mahdi Kazem	kazemi_m1979@yahoo.com
Eirenis (Eirenis) yassujicus	Reptilia	Iran	Seyed Mahdi Kazem	kazemi_m1979@yahoo.com
Eirenis nigrofasciatus	Reptilia	Iran	Seyed Mahdi Kazem	kazemi_m1979@yahoo.com
Eirenis (Pediophis) rechingeri	Reptilia	Iran	Seyed Mahdi Kazem	kazemi_m1979@yahoo.com
Dolichophis andreanus	Reptilia	Iran	Seyed Mahdi Kazem	kazemi_m1979@yahoo.com
Lytorhynchus levitoni	Reptilia	Iran	Seyed Mahdi Kazem	kazemi_m1979@yahoo.com
Persiophis fahimii	Reptilia	Iran	Seyed Mahdi Kazem	kazemi_m1979@yahoo.com
Rhynchocalamus ilamensis	Reptilia	Iran	Seyed Mahdi Kazem	kazemi_m1979@yahoo.com
Spalerosophis microlepis	Reptilia	Iran	Seyed Mahdi Kazem	kazemi_m1979@yahoo.com
Eryx sistanensis	Reptilia	Iran	Seyed Mahdi Kazem	kazemi_m1979@yahoo.com
Macrovipera razii	Reptilia	Iran	Seyed Mahdi Kazem	kazemi_m1979@yahoo.com
Montivipera albicornuta	Reptilia	Iran	Seyed Mahdi Kazem	kazemi_m1979@yahoo.com
Montivipera kuhrangica	Reptilia	Iran	Seyed Mahdi Kazem	kazemi_m1979@yahoo.com
Montivipera latifii	Reptilia	Iran	Seyed Mahdi Kazem	kazemi_m1979@yahoo.com
Psudocerastes urarachnoides	Reptilia	Iran	Seyed Mahdi Kazem	kazemi_m1979@yahoo.com
Vipera (Acridophaga) ebneri	Reptilia	Iran	Seyed Mahdi Kazem	kazemi_m1979@yahoo.com
Bufo eichwaldi	Amphibia	Iran	Barbod Safaei-Mahroo	barbodsafaei@gmail.com
Bufotes oblongus	Amphibia	Iran	Hanyeh Ghaffari	barbodsafaei@gmail.com
Bufotes perrini	Amphibia	Iran	Hanyeh Ghaffari	barbodsafaei@gmail.com
Bufotes sitibundus	Amphibia	Iran	Hanyeh Ghaffari	barbodsafaei@gmail.com
Calliopersa luristanica	Amphibia	Iran	Hanyeh Ghaffari	barbodsafaei@gmail.com
Calliopersa surda	Amphibia	Iran	Hanyeh Ghaffari	barbodsafaei@gmail.com
Euphlyctis cyanophlyctis	Amphibia	Iran	Hanyeh Ghaffari	barbodsafaei@gmail.com
Firouzophrynus olivaceus	Amphibia	Iran	Hanyeh Ghaffari	barbodsafaei@gmail.com
Hyla orientalis	Amphibia	Iran	Hanyeh Ghaffari	barbodsafaei@gmail.com
Hyla savignyi	Amphibia	Iran	Hanyeh Ghaffari	barbodsafaei@gmail.com
Neurergus derjugini	Amphibia	Iran	Hanyeh Ghaffari	barbodsafaei@gmail.com
Neurergus kaiseri	Amphibia	Iran	Hanyeh Ghaffari	barbodsafaei@gmail.com
Paradactylodon persicus	Amphibia	Iran	Hanyeh Ghaffari	barbodsafaei@gmail.com
Pelobates syriacus	Amphibia	Iran	Hanyeh Ghaffari	barbodsafaei@gmail.com
Pelophylax bedriagae	Amphibia	Iran	Hanyeh Ghaffari	barbodsafaei@gmail.com
Pelophylax persicus	Amphibia	Iran	Hanyeh Ghaffari	barbodsafaei@gmail.com
Rana macrocnemis	Amphibia	Iran	Hanyeh Ghaffari	barbodsafaei@gmail.com
Rana pseudodalmatina	Amphibia	Iran	Hanyeh Ghaffari	barbodsafaei@gmail.com
Salamandra infraimmaculata	Amphibia	Iran	Hanyeh Ghaffari	barbodsafaei@gmail.com
Triturus karelinii	Amphibia	Iran	Hanyeh Ghaffari	barbodsafaei@gmail.com
Bufo surdus	Amphibia	Iran	Hanyeh Ghaffari	barbodsafaei@gmail.com
Bufotes variabilis	Amphibia	Iran	Hanyeh Ghaffari	barbodsafaei@gmail.com
Rana ridibunda	Amphibia	Iran	Hanyeh Ghaffari	barbodsafaei@gmail.com
Anguis fragilis	Amphibia	Iran	Hanyeh Ghaffari	barbodsafaei@gmail.com
Pseudopus apodus	Amphibia	Iran	Hanyeh Ghaffari	barbodsafaei@gmail.com
Triturus karelinii	Amphibia	Iran	Hanyeh Ghaffari	barbodsafaei@gmail.com
Bufo viridis	Amphibia	Iran	Hanyeh Ghaffari	barbodsafaei@gmail.com
Duttaphrynus olivaceus	Amphibia	Iran	Hanyeh Ghaffari	barbodsafaei@gmail.com
Bufo luristanicus	Amphibia	Iran	Hanyeh Ghaffari	barbodsafaei@gmail.com
Pelophylax ridibundus	Amphibia	Iran	Hanyeh Ghaffari	barbodsafaei@gmail.com
Neurergus crocatus	Amphibia	Iran	Hanyeh Ghaffari	barbodsafaei@gmail.com
Amietia moyerorum	Amphibia	Africa	Daniel Pincheira-Donoso	d.pincheira-donoso@qub.ac.uk
Amietia nutti	Amphibia	Africa	Daniel Pincheira-Donoso	d.pincheira-donoso@qub.ac.uk
Breviceps carruthersi	Amphibia	Africa	Daniel Pincheira-Donoso	d.pincheira-donoso@qub.ac.uk
Breviceps passmorei	Amphibia	Africa	Daniel Pincheira-Donoso	d.pincheira-donoso@qub.ac.uk
Cacosternum rhythmum	Amphibia	Africa	Daniel Pincheira-Donoso	d.pincheira-donoso@qub.ac.uk
Cardioglossa occidentalis	Amphibia	Africa	Daniel Pincheira-Donoso	d.pincheira-donoso@qub.ac.uk
Chiromantis baladika	Amphibia	Africa	Daniel Pincheira-Donoso	d.pincheira-donoso@qub.ac.uk
Chiromantis inexpectatus	Amphibia	Africa	Daniel Pincheira-Donoso	d.pincheira-donoso@qub.ac.uk
Chiromantis nauli	Amphibia	Africa	Daniel Pincheira-Donoso	d.pincheira-donoso@qub.ac.uk
Chiromantis senapatiensis	Amphibia	Africa	Daniel Pincheira-Donoso	d.pincheira-donoso@qub.ac.uk
Chiromantis trilaksonoi	Amphibia	Africa	Daniel Pincheira-Donoso	d.pincheira-donoso@qub.ac.uk
Hyperolius chelaensis	Amphibia	Africa	Daniel Pincheira-Donoso	d.pincheira-donoso@qub.ac.uk
Hyperolius drewesi	Amphibia	Africa	Daniel Pincheira-Donoso	d.pincheira-donoso@qub.ac.uk
Hyperolius houyi	Amphibia	Africa	Daniel Pincheira-Donoso	d.pincheira-donoso@qub.ac.uk
Hyperolius laticeps	Amphibia	Africa	Daniel Pincheira-Donoso	d.pincheira-donoso@qub.ac.uk
Hyperolius raymondi	Amphibia	Africa	Daniel Pincheira-Donoso	d.pincheira-donoso@qub.ac.uk
Hyperolius tornieri	Amphibia	Africa	Daniel Pincheira-Donoso	d.pincheira-donoso@qub.ac.uk
Phrynobatrachus discogularis	Amphibia	Africa	Daniel Pincheira-Donoso	d.pincheira-donoso@qub.ac.uk
Phrynobatrachus horsti	Amphibia	Africa	Daniel Pincheira-Donoso	d.pincheira-donoso@qub.ac.uk
Phrynobatrachus mayokoensis	Amphibia	Africa	Daniel Pincheira-Donoso	d.pincheira-donoso@qub.ac.uk
Boulengerula spawlsi	Amphibia	Africa	Daniel Pincheira-Donoso	d.pincheira-donoso@qub.ac.uk
Abavorana nazgul	Amphibia	Asia	Daniel Pincheira-Donoso	d.pincheira-donoso@qub.ac.uk
Allopaa barmoachensis	Amphibia	Asia	Daniel Pincheira-Donoso	d.pincheira-donoso@qub.ac.uk
Amolops afghanus	Amphibia	Asia	Daniel Pincheira-Donoso	d.pincheira-donoso@qub.ac.uk
Amolops akhaorum	Amphibia	Asia	Daniel Pincheira-Donoso	d.pincheira-donoso@qub.ac.uk
Amolops albispinus	Amphibia	Asia	Daniel Pincheira-Donoso	d.pincheira-donoso@qub.ac.uk
Amolops australis	Amphibia	Asia	Daniel Pincheira-Donoso	d.pincheira-donoso@qub.ac.uk
Amolops daorum	Amphibia	Asia	Daniel Pincheira-Donoso	d.pincheira-donoso@qub.ac.uk
Amolops gerutu	Amphibia	Asia	Daniel Pincheira-Donoso	d.pincheira-donoso@qub.ac.uk
Amolops indoburmanensis	Amphibia	Asia	Daniel Pincheira-Donoso	d.pincheira-donoso@qub.ac.uk
Amolops kohimaensis	Amphibia	Asia	Daniel Pincheira-Donoso	d.pincheira-donoso@qub.ac.uk
Amolops mengdingensis	Amphibia	Asia	Daniel Pincheira-Donoso	d.pincheira-donoso@qub.ac.uk
Amolops nidorbellus	Amphibia	Asia	Daniel Pincheira-Donoso	d.pincheira-donoso@qub.ac.uk
Amolops shuichengicus	Amphibia	Asia	Daniel Pincheira-Donoso	d.pincheira-donoso@qub.ac.uk
Amolops wenshanensis	Amphibia	Asia	Daniel Pincheira-Donoso	d.pincheira-donoso@qub.ac.uk
Amolops xinduqiao	Amphibia	Asia	Daniel Pincheira-Donoso	d.pincheira-donoso@qub.ac.uk
Amolops yunkaiensis	Amphibia	Asia	Daniel Pincheira-Donoso	d.pincheira-donoso@qub.ac.uk
Ansonia echinata	Amphibia	Asia	Daniel Pincheira-Donoso	d.pincheira-donoso@qub.ac.uk
Ansonia khaochangensis	Amphibia	Asia	Daniel Pincheira-Donoso	d.pincheira-donoso@qub.ac.uk
Ansonia phuketensis	Amphibia	Asia	Daniel Pincheira-Donoso	d.pincheira-donoso@qub.ac.uk
Ansonia pilokensis	Amphibia	Asia	Daniel Pincheira-Donoso	d.pincheira-donoso@qub.ac.uk
Ansonia vidua	Amphibia	Asia	Daniel Pincheira-Donoso	d.pincheira-donoso@qub.ac.uk
Beddomixalus bijui	Amphibia	Asia	Daniel Pincheira-Donoso	d.pincheira-donoso@qub.ac.uk
Blythophryne beryet	Amphibia	Asia	Daniel Pincheira-Donoso	d.pincheira-donoso@qub.ac.uk
Boulenophrys dongguanensis	Amphibia	Asia	Daniel Pincheira-Donoso	d.pincheira-donoso@qub.ac.uk
Boulenophrys jiulianensis	Amphibia	Asia	Daniel Pincheira-Donoso	d.pincheira-donoso@qub.ac.uk
Boulenophrys mufumontana	Amphibia	Asia	Daniel Pincheira-Donoso	d.pincheira-donoso@qub.ac.uk
Boulenophrys nankunensis	Amphibia	Asia	Daniel Pincheira-Donoso	d.pincheira-donoso@qub.ac.uk
Boulenophrys nanlingensis	Amphibia	Asia	Daniel Pincheira-Donoso	d.pincheira-donoso@qub.ac.uk
Boulenophrys rubrimera	Amphibia	Asia	Daniel Pincheira-Donoso	d.pincheira-donoso@qub.ac.uk
Boulenophrys wugongensis	Amphibia	Asia	Daniel Pincheira-Donoso	d.pincheira-donoso@qub.ac.uk
Buergeria otai	Amphibia	Asia	Daniel Pincheira-Donoso	d.pincheira-donoso@qub.ac.uk
Bufo tuberospinius	Amphibia	Asia	Daniel Pincheira-Donoso	d.pincheira-donoso@qub.ac.uk
Bufotes baturae	Amphibia	Asia	Daniel Pincheira-Donoso	d.pincheira-donoso@qub.ac.uk
Bufotes cypriensis	Amphibia	Asia	Daniel Pincheira-Donoso	d.pincheira-donoso@qub.ac.uk
Bufotes perrini	Amphibia	Asia	Daniel Pincheira-Donoso	d.pincheira-donoso@qub.ac.uk
Bufotes pewzowi	Amphibia	Asia	Daniel Pincheira-Donoso	d.pincheira-donoso@qub.ac.uk
Bufotes pseudoraddei	Amphibia	Asia	Daniel Pincheira-Donoso	d.pincheira-donoso@qub.ac.uk
Bufotes turanensis	Amphibia	Asia	Daniel Pincheira-Donoso	d.pincheira-donoso@qub.ac.uk
Bufotes zugmayeri	Amphibia	Asia	Daniel Pincheira-Donoso	d.pincheira-donoso@qub.ac.uk
Clinotarsus penelope	Amphibia	Asia	Daniel Pincheira-Donoso	d.pincheira-donoso@qub.ac.uk
Cynops fudingensis	Amphibia	Asia	Daniel Pincheira-Donoso	d.pincheira-donoso@qub.ac.uk
Cynops glaucus	Amphibia	Asia	Daniel Pincheira-Donoso	d.pincheira-donoso@qub.ac.uk
Duttaphrynus kiphirensis	Amphibia	Asia	Daniel Pincheira-Donoso	d.pincheira-donoso@qub.ac.uk
Duttaphrynus mamitensis	Amphibia	Asia	Daniel Pincheira-Donoso	d.pincheira-donoso@qub.ac.uk
Duttaphrynus manipurensis	Amphibia	Asia	Daniel Pincheira-Donoso	d.pincheira-donoso@qub.ac.uk
Duttaphrynus mizoramensis	Amphibia	Asia	Daniel Pincheira-Donoso	d.pincheira-donoso@qub.ac.uk
Duttaphrynus nagalandensis	Amphibia	Asia	Daniel Pincheira-Donoso	d.pincheira-donoso@qub.ac.uk
Duttaphrynus totol	Amphibia	Asia	Daniel Pincheira-Donoso	d.pincheira-donoso@qub.ac.uk
Euphlyctis karaavali	Amphibia	Asia	Daniel Pincheira-Donoso	d.pincheira-donoso@qub.ac.uk
Fejervarya altilabris	Amphibia	Asia	Daniel Pincheira-Donoso	d.pincheira-donoso@qub.ac.uk
Fejervarya asmati	Amphibia	Asia	Daniel Pincheira-Donoso	d.pincheira-donoso@qub.ac.uk
Fejervarya assimilis	Amphibia	Asia	Daniel Pincheira-Donoso	d.pincheira-donoso@qub.ac.uk
Fejervarya brama	Amphibia	Asia	Daniel Pincheira-Donoso	d.pincheira-donoso@qub.ac.uk
Fejervarya caperata	Amphibia	Asia	Daniel Pincheira-Donoso	d.pincheira-donoso@qub.ac.uk
Fejervarya chiangmaiensis	Amphibia	Asia	Daniel Pincheira-Donoso	d.pincheira-donoso@qub.ac.uk
Fejervarya frithi	Amphibia	Asia	Daniel Pincheira-Donoso	d.pincheira-donoso@qub.ac.uk
Fejervarya granosa	Amphibia	Asia	Daniel Pincheira-Donoso	d.pincheira-donoso@qub.ac.uk
Fejervarya kalinga	Amphibia	Asia	Daniel Pincheira-Donoso	d.pincheira-donoso@qub.ac.uk
Fejervarya kawamurai	Amphibia	Asia	Daniel Pincheira-Donoso	d.pincheira-donoso@qub.ac.uk
Fejervarya krishnan	Amphibia	Asia	Daniel Pincheira-Donoso	d.pincheira-donoso@qub.ac.uk
Fejervarya kudremukhensis	Amphibia	Asia	Daniel Pincheira-Donoso	d.pincheira-donoso@qub.ac.uk
Fejervarya modesta	Amphibia	Asia	Daniel Pincheira-Donoso	d.pincheira-donoso@qub.ac.uk
Fejervarya modestus	Amphibia	Asia	Daniel Pincheira-Donoso	d.pincheira-donoso@qub.ac.uk
Fejervarya mudduraja	Amphibia	Asia	Daniel Pincheira-Donoso	d.pincheira-donoso@qub.ac.uk
Fejervarya sakishimensis	Amphibia	Asia	Daniel Pincheira-Donoso	d.pincheira-donoso@qub.ac.uk
Fejervarya sengupti	Amphibia	Asia	Daniel Pincheira-Donoso	d.pincheira-donoso@qub.ac.uk
Ghatixalus magnus	Amphibia	Asia	Daniel Pincheira-Donoso	d.pincheira-donoso@qub.ac.uk
Gracixalus nonggangensis	Amphibia	Asia	Daniel Pincheira-Donoso	d.pincheira-donoso@qub.ac.uk
Gracixalus sapaensis	Amphibia	Asia	Daniel Pincheira-Donoso	d.pincheira-donoso@qub.ac.uk
Gracixalus waza	Amphibia	Asia	Daniel Pincheira-Donoso	d.pincheira-donoso@qub.ac.uk
Gracixalus yunnanensis	Amphibia	Asia	Daniel Pincheira-Donoso	d.pincheira-donoso@qub.ac.uk
Hynobius unisacculus	Amphibia	Asia	Daniel Pincheira-Donoso	d.pincheira-donoso@qub.ac.uk
Indirana bhadrai	Amphibia	Asia	Daniel Pincheira-Donoso	d.pincheira-donoso@qub.ac.uk
Indirana chiravasi	Amphibia	Asia	Daniel Pincheira-Donoso	d.pincheira-donoso@qub.ac.uk
Indirana duboisi	Amphibia	Asia	Daniel Pincheira-Donoso	d.pincheira-donoso@qub.ac.uk
Indirana paramakri	Amphibia	Asia	Daniel Pincheira-Donoso	d.pincheira-donoso@qub.ac.uk
Indirana salelkari	Amphibia	Asia	Daniel Pincheira-Donoso	d.pincheira-donoso@qub.ac.uk
Indirana sarojamma	Amphibia	Asia	Daniel Pincheira-Donoso	d.pincheira-donoso@qub.ac.uk
Indirana tysoni	Amphibia	Asia	Daniel Pincheira-Donoso	d.pincheira-donoso@qub.ac.uk
Indirana yadera	Amphibia	Asia	Daniel Pincheira-Donoso	d.pincheira-donoso@qub.ac.uk
Indosylvirana serendipi	Amphibia	Asia	Daniel Pincheira-Donoso	d.pincheira-donoso@qub.ac.uk
Kalophrynus anya	Amphibia	Asia	Daniel Pincheira-Donoso	d.pincheira-donoso@qub.ac.uk
Kalophrynus calciphilus	Amphibia	Asia	Daniel Pincheira-Donoso	d.pincheira-donoso@qub.ac.uk
Kalophrynus limbooliati	Amphibia	Asia	Daniel Pincheira-Donoso	d.pincheira-donoso@qub.ac.uk
Kalophrynus meizon	Amphibia	Asia	Daniel Pincheira-Donoso	d.pincheira-donoso@qub.ac.uk
Kalophrynus sinensis	Amphibia	Asia	Daniel Pincheira-Donoso	d.pincheira-donoso@qub.ac.uk
Kalophrynus tiomanensis	Amphibia	Asia	Daniel Pincheira-Donoso	d.pincheira-donoso@qub.ac.uk
Kalophrynus yongi	Amphibia	Asia	Daniel Pincheira-Donoso	d.pincheira-donoso@qub.ac.uk
Kaloula indochinensis	Amphibia	Asia	Daniel Pincheira-Donoso	d.pincheira-donoso@qub.ac.uk
Kaloula macrocephala	Amphibia	Asia	Daniel Pincheira-Donoso	d.pincheira-donoso@qub.ac.uk
Kaloula nonggangensis	Amphibia	Asia	Daniel Pincheira-Donoso	d.pincheira-donoso@qub.ac.uk
Lankanectes pera	Amphibia	Asia	Daniel Pincheira-Donoso	d.pincheira-donoso@qub.ac.uk
Leptobrachella ardens	Amphibia	Asia	Daniel Pincheira-Donoso	d.pincheira-donoso@qub.ac.uk
Leptobrachella bijie	Amphibia	Asia	Daniel Pincheira-Donoso	d.pincheira-donoso@qub.ac.uk
Leptobrachella bondangensis	Amphibia	Asia	Daniel Pincheira-Donoso	d.pincheira-donoso@qub.ac.uk
Leptobrachella croceus	Amphibia	Asia	Daniel Pincheira-Donoso	d.pincheira-donoso@qub.ac.uk
Leptobrachella firthi	Amphibia	Asia	Daniel Pincheira-Donoso	d.pincheira-donoso@qub.ac.uk
Leptobrachella fritinniens	Amphibia	Asia	Daniel Pincheira-Donoso	d.pincheira-donoso@qub.ac.uk
Leptobrachella fusca	Amphibia	Asia	Daniel Pincheira-Donoso	d.pincheira-donoso@qub.ac.uk
Leptobrachella isos	Amphibia	Asia	Daniel Pincheira-Donoso	d.pincheira-donoso@qub.ac.uk
Leptobrachella juliandringi	Amphibia	Asia	Daniel Pincheira-Donoso	d.pincheira-donoso@qub.ac.uk
Leptobrachella kalonensis	Amphibia	Asia	Daniel Pincheira-Donoso	d.pincheira-donoso@qub.ac.uk
Leptobrachella kecil	Amphibia	Asia	Daniel Pincheira-Donoso	d.pincheira-donoso@qub.ac.uk
Leptobrachella khasiorum	Amphibia	Asia	Daniel Pincheira-Donoso	d.pincheira-donoso@qub.ac.uk
Leptobrachella maoershanensis	Amphibia	Asia	Daniel Pincheira-Donoso	d.pincheira-donoso@qub.ac.uk
Leptobrachella minimus	Amphibia	Asia	Daniel Pincheira-Donoso	d.pincheira-donoso@qub.ac.uk
Leptobrachella nokrekensis	Amphibia	Asia	Daniel Pincheira-Donoso	d.pincheira-donoso@qub.ac.uk
Leptobrachella nyx	Amphibia	Asia	Daniel Pincheira-Donoso	d.pincheira-donoso@qub.ac.uk
Leptobrachella platycephalus	Amphibia	Asia	Daniel Pincheira-Donoso	d.pincheira-donoso@qub.ac.uk
Leptobrachella puhoatensis	Amphibia	Asia	Daniel Pincheira-Donoso	d.pincheira-donoso@qub.ac.uk
Leptobrachella purpuraventra	Amphibia	Asia	Daniel Pincheira-Donoso	d.pincheira-donoso@qub.ac.uk
Leptobrachella purpurus	Amphibia	Asia	Daniel Pincheira-Donoso	d.pincheira-donoso@qub.ac.uk
Leptobrachella pyrrhops	Amphibia	Asia	Daniel Pincheira-Donoso	d.pincheira-donoso@qub.ac.uk
Leptobrachella tadungensis	Amphibia	Asia	Daniel Pincheira-Donoso	d.pincheira-donoso@qub.ac.uk
Leptobrachella tamdil	Amphibia	Asia	Daniel Pincheira-Donoso	d.pincheira-donoso@qub.ac.uk
Leptobrachella tengchongensis	Amphibia	Asia	Daniel Pincheira-Donoso	d.pincheira-donoso@qub.ac.uk
Leptobrachella wuhuangmontis	Amphibia	Asia	Daniel Pincheira-Donoso	d.pincheira-donoso@qub.ac.uk
Leptobrachella yingjiangensis	Amphibia	Asia	Daniel Pincheira-Donoso	d.pincheira-donoso@qub.ac.uk
Leptobrachella yunkaiensis	Amphibia	Asia	Daniel Pincheira-Donoso	d.pincheira-donoso@qub.ac.uk
Leptobrachella zhangyapingi	Amphibia	Asia	Daniel Pincheira-Donoso	d.pincheira-donoso@qub.ac.uk
Leptobrachium bompu	Amphibia	Asia	Daniel Pincheira-Donoso	d.pincheira-donoso@qub.ac.uk
Leptobrachium kanowitense	Amphibia	Asia	Daniel Pincheira-Donoso	d.pincheira-donoso@qub.ac.uk
Leptobrachium kantonishikawai	Amphibia	Asia	Daniel Pincheira-Donoso	d.pincheira-donoso@qub.ac.uk
Leptobrachium lumadorum	Amphibia	Asia	Daniel Pincheira-Donoso	d.pincheira-donoso@qub.ac.uk
Leptobrachium masatakasatoi	Amphibia	Asia	Daniel Pincheira-Donoso	d.pincheira-donoso@qub.ac.uk
Leptobrachium tenasserimense	Amphibia	Asia	Daniel Pincheira-Donoso	d.pincheira-donoso@qub.ac.uk
Leptobrachium tengchongense	Amphibia	Asia	Daniel Pincheira-Donoso	d.pincheira-donoso@qub.ac.uk
Leptophryne javanica	Amphibia	Asia	Daniel Pincheira-Donoso	d.pincheira-donoso@qub.ac.uk
Limnonectes cintalubang	Amphibia	Asia	Daniel Pincheira-Donoso	d.pincheira-donoso@qub.ac.uk
Limnonectes ferneri	Amphibia	Asia	Daniel Pincheira-Donoso	d.pincheira-donoso@qub.ac.uk
Limnonectes kiziriani	Amphibia	Asia	Daniel Pincheira-Donoso	d.pincheira-donoso@qub.ac.uk
Limnonectes kong	Amphibia	Asia	Daniel Pincheira-Donoso	d.pincheira-donoso@qub.ac.uk
Limnonectes quangninhensis	Amphibia	Asia	Daniel Pincheira-Donoso	d.pincheira-donoso@qub.ac.uk
Limnonectes savan	Amphibia	Asia	Daniel Pincheira-Donoso	d.pincheira-donoso@qub.ac.uk
Limnonectes sisikdagu	Amphibia	Asia	Daniel Pincheira-Donoso	d.pincheira-donoso@qub.ac.uk
Limnonectes timorensis	Amphibia	Asia	Daniel Pincheira-Donoso	d.pincheira-donoso@qub.ac.uk
Liurana vallecula	Amphibia	Asia	Daniel Pincheira-Donoso	d.pincheira-donoso@qub.ac.uk
Micrixalus adonis	Amphibia	Asia	Daniel Pincheira-Donoso	d.pincheira-donoso@qub.ac.uk
Micrixalus candidus	Amphibia	Asia	Daniel Pincheira-Donoso	d.pincheira-donoso@qub.ac.uk
Micrixalus frigidus	Amphibia	Asia	Daniel Pincheira-Donoso	d.pincheira-donoso@qub.ac.uk
Micrixalus herrei	Amphibia	Asia	Daniel Pincheira-Donoso	d.pincheira-donoso@qub.ac.uk
Micrixalus kodayari	Amphibia	Asia	Daniel Pincheira-Donoso	d.pincheira-donoso@qub.ac.uk
Micrixalus kurichiyari	Amphibia	Asia	Daniel Pincheira-Donoso	d.pincheira-donoso@qub.ac.uk
Micrixalus mallani	Amphibia	Asia	Daniel Pincheira-Donoso	d.pincheira-donoso@qub.ac.uk
Micrixalus nelliyampathi	Amphibia	Asia	Daniel Pincheira-Donoso	d.pincheira-donoso@qub.ac.uk
Micrixalus nigraventris	Amphibia	Asia	Daniel Pincheira-Donoso	d.pincheira-donoso@qub.ac.uk
Microhyla fodiens	Amphibia	Asia	Daniel Pincheira-Donoso	d.pincheira-donoso@qub.ac.uk
Microhyla gadjahmadai	Amphibia	Asia	Daniel Pincheira-Donoso	d.pincheira-donoso@qub.ac.uk
Microhyla irrawaddy	Amphibia	Asia	Daniel Pincheira-Donoso	d.pincheira-donoso@qub.ac.uk
Microhyla laterite	Amphibia	Asia	Daniel Pincheira-Donoso	d.pincheira-donoso@qub.ac.uk
Micryletta aishani	Amphibia	Asia	Daniel Pincheira-Donoso	d.pincheira-donoso@qub.ac.uk
Micryletta nigromaculata	Amphibia	Asia	Daniel Pincheira-Donoso	d.pincheira-donoso@qub.ac.uk
Nidirana hainanensis	Amphibia	Asia	Daniel Pincheira-Donoso	d.pincheira-donoso@qub.ac.uk
Odorrana arunachalensis	Amphibia	Asia	Daniel Pincheira-Donoso	d.pincheira-donoso@qub.ac.uk
Odorrana fengkaiensis	Amphibia	Asia	Daniel Pincheira-Donoso	d.pincheira-donoso@qub.ac.uk
Ophryophryne elfina	Amphibia	Asia	Daniel Pincheira-Donoso	d.pincheira-donoso@qub.ac.uk
Paramesotriton aurantius	Amphibia	Asia	Daniel Pincheira-Donoso	d.pincheira-donoso@qub.ac.uk
Pelophylax cypriensis	Amphibia	Asia	Daniel Pincheira-Donoso	d.pincheira-donoso@qub.ac.uk
Romerus calcarius	Amphibia	Asia	Daniel Pincheira-Donoso	d.pincheira-donoso@qub.ac.uk
Romerus shiwandashan	Amphibia	Asia	Daniel Pincheira-Donoso	d.pincheira-donoso@qub.ac.uk
Theloderma lacustrinum	Amphibia	Asia	Daniel Pincheira-Donoso	d.pincheira-donoso@qub.ac.uk
Theloderma pyaukkya	Amphibia	Asia	Daniel Pincheira-Donoso	d.pincheira-donoso@qub.ac.uk
Theloderma vietnamense	Amphibia	Asia	Daniel Pincheira-Donoso	d.pincheira-donoso@qub.ac.uk
Xenophrys flavipunctata	Amphibia	Asia	Daniel Pincheira-Donoso	d.pincheira-donoso@qub.ac.uk
Xenophrys himalayana	Amphibia	Asia	Daniel Pincheira-Donoso	d.pincheira-donoso@qub.ac.uk
Xenophrys monticola	Amphibia	Asia	Daniel Pincheira-Donoso	d.pincheira-donoso@qub.ac.uk
Xenophrys oreocrypta	Amphibia	Asia	Daniel Pincheira-Donoso	d.pincheira-donoso@qub.ac.uk
Xenophrys periosa	Amphibia	Asia	Daniel Pincheira-Donoso	d.pincheira-donoso@qub.ac.uk
Hynobius abuensis	Amphibia	Asia	Daniel Pincheira-Donoso	d.pincheira-donoso@qub.ac.uk
Hynobius akiensis	Amphibia	Asia	Daniel Pincheira-Donoso	d.pincheira-donoso@qub.ac.uk
Hynobius amakusaensis	Amphibia	Asia	Daniel Pincheira-Donoso	d.pincheira-donoso@qub.ac.uk
Hynobius bakan	Amphibia	Asia	Daniel Pincheira-Donoso	d.pincheira-donoso@qub.ac.uk
Hynobius fossigenus	Amphibia	Asia	Daniel Pincheira-Donoso	d.pincheira-donoso@qub.ac.uk
Hynobius ikioi	Amphibia	Asia	Daniel Pincheira-Donoso	d.pincheira-donoso@qub.ac.uk
Hynobius iwami	Amphibia	Asia	Daniel Pincheira-Donoso	d.pincheira-donoso@qub.ac.uk
Hynobius osumiensis	Amphibia	Asia	Daniel Pincheira-Donoso	d.pincheira-donoso@qub.ac.uk
Hynobius setoi	Amphibia	Asia	Daniel Pincheira-Donoso	d.pincheira-donoso@qub.ac.uk
Hynobius setouchi	Amphibia	Asia	Daniel Pincheira-Donoso	d.pincheira-donoso@qub.ac.uk
Hynobius tosashimizuensis	Amphibia	Asia	Daniel Pincheira-Donoso	d.pincheira-donoso@qub.ac.uk
Hynobius utsunomiyaorum	Amphibia	Asia	Daniel Pincheira-Donoso	d.pincheira-donoso@qub.ac.uk
Hynobius vandenburghi	Amphibia	Asia	Daniel Pincheira-Donoso	d.pincheira-donoso@qub.ac.uk
Pachytriton wuguanfui	Amphibia	Asia	Daniel Pincheira-Donoso	d.pincheira-donoso@qub.ac.uk
Tylototriton anhuiensis	Amphibia	Asia	Daniel Pincheira-Donoso	d.pincheira-donoso@qub.ac.uk
Tylototriton panhai	Amphibia	Asia	Daniel Pincheira-Donoso	d.pincheira-donoso@qub.ac.uk
Tylototriton podichthys	Amphibia	Asia	Daniel Pincheira-Donoso	d.pincheira-donoso@qub.ac.uk
Chikila alcocki	Amphibia	Asia	Daniel Pincheira-Donoso	d.pincheira-donoso@qub.ac.uk
Chikila darlong	Amphibia	Asia	Daniel Pincheira-Donoso	d.pincheira-donoso@qub.ac.uk
Chikila gaiduwani	Amphibia	Asia	Daniel Pincheira-Donoso	d.pincheira-donoso@qub.ac.uk
Gegeneophis orientalis	Amphibia	Asia	Daniel Pincheira-Donoso	d.pincheira-donoso@qub.ac.uk
Gegeneophis pareshi	Amphibia	Asia	Daniel Pincheira-Donoso	d.pincheira-donoso@qub.ac.uk
Gegeneophis primus	Amphibia	Asia	Daniel Pincheira-Donoso	d.pincheira-donoso@qub.ac.uk
Gegeneophis tejaswini	Amphibia	Asia	Daniel Pincheira-Donoso	d.pincheira-donoso@qub.ac.uk
Ichthyophis alfredi	Amphibia	Asia	Daniel Pincheira-Donoso	d.pincheira-donoso@qub.ac.uk
Ichthyophis atricollaris	Amphibia	Asia	Daniel Pincheira-Donoso	d.pincheira-donoso@qub.ac.uk
Ichthyophis cardamomensis	Amphibia	Asia	Daniel Pincheira-Donoso	d.pincheira-donoso@qub.ac.uk
Ichthyophis catlocensis	Amphibia	Asia	Daniel Pincheira-Donoso	d.pincheira-donoso@qub.ac.uk
Ichthyophis chaloensis	Amphibia	Asia	Daniel Pincheira-Donoso	d.pincheira-donoso@qub.ac.uk
Ichthyophis daribokensis	Amphibia	Asia	Daniel Pincheira-Donoso	d.pincheira-donoso@qub.ac.uk
Ichthyophis davidi	Amphibia	Asia	Daniel Pincheira-Donoso	d.pincheira-donoso@qub.ac.uk
Ichthyophis lakimi	Amphibia	Asia	Daniel Pincheira-Donoso	d.pincheira-donoso@qub.ac.uk
Ichthyophis laosensis	Amphibia	Asia	Daniel Pincheira-Donoso	d.pincheira-donoso@qub.ac.uk
Ichthyophis multiclor	Amphibia	Asia	Daniel Pincheira-Donoso	d.pincheira-donoso@qub.ac.uk
Ichthyophis nguyenorum	Amphibia	Asia	Daniel Pincheira-Donoso	d.pincheira-donoso@qub.ac.uk
Ichthyophis nokrekensis	Amphibia	Asia	Daniel Pincheira-Donoso	d.pincheira-donoso@qub.ac.uk
Ichthyophis pauli	Amphibia	Asia	Daniel Pincheira-Donoso	d.pincheira-donoso@qub.ac.uk
Bufotes sitibundus	Amphibia	Asia/Africa	Daniel Pincheira-Donoso	d.pincheira-donoso@qub.ac.uk
Eleutherodactylus aporostegus	Amphibia	Caribbean	Daniel Pincheira-Donoso	d.pincheira-donoso@qub.ac.uk
Eleutherodactylus bothroboans	Amphibia	Caribbean	Daniel Pincheira-Donoso	d.pincheira-donoso@qub.ac.uk
Eleutherodactylus cattus	Amphibia	Caribbean	Daniel Pincheira-Donoso	d.pincheira-donoso@qub.ac.uk
Eleutherodactylus geitonos	Amphibia	Caribbean	Daniel Pincheira-Donoso	d.pincheira-donoso@qub.ac.uk
Eleutherodactylus limbensis	Amphibia	Caribbean	Daniel Pincheira-Donoso	d.pincheira-donoso@qub.ac.uk
Craugastor blairi	Amphibia	Central America	Daniel Pincheira-Donoso	d.pincheira-donoso@qub.ac.uk
Craugastor evanesco	Amphibia	Central America	Daniel Pincheira-Donoso	d.pincheira-donoso@qub.ac.uk
Craugastor gabbi	Amphibia	Central America	Daniel Pincheira-Donoso	d.pincheira-donoso@qub.ac.uk
Craugastor sagui	Amphibia	Central America	Daniel Pincheira-Donoso	d.pincheira-donoso@qub.ac.uk
Craugastor zunigai	Amphibia	Central America	Daniel Pincheira-Donoso	d.pincheira-donoso@qub.ac.uk
Cruziohyla sylviae	Amphibia	Central America	Daniel Pincheira-Donoso	d.pincheira-donoso@qub.ac.uk
Diasporus majeensis	Amphibia	Central America	Daniel Pincheira-Donoso	d.pincheira-donoso@qub.ac.uk
Diasporus pequeno	Amphibia	Central America	Daniel Pincheira-Donoso	d.pincheira-donoso@qub.ac.uk
Diasporus sapo	Amphibia	Central America	Daniel Pincheira-Donoso	d.pincheira-donoso@qub.ac.uk
Ecnomiohyla sukia	Amphibia	Central America	Daniel Pincheira-Donoso	d.pincheira-donoso@qub.ac.uk
Nototriton nelsoni	Amphibia	Central America	Daniel Pincheira-Donoso	d.pincheira-donoso@qub.ac.uk
Nototriton oreadorum	Amphibia	Central America	Daniel Pincheira-Donoso	d.pincheira-donoso@qub.ac.uk
Pelodytes atlanticus	Amphibia	Europe	Daniel Pincheira-Donoso	d.pincheira-donoso@qub.ac.uk
Pelodytes hespericus	Amphibia	Europe	Daniel Pincheira-Donoso	d.pincheira-donoso@qub.ac.uk
Bufotes viridis	Amphibia	Europe/Asia	Daniel Pincheira-Donoso	d.pincheira-donoso@qub.ac.uk
Anodonthyla eximia	Amphibia	Madagascar	Daniel Pincheira-Donoso	d.pincheira-donoso@qub.ac.uk
Blommersia transmarina	Amphibia	Madagascar	Daniel Pincheira-Donoso	d.pincheira-donoso@qub.ac.uk
Boophis masoala	Amphibia	Madagascar	Daniel Pincheira-Donoso	d.pincheira-donoso@qub.ac.uk
Boophis nauticus	Amphibia	Madagascar	Daniel Pincheira-Donoso	d.pincheira-donoso@qub.ac.uk
Boophis occidentalis	Amphibia	Madagascar	Daniel Pincheira-Donoso	d.pincheira-donoso@qub.ac.uk
Boophis praedictus	Amphibia	Madagascar	Daniel Pincheira-Donoso	d.pincheira-donoso@qub.ac.uk
Cophyla ando	Amphibia	Madagascar	Daniel Pincheira-Donoso	d.pincheira-donoso@qub.ac.uk
Gephyromantis grosjeani	Amphibia	Madagascar	Daniel Pincheira-Donoso	d.pincheira-donoso@qub.ac.uk
Gephyromantis saturnini	Amphibia	Madagascar	Daniel Pincheira-Donoso	d.pincheira-donoso@qub.ac.uk
Mantidactylus schulzi	Amphibia	Madagascar	Daniel Pincheira-Donoso	d.pincheira-donoso@qub.ac.uk
Mini ature	Amphibia	Madagascar	Daniel Pincheira-Donoso	d.pincheira-donoso@qub.ac.uk
Mini mum	Amphibia	Madagascar	Daniel Pincheira-Donoso	d.pincheira-donoso@qub.ac.uk
Mini scule	Amphibia	Madagascar	Daniel Pincheira-Donoso	d.pincheira-donoso@qub.ac.uk
Rhombophryne analanjirofo	Amphibia	Madagascar	Daniel Pincheira-Donoso	d.pincheira-donoso@qub.ac.uk
Rhombophryne angeluci	Amphibia	Madagascar	Daniel Pincheira-Donoso	d.pincheira-donoso@qub.ac.uk
Rhombophryne betampona	Amphibia	Madagascar	Daniel Pincheira-Donoso	d.pincheira-donoso@qub.ac.uk
Rhombophryne diadema	Amphibia	Madagascar	Daniel Pincheira-Donoso	d.pincheira-donoso@qub.ac.uk
Rhombophryne diutissima	Amphibia	Madagascar	Daniel Pincheira-Donoso	d.pincheira-donoso@qub.ac.uk
Rhombophryne edmondsi	Amphibia	Madagascar	Daniel Pincheira-Donoso	d.pincheira-donoso@qub.ac.uk
Rhombophryne garraffoi	Amphibia	Madagascar	Daniel Pincheira-Donoso	d.pincheira-donoso@qub.ac.uk
Rhombophryne iharana	Amphibia	Madagascar	Daniel Pincheira-Donoso	d.pincheira-donoso@qub.ac.uk
Rhombophryne jeannoeli	Amphibia	Madagascar	Daniel Pincheira-Donoso	d.pincheira-donoso@qub.ac.uk
Rhombophryne mamitika	Amphibia	Madagascar	Daniel Pincheira-Donoso	d.pincheira-donoso@qub.ac.uk
Rhombophryne nigrorubra	Amphibia	Madagascar	Daniel Pincheira-Donoso	d.pincheira-donoso@qub.ac.uk
Rhombophryne pardus	Amphibia	Madagascar	Daniel Pincheira-Donoso	d.pincheira-donoso@qub.ac.uk
Rhombophryne proportionalis	Amphibia	Madagascar	Daniel Pincheira-Donoso	d.pincheira-donoso@qub.ac.uk
Rhombophryne regalis	Amphibia	Madagascar	Daniel Pincheira-Donoso	d.pincheira-donoso@qub.ac.uk
Acris blanchardi	Amphibia	North America	Daniel Pincheira-Donoso	d.pincheira-donoso@qub.ac.uk
Anaxyrus williamsi	Amphibia	North America	Daniel Pincheira-Donoso	d.pincheira-donoso@qub.ac.uk
Batrachoseps altasierrae	Amphibia	North America	Daniel Pincheira-Donoso	d.pincheira-donoso@qub.ac.uk
Batrachoseps bramei	Amphibia	North America	Daniel Pincheira-Donoso	d.pincheira-donoso@qub.ac.uk
Charadrahyla tecuani	Amphibia	North America	Daniel Pincheira-Donoso	d.pincheira-donoso@qub.ac.uk
Craugastor galacticorhinus	Amphibia	North America	Daniel Pincheira-Donoso	d.pincheira-donoso@qub.ac.uk
Craugastor saltator	Amphibia	North America	Daniel Pincheira-Donoso	d.pincheira-donoso@qub.ac.uk
Eurycea hillisi	Amphibia	North America	Daniel Pincheira-Donoso	d.pincheira-donoso@qub.ac.uk
Eurycea paludicola	Amphibia	North America	Daniel Pincheira-Donoso	d.pincheira-donoso@qub.ac.uk
Eurycea sphagnicola	Amphibia	North America	Daniel Pincheira-Donoso	d.pincheira-donoso@qub.ac.uk
Sarcohyla hapsa	Amphibia	North America	Daniel Pincheira-Donoso	d.pincheira-donoso@qub.ac.uk
Chiropterotriton aureus	Amphibia	North America	Daniel Pincheira-Donoso	d.pincheira-donoso@qub.ac.uk
Chiropterotriton cieloensis	Amphibia	North America	Daniel Pincheira-Donoso	d.pincheira-donoso@qub.ac.uk
Chiropterotriton infernalis	Amphibia	North America	Daniel Pincheira-Donoso	d.pincheira-donoso@qub.ac.uk
Chiropterotriton nubilus	Amphibia	North America	Daniel Pincheira-Donoso	d.pincheira-donoso@qub.ac.uk
Desmognathus conanti	Amphibia	North America	Daniel Pincheira-Donoso	d.pincheira-donoso@qub.ac.uk
Desmognathus organi	Amphibia	North America	Daniel Pincheira-Donoso	d.pincheira-donoso@qub.ac.uk
Desmognathus planiceps	Amphibia	North America	Daniel Pincheira-Donoso	d.pincheira-donoso@qub.ac.uk
Desmognathus valentinei	Amphibia	North America	Daniel Pincheira-Donoso	d.pincheira-donoso@qub.ac.uk
Eurycea aquatica	Amphibia	North America	Daniel Pincheira-Donoso	d.pincheira-donoso@qub.ac.uk
Eurycea chamberlaini	Amphibia	North America	Daniel Pincheira-Donoso	d.pincheira-donoso@qub.ac.uk
Hydromantes samweli	Amphibia	North America	Daniel Pincheira-Donoso	d.pincheira-donoso@qub.ac.uk
Hydromantes wintu	Amphibia	North America	Daniel Pincheira-Donoso	d.pincheira-donoso@qub.ac.uk
Isthmura corrugata	Amphibia	North America	Daniel Pincheira-Donoso	d.pincheira-donoso@qub.ac.uk
Siren reticulata	Amphibia	North America	Daniel Pincheira-Donoso	d.pincheira-donoso@qub.ac.uk
Thorius longicaudus	Amphibia	North America	Daniel Pincheira-Donoso	d.pincheira-donoso@qub.ac.uk
Thorius pinicola	Amphibia	North America	Daniel Pincheira-Donoso	d.pincheira-donoso@qub.ac.uk
Thorius tlaxiacus	Amphibia	North America	Daniel Pincheira-Donoso	d.pincheira-donoso@qub.ac.uk
Incilius aurarius	Amphibia	North/Central America	Daniel Pincheira-Donoso	d.pincheira-donoso@qub.ac.uk
Arenophryne xiphorhyncha	Amphibia	Oceania	Daniel Pincheira-Donoso	d.pincheira-donoso@qub.ac.uk
Barygenys apodasta	Amphibia	Oceania	Daniel Pincheira-Donoso	d.pincheira-donoso@qub.ac.uk
Barygenys resima	Amphibia	Oceania	Daniel Pincheira-Donoso	d.pincheira-donoso@qub.ac.uk
Callulops argus	Amphibia	Oceania	Daniel Pincheira-Donoso	d.pincheira-donoso@qub.ac.uk
Callulops bicolor	Amphibia	Oceania	Daniel Pincheira-Donoso	d.pincheira-donoso@qub.ac.uk
Callulops eremnosphax	Amphibia	Oceania	Daniel Pincheira-Donoso	d.pincheira-donoso@qub.ac.uk
Callulops mediodiscus	Amphibia	Oceania	Daniel Pincheira-Donoso	d.pincheira-donoso@qub.ac.uk
Callulops microtis	Amphibia	Oceania	Daniel Pincheira-Donoso	d.pincheira-donoso@qub.ac.uk
Callulops neuhaussi	Amphibia	Oceania	Daniel Pincheira-Donoso	d.pincheira-donoso@qub.ac.uk
Callulops omnistriatus	Amphibia	Oceania	Daniel Pincheira-Donoso	d.pincheira-donoso@qub.ac.uk
Callulops stellatus	Amphibia	Oceania	Daniel Pincheira-Donoso	d.pincheira-donoso@qub.ac.uk
Callulops taxispilotus	Amphibia	Oceania	Daniel Pincheira-Donoso	d.pincheira-donoso@qub.ac.uk
Choerophryne amomani	Amphibia	Oceania	Daniel Pincheira-Donoso	d.pincheira-donoso@qub.ac.uk
Choerophryne arndtorum	Amphibia	Oceania	Daniel Pincheira-Donoso	d.pincheira-donoso@qub.ac.uk
Choerophryne bickfordi	Amphibia	Oceania	Daniel Pincheira-Donoso	d.pincheira-donoso@qub.ac.uk
Choerophryne bryonopsis	Amphibia	Oceania	Daniel Pincheira-Donoso	d.pincheira-donoso@qub.ac.uk
Choerophryne epirrhina	Amphibia	Oceania	Daniel Pincheira-Donoso	d.pincheira-donoso@qub.ac.uk
Choerophryne gracilirostris	Amphibia	Oceania	Daniel Pincheira-Donoso	d.pincheira-donoso@qub.ac.uk
Choerophryne grylloides	Amphibia	Oceania	Daniel Pincheira-Donoso	d.pincheira-donoso@qub.ac.uk
Choerophryne microps	Amphibia	Oceania	Daniel Pincheira-Donoso	d.pincheira-donoso@qub.ac.uk
Choerophryne murrita	Amphibia	Oceania	Daniel Pincheira-Donoso	d.pincheira-donoso@qub.ac.uk
Choerophryne nigrescens	Amphibia	Oceania	Daniel Pincheira-Donoso	d.pincheira-donoso@qub.ac.uk
Choerophryne pandanicolus	Amphibia	Oceania	Daniel Pincheira-Donoso	d.pincheira-donoso@qub.ac.uk
Cophixalus albolineatus	Amphibia	Oceania	Daniel Pincheira-Donoso	d.pincheira-donoso@qub.ac.uk
Cophixalus amabilis	Amphibia	Oceania	Daniel Pincheira-Donoso	d.pincheira-donoso@qub.ac.uk
Cophixalus australis	Amphibia	Oceania	Daniel Pincheira-Donoso	d.pincheira-donoso@qub.ac.uk
Cophixalus caverniphilus	Amphibia	Oceania	Daniel Pincheira-Donoso	d.pincheira-donoso@qub.ac.uk
Cophixalus clapporum	Amphibia	Oceania	Daniel Pincheira-Donoso	d.pincheira-donoso@qub.ac.uk
Cophixalus cupricarenus	Amphibia	Oceania	Daniel Pincheira-Donoso	d.pincheira-donoso@qub.ac.uk
Cophixalus desticans	Amphibia	Oceania	Daniel Pincheira-Donoso	d.pincheira-donoso@qub.ac.uk
Cophixalus hannahae	Amphibia	Oceania	Daniel Pincheira-Donoso	d.pincheira-donoso@qub.ac.uk
Cophixalus hinchinbrookensis	Amphibia	Oceania	Daniel Pincheira-Donoso	d.pincheira-donoso@qub.ac.uk
Cophixalus interruptus	Amphibia	Oceania	Daniel Pincheira-Donoso	d.pincheira-donoso@qub.ac.uk
Cophixalus iovaorum	Amphibia	Oceania	Daniel Pincheira-Donoso	d.pincheira-donoso@qub.ac.uk
Cophixalus kethuk	Amphibia	Oceania	Daniel Pincheira-Donoso	d.pincheira-donoso@qub.ac.uk
Cophixalus kulakula	Amphibia	Oceania	Daniel Pincheira-Donoso	d.pincheira-donoso@qub.ac.uk
Cophixalus linnaeus	Amphibia	Oceania	Daniel Pincheira-Donoso	d.pincheira-donoso@qub.ac.uk
Cophixalus melanops	Amphibia	Oceania	Daniel Pincheira-Donoso	d.pincheira-donoso@qub.ac.uk
Cophixalus monosyllabus	Amphibia	Oceania	Daniel Pincheira-Donoso	d.pincheira-donoso@qub.ac.uk
Cophixalus nexipus	Amphibia	Oceania	Daniel Pincheira-Donoso	d.pincheira-donoso@qub.ac.uk
Cophixalus pakayakulangun	Amphibia	Oceania	Daniel Pincheira-Donoso	d.pincheira-donoso@qub.ac.uk
Cophixalus petrophilus	Amphibia	Oceania	Daniel Pincheira-Donoso	d.pincheira-donoso@qub.ac.uk
Cophixalus phaeobalius	Amphibia	Oceania	Daniel Pincheira-Donoso	d.pincheira-donoso@qub.ac.uk
Cophixalus pictus	Amphibia	Oceania	Daniel Pincheira-Donoso	d.pincheira-donoso@qub.ac.uk
Cophixalus tenuidactylus	Amphibia	Oceania	Daniel Pincheira-Donoso	d.pincheira-donoso@qub.ac.uk
Cophixalus tomaiodactylus	Amphibia	Oceania	Daniel Pincheira-Donoso	d.pincheira-donoso@qub.ac.uk
Cophixalus wempi	Amphibia	Oceania	Daniel Pincheira-Donoso	d.pincheira-donoso@qub.ac.uk
Cornufer citrinospilus	Amphibia	Oceania	Daniel Pincheira-Donoso	d.pincheira-donoso@qub.ac.uk
Cornufer exedrus	Amphibia	Oceania	Daniel Pincheira-Donoso	d.pincheira-donoso@qub.ac.uk
Cornufer paepkei	Amphibia	Oceania	Daniel Pincheira-Donoso	d.pincheira-donoso@qub.ac.uk
Cornufer parilis	Amphibia	Oceania	Daniel Pincheira-Donoso	d.pincheira-donoso@qub.ac.uk
Crinia fimbriata	Amphibia	Oceania	Daniel Pincheira-Donoso	d.pincheira-donoso@qub.ac.uk
Crinia flindersensis	Amphibia	Oceania	Daniel Pincheira-Donoso	d.pincheira-donoso@qub.ac.uk
Hylophorbus atrifasciatus	Amphibia	Oceania	Daniel Pincheira-Donoso	d.pincheira-donoso@qub.ac.uk
Hylophorbus proekes	Amphibia	Oceania	Daniel Pincheira-Donoso	d.pincheira-donoso@qub.ac.uk
Litoria aurifera	Amphibia	Oceania	Daniel Pincheira-Donoso	d.pincheira-donoso@qub.ac.uk
Litoria axillaris	Amphibia	Oceania	Daniel Pincheira-Donoso	d.pincheira-donoso@qub.ac.uk
Litoria barringtonensis	Amphibia	Oceania	Daniel Pincheira-Donoso	d.pincheira-donoso@qub.ac.uk
Litoria bella	Amphibia	Oceania	Daniel Pincheira-Donoso	d.pincheira-donoso@qub.ac.uk
Litoria callista	Amphibia	Oceania	Daniel Pincheira-Donoso	d.pincheira-donoso@qub.ac.uk
Litoria chloristona	Amphibia	Oceania	Daniel Pincheira-Donoso	d.pincheira-donoso@qub.ac.uk
Litoria corbeni	Amphibia	Oceania	Daniel Pincheira-Donoso	d.pincheira-donoso@qub.ac.uk
Litoria eschata	Amphibia	Oceania	Daniel Pincheira-Donoso	d.pincheira-donoso@qub.ac.uk
Litoria eurynastes	Amphibia	Oceania	Daniel Pincheira-Donoso	d.pincheira-donoso@qub.ac.uk
Litoria jeudii	Amphibia	Oceania	Daniel Pincheira-Donoso	d.pincheira-donoso@qub.ac.uk
Litoria kroombitensis	Amphibia	Oceania	Daniel Pincheira-Donoso	d.pincheira-donoso@qub.ac.uk
Litoria lodesdema	Amphibia	Oceania	Daniel Pincheira-Donoso	d.pincheira-donoso@qub.ac.uk
Litoria nullicedens	Amphibia	Oceania	Daniel Pincheira-Donoso	d.pincheira-donoso@qub.ac.uk
Litoria pallidofemora	Amphibia	Oceania	Daniel Pincheira-Donoso	d.pincheira-donoso@qub.ac.uk
Litoria serrata	Amphibia	Oceania	Daniel Pincheira-Donoso	d.pincheira-donoso@qub.ac.uk
Litoria viranula	Amphibia	Oceania	Daniel Pincheira-Donoso	d.pincheira-donoso@qub.ac.uk
Oreophryne albitympanum	Amphibia	Oceania	Daniel Pincheira-Donoso	d.pincheira-donoso@qub.ac.uk
Oreophryne albomaculata	Amphibia	Oceania	Daniel Pincheira-Donoso	d.pincheira-donoso@qub.ac.uk
Oreophryne ampelos	Amphibia	Oceania	Daniel Pincheira-Donoso	d.pincheira-donoso@qub.ac.uk
Oreophryne anamiatoi	Amphibia	Oceania	Daniel Pincheira-Donoso	d.pincheira-donoso@qub.ac.uk
Oreophryne anser	Amphibia	Oceania	Daniel Pincheira-Donoso	d.pincheira-donoso@qub.ac.uk
Oreophryne aurora	Amphibia	Oceania	Daniel Pincheira-Donoso	d.pincheira-donoso@qub.ac.uk
Oreophryne banshee	Amphibia	Oceania	Daniel Pincheira-Donoso	d.pincheira-donoso@qub.ac.uk
Oreophryne brunnea	Amphibia	Oceania	Daniel Pincheira-Donoso	d.pincheira-donoso@qub.ac.uk
Oreophryne cameroni	Amphibia	Oceania	Daniel Pincheira-Donoso	d.pincheira-donoso@qub.ac.uk
Oreophryne choerophrynoides	Amphibia	Oceania	Daniel Pincheira-Donoso	d.pincheira-donoso@qub.ac.uk
Oreophryne equus	Amphibia	Oceania	Daniel Pincheira-Donoso	d.pincheira-donoso@qub.ac.uk
Oreophryne ezra	Amphibia	Oceania	Daniel Pincheira-Donoso	d.pincheira-donoso@qub.ac.uk
Oreophryne flavomaculata	Amphibia	Oceania	Daniel Pincheira-Donoso	d.pincheira-donoso@qub.ac.uk
Oreophryne furu	Amphibia	Oceania	Daniel Pincheira-Donoso	d.pincheira-donoso@qub.ac.uk
Oreophryne gagneorum	Amphibia	Oceania	Daniel Pincheira-Donoso	d.pincheira-donoso@qub.ac.uk
Oreophryne lemur	Amphibia	Oceania	Daniel Pincheira-Donoso	d.pincheira-donoso@qub.ac.uk
Oreophryne matawan	Amphibia	Oceania	Daniel Pincheira-Donoso	d.pincheira-donoso@qub.ac.uk
Oreophryne meliades	Amphibia	Oceania	Daniel Pincheira-Donoso	d.pincheira-donoso@qub.ac.uk
Oreophryne nicolasi	Amphibia	Oceania	Daniel Pincheira-Donoso	d.pincheira-donoso@qub.ac.uk
Oreophryne oviprotector	Amphibia	Oceania	Daniel Pincheira-Donoso	d.pincheira-donoso@qub.ac.uk
Oreophryne parkopanorum	Amphibia	Oceania	Daniel Pincheira-Donoso	d.pincheira-donoso@qub.ac.uk
Oreophryne penelopeia	Amphibia	Oceania	Daniel Pincheira-Donoso	d.pincheira-donoso@qub.ac.uk
Oreophryne philosylleptoris	Amphibia	Oceania	Daniel Pincheira-Donoso	d.pincheira-donoso@qub.ac.uk
Oreophryne phoebe	Amphibia	Oceania	Daniel Pincheira-Donoso	d.pincheira-donoso@qub.ac.uk
Oreophryne picticrus	Amphibia	Oceania	Daniel Pincheira-Donoso	d.pincheira-donoso@qub.ac.uk
Oreophryne pseudunicolor	Amphibia	Oceania	Daniel Pincheira-Donoso	d.pincheira-donoso@qub.ac.uk
Oreophryne roedeli	Amphibia	Oceania	Daniel Pincheira-Donoso	d.pincheira-donoso@qub.ac.uk
Sphenophryne magnitympanum	Amphibia	Oceania	Daniel Pincheira-Donoso	d.pincheira-donoso@qub.ac.uk
Uperoleia mahonyi	Amphibia	Oceania	Daniel Pincheira-Donoso	d.pincheira-donoso@qub.ac.uk
Hypogeophis brevis	Amphibia	Seychelles Islands	Daniel Pincheira-Donoso	d.pincheira-donoso@qub.ac.uk
Hypogeophis montanus	Amphibia	Seychelles Islands	Daniel Pincheira-Donoso	d.pincheira-donoso@qub.ac.uk
[truncated: 22,161 more rows]
